# Supplementary material for: Physics of swimming and its fitness cost determine strategies of bacterial investment in flagellar motility
Source: Nat Commun. 2025 Feb 18;16:1731. doi: 10.1038/s41467-025-56980-x (PMC11836070; doi:10.1038/s41467-025-56980-x)
Supplement: Supplementary file 2 — Supplementary Data 1 [file 41467_2025_56980_MOESM2_ESM.xlsx]

## Sheet: Supplementary Data 1
Escherichia coli K-12 strains and plasmids used in the study
Strain	Parental strain	Plasmid	Genotype	Source or reference	Description
VS575	MG1655		ΔfliC::FRT		fliCknockout in MG1655 background. This strain was used as the negative control in our immunoblot assay
VS1671	MG1655		Δflu::FRT	Ni et al, 2020. PNAS1	Used as the parental wild-type strain in our study. Deletion of the flu gene that encodes the major E. coli adhesin, antigen 43, prevents autoaggregation of motile planktonic cells, thus facilitating subsequent characterization of motility.
IL28 (MG1655 WT)	VS1671	PfliC-GFP & pTrc99a	Δflu::FRTpTrc99a PfliC-GFP	This study	Used as the default wild-type MG1655 strain in most experiments. VS1671 transformed with the reporter plasmid for the flagellin promoter activity (PfliC-GFP) and an empty pTrc99a plasmid.
IL182	VS1671	PfliC-GFP	Δflu::FRTPfliC-GFP	This study	VS1671 transformed with the reporter plasmid for the flagellin promoter activity (PfliC-GFP).
IL26	VS1671	pTrc99a-CFP	Δflu::FRT pTrc99a-CFP	Ni et al, 2020. PNAS1	VS1671 strain (labelled with CFP) used in the pairwise competition assays to measure fitess cost or benefit of flagellar gene expression.
VS1683	VS1671		Δflu::FRT-lacI-Ptac-flhDC	Ni et al, 2020. PNAS1	Used as the default MG1655 strain with the synthetic IPTG-inducible regulation of flagellar regulon
IL29 (Ptac)	VS1683	PfliC-GFP & pTrc99a	Δflu::FRT-lacI-Ptac-flhDCpTrc99a PfliC-GFP	This study	Used as the default titratable Ptac strain in most experiments. VS1683 transformed with the reporter plasmid for the flagellin promoter activity (PfliC-GFP) and an empty pTrc99a plasmid
IL183	VS1683	PfliC-GFP	Δflu::FRT-lacI-Ptac-flhDCpTrc99a PfliC-GFP	This study	VS1683 transformed with the reporter plasmid for the flagellin promoter activity (PfliC-GFP)
IL107	VS1683	pTrc99a-CFP	Δflu::FRT-lacI-Ptac-flhDCpTrc99a-CFP	Ni et al, 2020. PNAS1	VS1683 strain (labelled with CFP) used in the pairwise competition assays to measure fitess cost or benefit of flagellar gene expression.
IL146 (W3110 WT)	W3110 rpoS*	PfliC-GFP & pTrc99a	W3110 rpoS*pTrc99a PfliC-GFP	This study	One of the canonical K-12 derivatives, the original W3110 strain with a premature stop-codon in rpoS gene (Hayashi et al, 2006. Mol Syst Biol2) transformed with the reporter plasmid for the flagellin promoter activity (PfliC-GFP) and an empty pTrc99a plasmid
IL149 (RP437 WT)	RP437	PfliC-GFP & pTrc99a	RP437 pTrc99a PfliC-GFP	This study	Canonical E. coli strain for chemotaxis (Parkinson, 1978. J. Bacteriol3) transformed with the reporter plasmid for the flagellin promoter activity (PfliC-GFP) and an empty pTrc99a plasmid
IL121	VS1671	PfliC-GFP & pTrc99a	Δflu::FRT ΔrpoS::FRT pTrc99a PfliC-GFP	This study	rpoS knockout in VS1671 background constructed via P1 transduction from KEIO collection followed by FLP recombination and transformed with the reporter plasmid for the flagellin promoter activity (PfliC-GFP) and an empty pTrc99a plasmid.
IL164	VS1671	PfliC-GFP & pTrc99a	Δflu::FRT ΔydiV::FRT pTrc99a PfliC-GFP	This study	ydiV knockout in VS1671 background constructed via P1 transduction from KEIO collection followed by FLP recombination and transformed with the reporter plasmid for the flagellin promoter activity (PfliC-GFP) and an empty pTrc99a plasmid.
IL165	VS1683	PfliC-GFP & pTrc99a	Δflu::FRT-lacI-Ptac-flhDC ΔydiV::FRTpTrc99a PfliC-GFP	This study	ydiV knockout in Ptac background constructed via P1 transduction from KEIO collection followed by FLP recombination and transformed with the reporter plasmid for the flagellin promoter activity (PfliC-GFP) and an empty pTrc99a plasmid.
IL25	VS1671	pTrc99a-YFP	Δflu::FRT ΔflhC::FRT pTrc99a-YFP	Ni et al, 2020. PNAS1	Non-motile strain used in the pairwise competition assays to measure fitess cost of flagellar gene expression.
IL27	VS1671	pTrc99a-YFP	Δflu::FRT ΔcheY::FRT pTrc99a-YFP	Ni et al, 2020. PNAS1	Motile and non-chemotactic strain used in the pairwise competition assays measure fitess advantage of flagellar gene expression.
IL173	VS1683		Δflu::FRT-lacI-Ptac-flhDC ΔflgM::FRT	This study	flgM knockout in VS1683 background constructed via P1 transduction from KEIO collection followed by FLP recombination.
IL175	VS1683	PfliC-GFP & pTrc99a	Δflu::FRT-lacI-Ptac-flhDC ΔflgM::FRTpTrc99a PfliC-GFP	This study	flgM knockout in VS1683 background constructed via P1 transduction from KEIO collection followed by FLP recombination and transformed with the reporter plasmid for the flagellin promoter activity (PfliC-GFP) and an empty pTrc99a plasmid.
IL217	IL173	PfliC-GFP & pTrc99a	Δflu::FRT-lacI-Ptac-flhDC ΔflgM::FRT ΔydiV::FRT pTrc99a PfliC-GFP	This study	ydiV knockout in IL173 background constructed via P1 transduction from KEIO collection followed by FLP recombination and transformed with the reporter plasmid for the flagellin promoter activity (PfliC-GFP) and an empty pTrc99a plasmid.
Plasmids
Name	Source	Description
PfliC-GFP	Ni et al, 2020. PNAS1	GFP reporter for fliC promoter activity based on pUA66 plasmid. sc101 Ori, KanR
pTrc99a	Amann and Brosius, 1985. Gene4	Empty vector. pBR322 ori, AmpR with an additional copy of lacI gene
pTrc99a-CFP	Press et al, 2013. PLOS Genetics5	pTrc99a-based construct for the IPTG-inducible expression of CFP protein used in 'cost' assays
pTrc99a-YFP	Oleksiuk et al, 2011. Cell	pTrc99a-based construct for the IPTG-inducible expression of YFP protein used in 'benefit' assays
1. Ni, B., Colin, R., Link, H., Endres, R.G. & Sourjik, V. Growth-rate dependent resource investment in bacterial motile behavior quantitatively follows potential benefit of chemotaxis. Proc Natl Acad Sci U S A 117, 595-601 (2020).
2. Hayashi, K. et al. Highly accurate genome sequences of Escherichia coli K-12 strains MG1655 and W3110. Mol Syst Biol 2, 2006 0007 (2006).
3. Parkinson, J.S. Complementation analysis and deletion mapping of Escherichia coli mutants defective in chemotaxis. Journal of Bacteriology 135, 45-53 (1978).
4. Amann, E., & Brosius, J. (1985). "ATG vectors' for regulated high-level expression of cloned genes in Escherichia coli. Gene, 40(2-3), 183–190.
5. Press MO, Li H, Creanza N, Kramer G, Queitsch C, et al. (2013) Genome-scale Co-evolutionary Inference Identifies Functions and Clients of Bacterial Hsp90. PLOS Genetics 9(7): e1003631.
6. Oleksiuk, O., Jakovljevic, V., Vladimirov, N., Carvalho, R., Paster, E., Ryu, W. S., Meir, Y., Wingreen, N. S., Kollmann, M., & Sourjik, V. (2011). Thermal robustness of signaling in bacterial chemotaxis. Cell, 145(2), 312–321.
