# Supplementary material for: Physics of swimming and its fitness cost determine strategies of bacterial investment in flagellar motility
Source: Nat Commun. 2025 Feb 18;16:1731. doi: 10.1038/s41467-025-56980-x (PMC11836070; doi:10.1038/s41467-025-56980-x)
Supplement: Supplementary file 3 — Supplementary Data 2 [file 41467_2025_56980_MOESM3_ESM.xlsx]

## Sheet: Supplementary Data 2
Motility of natural Escherichia coli isolates from ECOR collection
Strain	Host	Phylogroup	Sensitivity to kanamycin2	Spreading rank3	Isolates used for furtner experiments	Swimming (L) ≈ Swimming (S) (good/poor)4	Swimming (S) > swimming (L)	Expression (S) > Expression (L)
1	Human (F)1	A		no
2	Human (M)	A	KanR
3	Dog	A		no
4	Human(F)	A		good	û		û	û
5	Human (F)	A		no
6	Human(M)	A		poor	û	û
7	Orangutan	B1		good	û		û
8	Human (F)	A	KanR
9	Human (F)	A		no
10	Human(F)	A		good	û	û
11	Human(F), UTI	A		good	û
12	Human(F)	A		moderate	û		û
13	Human(F)	A		good	û	û
14	Human(F), UTI	A		good	û	û
15	Human(F)	A		no
16	Leopard	A		moderate	û
17	Pig	A		no
18	Celebese ape	A	KanR
19	Celebese ape	A	KanR
20	Steer	A		poor
21	Steer	A		no
22	Steer	A		good	û	û
23	Elephant	A		no
24	Human(F)	A		modderate	û	û
25	Dog	A		no
26	Human(infant)	B1		good	û		û
27	Giraffe	B1		poor
28	Human(F)	B1		no
29	Kangaroo rat	B1		good	û
30	Bison	B1		good	û		û
31	Leopard	D	KanR
32	Giraffe	B1		poor
33	Sheep	B1		good	û
34	Dog	B1	KanR
35	Human (M)	D		no
36	Human (F)	D		no
37	Marmoset	D	KanR
38	Human(F)	D		good	û
39	Human(F)	D		no
40	Human(F), UTI	D		poor
41	Human (M)	D		poor
42	Human(M)	D		good	û
43	Human(F)	A		moderate
44	Coguar	D		moderate	û
45	Pig	B1		good	û	û
46	Celebese ape	D		no
47	Sheep	D		poor
48	Human(F), UTI	D		moderate	û	û
49	Human(F)	D		moderate
50	Human(F), UTI	D		no
51	Human(infant)	B2		good	û	û
52	Orangutan	B2		no
53	Human(F)	B2		poor
54	Human	B2		poor
55	Human(F)	B2	KanR
56	Human(F), UTI	B2	KanR
57	Gorilla	B2		good	û
58	Lion	B1		good	û
59	Human (M)	B2		no
60	Human(F), UTI	B2		no
61	Human(F)	B2	KanR
62	Human(F), UTI	B2		no
63	Human(F)	B2		no
64	Human(F), UTI	B2		poor
65	Celebese ape	B2	KanR
66	Celebese ape	B1		poor
67	Goat	B1		poor
68	Giraffe	B1		poor
69	Celebese ape	B1		no
70	Gorilla	A		no
71	Human(F), UTI	A		no
72	Human(F), UTI	A		good	û		û	û
1:(M) - male, (F) - female, UTI - urinary tract infection. Description is taken from Ochman, H. & Selander, R.K. Standard reference strains of Escherichia coli from natural populations. Journal of Bacteriology 157, 690-693 (1984).
2: KanR- the strains which grew on the LB agar + Kan (50 µg/mL)
3: Assessed as the diameter of the spreading zone in soft TB agar (0.27% TB agar)
4: Swimming velocity measured after growth in liquid (L) or on the semi-solid medium (S); good - > 10 μm/sec, poor - < 10 μm/sec
