# Supplementary material for: Physics of swimming and its fitness cost determine strategies of bacterial investment in flagellar motility
Source: Nat Commun. 2025 Feb 18;16:1731. doi: 10.1038/s41467-025-56980-x (PMC11836070; doi:10.1038/s41467-025-56980-x)
Supplement: Supplementary file 7 — Source data file [file 41467_2025_56980_MOESM7_ESM.zip]

Archive with 15 entries (15 files):
- Fig.1.xlsx
- Fig.2.xlsx
- Fig.3.xlsx
- Fig.4.xlsx
- Raw_FC_Fig.1b.csv
- Raw_FC_Fig3a.csv
- Supplementary Fig.1.xlsx
- Supplementary Fig.10.xlsx
- Supplementary Fig.2.xlsx
- Supplementary Fig.3.xlsx
- Supplementary Fig.5.xlsx
- Supplementary Fig.6.xlsx
- Supplementary Fig.7.xlsx
- Supplementary Fig.8.xlsx
- Supplementary Fig.9.xlsx
