# Supplementary material for: Physics of swimming and its fitness cost determine strategies of bacterial investment in flagellar motility
Source: Nat Commun. 2025 Feb 18;16:1731. doi: 10.1038/s41467-025-56980-x (PMC11836070; doi:10.1038/s41467-025-56980-x)
Supplement: Supplementary file 7 — Source data file [file 41467_2025_56980_MOESM7_ESM.zip › Fig.1.xlsx]

## Sheet: Figure 1c
Strain	IPTG	PfliC_activity_PR_mean	PfliC_activity_PR_SD	media	PfliC_activity_FC_mean	PfliC_activity_FC_SD
Ptac0	0	19387.8	7029.86	TB	3177.14	903.622
Ptac1	1	26599.6	7113.95	TB	4391.17	1013.33
Ptac10	10	73766.1	1417.11	TB	9772.75	847.253
Ptac25	25	101584	8926.34	TB	12226	1031
Ptac3	3	37982.7	8299.18	TB	5538.5	1233.41
Ptac50	50	128963	8229.57	TB	13366.8	1025.12
MG1655_WT	0	51069.9	4049.38	TB	8480.4	699.73

## Sheet: Figure 1d
Strain	PfliC_activity_all_FC	PfliC_activity_positive_FC	media	swimming_fraction	velocity_swimmers	population-averaged_velocity	Culture
Ptac0	1604	2008	TB	0.331068	15.8059	5.23281	Batch
Ptac1	2780	2920	TB	0.4791	16.2107	7.76652	Batch
Ptac3	4532	4554	TB	0.668204	18.4403	12.3219	Batch
Ptac10	9260	9290	TB	0.819552	23.3691	19.1522	Batch
Ptac25	11449	11487	TB	0.854756	24.955	21.3304	Batch
Ptac50	12442	12567	TB	0.841702	23.4224	19.7147	Batch
MG1655_WT	7272	7344.25	TB	0.857162	23.5371	20.1671	Batch
Ptac0	2527	2740	TB	0.470012	17.8864	8.40684	Batch
Ptac0	4154	4243	TB	0.680203	21.3657	14.533	Batch
Ptac0	4118	4161	TB	0.699868	21.7949	15.2536	Batch
Ptac1	4961	5008	TB	0.691181	20.9279	14.465	Batch
Ptac1	5283	5313	TB	0.760728	22.1471	16.8479	Batch
Ptac3	4413	4443	TB	0.729585	21.6364	15.7856	Batch
Ptac3	6680	6706	TB	0.783823	24.6175	19.2958	Batch
Ptac3	6529	6575	TB	0.78722	24.9368	19.6307	Batch
Ptac10	8863	8941	TB	0.837624	22.6069	18.9361	Batch
Ptac10	10644	10766	TB	0.823699	19.1445	15.7693	Batch
Ptac10	10324	10372	TB	0.843686	19.8012	16.706	Batch
Ptac25	11227	11300	TB	0.832599	23.1513	19.2758	Batch
Ptac25	13043	13107	TB	0.856499	23.7591	20.3496	Batch
Ptac25	13185	13386	TB	0.85673	19.7051	16.8819	Batch
Ptac50	12521	12599	TB	0.788139	22.0333	17.3653	Batch
Ptac50	14338	14453	TB	0.851207	16.3125	13.8853	Batch
Ptac50	14166	14301	TB	0.865318	18.2115	15.7587	Batch
MG1655_WT	8471	8550	TB	0.808244	24.7806	20.0288	Batch
MG1655_WT	8908	9005	TB	0.798874	25.3234	20.2302	Batch
MG1655_WT	8836	8921	TB	0.803578	25.2589	20.2975	Batch
Ptac0	3365	3451	TB	0.570022	21.4971	12.2538	Batch
Ptac0	3481	3529	TB	0.656083	20.7658	13.6241	Batch
Ptac0	2991	3140	TB	0.541797	20.022	10.8478	Batch
Ptac1	5315	5355	TB	0.759581	23.8139	18.0886	Batch
Ptac1	4368	4399	TB	0.72647	24.8188	18.0301	Batch
Ptac1	3640	3899	TB	0.658567	22.3947	14.7484	Batch
RP437_WT	7073	7096	TB	0.823801	18.353	15.1192	Batch
RP437_WT	6545	6561	TB	0.810852	18.0338	14.6228	Batch
RP437_WT	7192	7215	TB	0.824444	19.6617	16.2099	Batch
W3110_WT	10751	10807	TB	0.647247	24.4074	15.7976	Batch
W3110_WT	11280	11337	TB	0.684925	23.7177	16.2449	Batch
W3110_WT	11008	11062	TB	0.77751	24.689	19.196	Batch
MG1655_WT	8915	9015	TB	0.821223	23.086	18.9587	Batch
MG1655_WT	6525	6646	TB	0.814213	22.5022	18.3215	Batch
MG1655_WT	6560	6666	TB	0.816059	23.4847	19.1649	Batch
MG1655_WT	6589	6694	TB	0.828634	25.0481	20.7557	Batch
MG1655ΔrpoS	6655	6714	TB	0.791529	20.8938	16.5381	Batch
MG1655ΔrpoS	6975	6992	TB	0.786614	22.2138	17.4737	Batch
MG1655ΔrpoS	6748	6767	TB	0.783971	23.2582	18.2338	Batch

## Sheet: Figure 1e
media	Strain	cost_mean	cost_SD	PfliC_activity_PR_mean	PfliC_activity_PR_SD	PfliC_activity_FC_mean	PfliC_activity_FC_SD
TB	MG1655_WT	28.3077	2.42905	51069.9	4049.38	8480.4	699.73
TB	Ptac1	44.325	3.71517	26599.6	7113.95	4391.17	1013.33
TB	Ptac3	40.15	2.73313	37982.7	8299.18	5538.5	1233.41
TB	Ptac10	28.4	3.08869	73766.1	1417.11	9772.75	847.253
TB	Ptac25	17.325	1.46373	101584	8926.34	12226	1031
TB	Ptac50	10.35	2.50932	128963	8229.57	13366.8	1025.12
