# Supplementary material for: Physics of swimming and its fitness cost determine strategies of bacterial investment in flagellar motility
Source: Nat Commun. 2025 Feb 18;16:1731. doi: 10.1038/s41467-025-56980-x (PMC11836070; doi:10.1038/s41467-025-56980-x)
Supplement: Supplementary file 7 — Source data file [file 41467_2025_56980_MOESM7_ESM.zip › Fig.2.xlsx]

## Sheet: Figure 2b
Strain	PfliC_activity_all_FC_mean	PfliC_activity_all_FC_SD	N_flagella_mean	N_flagella_SD
MG1655_WT	8071.75	1060.26	4.76415	1.32055
Ptac0	3014	816.332	1.48113	1.3326
Ptac50	13515.1	1071.98	7.57143	2.26536

## Sheet: Figure 2c
Strain	PfliC_activity_all_FC_mean	PfliC_activity_all_FC_SD	Flagella_length_mean	Flagella_length_SD
MG1655_WT	8071.75	1060.26	8.0032	1.92085
Ptac0	3014	816.332	5.98624	1.47715
Ptac50	13515.1	1071.98	8.52265	2.43087

## Sheet: Figure 2d
Strain	nflag	wf(Hz)	wM(Hz)	wb(Hz)
Patc0	2.12	184	220	36
Patc0	2.12	195	221	26
Patc0	2.12	191	220	29
MG1655_WT	4.76	184	217	33
MG1655_WT	4.76	185	220	35
MG1655_WT	4.76	184	226	42
Ptac50	7.57	180	220	40
Ptac50	7.57	184	226	42
Ptac50	7.57	174	208	34
Ptac50	7.57	180	217	37

## Sheet: Figure 2e
Experimental data					Model
Strain	nflag	v0(um/s)			l	mean_U	std_U
Patc0	2.12	23.806			1	21.0624	0.248356
Patc0	2.12	20.273			2	23.0288	0.162793
Patc0	2.12	23.244			3	23.9209	0.196262
MG1655_WT	4.76	27.847			4	24.4448	0.257874
MG1655_WT	4.76	25.911			5	24.7908	0.31766
MG1655_WT	4.76	25.911			6	25.0348	0.371187
Ptac50	7.57	26.327			7	25.2143	0.418891
Ptac50	7.57	22.637			8	25.3501	0.461744
Ptac50	7.57	24.896
Ptac50	7.57	24.896
