# Supplementary material for: Physics of swimming and its fitness cost determine strategies of bacterial investment in flagellar motility
Source: Nat Commun. 2025 Feb 18;16:1731. doi: 10.1038/s41467-025-56980-x (PMC11836070; doi:10.1038/s41467-025-56980-x)
Supplement: Supplementary file 7 — Source data file [file 41467_2025_56980_MOESM7_ESM.zip › Fig.3.xlsx]

## Sheet: Figure 3b
Strain	PfliC_activity_FC	media	group	swimming_fraction	velocity_swimmers	population-averaged_velocity	Culture
MG1655_WT	6296	M9+suc	WT	0.598703	19.3844	11.6055	Batch
Ptac0	37	M9+suc	Ptac	0	0	0	Batch
Ptac1	66	M9+suc	Ptac	0	0	0	Batch
Ptac3	1881	M9+suc	Ptac	0.323437	14.3495	4.64116	Batch
Ptac10	9556	M9+suc	Ptac	0.716325	18.5397	13.2805	Batch
MG1655_WT	9301	M9+suc	WT	0.535144	17.4288	9.3303	Batch
Ptac0	37	M9+suc	Ptac	0	0	0	Batch
Ptac1	379	M9+suc	Ptac	0	0	0	Batch
Ptac3	3717	M9+suc	Ptac	0.458194	13.1512	6.02581	Batch
Ptac10	13790	M9+suc	Ptac	0.706843	23.1078	16.3336	Batch
MG1655_WT	3238	M9+glu	WT	0.287105	14.5185	4.16834	Batch
MG1655_WT	3101	M9+glu	WT	0.236568	14.0748	3.32964	Batch
MG1655_WT	3279	M9+glu	WT	0.294873	13.8137	4.0733	Batch
Ptac0	53	M9+glu	Ptac	0	0	0	Batch
Ptac0	45	M9+glu	Ptac	0	0	0	Batch
Ptac1	50	M9+glu	Ptac	0	0	0	Batch
Ptac1	41	M9+glu	Ptac	0	0	0	Batch
Ptac3	56	M9+glu	Ptac	0	0	0	Batch
Ptac3	58	M9+glu	Ptac	0	0	0	Batch
Ptac3	44	M9+glu	Ptac	0	0	0	Batch
Ptac10	6006	M9+glu	Ptac	0.543993	21.0507	11.4514	Batch
Ptac10	4152	M9+glu	Ptac	0.475033	18.1644	8.6287	Batch
MG1655_WT	9066	M9+suc	WT	0.581599	17.2634	10.0404	Batch
MG1655_WT	8987	M9+suc	WT	0.646675	19.028	12.3049	Batch
MG1655_WT	9691	M9+suc	WT	0.698742	19.8952	13.9016	Batch
Ptac0	61	M9+suc	Ptac	0	0	0	Batch
Ptac0	61	M9+suc	Ptac	0	0	0	Batch
Ptac0	62	M9+suc	Ptac	0	0	0	Batch
Ptac1	297	M9+suc	Ptac	0	0	0	Batch
Ptac1	245	M9+suc	Ptac	0	0	0	Batch
Ptac1	329	M9+suc	Ptac	0	0	0	Batch
Ptac3	2686	M9+suc	Ptac	0.431611	15.1414	6.53519	Batch
Ptac3	2659	M9+suc	Ptac	0.445115	15.1132	6.7271	Batch
Ptac3	3005	M9+suc	Ptac	0.348187	17.0756	5.9455	Batch
Ptac10	11106	M9+suc	Ptac	0.730093	23.6064	17.2348	Batch
Ptac10	11321	M9+suc	Ptac	0.725244	21.4198	15.5346	Batch
Ptac10	11760	M9+suc	Ptac	0.682505	23.7284	16.1947	Batch
Ptac25	15735	M9+glu	Ptac	0.733743	23.8542	17.5029	Batch
Ptac25	12165	M9+glu	Ptac	0.699068	21.9382	15.3363	Batch
MG1655_WT_nopTrc99a	4202	M9+glu	WT	0.255705	15.6449	4.00049	Balanced
MG1655_WT_nopTrc99a	5200	M9+glu	WT	0.379652	16.1082	6.1155	Balanced
MG1655_WT_nopTrc99a	5490	M9+glu	WT	0.475035	16.9419	8.04798	Balanced
MG1655_WT_nopTrc99a	8361	M9+suc	WT	0.57127	18.1637	10.3764	Balanced
MG1655_WT_nopTrc99a	8508	M9+suc	WT	0.727618	17.1899	12.5077	Balanced
MG1655_WT_nopTrc99a	8195	M9+suc	WT	0.753677	18.1905	13.7098	Balanced

## Sheet: Figure 3c
Strain	media	PfliC_activity_FC	Positive cells, %	Culture	overnight	dilution
MG1655ΔydiV	M9+glu	1586	77.4	Batch	M9+glu	1:100
MG1655ΔydiV	M9+glu	2294	96.1	Batch	TB	1:1000
Ptac0	TB	1604	81.8	Batch	TB	1:1000
Ptac1	TB	2780	93.6	Batch	TB	1:100
Ptac3	TB	4532	98.8	Batch	TB	1:100
Ptac10	TB	9260	99.3	Batch	TB	1:100
Ptac25	TB	11449	99.3	Batch	TB	1:100
Ptac50	TB	12442	97.8	Batch	TB	1:100
Ptac0	TB	2527	91.2	Batch	TB	1:100
Ptac0	TB	4154	97.4	Batch	TB	1:100
Ptac0	TB	4118	98.5	Batch	TB	1:100
Ptac1	TB	4961	98.5	Batch	TB	1:100
Ptac1	TB	5283	99.1	Batch	TB	1:100
Ptac3	TB	4413	98.7	Batch	TB	1:100
Ptac3	TB	6680	99.3	Batch	TB	1:100
Ptac3	TB	6529	98.6	Batch	TB	1:100
Ptac10	TB	8863	98.2	Batch	TB	1:100
Ptac10	TB	10644	97.6	Batch	TB	1:100
Ptac10	TB	10324	99	Batch	TB	1:100
Ptac25	TB	11227	98.4	Batch	TB	1:100
Ptac25	TB	13043	98.8	Batch	TB	1:100
Ptac25	TB	13185	96.2	Batch	TB	1:100
Ptac50	TB	12521	98.7	Batch	TB	1:100
Ptac50	TB	14338	98.2	Batch	TB	1:100
Ptac50	TB	14166	98	Batch	TB	1:100
Ptac0	TB	3365	97.1	Batch	TB	1:100
Ptac0	TB	3481	98.3	Batch	TB	1:100
Ptac0	TB	2991	95.4	Batch	TB	1:100
Ptac1	TB	5315	98.9	Batch	TB	1:100
Ptac1	TB	4368	99	Batch	TB	1:100
Ptac1	TB	3640	92.2	Batch	TB	1:100
Ptac0	M9+suc	37	9.3	Batch	TB	1:100
Ptac1	M9+suc	66	34.4	Batch	TB	1:100
Ptac3	M9+suc	1881	86.9	Batch	TB	1:100
Ptac10	M9+suc	9556	99.5	Batch	TB	1:100
Ptac0	M9+suc	37	18.5	Batch	TB	1:100
Ptac1	M9+suc	379	57.1	Batch	TB	1:100
Ptac3	M9+suc	3717	95.2	Batch	TB	1:100
Ptac10	M9+suc	13790	99.1	Batch	TB	1:100
Ptac0	M9+glu	53	22.4	Batch	TB	1:100
Ptac0	M9+glu	45	17.8	Batch	TB	1:100
Ptac1	M9+glu	50	24.4	Batch	TB	1:100
Ptac1	M9+glu	41	19.3	Batch	TB	1:100
Ptac3	M9+glu	56	30.7	Batch	TB	1:100
Ptac3	M9+glu	58	36.5	Batch	TB	1:100
Ptac3	M9+glu	44	24.5	Batch	TB	1:100
Ptac10	M9+glu	6006	98.8	Batch	TB	1:100
Ptac10	M9+glu	4152	96.5	Batch	TB	1:100
Ptac0	M9+suc	61	33.5	Batch	TB	1:100
Ptac0	M9+suc	61	31.7	Batch	TB	1:100
Ptac0	M9+suc	62	32	Batch	TB	1:100
Ptac1	M9+suc	297	66.7	Batch	TB	1:100
Ptac1	M9+suc	245	63.5	Batch	TB	1:100
Ptac1	M9+suc	329	65.1	Batch	TB	1:100
Ptac3	M9+suc	2686	96.9	Batch	TB	1:100
Ptac3	M9+suc	2659	96.6	Batch	TB	1:100
Ptac3	M9+suc	3005	97.1	Batch	TB	1:100
Ptac10	M9+suc	11106	99.2	Batch	TB	1:100
Ptac10	M9+suc	11321	99.5	Batch	TB	1:100
Ptac10	M9+suc	11760	99.6	Batch	TB	1:100
Ptac25	M9+glu	15735	99.5	Batch	TB	1:100
Ptac25	M9+glu	12165	99.4	Batch	TB	1:100
MG1655_WT	M9+suc	6296	95.5	Batch	TB	1:100
MG1655_WT	M9+suc	9301	95.5	Batch	TB	1:100
MG1655_WT	TB	7272	97.575	Batch	TB	1:100
MG1655_WT	M9+glu	3238	96.4	Batch	TB	1:100
MG1655_WT	M9+glu	3101	96.6	Batch	TB	1:100
MG1655_WT	M9+glu	3279	96.9	Batch	TB	1:100
MG1655_WT	M9+suc	9066	94.4	Batch	TB	1:100
MG1655_WT	M9+suc	8987	96.5	Batch	TB	1:100
MG1655_WT	M9+suc	9691	97	Batch	TB	1:100
MG1655_WT	TB	8471	97.6	Batch	TB	1:100
MG1655_WT	TB	8908	97.5	Batch	TB	1:100
MG1655_WT	TB	8836	97.8	Batch	TB	1:100
MG1655_WT	TB	8915	97.5	Batch	TB	1:100
MG1655_WT	M9+glu	43	39.7	Batch	M9+glu	1:100
MG1655_WT	M9+glu	391	67.8	Batch	TB	1:1000
Ptac0	M9+glu	11	1.9	Batch	M9+glu	1:100
Ptac0ΔydiV	M9+glu	19	17.8	Batch	M9+glu	1:100
Ptac0ΔflgM	M9+glu	202	59.4	Batch	M9+glu	1:100
Ptac0ΔydiVΔflgM	M9+glu	1853	97.7	Batch	M9+glu	1:100
