# Supplementary material for: Physics of swimming and its fitness cost determine strategies of bacterial investment in flagellar motility
Source: Nat Commun. 2025 Feb 18;16:1731. doi: 10.1038/s41467-025-56980-x (PMC11836070; doi:10.1038/s41467-025-56980-x)
Supplement: Supplementary file 7 — Source data file [file 41467_2025_56980_MOESM7_ESM.zip › Fig.4.xlsx]

## Sheet: Figure 4a
Strain	media	PfliC_activity_PR_mean	PfliC_activity_PR_SD	swimming_fraction_mean	population-averaged_velocity_mean	velocity_swimmers_mean	swimming_fraction_SD	population-averaged_velocity_SD	velocity_swimmers_SD	group
Ptac0	liquid TB	26762.2	8371.44	0.58414	11.594	19.5821	0.0909445	3.34031	2.69848	Ptac
Ptac1	liquid TB	35511.1	8365.24	0.683771	14.3442	20.8872	0.0663532	2.47768	1.89389	Ptac
Ptac10	liquid TB	92101.9	4379.26	0.815921	20.3977	24.9908	0.0167094	0.962982	0.681891	Ptac
Ptac25	liquid TB	143005	9311.02	0.832006	20.9604	25.1931	0.00810835	0.460876	0.537354	Ptac
Ptac3	liquid TB	50735.4	8365.13	0.751683	16.8954	22.4501	0.0297945	1.56547	1.35302	Ptac
Ptac50	liquid TB	160412	9782	0.808566	18.9566	23.4372	0.0114871	1.08588	1.08951	Ptac
13	liquid TB	46407.8	808.119	0.627153	13.499	21.3218	0.153509	3.98069	1.28573	ECOR
14	liquid TB	96952.5	3310.79	0.835611	17.9871	21.5154	0.0186223	1.10757	0.964986	ECOR
22	liquid TB	38924.5	1337.59	0.655173	11.9404	18.2931	0.0737003	1.09537	1.60249	ECOR
26	liquid TB	25319	4139.15	0.267264	3.69824	13.8497	0.0190657	0.29456	0.822454	ECOR
30	liquid TB	27741.7	2251.11	0.285229	2.37269	9.42115	0.123225	1.25738	5.43433	ECOR
4	liquid TB	28027.3	1413.26	0.539149	7.29597	13.5158	0.14636	2.054	0.318138	ECOR
42	liquid TB	85984.1	7851.46	0.475646	7.42974	16.384	0.113593	3.36026	7.31685	ECOR
57	liquid TB	60541.4	8896.84	0.50851	8.6615	17.0354	0.0871111	1.77727	1.98994	ECOR
7	liquid TB	26470.3	8788.67	0.271751	2.12525	8.70102	0.125348	0.269732	2.88626	ECOR
72	liquid TB	19664.3	3011.02	0.197885	3.35337	17.0417	0.0447728	0.657508	0.688714	ECOR
MG1655_WT	liquid TB	78174.2	4527.44	0.791829	19.2775	24.3329	0.0120089	1.43701	1.54229	MG1655

## Sheet: Figure 4b
Mean values + SD (bars, errorbars)							Individual values for each biological replicate (dots)
Strain	media	group	spread_mean	spread_SD			Strain	biorep	group	Spreading_zone_mm
10	soft TB agar	ECOR	29.5367	0.822202			Ptac0	1	Ptac	21.8503
11	soft TB agar	ECOR	28.3815	2.09774			Ptac0	2	Ptac	24.8702
12	soft TB agar	ECOR	17.6356	2.15644			Ptac0	3	Ptac	20.7795
13	soft TB agar	ECOR	26.2967	2.92188			Ptac1	1	Ptac	23.9077
14	soft TB agar	ECOR	32.9393	2.08227			Ptac1	2	Ptac	21.2189
16	soft TB agar	ECOR	14.4602	3.42173			Ptac1	3	Ptac	26.8735
22	soft TB agar	ECOR	26.9789	2.18694			Ptac3	1	Ptac	24.8287
24	soft TB agar	ECOR	10.4886	7.599			Ptac3	2	Ptac	27.571
26	soft TB agar	ECOR	22.0795	2.6097			Ptac3	3	Ptac	25.6003
29	soft TB agar	ECOR	33.3888	1.91302			Ptac10	1	Ptac	29.9632
30	soft TB agar	ECOR	37.0034	2.33822			Ptac10	2	Ptac	28.6861
33	soft TB agar	ECOR	31.2979	2.41069			Ptac10	3	Ptac	29.8507
38	soft TB agar	ECOR	31.2018	0.644008			Ptac25	1	Ptac	33.178
4	soft TB agar	ECOR	22.9841	0.571132			Ptac25	2	Ptac	34.5639
42	soft TB agar	ECOR	33.7424	3.12316			Ptac25	3	Ptac	33.197
44	soft TB agar	ECOR	17.5054	3.26088			Ptac50	1	Ptac	29.3837
45	soft TB agar	ECOR		2.21995			Ptac50	2	Ptac	30.5505
48	soft TB agar	ECOR	11.2787	1.5819			Ptac50	3	Ptac	31.46
51	soft TB agar	ECOR	30.8292	1.54315			MG1655_WT	1	MG1655	24.9987
57	soft TB agar	ECOR	29.1464	1.71414			MG1655_WT	2	MG1655	27.4409
58	soft TB agar		27.5774	1.06851			MG1655_WT	3	MG1655	30.5116
6	soft TB agar	ECOR	4.32072	0.587829			4	1	ECOR	23.526
7	soft TB agar	ECOR	22.9123	1.00387			4	2	ECOR	22.3877
72	soft TB agar	ECOR	29.1478	2.27264			4	3	ECOR	23.0385
MG1655_WT	soft TB agar	MG1655	27.6504	2.76242			6	1	ECOR	3.71146
Ptac0	soft TB agar	Ptac	22.5	2.12132			6	2	ECOR	4.36624
Ptac1	soft TB agar	Ptac	24	2.82843			6	3	ECOR	4.88447
Ptac10	soft TB agar	Ptac	29.5	0.707107			7	1	ECOR	24.0482
Ptac25	soft TB agar	Ptac	33.6463	0.794755			7	2	ECOR	22.1445
Ptac3	soft TB agar	Ptac	26	1.41421			7	3	ECOR	22.544
Ptac50	soft TB agar	Ptac	30.4647	1.04081			10	1	ECOR	30.1203
							10	2	ECOR	29.8934
							10	3	ECOR	28.5964
							11	1	ECOR	30.6636
							11	2	ECOR	27.9437
							11	3	ECOR	26.5372
							29	1	ECOR	33.8217
							29	2	ECOR	35.0483
							29	3	ECOR	31.2964
							26	1	ECOR	24.5536
							26	2	ECOR	22.3322
							26	3	ECOR	19.3526
							42	1	ECOR	37.2189
							42	2	ECOR	32.8342
							42	3	ECOR	31.1739
							44	1	ECOR	20.37
							44	2	ECOR	13.9567
							44	3	ECOR	18.1895
							30	1	ECOR	39.6444
							30	2	ECOR	35.1972
							30	3	ECOR	36.1685
							12	1	ECOR	19.9857
							12	2	ECOR	17.1732
							12	3	ECOR	15.7479
							16	1	ECOR	11.4757
							16	2	ECOR	18.1947
							16	3	ECOR	13.7101
							24	1	ECOR	5.2372
							24	2	ECOR	19.2022
							24	3	ECOR	7.02646
							48	1	ECOR	11.9655
							48	2	ECOR	12.4011
							48	3	ECOR	9.46949
							51	1	ECOR	31.5145
							51	2	ECOR	29.0621
							51	3	ECOR	31.9111
							57	1	ECOR	30.5937
							57	2	ECOR	27.2535
							57	3	ECOR	29.5921
							58	1	ECOR	28.7741
							58	2	ECOR	26.7188
							58	3	ECOR	27.2395
							72	1	ECOR	29.2132
							72	2	ECOR	31.3871
							72	3	ECOR	26.8432
							13	1	ECOR	28.1655
							13	2	ECOR
							13	3	ECOR	22.9296
							14	1	ECOR	30.6362
							14	2	ECOR	34.6889
							14	3	ECOR	33.4926
							22	1	ECOR	29.2646
							22	2	ECOR	26.7659
							22	3	ECOR	24.9063
							33	1	ECOR	34.0395
							33	2	ECOR	29.5098
							33	3	ECOR	30.3444
							38	1	ECOR	30.571
							38	2	ECOR	31.8582
							38	3	ECOR	31.1762
							45	1	ECOR	32.7676
							45	2	ECOR	35.9794
							45	3	ECOR	31.7187

## Sheet: Figure 4c
Strain	PfliC_activity_PR_liquid_mean	PfliC_activity_PR_liquid_SD	group	PfliC_activity_PR_semi-solid_mean	PfliC_activity_PR_semi-solid_SD
13	46407.8	808.119	ECOR	58672.1	7757.36
14	96952.5	3310.79	ECOR	82580.9	16593.1
22	38924.5	1337.59	ECOR	37917.1	13392.2
26	25319	4139.15	ECOR	31629.4	5004.24
30	27741.7	2251.11	ECOR	38285.2	5741.6
4	28027.3	1413.26	ECOR	42210.1	1833.4
42	85984.1	7851.46	ECOR	80779.8	915.902
57	60541.4	8896.84	ECOR	65262.7	14774.3
7	26470.3	8788.67	ECOR	27832.8	12355.6
72	19664.3	3011.02	ECOR	40320.5	11094.7
MG1655_WT	78174.2	4527.44	MG1655	52069.9	8744
Ptac0	26762.2	8371.44	Ptac	8822.86	2105.01
Ptac1	35511.1	8365.24	Ptac	11250.1	2223.18
Ptac10	92101.9	4379.26	Ptac	50583.6	4494.11
Ptac25	143005	9311.02	Ptac	108495	18867.3
Ptac3	50735.4	8365.13	Ptac	20103.8	2989.7
Ptac50	160412	9782	Ptac	119797	15742.2

## Sheet: Figure 4d
Strain	media	PfliC_activity_PR_mean	PfliC_activity_PR_SD	swimming_fraction_mean	population-averaged_velocity_mean	velocity_swimmers_mean	swimming_fraction_SD	population-averaged_velocity_SD	velocity_swimmers_SD	group
Ptac0	semi-solid TB	8822.86	2105.01	0.391948	4.36307	10.9155	0.0569985	1.56644	2.5222	Ptac
Ptac1	semi-solid TB	11250.1	2223.18	0.478645	5.74806	11.8929	0.0449666	1.55151	2.3262	Ptac
Ptac10	semi-solid TB	50583.6	4494.11	0.717566	12.9801	18.0774	0.0112448	1.02862	1.17027	Ptac
Ptac25	semi-solid TB	108495	18867.3	0.798216	16.2678	20.3835	0.0315959	0.555005	0.184581	Ptac
Ptac3	semi-solid TB	20103.8	2989.7	0.664451	9.77166	14.6223	0.0497227	1.85093	1.68854	Ptac
Ptac50	semi-solid TB	119797	15742.2	0.804602	16.1549	20.0788	0.00858629	0.339363	0.420525	Ptac
13	semi-solid TB	58672.1	7757.36	0.761468	14.7608	19.362	0.023992	1.29986	1.07809	ECOR
14	semi-solid TB	82580.9	16593.1	0.833463	16.362	19.5999	0.0265979	1.74647	1.48511	ECOR
22	semi-solid TB	37917.1	13392.2	0.747256	11.5486	15.4599	0.0104184	0.67448	1.00794	ECOR
26	semi-solid TB	31629.4	5004.24	0.673189	9.5225	14.0447	0.0936349	1.9978	1.10498	ECOR
30	semi-solid TB	38285.2	5741.6	0.687555	9.76146	14.1427	0.03714	1.59012	1.68218	ECOR
4	semi-solid TB	42210.1	1833.4	0.716007	9.51168	13.3143	0.0148055	1.90883	2.89981	ECOR
42	semi-solid TB	80779.8	915.902	0.743025	11.8424	15.9469	0.0210444	0.201702	0.54003	ECOR
57	semi-solid TB	65262.7	14774.3	0.747417	12.8134	17.1454	0.0143517	0.36103	0.465564	ECOR
7	semi-solid TB	27832.8	12355.6	0.561737	6.1151	10.8179	0.177964	2.09962	0.528082	ECOR
72	semi-solid TB	40320.5	11094.7	0.736189	11.6589	15.8028	0.0483559	1.44223	1.11175	ECOR
MG1655_WT	semi-solid TB	52069.9	8744	0.789523	16.2587	20.5896	0.0118	0.763881	0.811262	MG1655
