# Supplementary material for: Physics of swimming and its fitness cost determine strategies of bacterial investment in flagellar motility
Source: Nat Commun. 2025 Feb 18;16:1731. doi: 10.1038/s41467-025-56980-x (PMC11836070; doi:10.1038/s41467-025-56980-x)
Supplement: Supplementary file 7 — Source data file [file 41467_2025_56980_MOESM7_ESM.zip › Raw_FC_Fig.1b.csv]

Blue.C.A(PfliC activity) "Strain" "group" "replicate" "media"
1 1911.77990722656 "Ptac0" "Ptac" 2 "TB"
2 2053.73999023438 "Ptac0" "Ptac" 2 "TB"
3 606.059997558594 "Ptac0" "Ptac" 2 "TB"
4 3874.259765625 "Ptac0" "Ptac" 2 "TB"
5 3149.63989257812 "Ptac0" "Ptac" 2 "TB"
6 861.899963378906 "Ptac0" "Ptac" 2 "TB"
7 1754.99987792969 "Ptac0" "Ptac" 2 "TB"
8 2187.11987304688 "Ptac0" "Ptac" 2 "TB"
9 261.299987792969 "Ptac0" "Ptac" 2 "TB"
10 2249.52001953125 "Ptac0" "Ptac" 2 "TB"
11 9685.259765625 "Ptac0" "Ptac" 2 "TB"
12 4968.599609375 "Ptac0" "Ptac" 2 "TB"
13 2609.8798828125 "Ptac0" "Ptac" 2 "TB"
14 3251.81982421875 "Ptac0" "Ptac" 2 "TB"
15 32.7599983215332 "Ptac0" "Ptac" 2 "TB"
16 7951.31982421875 "Ptac0" "Ptac" 2 "TB"
17 2186.33984375 "Ptac0" "Ptac" 2 "TB"
18 3265.85986328125 "Ptac0" "Ptac" 2 "TB"
19 1042.07995605469 "Ptac0" "Ptac" 2 "TB"
20 103.73999786377 "Ptac0" "Ptac" 2 "TB"
21 1939.07995605469 "Ptac0" "Ptac" 2 "TB"
22 1201.19995117188 "Ptac0" "Ptac" 2 "TB"
23 4168.31982421875 "Ptac0" "Ptac" 2 "TB"
24 1326.77990722656 "Ptac0" "Ptac" 2 "TB"
25 4532.57958984375 "Ptac0" "Ptac" 2 "TB"
26 2594.27978515625 "Ptac0" "Ptac" 2 "TB"
27 614.639953613281 "Ptac0" "Ptac" 2 "TB"
28 3531.05981445312 "Ptac0" "Ptac" 2 "TB"
29 2219.8798828125 "Ptac0" "Ptac" 2 "TB"
30 5092.61962890625 "Ptac0" "Ptac" 2 "TB"
31 36.6599998474121 "Ptac0" "Ptac" 2 "TB"
32 712.919982910156 "Ptac0" "Ptac" 2 "TB"
33 1289.33996582031 "Ptac0" "Ptac" 2 "TB"
34 2181.65991210938 "Ptac0" "Ptac" 2 "TB"
35 3672.23974609375 "Ptac0" "Ptac" 2 "TB"
36 3298.61987304688 "Ptac0" "Ptac" 2 "TB"
37 5089.5 "Ptac0" "Ptac" 2 "TB"
38 28.8599987030029 "Ptac0" "Ptac" 2 "TB"
39 2538.89990234375 "Ptac0" "Ptac" 2 "TB"
40 7930.259765625 "Ptac0" "Ptac" 2 "TB"
41 2198.81982421875 "Ptac0" "Ptac" 2 "TB"
42 702 "Ptac0" "Ptac" 2 "TB"
43 4534.1396484375 "Ptac0" "Ptac" 2 "TB"
44 1251.89990234375 "Ptac0" "Ptac" 2 "TB"
45 1035.83996582031 "Ptac0" "Ptac" 2 "TB"
46 2664.47998046875 "Ptac0" "Ptac" 2 "TB"
47 5998.97998046875 "Ptac0" "Ptac" 2 "TB"
48 216.839996337891 "Ptac0" "Ptac" 2 "TB"
49 3403.919921875 "Ptac0" "Ptac" 2 "TB"
50 2281.5 "Ptac0" "Ptac" 2 "TB"
51 5094.9599609375 "Ptac0" "Ptac" 2 "TB"
52 2638.73999023438 "Ptac0" "Ptac" 2 "TB"
53 772.199951171875 "Ptac0" "Ptac" 2 "TB"
54 1420.38000488281 "Ptac0" "Ptac" 2 "TB"
55 3499.85986328125 "Ptac0" "Ptac" 2 "TB"
56 1932.05993652344 "Ptac0" "Ptac" 2 "TB"
57 2159.81982421875 "Ptac0" "Ptac" 2 "TB"
58 3903.89990234375 "Ptac0" "Ptac" 2 "TB"
59 5363.27978515625 "Ptac0" "Ptac" 2 "TB"
60 3157.43994140625 "Ptac0" "Ptac" 2 "TB"
61 2783.03979492188 "Ptac0" "Ptac" 2 "TB"
62 2020.97998046875 "Ptac0" "Ptac" 2 "TB"
63 1235.51989746094 "Ptac0" "Ptac" 2 "TB"
64 1981.97998046875 "Ptac0" "Ptac" 2 "TB"
65 1907.8798828125 "Ptac0" "Ptac" 2 "TB"
66 1882.13989257812 "Ptac0" "Ptac" 2 "TB"
67 942.239990234375 "Ptac0" "Ptac" 2 "TB"
68 71.7599945068359 "Ptac0" "Ptac" 2 "TB"
69 4201.080078125 "Ptac0" "Ptac" 2 "TB"
70 3144.9599609375 "Ptac0" "Ptac" 2 "TB"
71 97.5 "Ptac0" "Ptac" 2 "TB"
72 7136.2197265625 "Ptac0" "Ptac" 2 "TB"
73 2886 "Ptac0" "Ptac" 2 "TB"
74 3969.419921875 "Ptac0" "Ptac" 2 "TB"
75 1818.9599609375 "Ptac0" "Ptac" 2 "TB"
76 61.6199989318848 "Ptac0" "Ptac" 2 "TB"
77 6479.4599609375 "Ptac0" "Ptac" 2 "TB"
78 3382.07983398438 "Ptac0" "Ptac" 2 "TB"
79 2991.2998046875 "Ptac0" "Ptac" 2 "TB"
80 2247.9599609375 "Ptac0" "Ptac" 2 "TB"
81 5970.89990234375 "Ptac0" "Ptac" 2 "TB"
82 1769.81994628906 "Ptac0" "Ptac" 2 "TB"
83 506.219970703125 "Ptac0" "Ptac" 2 "TB"
84 600.599975585938 "Ptac0" "Ptac" 2 "TB"
85 1715.21997070312 "Ptac0" "Ptac" 2 "TB"
86 5176.07958984375 "Ptac0" "Ptac" 2 "TB"
87 4453.02001953125 "Ptac0" "Ptac" 2 "TB"
88 2914.07983398438 "Ptac0" "Ptac" 2 "TB"
89 248.81999206543 "Ptac0" "Ptac" 2 "TB"
90 978.899963378906 "Ptac0" "Ptac" 2 "TB"
91 132.599990844727 "Ptac0" "Ptac" 2 "TB"
92 2836.07983398438 "Ptac0" "Ptac" 2 "TB"
93 3180.83984375 "Ptac0" "Ptac" 2 "TB"
94 1495.25988769531 "Ptac0" "Ptac" 2 "TB"
95 2999.09985351562 "Ptac0" "Ptac" 2 "TB"
96 2010.05993652344 "Ptac0" "Ptac" 2 "TB"
97 2862.59985351562 "Ptac0" "Ptac" 2 "TB"
98 4821.1796875 "Ptac0" "Ptac" 2 "TB"
99 6532.5 "Ptac0" "Ptac" 2 "TB"
100 2818.13989257812 "Ptac0" "Ptac" 2 "TB"
101 2024.09997558594 "Ptac0" "Ptac" 2 "TB"
102 2991.2998046875 "Ptac0" "Ptac" 2 "TB"
103 3672.23974609375 "Ptac0" "Ptac" 2 "TB"
104 1092 "Ptac0" "Ptac" 2 "TB"
105 2881.31982421875 "Ptac0" "Ptac" 2 "TB"
106 171.599990844727 "Ptac0" "Ptac" 2 "TB"
107 33.5399971008301 "Ptac0" "Ptac" 2 "TB"
108 5337.5400390625 "Ptac0" "Ptac" 2 "TB"
109 4266.599609375 "Ptac0" "Ptac" 2 "TB"
110 4762.6796875 "Ptac0" "Ptac" 2 "TB"
111 2794.73999023438 "Ptac0" "Ptac" 2 "TB"
112 1215.23999023438 "Ptac0" "Ptac" 2 "TB"
113 3760.3798828125 "Ptac0" "Ptac" 2 "TB"
114 1526.4599609375 "Ptac0" "Ptac" 2 "TB"
115 4697.15966796875 "Ptac0" "Ptac" 2 "TB"
116 7.79999971389771 "Ptac0" "Ptac" 2 "TB"
117 2154.35986328125 "Ptac0" "Ptac" 2 "TB"
118 4407 "Ptac0" "Ptac" 2 "TB"
119 6914.69970703125 "Ptac0" "Ptac" 2 "TB"
120 2758.07983398438 "Ptac0" "Ptac" 2 "TB"
121 1901.63989257812 "Ptac0" "Ptac" 2 "TB"
122 1565.4599609375 "Ptac0" "Ptac" 2 "TB"
123 17.1599998474121 "Ptac0" "Ptac" 2 "TB"
124 2906.27978515625 "Ptac0" "Ptac" 2 "TB"
125 1059.23999023438 "Ptac0" "Ptac" 2 "TB"
126 2850.89990234375 "Ptac0" "Ptac" 2 "TB"
127 4594.97998046875 "Ptac0" "Ptac" 2 "TB"
128 2946.05981445312 "Ptac0" "Ptac" 2 "TB"
129 4951.43994140625 "Ptac0" "Ptac" 2 "TB"
130 1896.17993164062 "Ptac0" "Ptac" 2 "TB"
131 10451.2197265625 "Ptac0" "Ptac" 2 "TB"
132 2034.23986816406 "Ptac0" "Ptac" 2 "TB"
133 3221.39990234375 "Ptac0" "Ptac" 2 "TB"
134 3553.67993164062 "Ptac0" "Ptac" 2 "TB"
135 6042.65966796875 "Ptac0" "Ptac" 2 "TB"
136 1880.57995605469 "Ptac0" "Ptac" 2 "TB"
137 2104.43994140625 "Ptac0" "Ptac" 2 "TB"
138 5360.15966796875 "Ptac0" "Ptac" 2 "TB"
139 3868.01977539062 "Ptac0" "Ptac" 2 "TB"
140 3217.5 "Ptac0" "Ptac" 2 "TB"
141 3070.85986328125 "Ptac0" "Ptac" 2 "TB"
142 3928.07983398438 "Ptac0" "Ptac" 2 "TB"
143 3456.17993164062 "Ptac0" "Ptac" 2 "TB"
144 2290.07983398438 "Ptac0" "Ptac" 2 "TB"
145 2267.4599609375 "Ptac0" "Ptac" 2 "TB"
146 3068.51977539062 "Ptac0" "Ptac" 2 "TB"
147 3203.4599609375 "Ptac0" "Ptac" 2 "TB"
148 2616.11987304688 "Ptac0" "Ptac" 2 "TB"
149 4165.97998046875 "Ptac0" "Ptac" 2 "TB"
150 2567.76000976562 "Ptac0" "Ptac" 2 "TB"
151 3834.47998046875 "Ptac0" "Ptac" 2 "TB"
152 47.5799980163574 "Ptac0" "Ptac" 2 "TB"
153 1092 "Ptac0" "Ptac" 2 "TB"
154 9160.3193359375 "Ptac0" "Ptac" 2 "TB"
155 3398.4599609375 "Ptac0" "Ptac" 2 "TB"
156 1620.83996582031 "Ptac0" "Ptac" 2 "TB"
157 4173 "Ptac0" "Ptac" 2 "TB"
158 3169.13989257812 "Ptac0" "Ptac" 2 "TB"
159 6.23999977111816 "Ptac0" "Ptac" 2 "TB"
160 3093.47998046875 "Ptac0" "Ptac" 2 "TB"
161 506.999969482422 "Ptac0" "Ptac" 2 "TB"
162 2187.89990234375 "Ptac0" "Ptac" 2 "TB"
163 2931.23999023438 "Ptac0" "Ptac" 2 "TB"
164 3461.63989257812 "Ptac0" "Ptac" 2 "TB"
165 6208.01953125 "Ptac0" "Ptac" 2 "TB"
166 5158.1396484375 "Ptac0" "Ptac" 2 "TB"
167 4527.11962890625 "Ptac0" "Ptac" 2 "TB"
168 5897.57958984375 "Ptac0" "Ptac" 2 "TB"
169 1962.47998046875 "Ptac0" "Ptac" 2 "TB"
170 3076.31982421875 "Ptac0" "Ptac" 2 "TB"
171 1867.31994628906 "Ptac0" "Ptac" 2 "TB"
172 2248.73999023438 "Ptac0" "Ptac" 2 "TB"
173 8043.35986328125 "Ptac0" "Ptac" 2 "TB"
174 4071.59985351562 "Ptac0" "Ptac" 2 "TB"
175 1962.47998046875 "Ptac0" "Ptac" 2 "TB"
176 3299.39990234375 "Ptac0" "Ptac" 2 "TB"
177 1748.75988769531 "Ptac0" "Ptac" 2 "TB"
178 2980.3798828125 "Ptac0" "Ptac" 2 "TB"
179 7397.51953125 "Ptac0" "Ptac" 2 "TB"
180 5888.2197265625 "Ptac0" "Ptac" 2 "TB"
181 140.399993896484 "Ptac0" "Ptac" 2 "TB"
182 3861.77978515625 "Ptac0" "Ptac" 2 "TB"
183 1593.53991699219 "Ptac0" "Ptac" 2 "TB"
184 2893.01977539062 "Ptac0" "Ptac" 2 "TB"
185 2939.03979492188 "Ptac0" "Ptac" 2 "TB"
186 4368.77978515625 "Ptac0" "Ptac" 2 "TB"
187 4254.11962890625 "Ptac0" "Ptac" 2 "TB"
188 4517.759765625 "Ptac0" "Ptac" 2 "TB"
189 78.7799987792969 "Ptac0" "Ptac" 2 "TB"
190 63.1799964904785 "Ptac0" "Ptac" 2 "TB"
191 -22.6199989318848 "Ptac0" "Ptac" 2 "TB"
192 2435.15991210938 "Ptac0" "Ptac" 2 "TB"
193 1618.5 "Ptac0" "Ptac" 2 "TB"
194 2786.93994140625 "Ptac0" "Ptac" 2 "TB"
195 4545.06005859375 "Ptac0" "Ptac" 2 "TB"
196 4292.33984375 "Ptac0" "Ptac" 2 "TB"
197 1887.59997558594 "Ptac0" "Ptac" 2 "TB"
198 2931.23999023438 "Ptac0" "Ptac" 2 "TB"
199 2545.919921875 "Ptac0" "Ptac" 2 "TB"
200 6020.03955078125 "Ptac0" "Ptac" 2 "TB"
201 4446.77978515625 "Ptac0" "Ptac" 2 "TB"
202 3194.8798828125 "Ptac0" "Ptac" 2 "TB"
203 3450.71997070312 "Ptac0" "Ptac" 2 "TB"
204 69.4199981689453 "Ptac0" "Ptac" 2 "TB"
205 3219.83984375 "Ptac0" "Ptac" 2 "TB"
206 5364.83984375 "Ptac0" "Ptac" 2 "TB"
207 2764.31982421875 "Ptac0" "Ptac" 2 "TB"
208 79.5599975585938 "Ptac0" "Ptac" 2 "TB"
209 2760.419921875 "Ptac0" "Ptac" 2 "TB"
210 4750.97998046875 "Ptac0" "Ptac" 2 "TB"
211 202.799987792969 "Ptac0" "Ptac" 2 "TB"
212 2200.3798828125 "Ptac0" "Ptac" 2 "TB"
213 4504.5 "Ptac0" "Ptac" 2 "TB"
214 4077.05981445312 "Ptac0" "Ptac" 2 "TB"
215 526.5 "Ptac0" "Ptac" 2 "TB"
216 5846.099609375 "Ptac0" "Ptac" 2 "TB"
217 2289.2998046875 "Ptac0" "Ptac" 2 "TB"
218 3405.47998046875 "Ptac0" "Ptac" 2 "TB"
219 3460.85986328125 "Ptac0" "Ptac" 2 "TB"
220 1767.47998046875 "Ptac0" "Ptac" 2 "TB"
221 4273.61962890625 "Ptac0" "Ptac" 2 "TB"
222 4280.6396484375 "Ptac0" "Ptac" 2 "TB"
223 3509.99975585938 "Ptac0" "Ptac" 2 "TB"
224 2807.21997070312 "Ptac0" "Ptac" 2 "TB"
225 1819.73999023438 "Ptac0" "Ptac" 2 "TB"
226 -8.57999992370605 "Ptac0" "Ptac" 2 "TB"
227 2299.43994140625 "Ptac0" "Ptac" 2 "TB"
228 3637.13989257812 "Ptac0" "Ptac" 2 "TB"
229 16.3799991607666 "Ptac0" "Ptac" 2 "TB"
230 4975.61962890625 "Ptac0" "Ptac" 2 "TB"
231 3772.85986328125 "Ptac0" "Ptac" 2 "TB"
232 1843.13989257812 "Ptac0" "Ptac" 2 "TB"
233 2741.69995117188 "Ptac0" "Ptac" 2 "TB"
234 2527.19995117188 "Ptac0" "Ptac" 2 "TB"
235 5889.77978515625 "Ptac0" "Ptac" 2 "TB"
236 2218.31982421875 "Ptac0" "Ptac" 2 "TB"
237 6218.93994140625 "Ptac0" "Ptac" 2 "TB"
238 3353.99975585938 "Ptac0" "Ptac" 2 "TB"
239 699.659973144531 "Ptac0" "Ptac" 2 "TB"
240 2570.09985351562 "Ptac0" "Ptac" 2 "TB"
241 146.639999389648 "Ptac0" "Ptac" 2 "TB"
242 3290.81982421875 "Ptac0" "Ptac" 2 "TB"
243 1680.11999511719 "Ptac0" "Ptac" 2 "TB"
244 4614.47998046875 "Ptac0" "Ptac" 2 "TB"
245 856.43994140625 "Ptac0" "Ptac" 2 "TB"
246 442.259979248047 "Ptac0" "Ptac" 2 "TB"
247 5350.02001953125 "Ptac0" "Ptac" 2 "TB"
248 17.1599998474121 "Ptac0" "Ptac" 2 "TB"
249 2767.43994140625 "Ptac0" "Ptac" 2 "TB"
250 4375.02001953125 "Ptac0" "Ptac" 2 "TB"
251 4713.5400390625 "Ptac0" "Ptac" 2 "TB"
252 354.119995117188 "Ptac0" "Ptac" 2 "TB"
253 3008.4599609375 "Ptac0" "Ptac" 2 "TB"
254 2581.02001953125 "Ptac0" "Ptac" 2 "TB"
255 7641.65966796875 "Ptac0" "Ptac" 2 "TB"
256 86.5799942016602 "Ptac0" "Ptac" 2 "TB"
257 1301.03991699219 "Ptac0" "Ptac" 2 "TB"
258 3546.65991210938 "Ptac0" "Ptac" 2 "TB"
259 431.339996337891 "Ptac0" "Ptac" 2 "TB"
260 4052.09985351562 "Ptac0" "Ptac" 2 "TB"
261 3049.7998046875 "Ptac0" "Ptac" 2 "TB"
262 4083.2998046875 "Ptac0" "Ptac" 2 "TB"
263 3717.47998046875 "Ptac0" "Ptac" 2 "TB"
264 22.6199989318848 "Ptac0" "Ptac" 2 "TB"
265 5484.1796875 "Ptac0" "Ptac" 2 "TB"
266 204.359985351562 "Ptac0" "Ptac" 2 "TB"
267 1475.75988769531 "Ptac0" "Ptac" 2 "TB"
268 1741.73999023438 "Ptac0" "Ptac" 2 "TB"
269 2788.5 "Ptac0" "Ptac" 2 "TB"
270 3004.55981445312 "Ptac0" "Ptac" 2 "TB"
271 2511.59985351562 "Ptac0" "Ptac" 2 "TB"
272 1578.71997070312 "Ptac0" "Ptac" 2 "TB"
273 7370.2197265625 "Ptac0" "Ptac" 2 "TB"
274 1056.11999511719 "Ptac0" "Ptac" 2 "TB"
275 1269.05993652344 "Ptac0" "Ptac" 2 "TB"
276 2114.57983398438 "Ptac0" "Ptac" 2 "TB"
277 91.2599945068359 "Ptac0" "Ptac" 2 "TB"
278 2411.76000976562 "Ptac0" "Ptac" 2 "TB"
279 623.219970703125 "Ptac0" "Ptac" 2 "TB"
280 3722.93994140625 "Ptac0" "Ptac" 2 "TB"
281 4156.61962890625 "Ptac0" "Ptac" 2 "TB"
282 1713.65991210938 "Ptac0" "Ptac" 2 "TB"
283 222.299987792969 "Ptac0" "Ptac" 2 "TB"
284 3399.23999023438 "Ptac0" "Ptac" 2 "TB"
285 2577.11987304688 "Ptac0" "Ptac" 2 "TB"
286 20.2799987792969 "Ptac0" "Ptac" 2 "TB"
287 2422.67993164062 "Ptac0" "Ptac" 2 "TB"
288 2569.31982421875 "Ptac0" "Ptac" 2 "TB"
289 3694.07983398438 "Ptac0" "Ptac" 2 "TB"
290 3828.23974609375 "Ptac0" "Ptac" 2 "TB"
291 3705.77978515625 "Ptac0" "Ptac" 2 "TB"
292 2679.2998046875 "Ptac0" "Ptac" 2 "TB"
293 6.23999977111816 "Ptac0" "Ptac" 2 "TB"
294 483.599975585938 "Ptac0" "Ptac" 2 "TB"
295 990.599975585938 "Ptac0" "Ptac" 2 "TB"
296 4080.17993164062 "Ptac0" "Ptac" 2 "TB"
297 176.279998779297 "Ptac0" "Ptac" 2 "TB"
298 1508.51989746094 "Ptac0" "Ptac" 2 "TB"
299 4478.759765625 "Ptac0" "Ptac" 2 "TB"
300 7035.599609375 "Ptac0" "Ptac" 2 "TB"
301 2212.85986328125 "Ptac0" "Ptac" 2 "TB"
302 3679.259765625 "Ptac0" "Ptac" 2 "TB"
303 1864.19995117188 "Ptac0" "Ptac" 2 "TB"
304 7861.61962890625 "Ptac0" "Ptac" 2 "TB"
305 2002.25988769531 "Ptac0" "Ptac" 2 "TB"
306 6158.099609375 "Ptac0" "Ptac" 2 "TB"
307 7.01999950408936 "Ptac0" "Ptac" 2 "TB"
308 6062.15966796875 "Ptac0" "Ptac" 2 "TB"
309 4337.580078125 "Ptac0" "Ptac" 2 "TB"
310 4938.9599609375 "Ptac0" "Ptac" 2 "TB"
311 3667.55981445312 "Ptac0" "Ptac" 2 "TB"
312 652.079956054688 "Ptac0" "Ptac" 2 "TB"
313 1010.09997558594 "Ptac0" "Ptac" 2 "TB"
314 4573.1396484375 "Ptac0" "Ptac" 2 "TB"
315 2577.89990234375 "Ptac0" "Ptac" 2 "TB"
316 2302.55981445312 "Ptac0" "Ptac" 2 "TB"
317 2084.15991210938 "Ptac0" "Ptac" 2 "TB"
318 761.279968261719 "Ptac0" "Ptac" 2 "TB"
319 4819.61962890625 "Ptac0" "Ptac" 2 "TB"
320 1974.17993164062 "Ptac0" "Ptac" 2 "TB"
321 3536.51977539062 "Ptac0" "Ptac" 2 "TB"
322 1002.29998779297 "Ptac0" "Ptac" 2 "TB"
323 4183.1396484375 "Ptac0" "Ptac" 2 "TB"
324 3034.97998046875 "Ptac0" "Ptac" 2 "TB"
325 3747.89990234375 "Ptac0" "Ptac" 2 "TB"
326 2666.81982421875 "Ptac0" "Ptac" 2 "TB"
327 3605.93994140625 "Ptac0" "Ptac" 2 "TB"
328 54.5999984741211 "Ptac0" "Ptac" 2 "TB"
329 196.559997558594 "Ptac0" "Ptac" 2 "TB"
330 4976.39990234375 "Ptac0" "Ptac" 2 "TB"
331 511.679992675781 "Ptac0" "Ptac" 2 "TB"
332 2992.07983398438 "Ptac0" "Ptac" 2 "TB"
333 5413.97998046875 "Ptac0" "Ptac" 2 "TB"
334 2898.47998046875 "Ptac0" "Ptac" 2 "TB"
335 3312.65991210938 "Ptac0" "Ptac" 2 "TB"
336 7744.61962890625 "Ptac0" "Ptac" 2 "TB"
337 637.259948730469 "Ptac0" "Ptac" 2 "TB"
338 2435.15991210938 "Ptac0" "Ptac" 2 "TB"
339 1714.43994140625 "Ptac0" "Ptac" 2 "TB"
340 5408.52001953125 "Ptac0" "Ptac" 2 "TB"
341 2972.57983398438 "Ptac0" "Ptac" 2 "TB"
342 2354.81982421875 "Ptac0" "Ptac" 2 "TB"
343 2389.919921875 "Ptac0" "Ptac" 2 "TB"
344 2967.89990234375 "Ptac0" "Ptac" 2 "TB"
345 2863.3798828125 "Ptac0" "Ptac" 2 "TB"
346 153.65998840332 "Ptac0" "Ptac" 2 "TB"
347 1599.77990722656 "Ptac0" "Ptac" 2 "TB"
348 7006.73974609375 "Ptac0" "Ptac" 2 "TB"
349 3480.35986328125 "Ptac0" "Ptac" 2 "TB"
350 3217.5 "Ptac0" "Ptac" 2 "TB"
351 2108.33984375 "Ptac0" "Ptac" 2 "TB"
352 3850.07983398438 "Ptac0" "Ptac" 2 "TB"
353 7081.61962890625 "Ptac0" "Ptac" 2 "TB"
354 2148.11987304688 "Ptac0" "Ptac" 2 "TB"
355 5401.5 "Ptac0" "Ptac" 2 "TB"
356 1227.71997070312 "Ptac0" "Ptac" 2 "TB"
357 4704.1796875 "Ptac0" "Ptac" 2 "TB"
358 2886.77978515625 "Ptac0" "Ptac" 2 "TB"
359 1857.9599609375 "Ptac0" "Ptac" 2 "TB"
360 -1.55999994277954 "Ptac0" "Ptac" 2 "TB"
361 256.619995117188 "Ptac0" "Ptac" 2 "TB"
362 43.6800003051758 "Ptac0" "Ptac" 2 "TB"
363 2458.55981445312 "Ptac0" "Ptac" 2 "TB"
364 33.5399971008301 "Ptac0" "Ptac" 2 "TB"
365 3381.2998046875 "Ptac0" "Ptac" 2 "TB"
366 1786.97998046875 "Ptac0" "Ptac" 2 "TB"
367 7534.01953125 "Ptac0" "Ptac" 2 "TB"
368 2653.55981445312 "Ptac0" "Ptac" 2 "TB"
369 5630.03955078125 "Ptac0" "Ptac" 2 "TB"
370 3082.55981445312 "Ptac0" "Ptac" 2 "TB"
371 3109.07983398438 "Ptac0" "Ptac" 2 "TB"
372 4895.27978515625 "Ptac0" "Ptac" 2 "TB"
373 4956.11962890625 "Ptac0" "Ptac" 2 "TB"
374 1751.8798828125 "Ptac0" "Ptac" 2 "TB"
375 1602.11999511719 "Ptac0" "Ptac" 2 "TB"
376 20.2799987792969 "Ptac0" "Ptac" 2 "TB"
377 20.2799987792969 "Ptac0" "Ptac" 2 "TB"
378 2613 "Ptac0" "Ptac" 2 "TB"
379 1938.29992675781 "Ptac0" "Ptac" 2 "TB"
380 2274.47998046875 "Ptac0" "Ptac" 2 "TB"
381 656.759948730469 "Ptac0" "Ptac" 2 "TB"
382 3159 "Ptac0" "Ptac" 2 "TB"
383 8085.4794921875 "Ptac0" "Ptac" 2 "TB"
384 1825.97998046875 "Ptac0" "Ptac" 2 "TB"
385 756.599975585938 "Ptac0" "Ptac" 2 "TB"
386 4514.6396484375 "Ptac0" "Ptac" 2 "TB"
387 853.319946289062 "Ptac0" "Ptac" 2 "TB"
388 1462.5 "Ptac0" "Ptac" 2 "TB"
389 2493.65991210938 "Ptac0" "Ptac" 2 "TB"
390 2094.2998046875 "Ptac0" "Ptac" 2 "TB"
391 3400.01977539062 "Ptac0" "Ptac" 2 "TB"
392 1889.15991210938 "Ptac0" "Ptac" 2 "TB"
393 2910.9599609375 "Ptac0" "Ptac" 2 "TB"
394 1365 "Ptac0" "Ptac" 2 "TB"
395 5106.65966796875 "Ptac0" "Ptac" 2 "TB"
396 7285.19970703125 "Ptac0" "Ptac" 2 "TB"
397 7998.11962890625 "Ptac0" "Ptac" 2 "TB"
398 1439.09997558594 "Ptac0" "Ptac" 2 "TB"
399 4832.099609375 "Ptac0" "Ptac" 2 "TB"
400 2928.11987304688 "Ptac0" "Ptac" 2 "TB"
401 2635.61987304688 "Ptac0" "Ptac" 2 "TB"
402 2835.2998046875 "Ptac0" "Ptac" 2 "TB"
403 591.239990234375 "Ptac0" "Ptac" 2 "TB"
404 1856.39990234375 "Ptac0" "Ptac" 2 "TB"
405 2730.77978515625 "Ptac0" "Ptac" 2 "TB"
406 634.139953613281 "Ptac0" "Ptac" 2 "TB"
407 2981.93994140625 "Ptac0" "Ptac" 2 "TB"
408 1669.19995117188 "Ptac0" "Ptac" 2 "TB"
409 351 "Ptac0" "Ptac" 2 "TB"
410 3972.53979492188 "Ptac0" "Ptac" 2 "TB"
411 1557.65991210938 "Ptac0" "Ptac" 2 "TB"
412 63.1799964904785 "Ptac0" "Ptac" 2 "TB"
413 3137.93994140625 "Ptac0" "Ptac" 2 "TB"
414 5737.6796875 "Ptac0" "Ptac" 2 "TB"
415 1542.05993652344 "Ptac0" "Ptac" 2 "TB"
416 4707.2998046875 "Ptac0" "Ptac" 2 "TB"
417 829.139953613281 "Ptac0" "Ptac" 2 "TB"
418 110.759994506836 "Ptac0" "Ptac" 2 "TB"
419 4231.5 "Ptac0" "Ptac" 2 "TB"
420 37.439998626709 "Ptac0" "Ptac" 2 "TB"
421 2793.9599609375 "Ptac0" "Ptac" 2 "TB"
422 4088.759765625 "Ptac0" "Ptac" 2 "TB"
423 1921.13989257812 "Ptac0" "Ptac" 2 "TB"
424 1673.8798828125 "Ptac0" "Ptac" 2 "TB"
425 1395.419921875 "Ptac0" "Ptac" 2 "TB"
426 1970.27990722656 "Ptac0" "Ptac" 2 "TB"
427 2304.11987304688 "Ptac0" "Ptac" 2 "TB"
428 126.359992980957 "Ptac0" "Ptac" 2 "TB"
429 99.0599975585938 "Ptac0" "Ptac" 2 "TB"
430 6.23999977111816 "Ptac0" "Ptac" 2 "TB"
431 1811.93994140625 "Ptac0" "Ptac" 2 "TB"
432 3355.55981445312 "Ptac0" "Ptac" 2 "TB"
433 2884.43994140625 "Ptac0" "Ptac" 2 "TB"
434 2291.63989257812 "Ptac0" "Ptac" 2 "TB"
435 5.46000003814697 "Ptac0" "Ptac" 2 "TB"
436 4163.6396484375 "Ptac0" "Ptac" 2 "TB"
437 7353.83984375 "Ptac0" "Ptac" 2 "TB"
438 1610.69995117188 "Ptac0" "Ptac" 2 "TB"
439 2575.55981445312 "Ptac0" "Ptac" 2 "TB"
440 4431.1796875 "Ptac0" "Ptac" 2 "TB"
441 906.359985351562 "Ptac0" "Ptac" 2 "TB"
442 1507.73999023438 "Ptac0" "Ptac" 2 "TB"
443 5296.97998046875 "Ptac0" "Ptac" 2 "TB"
444 1068.59997558594 "Ptac0" "Ptac" 2 "TB"
445 2254.19995117188 "Ptac0" "Ptac" 2 "TB"
446 5319.599609375 "Ptac0" "Ptac" 2 "TB"
447 3758.03979492188 "Ptac0" "Ptac" 2 "TB"
448 8746.919921875 "Ptac0" "Ptac" 2 "TB"
449 4957.6796875 "Ptac0" "Ptac" 2 "TB"
450 7.79999971389771 "Ptac0" "Ptac" 2 "TB"
451 265.199981689453 "Ptac0" "Ptac" 2 "TB"
452 2052.9599609375 "Ptac0" "Ptac" 2 "TB"
453 329.159973144531 "Ptac0" "Ptac" 2 "TB"
454 1355.63989257812 "Ptac0" "Ptac" 2 "TB"
455 2905.5 "Ptac0" "Ptac" 2 "TB"
456 4354.73974609375 "Ptac0" "Ptac" 2 "TB"
457 2370.419921875 "Ptac0" "Ptac" 2 "TB"
458 2154.35986328125 "Ptac0" "Ptac" 2 "TB"
459 2067.78002929688 "Ptac0" "Ptac" 2 "TB"
460 3879.71997070312 "Ptac0" "Ptac" 2 "TB"
461 1145.81994628906 "Ptac0" "Ptac" 2 "TB"
462 4011.53979492188 "Ptac0" "Ptac" 2 "TB"
463 3130.919921875 "Ptac0" "Ptac" 2 "TB"
464 3687.83984375 "Ptac0" "Ptac" 2 "TB"
465 6602.69970703125 "Ptac0" "Ptac" 2 "TB"
466 872.819946289062 "Ptac0" "Ptac" 2 "TB"
467 3568.49975585938 "Ptac0" "Ptac" 2 "TB"
468 3520.13989257812 "Ptac0" "Ptac" 2 "TB"
469 1360.31994628906 "Ptac0" "Ptac" 2 "TB"
470 102.179992675781 "Ptac0" "Ptac" 2 "TB"
471 3201.11987304688 "Ptac0" "Ptac" 2 "TB"
472 8.57999992370605 "Ptac0" "Ptac" 2 "TB"
473 4434.2998046875 "Ptac0" "Ptac" 2 "TB"
474 7615.1396484375 "Ptac0" "Ptac" 2 "TB"
475 1982.75988769531 "Ptac0" "Ptac" 2 "TB"
476 1344.71997070312 "Ptac0" "Ptac" 2 "TB"
477 2431.26000976562 "Ptac0" "Ptac" 2 "TB"
478 125.57999420166 "Ptac0" "Ptac" 2 "TB"
479 6110.52001953125 "Ptac0" "Ptac" 2 "TB"
480 3734.63989257812 "Ptac0" "Ptac" 2 "TB"
481 3727.61987304688 "Ptac0" "Ptac" 2 "TB"
482 68.6399993896484 "Ptac0" "Ptac" 2 "TB"
483 2644.19995117188 "Ptac0" "Ptac" 2 "TB"
484 4790.759765625 "Ptac0" "Ptac" 2 "TB"
485 2042.03991699219 "Ptac0" "Ptac" 2 "TB"
486 1309.61999511719 "Ptac0" "Ptac" 2 "TB"
487 68.6399993896484 "Ptac0" "Ptac" 2 "TB"
488 807.299987792969 "Ptac0" "Ptac" 2 "TB"
489 3540.419921875 "Ptac0" "Ptac" 2 "TB"
490 1368.89990234375 "Ptac0" "Ptac" 2 "TB"
491 4642.56005859375 "Ptac0" "Ptac" 2 "TB"
492 3324.35986328125 "Ptac0" "Ptac" 2 "TB"
493 2823.59985351562 "Ptac0" "Ptac" 2 "TB"
494 2822.03979492188 "Ptac0" "Ptac" 2 "TB"
495 698.099975585938 "Ptac0" "Ptac" 2 "TB"
496 3024.05981445312 "Ptac0" "Ptac" 2 "TB"
497 2375.8798828125 "Ptac0" "Ptac" 2 "TB"
498 5693.2197265625 "Ptac0" "Ptac" 2 "TB"
499 6267.2998046875 "Ptac0" "Ptac" 2 "TB"
500 8463.779296875 "Ptac0" "Ptac" 2 "TB"
501 1528.79992675781 "Ptac0" "Ptac" 2 "TB"
502 113.879997253418 "Ptac0" "Ptac" 2 "TB"
503 3020.93994140625 "Ptac0" "Ptac" 2 "TB"
504 2633.27978515625 "Ptac0" "Ptac" 2 "TB"
505 4198.73974609375 "Ptac0" "Ptac" 2 "TB"
506 2459.33984375 "Ptac0" "Ptac" 2 "TB"
507 223.859985351562 "Ptac0" "Ptac" 2 "TB"
508 5924.8798828125 "Ptac0" "Ptac" 2 "TB"
509 2501.4599609375 "Ptac0" "Ptac" 2 "TB"
510 7515.2998046875 "Ptac0" "Ptac" 2 "TB"
511 4885.919921875 "Ptac0" "Ptac" 2 "TB"
512 4290.77978515625 "Ptac0" "Ptac" 2 "TB"
513 4342.259765625 "Ptac0" "Ptac" 2 "TB"
514 2334.53979492188 "Ptac0" "Ptac" 2 "TB"
515 61.6199989318848 "Ptac0" "Ptac" 2 "TB"
516 1583.39990234375 "Ptac0" "Ptac" 2 "TB"
517 2457.78002929688 "Ptac0" "Ptac" 2 "TB"
518 2132.52001953125 "Ptac0" "Ptac" 2 "TB"
519 334.619995117188 "Ptac0" "Ptac" 2 "TB"
520 5337.5400390625 "Ptac0" "Ptac" 2 "TB"
521 2346.23999023438 "Ptac0" "Ptac" 2 "TB"
522 98.2799987792969 "Ptac0" "Ptac" 2 "TB"
523 1306.5 "Ptac0" "Ptac" 2 "TB"
524 3412.49975585938 "Ptac0" "Ptac" 2 "TB"
525 4776.7197265625 "Ptac0" "Ptac" 2 "TB"
526 2971.01977539062 "Ptac0" "Ptac" 2 "TB"
527 56.1599960327148 "Ptac0" "Ptac" 2 "TB"
528 748.019958496094 "Ptac0" "Ptac" 2 "TB"
529 -6.23999977111816 "Ptac0" "Ptac" 2 "TB"
530 246.479995727539 "Ptac0" "Ptac" 2 "TB"
531 1542.83996582031 "Ptac0" "Ptac" 2 "TB"
532 116.219993591309 "Ptac0" "Ptac" 2 "TB"
533 9297.599609375 "Ptac0" "Ptac" 2 "TB"
534 2169.9599609375 "Ptac0" "Ptac" 2 "TB"
535 2485.07983398438 "Ptac0" "Ptac" 2 "TB"
536 24.9599990844727 "Ptac0" "Ptac" 2 "TB"
537 2691.77978515625 "Ptac0" "Ptac" 2 "TB"
538 9.35999965667725 "Ptac0" "Ptac" 2 "TB"
539 1854.05993652344 "Ptac0" "Ptac" 2 "TB"
540 1956.23986816406 "Ptac0" "Ptac" 2 "TB"
541 1428.17993164062 "Ptac0" "Ptac" 2 "TB"
542 178.619995117188 "Ptac0" "Ptac" 2 "TB"
543 7275.83984375 "Ptac0" "Ptac" 2 "TB"
544 2443.73999023438 "Ptac0" "Ptac" 2 "TB"
545 2974.13989257812 "Ptac0" "Ptac" 2 "TB"
546 6499.73974609375 "Ptac0" "Ptac" 2 "TB"
547 2100.5400390625 "Ptac0" "Ptac" 2 "TB"
548 5003.69970703125 "Ptac0" "Ptac" 2 "TB"
549 5651.099609375 "Ptac0" "Ptac" 2 "TB"
550 1126.31994628906 "Ptac0" "Ptac" 2 "TB"
551 45.2399978637695 "Ptac0" "Ptac" 2 "TB"
552 1099.79992675781 "Ptac0" "Ptac" 2 "TB"
553 2439.83984375 "Ptac0" "Ptac" 2 "TB"
554 5.46000003814697 "Ptac0" "Ptac" 2 "TB"
555 2230.7998046875 "Ptac0" "Ptac" 2 "TB"
556 1968.71997070312 "Ptac0" "Ptac" 2 "TB"
557 919.619995117188 "Ptac0" "Ptac" 2 "TB"
558 2365.73999023438 "Ptac0" "Ptac" 2 "TB"
559 5622.23974609375 "Ptac0" "Ptac" 2 "TB"
560 4691.69970703125 "Ptac0" "Ptac" 2 "TB"
561 3012.35986328125 "Ptac0" "Ptac" 2 "TB"
562 2705.81982421875 "Ptac0" "Ptac" 2 "TB"
563 180.179992675781 "Ptac0" "Ptac" 2 "TB"
564 1758.89990234375 "Ptac0" "Ptac" 2 "TB"
565 3649.61987304688 "Ptac0" "Ptac" 2 "TB"
566 1122.419921875 "Ptac0" "Ptac" 2 "TB"
567 904.799987792969 "Ptac0" "Ptac" 2 "TB"
568 6182.27978515625 "Ptac0" "Ptac" 2 "TB"
569 1204.31994628906 "Ptac0" "Ptac" 2 "TB"
570 5765.759765625 "Ptac0" "Ptac" 2 "TB"
571 3404.69995117188 "Ptac0" "Ptac" 2 "TB"
572 2704.26000976562 "Ptac0" "Ptac" 2 "TB"
573 467.219970703125 "Ptac0" "Ptac" 2 "TB"
574 6217.3798828125 "Ptac0" "Ptac" 2 "TB"
575 3135.59985351562 "Ptac0" "Ptac" 2 "TB"
576 3501.419921875 "Ptac0" "Ptac" 2 "TB"
577 4097.33984375 "Ptac0" "Ptac" 2 "TB"
578 4330.56005859375 "Ptac0" "Ptac" 2 "TB"
579 2189.4599609375 "Ptac0" "Ptac" 2 "TB"
580 696.539978027344 "Ptac0" "Ptac" 2 "TB"
581 3010.7998046875 "Ptac0" "Ptac" 2 "TB"
582 5300.8798828125 "Ptac0" "Ptac" 2 "TB"
583 2079.47998046875 "Ptac0" "Ptac" 2 "TB"
584 2207.39990234375 "Ptac0" "Ptac" 2 "TB"
585 2210.52001953125 "Ptac0" "Ptac" 2 "TB"
586 1017.89996337891 "Ptac0" "Ptac" 2 "TB"
587 2686.31982421875 "Ptac0" "Ptac" 2 "TB"
588 6268.85986328125 "Ptac0" "Ptac" 2 "TB"
589 21.8400001525879 "Ptac0" "Ptac" 2 "TB"
590 6404.57958984375 "Ptac0" "Ptac" 2 "TB"
591 709.019958496094 "Ptac0" "Ptac" 2 "TB"
592 627.899963378906 "Ptac0" "Ptac" 2 "TB"
593 3839.93994140625 "Ptac0" "Ptac" 2 "TB"
594 1465.61999511719 "Ptac0" "Ptac" 2 "TB"
595 3547.43994140625 "Ptac0" "Ptac" 2 "TB"
596 1466.39990234375 "Ptac0" "Ptac" 2 "TB"
597 3420.2998046875 "Ptac0" "Ptac" 2 "TB"
598 3760.3798828125 "Ptac0" "Ptac" 2 "TB"
599 2633.27978515625 "Ptac0" "Ptac" 2 "TB"
600 627.899963378906 "Ptac0" "Ptac" 2 "TB"
601 3881.27978515625 "Ptac0" "Ptac" 2 "TB"
602 503.879974365234 "Ptac0" "Ptac" 2 "TB"
603 2017.07995605469 "Ptac0" "Ptac" 2 "TB"
604 3895.31982421875 "Ptac0" "Ptac" 2 "TB"
605 5619.11962890625 "Ptac0" "Ptac" 2 "TB"
606 3104.39990234375 "Ptac0" "Ptac" 2 "TB"
607 5880.419921875 "Ptac0" "Ptac" 2 "TB"
608 702.779968261719 "Ptac0" "Ptac" 2 "TB"
609 3373.49975585938 "Ptac0" "Ptac" 2 "TB"
610 2968.67993164062 "Ptac0" "Ptac" 2 "TB"
611 1827.53991699219 "Ptac0" "Ptac" 2 "TB"
612 651.299987792969 "Ptac0" "Ptac" 2 "TB"
613 2260.43994140625 "Ptac0" "Ptac" 2 "TB"
614 4080.9599609375 "Ptac0" "Ptac" 2 "TB"
615 3439.01977539062 "Ptac0" "Ptac" 2 "TB"
616 2808.77978515625 "Ptac0" "Ptac" 2 "TB"
617 437.579986572266 "Ptac0" "Ptac" 2 "TB"
618 2290.85986328125 "Ptac0" "Ptac" 2 "TB"
619 70.1999969482422 "Ptac0" "Ptac" 2 "TB"
620 3179.27978515625 "Ptac0" "Ptac" 2 "TB"
621 3157.43994140625 "Ptac0" "Ptac" 2 "TB"
622 35.0999984741211 "Ptac0" "Ptac" 2 "TB"
623 4540.3798828125 "Ptac0" "Ptac" 2 "TB"
624 563.159973144531 "Ptac0" "Ptac" 2 "TB"
625 3766.61987304688 "Ptac0" "Ptac" 2 "TB"
626 1494.47998046875 "Ptac0" "Ptac" 2 "TB"
627 4291.56005859375 "Ptac0" "Ptac" 2 "TB"
628 -5.46000003814697 "Ptac0" "Ptac" 2 "TB"
629 2468.69995117188 "Ptac0" "Ptac" 2 "TB"
630 5326.61962890625 "Ptac0" "Ptac" 2 "TB"
631 4125.419921875 "Ptac0" "Ptac" 2 "TB"
632 4463.15966796875 "Ptac0" "Ptac" 2 "TB"
633 3854.759765625 "Ptac0" "Ptac" 2 "TB"
634 1443 "Ptac0" "Ptac" 2 "TB"
635 4936.61962890625 "Ptac0" "Ptac" 2 "TB"
636 3198 "Ptac0" "Ptac" 2 "TB"
637 4428.83984375 "Ptac0" "Ptac" 2 "TB"
638 134.15998840332 "Ptac0" "Ptac" 2 "TB"
639 2529.53979492188 "Ptac0" "Ptac" 2 "TB"
640 3239.33984375 "Ptac0" "Ptac" 2 "TB"
641 2554.5 "Ptac0" "Ptac" 2 "TB"
642 4721.33984375 "Ptac0" "Ptac" 2 "TB"
643 1326.77990722656 "Ptac0" "Ptac" 2 "TB"
644 4833.65966796875 "Ptac0" "Ptac" 2 "TB"
645 5273.57958984375 "Ptac0" "Ptac" 2 "TB"
646 3807.17993164062 "Ptac0" "Ptac" 2 "TB"
647 2076.35986328125 "Ptac0" "Ptac" 2 "TB"
648 3868.01977539062 "Ptac0" "Ptac" 2 "TB"
649 78.7799987792969 "Ptac0" "Ptac" 2 "TB"
650 10.9200000762939 "Ptac0" "Ptac" 2 "TB"
651 2963.21997070312 "Ptac0" "Ptac" 2 "TB"
652 4854.7197265625 "Ptac0" "Ptac" 2 "TB"
653 5315.69970703125 "Ptac0" "Ptac" 2 "TB"
654 3986.57983398438 "Ptac0" "Ptac" 2 "TB"
655 1180.14001464844 "Ptac0" "Ptac" 2 "TB"
656 3.89999985694885 "Ptac0" "Ptac" 2 "TB"
657 1704.29992675781 "Ptac0" "Ptac" 2 "TB"
658 2878.19995117188 "Ptac0" "Ptac" 2 "TB"
659 2253.419921875 "Ptac0" "Ptac" 2 "TB"
660 2604.419921875 "Ptac0" "Ptac" 2 "TB"
661 1131 "Ptac0" "Ptac" 2 "TB"
662 4134.77978515625 "Ptac0" "Ptac" 2 "TB"
663 2725.31982421875 "Ptac0" "Ptac" 2 "TB"
664 3.89999985694885 "Ptac0" "Ptac" 2 "TB"
665 7091.759765625 "Ptac0" "Ptac" 2 "TB"
666 12221.8193359375 "Ptac0" "Ptac" 2 "TB"
667 3190.19995117188 "Ptac0" "Ptac" 2 "TB"
668 2056.85986328125 "Ptac0" "Ptac" 2 "TB"
669 5474.0400390625 "Ptac0" "Ptac" 2 "TB"
670 1694.93994140625 "Ptac0" "Ptac" 2 "TB"
671 818.219970703125 "Ptac0" "Ptac" 2 "TB"
672 122.459999084473 "Ptac0" "Ptac" 2 "TB"
673 1088.09997558594 "Ptac0" "Ptac" 2 "TB"
674 996.059936523438 "Ptac0" "Ptac" 2 "TB"
675 3774.419921875 "Ptac0" "Ptac" 2 "TB"
676 89.6999969482422 "Ptac0" "Ptac" 2 "TB"
677 62.3999977111816 "Ptac0" "Ptac" 2 "TB"
678 3718.259765625 "Ptac0" "Ptac" 2 "TB"
679 4697.93994140625 "Ptac0" "Ptac" 2 "TB"
680 4287.65966796875 "Ptac0" "Ptac" 2 "TB"
681 335.399993896484 "Ptac0" "Ptac" 2 "TB"
682 374.399993896484 "Ptac0" "Ptac" 2 "TB"
683 2383.67993164062 "Ptac0" "Ptac" 2 "TB"
684 2683.97998046875 "Ptac0" "Ptac" 2 "TB"
685 10877.8798828125 "Ptac0" "Ptac" 2 "TB"
686 6040.31982421875 "Ptac0" "Ptac" 2 "TB"
687 5591.81982421875 "Ptac0" "Ptac" 2 "TB"
688 681.719970703125 "Ptac0" "Ptac" 2 "TB"
689 214.499984741211 "Ptac0" "Ptac" 2 "TB"
690 2497.55981445312 "Ptac0" "Ptac" 2 "TB"
691 -10.1399993896484 "Ptac0" "Ptac" 2 "TB"
692 4421.81982421875 "Ptac0" "Ptac" 2 "TB"
693 6759.47998046875 "Ptac0" "Ptac" 2 "TB"
694 5592.599609375 "Ptac0" "Ptac" 2 "TB"
695 2861.81982421875 "Ptac0" "Ptac" 2 "TB"
696 5587.1396484375 "Ptac0" "Ptac" 2 "TB"
697 2010.05993652344 "Ptac0" "Ptac" 2 "TB"
698 737.099975585938 "Ptac0" "Ptac" 2 "TB"
699 6167.4599609375 "Ptac0" "Ptac" 2 "TB"
700 1706.63989257812 "Ptac0" "Ptac" 2 "TB"
701 539.760009765625 "Ptac0" "Ptac" 2 "TB"
702 1677.77990722656 "Ptac0" "Ptac" 2 "TB"
703 2911.73999023438 "Ptac0" "Ptac" 2 "TB"
704 4820.39990234375 "Ptac0" "Ptac" 2 "TB"
705 5847.65966796875 "Ptac0" "Ptac" 2 "TB"
706 2073.23999023438 "Ptac0" "Ptac" 2 "TB"
707 3398.4599609375 "Ptac0" "Ptac" 2 "TB"
708 3070.07983398438 "Ptac0" "Ptac" 2 "TB"
709 565.5 "Ptac0" "Ptac" 2 "TB"
710 5320.3798828125 "Ptac0" "Ptac" 2 "TB"
711 53.0399971008301 "Ptac0" "Ptac" 2 "TB"
712 3066.9599609375 "Ptac0" "Ptac" 2 "TB"
713 2630.15991210938 "Ptac0" "Ptac" 2 "TB"
714 3760.3798828125 "Ptac0" "Ptac" 2 "TB"
715 3644.15991210938 "Ptac0" "Ptac" 2 "TB"
716 2223.78002929688 "Ptac0" "Ptac" 2 "TB"
717 4187.0400390625 "Ptac0" "Ptac" 2 "TB"
718 3843.83984375 "Ptac0" "Ptac" 2 "TB"
719 2832.9599609375 "Ptac0" "Ptac" 2 "TB"
720 2374.31982421875 "Ptac0" "Ptac" 2 "TB"
721 2492.8798828125 "Ptac0" "Ptac" 2 "TB"
722 1416.47998046875 "Ptac0" "Ptac" 2 "TB"
723 4037.27978515625 "Ptac0" "Ptac" 2 "TB"
724 1794.77990722656 "Ptac0" "Ptac" 2 "TB"
725 3074.759765625 "Ptac0" "Ptac" 2 "TB"
726 1986.65991210938 "Ptac0" "Ptac" 2 "TB"
727 3797.03979492188 "Ptac0" "Ptac" 2 "TB"
728 1179.35998535156 "Ptac0" "Ptac" 2 "TB"
729 525.719970703125 "Ptac0" "Ptac" 2 "TB"
730 22.6199989318848 "Ptac0" "Ptac" 2 "TB"
731 96.7199935913086 "Ptac0" "Ptac" 2 "TB"
732 4981.07958984375 "Ptac0" "Ptac" 2 "TB"
733 2932.01977539062 "Ptac0" "Ptac" 2 "TB"
734 3594.23974609375 "Ptac0" "Ptac" 2 "TB"
735 1723.79992675781 "Ptac0" "Ptac" 2 "TB"
736 2396.15991210938 "Ptac0" "Ptac" 2 "TB"
737 3481.13989257812 "Ptac0" "Ptac" 2 "TB"
738 4138.6796875 "Ptac0" "Ptac" 2 "TB"
739 5876.52001953125 "Ptac0" "Ptac" 2 "TB"
740 1868.8798828125 "Ptac0" "Ptac" 2 "TB"
741 1300.26000976562 "Ptac0" "Ptac" 2 "TB"
742 54.5999984741211 "Ptac0" "Ptac" 2 "TB"
743 154.439987182617 "Ptac0" "Ptac" 2 "TB"
744 4373.4599609375 "Ptac0" "Ptac" 2 "TB"
745 4470.1796875 "Ptac0" "Ptac" 2 "TB"
746 3851.63989257812 "Ptac0" "Ptac" 2 "TB"
747 1196.51989746094 "Ptac0" "Ptac" 2 "TB"
748 688.739990234375 "Ptac0" "Ptac" 2 "TB"
749 1773.71997070312 "Ptac0" "Ptac" 2 "TB"
750 5187.77978515625 "Ptac0" "Ptac" 2 "TB"
751 1355.63989257812 "Ptac0" "Ptac" 2 "TB"
752 2757.2998046875 "Ptac0" "Ptac" 2 "TB"
753 46.7999992370605 "Ptac0" "Ptac" 2 "TB"
754 5868.7197265625 "Ptac0" "Ptac" 2 "TB"
755 4496.69970703125 "Ptac0" "Ptac" 2 "TB"
756 1321.31994628906 "Ptac0" "Ptac" 2 "TB"
757 2110.67993164062 "Ptac0" "Ptac" 2 "TB"
758 511.679992675781 "Ptac0" "Ptac" 2 "TB"
759 2593.5 "Ptac0" "Ptac" 2 "TB"
760 -11.6999998092651 "Ptac0" "Ptac" 2 "TB"
761 3599.69995117188 "Ptac0" "Ptac" 2 "TB"
762 3453.83984375 "Ptac0" "Ptac" 2 "TB"
763 1013.99993896484 "Ptac0" "Ptac" 2 "TB"
764 4435.080078125 "Ptac0" "Ptac" 2 "TB"
765 88.9199981689453 "Ptac0" "Ptac" 2 "TB"
766 3353.99975585938 "Ptac0" "Ptac" 2 "TB"
767 4838.33984375 "Ptac0" "Ptac" 2 "TB"
768 1074.83996582031 "Ptac0" "Ptac" 2 "TB"
769 638.819946289062 "Ptac0" "Ptac" 2 "TB"
770 2843.09985351562 "Ptac0" "Ptac" 2 "TB"
771 3229.19995117188 "Ptac0" "Ptac" 2 "TB"
772 5000.57958984375 "Ptac0" "Ptac" 2 "TB"
773 4191.7197265625 "Ptac0" "Ptac" 2 "TB"
774 2967.11987304688 "Ptac0" "Ptac" 2 "TB"
775 6544.97998046875 "Ptac0" "Ptac" 2 "TB"
776 21.0599994659424 "Ptac0" "Ptac" 2 "TB"
777 3638.69995117188 "Ptac0" "Ptac" 2 "TB"
778 -12.4799995422363 "Ptac0" "Ptac" 2 "TB"
779 5841.419921875 "Ptac0" "Ptac" 2 "TB"
780 3734.63989257812 "Ptac0" "Ptac" 2 "TB"
781 155.220001220703 "Ptac0" "Ptac" 2 "TB"
782 1639.55993652344 "Ptac0" "Ptac" 2 "TB"
783 1072.5 "Ptac0" "Ptac" 2 "TB"
784 3511.55981445312 "Ptac0" "Ptac" 2 "TB"
785 1926.59997558594 "Ptac0" "Ptac" 2 "TB"
786 2627.03979492188 "Ptac0" "Ptac" 2 "TB"
787 2653.55981445312 "Ptac0" "Ptac" 2 "TB"
788 2058.419921875 "Ptac0" "Ptac" 2 "TB"
789 3398.4599609375 "Ptac0" "Ptac" 2 "TB"
790 49.9199981689453 "Ptac0" "Ptac" 2 "TB"
791 3761.15991210938 "Ptac0" "Ptac" 2 "TB"
792 1943.75988769531 "Ptac0" "Ptac" 2 "TB"
793 1903.97998046875 "Ptac0" "Ptac" 2 "TB"
794 1326.77990722656 "Ptac0" "Ptac" 2 "TB"
795 5247.83984375 "Ptac0" "Ptac" 2 "TB"
796 3372.71997070312 "Ptac0" "Ptac" 2 "TB"
797 1964.81994628906 "Ptac0" "Ptac" 2 "TB"
798 145.080001831055 "Ptac0" "Ptac" 2 "TB"
799 24.9599990844727 "Ptac0" "Ptac" 2 "TB"
800 3057.59985351562 "Ptac0" "Ptac" 2 "TB"
801 2620.02001953125 "Ptac0" "Ptac" 2 "TB"
802 113.879997253418 "Ptac0" "Ptac" 2 "TB"
803 3704.99975585938 "Ptac0" "Ptac" 2 "TB"
804 3010.01977539062 "Ptac0" "Ptac" 2 "TB"
805 2769.77978515625 "Ptac0" "Ptac" 2 "TB"
806 3598.13989257812 "Ptac0" "Ptac" 2 "TB"
807 3701.09985351562 "Ptac0" "Ptac" 2 "TB"
808 73.3199996948242 "Ptac0" "Ptac" 2 "TB"
809 3308.759765625 "Ptac0" "Ptac" 2 "TB"
810 1196.51989746094 "Ptac0" "Ptac" 2 "TB"
811 1428.17993164062 "Ptac0" "Ptac" 2 "TB"
812 5723.6396484375 "Ptac0" "Ptac" 2 "TB"
813 3385.19995117188 "Ptac0" "Ptac" 2 "TB"
814 2429.69995117188 "Ptac0" "Ptac" 2 "TB"
815 3927.2998046875 "Ptac0" "Ptac" 2 "TB"
816 1763.57995605469 "Ptac0" "Ptac" 2 "TB"
817 2798.63989257812 "Ptac0" "Ptac" 2 "TB"
818 4967.81982421875 "Ptac0" "Ptac" 2 "TB"
819 -7.01999950408936 "Ptac0" "Ptac" 2 "TB"
820 2133.2998046875 "Ptac0" "Ptac" 2 "TB"
821 2254.19995117188 "Ptac0" "Ptac" 2 "TB"
822 5756.39990234375 "Ptac0" "Ptac" 2 "TB"
823 3946.01977539062 "Ptac0" "Ptac" 2 "TB"
824 3870.35986328125 "Ptac0" "Ptac" 2 "TB"
825 1251.11999511719 "Ptac0" "Ptac" 2 "TB"
826 3114.53979492188 "Ptac0" "Ptac" 2 "TB"
827 3926.51977539062 "Ptac0" "Ptac" 2 "TB"
828 17.1599998474121 "Ptac0" "Ptac" 2 "TB"
829 9469.19921875 "Ptac0" "Ptac" 2 "TB"
830 2648.8798828125 "Ptac0" "Ptac" 2 "TB"
831 2298.65991210938 "Ptac0" "Ptac" 2 "TB"
832 3840.71997070312 "Ptac0" "Ptac" 2 "TB"
833 2327.52001953125 "Ptac0" "Ptac" 2 "TB"
834 3469.43994140625 "Ptac0" "Ptac" 2 "TB"
835 4477.19970703125 "Ptac0" "Ptac" 2 "TB"
836 2681.63989257812 "Ptac0" "Ptac" 2 "TB"
837 1039.73999023438 "Ptac0" "Ptac" 2 "TB"
838 2589.59985351562 "Ptac0" "Ptac" 2 "TB"
839 1145.03991699219 "Ptac0" "Ptac" 2 "TB"
840 12408.2392578125 "Ptac0" "Ptac" 2 "TB"
841 33.5399971008301 "Ptac0" "Ptac" 2 "TB"
842 1598.21997070312 "Ptac0" "Ptac" 2 "TB"
843 1186.38000488281 "Ptac0" "Ptac" 2 "TB"
844 2149.67993164062 "Ptac0" "Ptac" 2 "TB"
845 37.439998626709 "Ptac0" "Ptac" 2 "TB"
846 2819.69995117188 "Ptac0" "Ptac" 2 "TB"
847 3524.81982421875 "Ptac0" "Ptac" 2 "TB"
848 2170.73999023438 "Ptac0" "Ptac" 2 "TB"
849 705.899963378906 "Ptac0" "Ptac" 2 "TB"
850 2817.35986328125 "Ptac0" "Ptac" 2 "TB"
851 4511.52001953125 "Ptac0" "Ptac" 2 "TB"
852 3122.33984375 "Ptac0" "Ptac" 2 "TB"
853 2169.9599609375 "Ptac0" "Ptac" 2 "TB"
854 2109.11987304688 "Ptac0" "Ptac" 2 "TB"
855 2636.39990234375 "Ptac0" "Ptac" 2 "TB"
856 1216.79992675781 "Ptac0" "Ptac" 2 "TB"
857 874.379943847656 "Ptac0" "Ptac" 2 "TB"
858 2467.919921875 "Ptac0" "Ptac" 2 "TB"
859 191.879989624023 "Ptac0" "Ptac" 2 "TB"
860 310.440002441406 "Ptac0" "Ptac" 2 "TB"
861 713.699951171875 "Ptac0" "Ptac" 2 "TB"
862 2493.65991210938 "Ptac0" "Ptac" 2 "TB"
863 4464.7197265625 "Ptac0" "Ptac" 2 "TB"
864 2461.67993164062 "Ptac0" "Ptac" 2 "TB"
865 3077.8798828125 "Ptac0" "Ptac" 2 "TB"
866 30.4199981689453 "Ptac0" "Ptac" 2 "TB"
867 1190.27990722656 "Ptac0" "Ptac" 2 "TB"
868 1994.4599609375 "Ptac0" "Ptac" 2 "TB"
869 765.9599609375 "Ptac0" "Ptac" 2 "TB"
870 5265 "Ptac0" "Ptac" 2 "TB"
871 3090.35986328125 "Ptac0" "Ptac" 2 "TB"
872 5701.7998046875 "Ptac0" "Ptac" 2 "TB"
873 226.979995727539 "Ptac0" "Ptac" 2 "TB"
874 1689.47998046875 "Ptac0" "Ptac" 2 "TB"
875 48.3599967956543 "Ptac0" "Ptac" 2 "TB"
876 5664.35986328125 "Ptac0" "Ptac" 2 "TB"
877 13.2599992752075 "Ptac0" "Ptac" 2 "TB"
878 1622.39990234375 "Ptac0" "Ptac" 2 "TB"
879 66.2999954223633 "Ptac0" "Ptac" 2 "TB"
880 4600.43994140625 "Ptac0" "Ptac" 2 "TB"
881 1973.39990234375 "Ptac0" "Ptac" 2 "TB"
882 6195.53955078125 "Ptac0" "Ptac" 2 "TB"
883 45.2399978637695 "Ptac0" "Ptac" 2 "TB"
884 2071.67993164062 "Ptac0" "Ptac" 2 "TB"
885 1498.38000488281 "Ptac0" "Ptac" 2 "TB"
886 5.46000003814697 "Ptac0" "Ptac" 2 "TB"
887 2204.28002929688 "Ptac0" "Ptac" 2 "TB"
888 1945.31994628906 "Ptac0" "Ptac" 2 "TB"
889 6045.77978515625 "Ptac0" "Ptac" 2 "TB"
890 3650.39990234375 "Ptac0" "Ptac" 2 "TB"
891 2351.69995117188 "Ptac0" "Ptac" 2 "TB"
892 5282.93994140625 "Ptac0" "Ptac" 2 "TB"
893 4655.81982421875 "Ptac0" "Ptac" 2 "TB"
894 5577.77978515625 "Ptac0" "Ptac" 2 "TB"
895 1326 "Ptac0" "Ptac" 2 "TB"
896 3232.31982421875 "Ptac0" "Ptac" 2 "TB"
897 2711.27978515625 "Ptac0" "Ptac" 2 "TB"
898 5339.099609375 "Ptac0" "Ptac" 2 "TB"
899 3821.99975585938 "Ptac0" "Ptac" 2 "TB"
900 2561.52001953125 "Ptac0" "Ptac" 2 "TB"
901 4771.259765625 "Ptac0" "Ptac" 2 "TB"
902 2665.26000976562 "Ptac0" "Ptac" 2 "TB"
903 453.179992675781 "Ptac0" "Ptac" 2 "TB"
904 701.219970703125 "Ptac0" "Ptac" 2 "TB"
905 4952.2197265625 "Ptac0" "Ptac" 2 "TB"
906 2146.55981445312 "Ptac0" "Ptac" 2 "TB"
907 3310.31982421875 "Ptac0" "Ptac" 2 "TB"
908 5729.8798828125 "Ptac0" "Ptac" 2 "TB"
909 3536.51977539062 "Ptac0" "Ptac" 2 "TB"
910 3655.85986328125 "Ptac0" "Ptac" 2 "TB"
911 2404.73999023438 "Ptac0" "Ptac" 2 "TB"
912 3375.05981445312 "Ptac0" "Ptac" 2 "TB"
913 3056.03979492188 "Ptac0" "Ptac" 2 "TB"
914 7.79999971389771 "Ptac0" "Ptac" 2 "TB"
915 167.699996948242 "Ptac0" "Ptac" 2 "TB"
916 1805.69995117188 "Ptac0" "Ptac" 2 "TB"
917 4407 "Ptac0" "Ptac" 2 "TB"
918 1748.75988769531 "Ptac0" "Ptac" 2 "TB"
919 196.559997558594 "Ptac0" "Ptac" 2 "TB"
920 76.4399948120117 "Ptac0" "Ptac" 2 "TB"
921 3273.65991210938 "Ptac0" "Ptac" 2 "TB"
922 2355.59985351562 "Ptac0" "Ptac" 2 "TB"
923 -2.33999991416931 "Ptac0" "Ptac" 2 "TB"
924 1875.89990234375 "Ptac0" "Ptac" 2 "TB"
925 4410.89990234375 "Ptac0" "Ptac" 2 "TB"
926 1474.19995117188 "Ptac0" "Ptac" 2 "TB"
927 4201.080078125 "Ptac0" "Ptac" 2 "TB"
928 3323.57983398438 "Ptac0" "Ptac" 2 "TB"
929 5684.6396484375 "Ptac0" "Ptac" 2 "TB"
930 742.559997558594 "Ptac0" "Ptac" 2 "TB"
931 2325.17993164062 "Ptac0" "Ptac" 2 "TB"
932 825.239990234375 "Ptac0" "Ptac" 2 "TB"
933 786.239990234375 "Ptac0" "Ptac" 2 "TB"
934 3790.7998046875 "Ptac0" "Ptac" 2 "TB"
935 364.259979248047 "Ptac0" "Ptac" 2 "TB"
936 3671.4599609375 "Ptac0" "Ptac" 2 "TB"
937 1312.73999023438 "Ptac0" "Ptac" 2 "TB"
938 3335.27978515625 "Ptac0" "Ptac" 2 "TB"
939 6828.11962890625 "Ptac0" "Ptac" 2 "TB"
940 3295.5 "Ptac0" "Ptac" 2 "TB"
941 1974.17993164062 "Ptac0" "Ptac" 2 "TB"
942 2590.3798828125 "Ptac0" "Ptac" 2 "TB"
943 5113.6796875 "Ptac0" "Ptac" 2 "TB"
944 6214.259765625 "Ptac0" "Ptac" 2 "TB"
945 964.859985351562 "Ptac0" "Ptac" 2 "TB"
946 2019.419921875 "Ptac0" "Ptac" 2 "TB"
947 2994.419921875 "Ptac0" "Ptac" 2 "TB"
948 3223.73999023438 "Ptac0" "Ptac" 2 "TB"
949 -2.33999991416931 "Ptac0" "Ptac" 2 "TB"
950 6168.23974609375 "Ptac0" "Ptac" 2 "TB"
951 1359.53991699219 "Ptac0" "Ptac" 2 "TB"
952 2828.27978515625 "Ptac0" "Ptac" 2 "TB"
953 3013.919921875 "Ptac0" "Ptac" 2 "TB"
954 2845.43994140625 "Ptac0" "Ptac" 2 "TB"
955 2222.21997070312 "Ptac0" "Ptac" 2 "TB"
956 82.6800003051758 "Ptac0" "Ptac" 2 "TB"
957 828.359985351562 "Ptac0" "Ptac" 2 "TB"
958 3430.43994140625 "Ptac0" "Ptac" 2 "TB"
959 4591.07958984375 "Ptac0" "Ptac" 2 "TB"
960 178.619995117188 "Ptac0" "Ptac" 2 "TB"
961 525.719970703125 "Ptac0" "Ptac" 2 "TB"
962 2056.85986328125 "Ptac0" "Ptac" 2 "TB"
963 3563.03979492188 "Ptac0" "Ptac" 2 "TB"
964 1723.01989746094 "Ptac0" "Ptac" 2 "TB"
965 1661.39990234375 "Ptac0" "Ptac" 2 "TB"
966 1762.01989746094 "Ptac0" "Ptac" 2 "TB"
967 1461.71997070312 "Ptac0" "Ptac" 2 "TB"
968 4108.259765625 "Ptac0" "Ptac" 2 "TB"
969 1411.01989746094 "Ptac0" "Ptac" 2 "TB"
970 2520.17993164062 "Ptac0" "Ptac" 2 "TB"
971 3130.919921875 "Ptac0" "Ptac" 2 "TB"
972 3105.17993164062 "Ptac0" "Ptac" 2 "TB"
973 3956.93994140625 "Ptac0" "Ptac" 2 "TB"
974 3540.419921875 "Ptac0" "Ptac" 2 "TB"
975 5224.43994140625 "Ptac0" "Ptac" 2 "TB"
976 1265.93994140625 "Ptac0" "Ptac" 2 "TB"
977 4206.5400390625 "Ptac0" "Ptac" 2 "TB"
978 675.47998046875 "Ptac0" "Ptac" 2 "TB"
979 2726.8798828125 "Ptac0" "Ptac" 2 "TB"
980 2109.89990234375 "Ptac0" "Ptac" 2 "TB"
981 2925 "Ptac0" "Ptac" 2 "TB"
982 2524.85986328125 "Ptac0" "Ptac" 2 "TB"
983 117.779998779297 "Ptac0" "Ptac" 2 "TB"
984 694.199951171875 "Ptac0" "Ptac" 2 "TB"
985 2004.59997558594 "Ptac0" "Ptac" 2 "TB"
986 5247.0595703125 "Ptac0" "Ptac" 2 "TB"
987 2014.73986816406 "Ptac0" "Ptac" 2 "TB"
988 5767.31982421875 "Ptac0" "Ptac" 2 "TB"
989 2407.07983398438 "Ptac0" "Ptac" 2 "TB"
990 2070.11987304688 "Ptac0" "Ptac" 2 "TB"
991 3577.85986328125 "Ptac0" "Ptac" 2 "TB"
992 3208.13989257812 "Ptac0" "Ptac" 2 "TB"
993 2162.93994140625 "Ptac0" "Ptac" 2 "TB"
994 4010.759765625 "Ptac0" "Ptac" 2 "TB"
995 5551.259765625 "Ptac0" "Ptac" 2 "TB"
996 2726.09985351562 "Ptac0" "Ptac" 2 "TB"
997 702.779968261719 "Ptac0" "Ptac" 2 "TB"
998 3059.93994140625 "Ptac0" "Ptac" 2 "TB"
999 499.199981689453 "Ptac0" "Ptac" 2 "TB"
1000 4176.89990234375 "Ptac0" "Ptac" 2 "TB"
1001 3369.59985351562 "Ptac0" "Ptac" 2 "TB"
1002 721.5 "Ptac0" "Ptac" 2 "TB"
1003 1056.11999511719 "Ptac0" "Ptac" 2 "TB"
1004 105.299995422363 "Ptac0" "Ptac" 2 "TB"
1005 2360.28002929688 "Ptac0" "Ptac" 2 "TB"
1006 83.4599990844727 "Ptac0" "Ptac" 2 "TB"
1007 4683.89990234375 "Ptac0" "Ptac" 2 "TB"
1008 5884.31982421875 "Ptac0" "Ptac" 2 "TB"
1009 4077.05981445312 "Ptac0" "Ptac" 2 "TB"
1010 5092.61962890625 "Ptac0" "Ptac" 2 "TB"
1011 2385.23999023438 "Ptac0" "Ptac" 2 "TB"
1012 2197.26000976562 "Ptac0" "Ptac" 2 "TB"
1013 2882.8798828125 "Ptac0" "Ptac" 2 "TB"
1014 2122.3798828125 "Ptac0" "Ptac" 2 "TB"
1015 2098.19995117188 "Ptac0" "Ptac" 2 "TB"
1016 5694 "Ptac0" "Ptac" 2 "TB"
1017 3406.259765625 "Ptac0" "Ptac" 2 "TB"
1018 2333.76000976562 "Ptac0" "Ptac" 2 "TB"
1019 3201.89990234375 "Ptac0" "Ptac" 2 "TB"
1020 2656.67993164062 "Ptac0" "Ptac" 2 "TB"
1021 4715.8798828125 "Ptac0" "Ptac" 2 "TB"
1022 1045.97998046875 "Ptac0" "Ptac" 2 "TB"
1023 1258.14001464844 "Ptac0" "Ptac" 2 "TB"
1024 2712.83984375 "Ptac0" "Ptac" 2 "TB"
1025 2476.5 "Ptac0" "Ptac" 2 "TB"
1026 103.73999786377 "Ptac0" "Ptac" 2 "TB"
1027 1723.01989746094 "Ptac0" "Ptac" 2 "TB"
1028 2160.59985351562 "Ptac0" "Ptac" 2 "TB"
1029 94.379997253418 "Ptac0" "Ptac" 2 "TB"
1030 2219.09985351562 "Ptac0" "Ptac" 2 "TB"
1031 3122.33984375 "Ptac0" "Ptac" 2 "TB"
1032 1674.65991210938 "Ptac0" "Ptac" 2 "TB"
1033 1749.53991699219 "Ptac0" "Ptac" 2 "TB"
1034 8504.33984375 "Ptac0" "Ptac" 2 "TB"
1035 2956.19995117188 "Ptac0" "Ptac" 2 "TB"
1036 5268.11962890625 "Ptac0" "Ptac" 2 "TB"
1037 2815.01977539062 "Ptac0" "Ptac" 2 "TB"
1038 2665.26000976562 "Ptac0" "Ptac" 2 "TB"
1039 1016.33996582031 "Ptac0" "Ptac" 2 "TB"
1040 2283.05981445312 "Ptac0" "Ptac" 2 "TB"
1041 2542.7998046875 "Ptac0" "Ptac" 2 "TB"
1042 2661.35986328125 "Ptac0" "Ptac" 2 "TB"
1043 3783.77978515625 "Ptac0" "Ptac" 2 "TB"
1044 1138.79992675781 "Ptac0" "Ptac" 2 "TB"
1045 4763.4599609375 "Ptac0" "Ptac" 2 "TB"
1046 2215.97998046875 "Ptac0" "Ptac" 2 "TB"
1047 1173.89990234375 "Ptac0" "Ptac" 2 "TB"
1048 130.259994506836 "Ptac0" "Ptac" 2 "TB"
1049 14977.5595703125 "Ptac0" "Ptac" 2 "TB"
1050 1192.61999511719 "Ptac0" "Ptac" 2 "TB"
1051 2337.65991210938 "Ptac0" "Ptac" 2 "TB"
1052 4428.06005859375 "Ptac0" "Ptac" 2 "TB"
1053 1733.93994140625 "Ptac0" "Ptac" 2 "TB"
1054 907.139953613281 "Ptac0" "Ptac" 2 "TB"
1055 13.2599992752075 "Ptac0" "Ptac" 2 "TB"
1056 4226.0400390625 "Ptac0" "Ptac" 2 "TB"
1057 5066.099609375 "Ptac0" "Ptac" 2 "TB"
1058 3950.69995117188 "Ptac0" "Ptac" 2 "TB"
1059 4145.69970703125 "Ptac0" "Ptac" 2 "TB"
1060 8875.6201171875 "Ptac0" "Ptac" 2 "TB"
1061 6491.93994140625 "Ptac0" "Ptac" 2 "TB"
1062 1542.05993652344 "Ptac0" "Ptac" 2 "TB"
1063 4616.81982421875 "Ptac0" "Ptac" 2 "TB"
1064 3335.27978515625 "Ptac0" "Ptac" 2 "TB"
1065 4156.61962890625 "Ptac0" "Ptac" 2 "TB"
1066 49.1399993896484 "Ptac0" "Ptac" 2 "TB"
1067 1574.03991699219 "Ptac0" "Ptac" 2 "TB"
1068 1092.77990722656 "Ptac0" "Ptac" 2 "TB"
1069 4214.33984375 "Ptac0" "Ptac" 2 "TB"
1070 3017.81982421875 "Ptac0" "Ptac" 2 "TB"
1071 2735.4599609375 "Ptac0" "Ptac" 2 "TB"
1072 4239.2998046875 "Ptac0" "Ptac" 2 "TB"
1073 3777.53979492188 "Ptac0" "Ptac" 2 "TB"
1074 567.839965820312 "Ptac0" "Ptac" 2 "TB"
1075 3832.13989257812 "Ptac0" "Ptac" 2 "TB"
1076 294.839996337891 "Ptac0" "Ptac" 2 "TB"
1077 -9.35999965667725 "Ptac0" "Ptac" 2 "TB"
1078 489.059967041016 "Ptac0" "Ptac" 2 "TB"
1079 1920.35998535156 "Ptac0" "Ptac" 2 "TB"
1080 258.959991455078 "Ptac0" "Ptac" 2 "TB"
1081 955.499938964844 "Ptac0" "Ptac" 2 "TB"
1082 6446.69970703125 "Ptac0" "Ptac" 2 "TB"
1083 1177.01989746094 "Ptac0" "Ptac" 2 "TB"
1084 3800.15991210938 "Ptac0" "Ptac" 2 "TB"
1085 4671.419921875 "Ptac0" "Ptac" 2 "TB"
1086 2654.33984375 "Ptac0" "Ptac" 2 "TB"
1087 5755.61962890625 "Ptac0" "Ptac" 2 "TB"
1088 0.779999971389771 "Ptac0" "Ptac" 2 "TB"
1089 2241.71997070312 "Ptac0" "Ptac" 2 "TB"
1090 2506.13989257812 "Ptac0" "Ptac" 2 "TB"
1091 3179.27978515625 "Ptac0" "Ptac" 2 "TB"
1092 4197.9599609375 "Ptac0" "Ptac" 2 "TB"
1093 4256.4599609375 "Ptac0" "Ptac" 2 "TB"
1094 2053.73999023438 "Ptac0" "Ptac" 2 "TB"
1095 3522.47998046875 "Ptac0" "Ptac" 2 "TB"
1096 42.8999977111816 "Ptac0" "Ptac" 2 "TB"
1097 5882.759765625 "Ptac0" "Ptac" 2 "TB"
1098 928.97998046875 "Ptac0" "Ptac" 2 "TB"
1099 1525.67993164062 "Ptac0" "Ptac" 2 "TB"
1100 1078.73999023438 "Ptac0" "Ptac" 2 "TB"
1101 1825.97998046875 "Ptac0" "Ptac" 2 "TB"
1102 907.139953613281 "Ptac0" "Ptac" 2 "TB"
1103 3869.57983398438 "Ptac0" "Ptac" 2 "TB"
1104 3557.57983398438 "Ptac0" "Ptac" 2 "TB"
1105 1922.69995117188 "Ptac0" "Ptac" 2 "TB"
1106 2770.55981445312 "Ptac0" "Ptac" 2 "TB"
1107 5321.93994140625 "Ptac0" "Ptac" 2 "TB"
1108 463.319976806641 "Ptac0" "Ptac" 2 "TB"
1109 5917.85986328125 "Ptac0" "Ptac" 2 "TB"
1110 118.559997558594 "Ptac0" "Ptac" 2 "TB"
1111 3070.85986328125 "Ptac0" "Ptac" 2 "TB"
1112 6444.35986328125 "Ptac0" "Ptac" 2 "TB"
1113 68.6399993896484 "Ptac0" "Ptac" 2 "TB"
1114 2256.5400390625 "Ptac0" "Ptac" 2 "TB"
1115 -3.89999985694885 "Ptac0" "Ptac" 2 "TB"
1116 29.6399993896484 "Ptac0" "Ptac" 2 "TB"
1117 5791.5 "Ptac0" "Ptac" 2 "TB"
1118 274.559997558594 "Ptac0" "Ptac" 2 "TB"
1119 4065.35986328125 "Ptac0" "Ptac" 2 "TB"
1120 3480.35986328125 "Ptac0" "Ptac" 2 "TB"
1121 154.439987182617 "Ptac0" "Ptac" 2 "TB"
1122 9.35999965667725 "Ptac0" "Ptac" 2 "TB"
1123 1980.419921875 "Ptac0" "Ptac" 2 "TB"
1124 -13.2599992752075 "Ptac0" "Ptac" 2 "TB"
1125 2215.97998046875 "Ptac0" "Ptac" 2 "TB"
1126 2133.2998046875 "Ptac0" "Ptac" 2 "TB"
1127 4684.6796875 "Ptac0" "Ptac" 2 "TB"
1128 1686.35998535156 "Ptac0" "Ptac" 2 "TB"
1129 4924.1396484375 "Ptac0" "Ptac" 2 "TB"
1130 6342.9599609375 "Ptac0" "Ptac" 2 "TB"
1131 138.059997558594 "Ptac0" "Ptac" 2 "TB"
1132 2119.26000976562 "Ptac0" "Ptac" 2 "TB"
1133 1270.61999511719 "Ptac0" "Ptac" 2 "TB"
1134 3984.23974609375 "Ptac0" "Ptac" 2 "TB"
1135 3892.97973632812 "Ptac0" "Ptac" 2 "TB"
1136 3190.19995117188 "Ptac0" "Ptac" 2 "TB"
1137 4832.099609375 "Ptac0" "Ptac" 2 "TB"
1138 2299.43994140625 "Ptac0" "Ptac" 2 "TB"
1139 1810.3798828125 "Ptac0" "Ptac" 2 "TB"
1140 964.859985351562 "Ptac0" "Ptac" 2 "TB"
1141 2083.3798828125 "Ptac0" "Ptac" 2 "TB"
1142 8268 "Ptac0" "Ptac" 2 "TB"
1143 3102.05981445312 "Ptac0" "Ptac" 2 "TB"
1144 1866.53991699219 "Ptac0" "Ptac" 2 "TB"
1145 1527.23999023438 "Ptac0" "Ptac" 2 "TB"
1146 1044.419921875 "Ptac0" "Ptac" 2 "TB"
1147 3941.33984375 "Ptac0" "Ptac" 2 "TB"
1148 1428.17993164062 "Ptac0" "Ptac" 2 "TB"
1149 4065.35986328125 "Ptac0" "Ptac" 2 "TB"
1150 2308.7998046875 "Ptac0" "Ptac" 2 "TB"
1151 1111.5 "Ptac0" "Ptac" 2 "TB"
1152 2220.65991210938 "Ptac0" "Ptac" 2 "TB"
1153 3249.47998046875 "Ptac0" "Ptac" 2 "TB"
1154 4502.93994140625 "Ptac0" "Ptac" 2 "TB"
1155 5228.33984375 "Ptac0" "Ptac" 2 "TB"
1156 3953.03979492188 "Ptac0" "Ptac" 2 "TB"
1157 1908.65991210938 "Ptac0" "Ptac" 2 "TB"
1158 2184 "Ptac0" "Ptac" 2 "TB"
1159 3702.65991210938 "Ptac0" "Ptac" 2 "TB"
1160 1556.8798828125 "Ptac0" "Ptac" 2 "TB"
1161 20.2799987792969 "Ptac0" "Ptac" 2 "TB"
1162 2507.69995117188 "Ptac0" "Ptac" 2 "TB"
1163 3680.03979492188 "Ptac0" "Ptac" 2 "TB"
1164 1385.27990722656 "Ptac0" "Ptac" 2 "TB"
1165 6820.31982421875 "Ptac0" "Ptac" 2 "TB"
1166 11577.5400390625 "Ptac0" "Ptac" 2 "TB"
1167 738.659973144531 "Ptac0" "Ptac" 2 "TB"
1168 4546.61962890625 "Ptac0" "Ptac" 2 "TB"
1169 102.959999084473 "Ptac0" "Ptac" 2 "TB"
1170 2595.05981445312 "Ptac0" "Ptac" 2 "TB"
1171 925.079956054688 "Ptac0" "Ptac" 2 "TB"
1172 61.6199989318848 "Ptac0" "Ptac" 2 "TB"
1173 5536.43994140625 "Ptac0" "Ptac" 2 "TB"
1174 1715.21997070312 "Ptac0" "Ptac" 2 "TB"
1175 2414.8798828125 "Ptac0" "Ptac" 2 "TB"
1176 80.3399963378906 "Ptac0" "Ptac" 2 "TB"
1177 2646.53979492188 "Ptac0" "Ptac" 2 "TB"
1178 2764.31982421875 "Ptac0" "Ptac" 2 "TB"
1179 2355.59985351562 "Ptac0" "Ptac" 2 "TB"
1180 2835.2998046875 "Ptac0" "Ptac" 2 "TB"
1181 2727.65991210938 "Ptac0" "Ptac" 2 "TB"
1182 2337.65991210938 "Ptac0" "Ptac" 2 "TB"
1183 46.7999992370605 "Ptac0" "Ptac" 2 "TB"
1184 1.55999994277954 "Ptac0" "Ptac" 2 "TB"
1185 258.959991455078 "Ptac0" "Ptac" 2 "TB"
1186 3109.07983398438 "Ptac0" "Ptac" 2 "TB"
1187 1458.59997558594 "Ptac0" "Ptac" 2 "TB"
1188 7.01999950408936 "Ptac0" "Ptac" 2 "TB"
1189 2964.77978515625 "Ptac0" "Ptac" 2 "TB"
1190 1815.83996582031 "Ptac0" "Ptac" 2 "TB"
1191 1466.39990234375 "Ptac0" "Ptac" 2 "TB"
1192 1177.79992675781 "Ptac0" "Ptac" 2 "TB"
1193 82.6800003051758 "Ptac0" "Ptac" 2 "TB"
1194 2740.919921875 "Ptac0" "Ptac" 2 "TB"
1195 1948.43994140625 "Ptac0" "Ptac" 2 "TB"
1196 4266.599609375 "Ptac0" "Ptac" 2 "TB"
1197 3859.43994140625 "Ptac0" "Ptac" 2 "TB"
1198 594.359985351562 "Ptac0" "Ptac" 2 "TB"
1199 133.379989624023 "Ptac0" "Ptac" 2 "TB"
1200 5487.2998046875 "Ptac0" "Ptac" 2 "TB"
1201 2284.61987304688 "Ptac0" "Ptac" 2 "TB"
1202 836.159973144531 "Ptac0" "Ptac" 2 "TB"
1203 46.0199966430664 "Ptac0" "Ptac" 2 "TB"
1204 727.739990234375 "Ptac0" "Ptac" 2 "TB"
1205 1836.11987304688 "Ptac0" "Ptac" 2 "TB"
1206 1855.61987304688 "Ptac0" "Ptac" 2 "TB"
1207 3420.2998046875 "Ptac0" "Ptac" 2 "TB"
1208 81.8999938964844 "Ptac0" "Ptac" 2 "TB"
1209 1594.31994628906 "Ptac0" "Ptac" 2 "TB"
1210 3339.9599609375 "Ptac0" "Ptac" 2 "TB"
1211 4697.15966796875 "Ptac0" "Ptac" 2 "TB"
1212 1995.23986816406 "Ptac0" "Ptac" 2 "TB"
1213 4382.0400390625 "Ptac0" "Ptac" 2 "TB"
1214 142.739990234375 "Ptac0" "Ptac" 2 "TB"
1215 2.33999991416931 "Ptac0" "Ptac" 2 "TB"
1216 1760.4599609375 "Ptac0" "Ptac" 2 "TB"
1217 6018.47998046875 "Ptac0" "Ptac" 2 "TB"
1218 2785.3798828125 "Ptac0" "Ptac" 2 "TB"
1219 3084.11987304688 "Ptac0" "Ptac" 2 "TB"
1220 1907.09997558594 "Ptac0" "Ptac" 2 "TB"
1221 2976.47998046875 "Ptac0" "Ptac" 2 "TB"
1222 7026.23974609375 "Ptac0" "Ptac" 2 "TB"
1223 82.6800003051758 "Ptac0" "Ptac" 2 "TB"
1224 2238.59985351562 "Ptac0" "Ptac" 2 "TB"
1225 2619.23999023438 "Ptac0" "Ptac" 2 "TB"
1226 5114.4599609375 "Ptac0" "Ptac" 2 "TB"
1227 3253.3798828125 "Ptac0" "Ptac" 2 "TB"
1228 1535.03991699219 "Ptac0" "Ptac" 2 "TB"
1229 2937.47998046875 "Ptac0" "Ptac" 2 "TB"
1230 3524.81982421875 "Ptac0" "Ptac" 2 "TB"
1231 4533.35986328125 "Ptac0" "Ptac" 2 "TB"
1232 5470.919921875 "Ptac0" "Ptac" 2 "TB"
1233 3981.89990234375 "Ptac0" "Ptac" 2 "TB"
1234 7553.51953125 "Ptac0" "Ptac" 2 "TB"
1235 4589.52001953125 "Ptac0" "Ptac" 2 "TB"
1236 1903.19995117188 "Ptac0" "Ptac" 2 "TB"
1237 14171.8193359375 "Ptac0" "Ptac" 2 "TB"
1238 2999.09985351562 "Ptac0" "Ptac" 2 "TB"
1239 5542.6796875 "Ptac0" "Ptac" 2 "TB"
1240 2085.71997070312 "Ptac0" "Ptac" 2 "TB"
1241 1128.65991210938 "Ptac0" "Ptac" 2 "TB"
1242 3.89999985694885 "Ptac0" "Ptac" 2 "TB"
1243 506.999969482422 "Ptac0" "Ptac" 2 "TB"
1244 411.839996337891 "Ptac0" "Ptac" 2 "TB"
1245 7570.6796875 "Ptac0" "Ptac" 2 "TB"
1246 721.5 "Ptac0" "Ptac" 2 "TB"
1247 1686.35998535156 "Ptac0" "Ptac" 2 "TB"
1248 1755.77990722656 "Ptac0" "Ptac" 2 "TB"
1249 268.319976806641 "Ptac0" "Ptac" 2 "TB"
1250 3497.51977539062 "Ptac0" "Ptac" 2 "TB"
1251 2140.31982421875 "Ptac0" "Ptac" 2 "TB"
1252 4211.2197265625 "Ptac0" "Ptac" 2 "TB"
1253 8071.43994140625 "Ptac0" "Ptac" 2 "TB"
1254 2265.11987304688 "Ptac0" "Ptac" 2 "TB"
1255 3018.59985351562 "Ptac0" "Ptac" 2 "TB"
1256 1209.77990722656 "Ptac0" "Ptac" 2 "TB"
1257 1074.83996582031 "Ptac0" "Ptac" 2 "TB"
1258 2145.78002929688 "Ptac0" "Ptac" 2 "TB"
1259 2443.73999023438 "Ptac0" "Ptac" 2 "TB"
1260 2207.39990234375 "Ptac0" "Ptac" 2 "TB"
1261 94.379997253418 "Ptac0" "Ptac" 2 "TB"
1262 2436.71997070312 "Ptac0" "Ptac" 2 "TB"
1263 3522.47998046875 "Ptac0" "Ptac" 2 "TB"
1264 4286.099609375 "Ptac0" "Ptac" 2 "TB"
1265 2874.2998046875 "Ptac0" "Ptac" 2 "TB"
1266 2829.05981445312 "Ptac0" "Ptac" 2 "TB"
1267 978.119934082031 "Ptac0" "Ptac" 2 "TB"
1268 2377.43994140625 "Ptac0" "Ptac" 2 "TB"
1269 5686.97998046875 "Ptac0" "Ptac" 2 "TB"
1270 1251.11999511719 "Ptac0" "Ptac" 2 "TB"
1271 4641.77978515625 "Ptac0" "Ptac" 2 "TB"
1272 2496.78002929688 "Ptac0" "Ptac" 2 "TB"
1273 5077.7998046875 "Ptac0" "Ptac" 2 "TB"
1274 3900.77978515625 "Ptac0" "Ptac" 2 "TB"
1275 558.47998046875 "Ptac0" "Ptac" 2 "TB"
1276 1993.67993164062 "Ptac0" "Ptac" 2 "TB"
1277 2503.7998046875 "Ptac0" "Ptac" 2 "TB"
1278 1004.63995361328 "Ptac0" "Ptac" 2 "TB"
1279 2530.31982421875 "Ptac0" "Ptac" 2 "TB"
1280 2148.89990234375 "Ptac0" "Ptac" 2 "TB"
1281 7919.33984375 "Ptac0" "Ptac" 2 "TB"
1282 2302.55981445312 "Ptac0" "Ptac" 2 "TB"
1283 1412.57995605469 "Ptac0" "Ptac" 2 "TB"
1284 3911.69995117188 "Ptac0" "Ptac" 2 "TB"
1285 5534.099609375 "Ptac0" "Ptac" 2 "TB"
1286 2215.19995117188 "Ptac0" "Ptac" 2 "TB"
1287 7179.11962890625 "Ptac0" "Ptac" 2 "TB"
1288 5445.1796875 "Ptac0" "Ptac" 2 "TB"
1289 72.5400009155273 "Ptac0" "Ptac" 2 "TB"
1290 2945.27978515625 "Ptac0" "Ptac" 2 "TB"
1291 3350.8798828125 "Ptac0" "Ptac" 2 "TB"
1292 798.719970703125 "Ptac0" "Ptac" 2 "TB"
1293 2361.83984375 "Ptac0" "Ptac" 2 "TB"
1294 280.019989013672 "Ptac0" "Ptac" 2 "TB"
1295 3917.93994140625 "Ptac0" "Ptac" 2 "TB"
1296 1119.29992675781 "Ptac0" "Ptac" 2 "TB"
1297 4026.35986328125 "Ptac0" "Ptac" 2 "TB"
1298 2351.69995117188 "Ptac0" "Ptac" 2 "TB"
1299 3348.53979492188 "Ptac0" "Ptac" 2 "TB"
1300 2737.02001953125 "Ptac0" "Ptac" 2 "TB"
1301 24.9599990844727 "Ptac0" "Ptac" 2 "TB"
1302 147.419998168945 "Ptac0" "Ptac" 2 "TB"
1303 1229.27990722656 "Ptac0" "Ptac" 2 "TB"
1304 2697.23999023438 "Ptac0" "Ptac" 2 "TB"
1305 6105.0595703125 "Ptac0" "Ptac" 2 "TB"
1306 6934.19970703125 "Ptac0" "Ptac" 2 "TB"
1307 2185.55981445312 "Ptac0" "Ptac" 2 "TB"
1308 3981.89990234375 "Ptac0" "Ptac" 2 "TB"
1309 2782.26000976562 "Ptac0" "Ptac" 2 "TB"
1310 4499.0400390625 "Ptac0" "Ptac" 2 "TB"
1311 2653.55981445312 "Ptac0" "Ptac" 2 "TB"
1312 1672.31994628906 "Ptac0" "Ptac" 2 "TB"
1313 2641.85986328125 "Ptac0" "Ptac" 2 "TB"
1314 4235.39990234375 "Ptac0" "Ptac" 2 "TB"
1315 1928.93994140625 "Ptac0" "Ptac" 2 "TB"
1316 2189.4599609375 "Ptac0" "Ptac" 2 "TB"
1317 2946.05981445312 "Ptac0" "Ptac" 2 "TB"
1318 1004.63995361328 "Ptac0" "Ptac" 2 "TB"
1319 1689.47998046875 "Ptac0" "Ptac" 2 "TB"
1320 17.1599998474121 "Ptac0" "Ptac" 2 "TB"
1321 2694.89990234375 "Ptac0" "Ptac" 2 "TB"
1322 2159.81982421875 "Ptac0" "Ptac" 2 "TB"
1323 2499.89990234375 "Ptac0" "Ptac" 2 "TB"
1324 2610.65991210938 "Ptac0" "Ptac" 2 "TB"
1325 2491.31982421875 "Ptac0" "Ptac" 2 "TB"
1326 3362.57983398438 "Ptac0" "Ptac" 2 "TB"
1327 3797.81982421875 "Ptac0" "Ptac" 2 "TB"
1328 2713.61987304688 "Ptac0" "Ptac" 2 "TB"
1329 1546.73999023438 "Ptac0" "Ptac" 2 "TB"
1330 1716.77990722656 "Ptac0" "Ptac" 2 "TB"
1331 81.1199951171875 "Ptac0" "Ptac" 2 "TB"
1332 2900.03979492188 "Ptac0" "Ptac" 2 "TB"
1333 5837.52001953125 "Ptac0" "Ptac" 2 "TB"
1334 1363.43994140625 "Ptac0" "Ptac" 2 "TB"
1335 506.999969482422 "Ptac0" "Ptac" 2 "TB"
1336 4882.7998046875 "Ptac0" "Ptac" 2 "TB"
1337 120.899993896484 "Ptac0" "Ptac" 2 "TB"
1338 1556.8798828125 "Ptac0" "Ptac" 2 "TB"
1339 1485.11999511719 "Ptac0" "Ptac" 2 "TB"
1340 2704.26000976562 "Ptac0" "Ptac" 2 "TB"
1341 4268.15966796875 "Ptac0" "Ptac" 2 "TB"
1342 2953.07983398438 "Ptac0" "Ptac" 2 "TB"
1343 68.6399993896484 "Ptac0" "Ptac" 2 "TB"
1344 2468.69995117188 "Ptac0" "Ptac" 2 "TB"
1345 9120.5400390625 "Ptac0" "Ptac" 2 "TB"
1346 11587.6796875 "Ptac0" "Ptac" 2 "TB"
1347 4765.02001953125 "Ptac0" "Ptac" 2 "TB"
1348 2629.3798828125 "Ptac0" "Ptac" 2 "TB"
1349 2726.8798828125 "Ptac0" "Ptac" 2 "TB"
1350 3101.27978515625 "Ptac0" "Ptac" 2 "TB"
1351 3451.49975585938 "Ptac0" "Ptac" 2 "TB"
1352 27.2999992370605 "Ptac0" "Ptac" 2 "TB"
1353 318.239990234375 "Ptac0" "Ptac" 2 "TB"
1354 -24.1799983978271 "Ptac0" "Ptac" 2 "TB"
1355 1580.27990722656 "Ptac0" "Ptac" 2 "TB"
1356 3276.77978515625 "Ptac0" "Ptac" 2 "TB"
1357 3007.67993164062 "Ptac0" "Ptac" 2 "TB"
1358 21.8400001525879 "Ptac0" "Ptac" 2 "TB"
1359 1757.33996582031 "Ptac0" "Ptac" 2 "TB"
1360 1968.71997070312 "Ptac0" "Ptac" 2 "TB"
1361 2920.31982421875 "Ptac0" "Ptac" 2 "TB"
1362 6668.2197265625 "Ptac0" "Ptac" 2 "TB"
1363 86.5799942016602 "Ptac0" "Ptac" 2 "TB"
1364 521.039978027344 "Ptac0" "Ptac" 2 "TB"
1365 4685.4599609375 "Ptac0" "Ptac" 2 "TB"
1366 212.939987182617 "Ptac0" "Ptac" 2 "TB"
1367 2725.31982421875 "Ptac0" "Ptac" 2 "TB"
1368 1410.23999023438 "Ptac0" "Ptac" 2 "TB"
1369 2531.09985351562 "Ptac0" "Ptac" 2 "TB"
1370 230.099990844727 "Ptac0" "Ptac" 2 "TB"
1371 5893.6796875 "Ptac0" "Ptac" 2 "TB"
1372 4435.85986328125 "Ptac0" "Ptac" 2 "TB"
1373 5151.89990234375 "Ptac0" "Ptac" 2 "TB"
1374 1318.97998046875 "Ptac0" "Ptac" 2 "TB"
1375 49.1399993896484 "Ptac0" "Ptac" 2 "TB"
1376 2537.33984375 "Ptac0" "Ptac" 2 "TB"
1377 2664.47998046875 "Ptac0" "Ptac" 2 "TB"
1378 847.859985351562 "Ptac0" "Ptac" 2 "TB"
1379 3527.15991210938 "Ptac0" "Ptac" 2 "TB"
1380 6959.93994140625 "Ptac0" "Ptac" 2 "TB"
1381 2946.83984375 "Ptac0" "Ptac" 2 "TB"
1382 1157.51989746094 "Ptac0" "Ptac" 2 "TB"
1383 2751.05981445312 "Ptac0" "Ptac" 2 "TB"
1384 2678.52001953125 "Ptac0" "Ptac" 2 "TB"
1385 52.2599983215332 "Ptac0" "Ptac" 2 "TB"
1386 3413.27978515625 "Ptac0" "Ptac" 2 "TB"
1387 1859.51989746094 "Ptac0" "Ptac" 2 "TB"
1388 6150.2998046875 "Ptac0" "Ptac" 2 "TB"
1389 4283.759765625 "Ptac0" "Ptac" 2 "TB"
1390 4058.33984375 "Ptac0" "Ptac" 2 "TB"
1391 5.46000003814697 "Ptac0" "Ptac" 2 "TB"
1392 5132.39990234375 "Ptac0" "Ptac" 2 "TB"
1393 5300.099609375 "Ptac0" "Ptac" 2 "TB"
1394 5041.919921875 "Ptac0" "Ptac" 2 "TB"
1395 361.139984130859 "Ptac0" "Ptac" 2 "TB"
1396 350.220001220703 "Ptac0" "Ptac" 2 "TB"
1397 5367.1796875 "Ptac0" "Ptac" 2 "TB"
1398 11.6999998092651 "Ptac0" "Ptac" 2 "TB"
1399 577.199951171875 "Ptac0" "Ptac" 2 "TB"
1400 990.599975585938 "Ptac0" "Ptac" 2 "TB"
1401 2747.93994140625 "Ptac0" "Ptac" 2 "TB"
1402 5011.5 "Ptac0" "Ptac" 2 "TB"
1403 6191.6396484375 "Ptac0" "Ptac" 2 "TB"
1404 711.359985351562 "Ptac0" "Ptac" 2 "TB"
1405 4018.55981445312 "Ptac0" "Ptac" 2 "TB"
1406 2911.73999023438 "Ptac0" "Ptac" 2 "TB"
1407 5304 "Ptac0" "Ptac" 2 "TB"
1408 418.079986572266 "Ptac0" "Ptac" 2 "TB"
1409 4219.7998046875 "Ptac0" "Ptac" 2 "TB"
1410 3960.83984375 "Ptac0" "Ptac" 2 "TB"
1411 5201.81982421875 "Ptac0" "Ptac" 2 "TB"
1412 122.459999084473 "Ptac0" "Ptac" 2 "TB"
1413 1389.9599609375 "Ptac0" "Ptac" 2 "TB"
1414 2581.02001953125 "Ptac0" "Ptac" 2 "TB"
1415 2088.05981445312 "Ptac0" "Ptac" 2 "TB"
1416 1974.17993164062 "Ptac0" "Ptac" 2 "TB"
1417 1438.31994628906 "Ptac0" "Ptac" 2 "TB"
1418 119.339996337891 "Ptac0" "Ptac" 2 "TB"
1419 2755.73999023438 "Ptac0" "Ptac" 2 "TB"
1420 1549.07995605469 "Ptac0" "Ptac" 2 "TB"
1421 2010.83996582031 "Ptac0" "Ptac" 2 "TB"
1422 2318.15991210938 "Ptac0" "Ptac" 2 "TB"
1423 5676.83984375 "Ptac0" "Ptac" 2 "TB"
1424 2616.11987304688 "Ptac0" "Ptac" 2 "TB"
1425 652.079956054688 "Ptac0" "Ptac" 2 "TB"
1426 126.359992980957 "Ptac0" "Ptac" 2 "TB"
1427 6153.419921875 "Ptac0" "Ptac" 2 "TB"
1428 2590.3798828125 "Ptac0" "Ptac" 2 "TB"
1429 4141.7998046875 "Ptac0" "Ptac" 2 "TB"
1430 31.9799995422363 "Ptac0" "Ptac" 2 "TB"
1431 4863.2998046875 "Ptac0" "Ptac" 2 "TB"
1432 2530.31982421875 "Ptac0" "Ptac" 2 "TB"
1433 4470.9599609375 "Ptac0" "Ptac" 2 "TB"
1434 1563.89990234375 "Ptac0" "Ptac" 2 "TB"
1435 1472.63989257812 "Ptac0" "Ptac" 2 "TB"
1436 2902.3798828125 "Ptac0" "Ptac" 2 "TB"
1437 2505.35986328125 "Ptac0" "Ptac" 2 "TB"
1438 1927.3798828125 "Ptac0" "Ptac" 2 "TB"
1439 2607.53979492188 "Ptac0" "Ptac" 2 "TB"
1440 7261.01953125 "Ptac0" "Ptac" 2 "TB"
1441 5010.7197265625 "Ptac0" "Ptac" 2 "TB"
1442 2163.71997070312 "Ptac0" "Ptac" 2 "TB"
1443 506.219970703125 "Ptac0" "Ptac" 2 "TB"
1444 4244.759765625 "Ptac0" "Ptac" 2 "TB"
1445 2058.419921875 "Ptac0" "Ptac" 2 "TB"
1446 4047.419921875 "Ptac0" "Ptac" 2 "TB"
1447 2504.57983398438 "Ptac0" "Ptac" 2 "TB"
1448 4080.9599609375 "Ptac0" "Ptac" 2 "TB"
1449 1222.26000976562 "Ptac0" "Ptac" 2 "TB"
1450 2403.9599609375 "Ptac0" "Ptac" 2 "TB"
1451 10842.779296875 "Ptac0" "Ptac" 2 "TB"
1452 2143.43994140625 "Ptac0" "Ptac" 2 "TB"
1453 2312.69995117188 "Ptac0" "Ptac" 2 "TB"
1454 306.539978027344 "Ptac0" "Ptac" 2 "TB"
1455 2005.3798828125 "Ptac0" "Ptac" 2 "TB"
1456 6557.4599609375 "Ptac0" "Ptac" 2 "TB"
1457 2313.47998046875 "Ptac0" "Ptac" 2 "TB"
1458 805.739990234375 "Ptac0" "Ptac" 2 "TB"
1459 2957.76000976562 "Ptac0" "Ptac" 2 "TB"
1460 4697.93994140625 "Ptac0" "Ptac" 2 "TB"
1461 4727.57958984375 "Ptac0" "Ptac" 2 "TB"
1462 1449.23999023438 "Ptac0" "Ptac" 2 "TB"
1463 2786.15991210938 "Ptac0" "Ptac" 2 "TB"
1464 74.879997253418 "Ptac0" "Ptac" 2 "TB"
1465 1704.29992675781 "Ptac0" "Ptac" 2 "TB"
1466 5148 "Ptac0" "Ptac" 2 "TB"
1467 4872.65966796875 "Ptac0" "Ptac" 2 "TB"
1468 1694.15991210938 "Ptac0" "Ptac" 2 "TB"
1469 2156.69995117188 "Ptac0" "Ptac" 2 "TB"
1470 3753.35986328125 "Ptac0" "Ptac" 2 "TB"
1471 6.23999977111816 "Ptac0" "Ptac" 2 "TB"
1472 47.5799980163574 "Ptac0" "Ptac" 2 "TB"
1473 7246.9794921875 "Ptac0" "Ptac" 2 "TB"
1474 2745.59985351562 "Ptac0" "Ptac" 2 "TB"
1475 7437.2998046875 "Ptac0" "Ptac" 2 "TB"
1476 34.3199996948242 "Ptac0" "Ptac" 2 "TB"
1477 46.7999992370605 "Ptac0" "Ptac" 2 "TB"
1478 3942.11987304688 "Ptac0" "Ptac" 2 "TB"
1479 7144.7998046875 "Ptac0" "Ptac" 2 "TB"
1480 5137.07958984375 "Ptac0" "Ptac" 2 "TB"
1481 2328.2998046875 "Ptac0" "Ptac" 2 "TB"
1482 1892.27990722656 "Ptac0" "Ptac" 2 "TB"
1483 5799.2998046875 "Ptac0" "Ptac" 2 "TB"
1484 4630.07958984375 "Ptac0" "Ptac" 2 "TB"
1485 1005.41998291016 "Ptac0" "Ptac" 2 "TB"
1486 2703.47998046875 "Ptac0" "Ptac" 2 "TB"
1487 1263.59997558594 "Ptac0" "Ptac" 2 "TB"
1488 29.6399993896484 "Ptac0" "Ptac" 2 "TB"
1489 1258.14001464844 "Ptac0" "Ptac" 2 "TB"
1490 3467.09985351562 "Ptac0" "Ptac" 2 "TB"
1491 395.459991455078 "Ptac0" "Ptac" 2 "TB"
1492 37.439998626709 "Ptac0" "Ptac" 2 "TB"
1493 7200.1796875 "Ptac0" "Ptac" 2 "TB"
1494 2864.93994140625 "Ptac0" "Ptac" 2 "TB"
1495 3456.17993164062 "Ptac0" "Ptac" 2 "TB"
1496 4162.080078125 "Ptac0" "Ptac" 2 "TB"
1497 1666.07995605469 "Ptac0" "Ptac" 2 "TB"
1498 2362.61987304688 "Ptac0" "Ptac" 2 "TB"
1499 4807.1396484375 "Ptac0" "Ptac" 2 "TB"
1500 2794.73999023438 "Ptac0" "Ptac" 2 "TB"
1501 526.5 "Ptac0" "Ptac" 2 "TB"
1502 3340.73999023438 "Ptac0" "Ptac" 2 "TB"
1503 5550.47998046875 "Ptac0" "Ptac" 2 "TB"
1504 2393.81982421875 "Ptac0" "Ptac" 2 "TB"
1505 2327.52001953125 "Ptac0" "Ptac" 2 "TB"
1506 2263.55981445312 "Ptac0" "Ptac" 2 "TB"
1507 3061.5 "Ptac0" "Ptac" 2 "TB"
1508 3749.4599609375 "Ptac0" "Ptac" 2 "TB"
1509 3283.7998046875 "Ptac0" "Ptac" 2 "TB"
1510 2521.73999023438 "Ptac0" "Ptac" 2 "TB"
1511 1585.73999023438 "Ptac0" "Ptac" 2 "TB"
1512 2193.35986328125 "Ptac0" "Ptac" 2 "TB"
1513 106.07999420166 "Ptac0" "Ptac" 2 "TB"
1514 6086.33984375 "Ptac0" "Ptac" 2 "TB"
1515 5233.02001953125 "Ptac0" "Ptac" 2 "TB"
1516 2620.7998046875 "Ptac0" "Ptac" 2 "TB"
1517 10158.7197265625 "Ptac0" "Ptac" 2 "TB"
1518 9757.01953125 "Ptac0" "Ptac" 2 "TB"
1519 4813.3798828125 "Ptac0" "Ptac" 2 "TB"
1520 4201.080078125 "Ptac0" "Ptac" 2 "TB"
1521 3627.77978515625 "Ptac0" "Ptac" 2 "TB"
1522 2038.13989257812 "Ptac0" "Ptac" 2 "TB"
1523 3003.77978515625 "Ptac0" "Ptac" 2 "TB"
1524 1515.53991699219 "Ptac0" "Ptac" 2 "TB"
1525 865.799987792969 "Ptac0" "Ptac" 2 "TB"
1526 4119.1796875 "Ptac0" "Ptac" 2 "TB"
1527 2850.11987304688 "Ptac0" "Ptac" 2 "TB"
1528 4480.31982421875 "Ptac0" "Ptac" 2 "TB"
1529 1962.47998046875 "Ptac0" "Ptac" 2 "TB"
1530 2455.43994140625 "Ptac0" "Ptac" 2 "TB"
1531 4067.69995117188 "Ptac0" "Ptac" 2 "TB"
1532 648.179992675781 "Ptac0" "Ptac" 2 "TB"
1533 2827.5 "Ptac0" "Ptac" 2 "TB"
1534 73.3199996948242 "Ptac0" "Ptac" 2 "TB"
1535 5229.89990234375 "Ptac0" "Ptac" 2 "TB"
1536 2113.02001953125 "Ptac0" "Ptac" 2 "TB"
1537 2795.52001953125 "Ptac0" "Ptac" 2 "TB"
1538 9061.259765625 "Ptac0" "Ptac" 2 "TB"
1539 75.6599960327148 "Ptac0" "Ptac" 2 "TB"
1540 1986.65991210938 "Ptac0" "Ptac" 2 "TB"
1541 882.179992675781 "Ptac0" "Ptac" 2 "TB"
1542 1371.23999023438 "Ptac0" "Ptac" 2 "TB"
1543 3015.47998046875 "Ptac0" "Ptac" 2 "TB"
1544 2476.5 "Ptac0" "Ptac" 2 "TB"
1545 1579.5 "Ptac0" "Ptac" 2 "TB"
1546 4244.759765625 "Ptac0" "Ptac" 2 "TB"
1547 3290.03979492188 "Ptac0" "Ptac" 2 "TB"
1548 58.4999961853027 "Ptac0" "Ptac" 2 "TB"
1549 3339.9599609375 "Ptac0" "Ptac" 2 "TB"
1550 -17.939998626709 "Ptac0" "Ptac" 2 "TB"
1551 7543.3798828125 "Ptac0" "Ptac" 2 "TB"
1552 17.939998626709 "Ptac0" "Ptac" 2 "TB"
1553 4928.0400390625 "Ptac0" "Ptac" 2 "TB"
1554 1730.81994628906 "Ptac0" "Ptac" 2 "TB"
1555 2553.71997070312 "Ptac0" "Ptac" 2 "TB"
1556 2874.2998046875 "Ptac0" "Ptac" 2 "TB"
1557 1628.63989257812 "Ptac0" "Ptac" 2 "TB"
1558 3929.63989257812 "Ptac0" "Ptac" 2 "TB"
1559 5688.53955078125 "Ptac0" "Ptac" 2 "TB"
1560 2421.11987304688 "Ptac0" "Ptac" 2 "TB"
1561 4709.6396484375 "Ptac0" "Ptac" 2 "TB"
1562 2995.19995117188 "Ptac0" "Ptac" 2 "TB"
1563 4035.71997070312 "Ptac0" "Ptac" 2 "TB"
1564 2450.76000976562 "Ptac0" "Ptac" 2 "TB"
1565 1175.4599609375 "Ptac0" "Ptac" 2 "TB"
1566 2795.52001953125 "Ptac0" "Ptac" 2 "TB"
1567 5099.6396484375 "Ptac0" "Ptac" 2 "TB"
1568 2695.67993164062 "Ptac0" "Ptac" 2 "TB"
1569 4203.419921875 "Ptac0" "Ptac" 2 "TB"
1570 4063.7998046875 "Ptac0" "Ptac" 2 "TB"
1571 2058.419921875 "Ptac0" "Ptac" 2 "TB"
1572 1568.57995605469 "Ptac0" "Ptac" 2 "TB"
1573 992.159973144531 "Ptac0" "Ptac" 2 "TB"
1574 2886 "Ptac0" "Ptac" 2 "TB"
1575 3509.21997070312 "Ptac0" "Ptac" 2 "TB"
1576 61.6199989318848 "Ptac0" "Ptac" 2 "TB"
1577 1297.919921875 "Ptac0" "Ptac" 2 "TB"
1578 3448.3798828125 "Ptac0" "Ptac" 2 "TB"
1579 4847.69970703125 "Ptac0" "Ptac" 2 "TB"
1580 2258.09985351562 "Ptac0" "Ptac" 2 "TB"
1581 4822.73974609375 "Ptac0" "Ptac" 2 "TB"
1582 829.919982910156 "Ptac0" "Ptac" 2 "TB"
1583 138.059997558594 "Ptac0" "Ptac" 2 "TB"
1584 6537.9599609375 "Ptac0" "Ptac" 2 "TB"
1585 2449.19995117188 "Ptac0" "Ptac" 2 "TB"
1586 3937.43994140625 "Ptac0" "Ptac" 2 "TB"
1587 2142.65991210938 "Ptac0" "Ptac" 2 "TB"
1588 1379.81994628906 "Ptac0" "Ptac" 2 "TB"
1589 4665.1796875 "Ptac0" "Ptac" 2 "TB"
1590 1036.61999511719 "Ptac0" "Ptac" 2 "TB"
1591 53.8199996948242 "Ptac0" "Ptac" 2 "TB"
1592 2005.3798828125 "Ptac0" "Ptac" 2 "TB"
1593 361.919982910156 "Ptac0" "Ptac" 2 "TB"
1594 1269.83996582031 "Ptac0" "Ptac" 2 "TB"
1595 3961.61987304688 "Ptac0" "Ptac" 2 "TB"
1596 2184.78002929688 "Ptac0" "Ptac" 2 "TB"
1597 133.379989624023 "Ptac0" "Ptac" 2 "TB"
1598 3020.15991210938 "Ptac0" "Ptac" 2 "TB"
1599 416.519989013672 "Ptac0" "Ptac" 2 "TB"
1600 1861.07995605469 "Ptac0" "Ptac" 2 "TB"
1601 6840.599609375 "Ptac0" "Ptac" 2 "TB"
1602 4145.69970703125 "Ptac0" "Ptac" 2 "TB"
1603 3889.07983398438 "Ptac0" "Ptac" 2 "TB"
1604 3335.27978515625 "Ptac0" "Ptac" 2 "TB"
1605 1521 "Ptac0" "Ptac" 2 "TB"
1606 1627.85998535156 "Ptac0" "Ptac" 2 "TB"
1607 2948.39990234375 "Ptac0" "Ptac" 2 "TB"
1608 3244.01977539062 "Ptac0" "Ptac" 2 "TB"
1609 2845.43994140625 "Ptac0" "Ptac" 2 "TB"
1610 1650.47998046875 "Ptac0" "Ptac" 2 "TB"
1611 4978.73974609375 "Ptac0" "Ptac" 2 "TB"
1612 2265.89990234375 "Ptac0" "Ptac" 2 "TB"
1613 3924.9599609375 "Ptac0" "Ptac" 2 "TB"
1614 1076.39990234375 "Ptac0" "Ptac" 2 "TB"
1615 2148.11987304688 "Ptac0" "Ptac" 2 "TB"
1616 3813.419921875 "Ptac0" "Ptac" 2 "TB"
1617 861.119995117188 "Ptac0" "Ptac" 2 "TB"
1618 662.219970703125 "Ptac0" "Ptac" 2 "TB"
1619 2379 "Ptac0" "Ptac" 2 "TB"
1620 1560 "Ptac0" "Ptac" 2 "TB"
1621 5230.6796875 "Ptac0" "Ptac" 2 "TB"
1622 1507.73999023438 "Ptac0" "Ptac" 2 "TB"
1623 5341.43994140625 "Ptac0" "Ptac" 2 "TB"
1624 195.779998779297 "Ptac0" "Ptac" 2 "TB"
1625 1556.8798828125 "Ptac0" "Ptac" 2 "TB"
1626 3205.7998046875 "Ptac0" "Ptac" 2 "TB"
1627 2665.26000976562 "Ptac0" "Ptac" 2 "TB"
1628 28.0799980163574 "Ptac0" "Ptac" 2 "TB"
1629 4602.77978515625 "Ptac0" "Ptac" 2 "TB"
1630 3820.43994140625 "Ptac0" "Ptac" 2 "TB"
1631 -9.35999965667725 "Ptac0" "Ptac" 2 "TB"
1632 3033.419921875 "Ptac0" "Ptac" 2 "TB"
1633 3815.759765625 "Ptac0" "Ptac" 2 "TB"
1634 2623.13989257812 "Ptac0" "Ptac" 2 "TB"
1635 1134.11999511719 "Ptac0" "Ptac" 2 "TB"
1636 1104.47998046875 "Ptac0" "Ptac" 2 "TB"
1637 8135.39990234375 "Ptac0" "Ptac" 2 "TB"
1638 4016.99975585938 "Ptac0" "Ptac" 2 "TB"
1639 1494.47998046875 "Ptac0" "Ptac" 2 "TB"
1640 2080.26000976562 "Ptac0" "Ptac" 2 "TB"
1641 6490.3798828125 "Ptac0" "Ptac" 2 "TB"
1642 3305.63989257812 "Ptac0" "Ptac" 2 "TB"
1643 4593.419921875 "Ptac0" "Ptac" 2 "TB"
1644 2246.39990234375 "Ptac0" "Ptac" 2 "TB"
1645 4883.57958984375 "Ptac0" "Ptac" 2 "TB"
1646 643.5 "Ptac0" "Ptac" 2 "TB"
1647 4065.35986328125 "Ptac0" "Ptac" 2 "TB"
1648 3215.93994140625 "Ptac0" "Ptac" 2 "TB"
1649 2889.89990234375 "Ptac0" "Ptac" 2 "TB"
1650 1428.9599609375 "Ptac0" "Ptac" 2 "TB"
1651 3383.63989257812 "Ptac0" "Ptac" 2 "TB"
1652 6017.69970703125 "Ptac0" "Ptac" 2 "TB"
1653 191.879989624023 "Ptac0" "Ptac" 2 "TB"
1654 1847.81994628906 "Ptac0" "Ptac" 2 "TB"
1655 2499.11987304688 "Ptac0" "Ptac" 2 "TB"
1656 4536.47998046875 "Ptac0" "Ptac" 2 "TB"
1657 218.399993896484 "Ptac0" "Ptac" 2 "TB"
1658 2296.31982421875 "Ptac0" "Ptac" 2 "TB"
1659 3916.3798828125 "Ptac0" "Ptac" 2 "TB"
1660 3846.17993164062 "Ptac0" "Ptac" 2 "TB"
1661 -11.6999998092651 "Ptac0" "Ptac" 2 "TB"
1662 5068.43994140625 "Ptac0" "Ptac" 2 "TB"
1663 3907.01977539062 "Ptac0" "Ptac" 2 "TB"
1664 1731.59997558594 "Ptac0" "Ptac" 2 "TB"
1665 1106.81994628906 "Ptac0" "Ptac" 2 "TB"
1666 109.199996948242 "Ptac0" "Ptac" 2 "TB"
1667 138.059997558594 "Ptac0" "Ptac" 2 "TB"
1668 3390.65991210938 "Ptac0" "Ptac" 2 "TB"
1669 4460.0400390625 "Ptac0" "Ptac" 2 "TB"
1670 21.0599994659424 "Ptac0" "Ptac" 2 "TB"
1671 2766.65991210938 "Ptac0" "Ptac" 2 "TB"
1672 20.2799987792969 "Ptac0" "Ptac" 2 "TB"
1673 4758.77978515625 "Ptac0" "Ptac" 2 "TB"
1674 6577.73974609375 "Ptac0" "Ptac" 2 "TB"
1675 2390.69995117188 "Ptac0" "Ptac" 2 "TB"
1676 2257.31982421875 "Ptac0" "Ptac" 2 "TB"
1677 11.6999998092651 "Ptac0" "Ptac" 2 "TB"
1678 3034.97998046875 "Ptac0" "Ptac" 2 "TB"
1679 1262.81994628906 "Ptac0" "Ptac" 2 "TB"
1680 1425.83996582031 "Ptac0" "Ptac" 2 "TB"
1681 3688.61987304688 "Ptac0" "Ptac" 2 "TB"
1682 10.9200000762939 "Ptac0" "Ptac" 2 "TB"
1683 5532.5400390625 "Ptac0" "Ptac" 2 "TB"
1684 2440.61987304688 "Ptac0" "Ptac" 2 "TB"
1685 2652 "Ptac0" "Ptac" 2 "TB"
1686 3615.2998046875 "Ptac0" "Ptac" 2 "TB"
1687 3331.3798828125 "Ptac0" "Ptac" 2 "TB"
1688 3530.27978515625 "Ptac0" "Ptac" 2 "TB"
1689 2225.33984375 "Ptac0" "Ptac" 2 "TB"
1690 2919.53979492188 "Ptac0" "Ptac" 2 "TB"
1691 2410.97998046875 "Ptac0" "Ptac" 2 "TB"
1692 1669.19995117188 "Ptac0" "Ptac" 2 "TB"
1693 2807.21997070312 "Ptac0" "Ptac" 2 "TB"
1694 3090.35986328125 "Ptac0" "Ptac" 2 "TB"
1695 3569.27978515625 "Ptac0" "Ptac" 2 "TB"
1696 985.139953613281 "Ptac0" "Ptac" 2 "TB"
1697 3035.76000976562 "Ptac0" "Ptac" 2 "TB"
1698 994.499938964844 "Ptac0" "Ptac" 2 "TB"
1699 4527.89990234375 "Ptac0" "Ptac" 2 "TB"
1700 52.2599983215332 "Ptac0" "Ptac" 2 "TB"
1701 933.659973144531 "Ptac0" "Ptac" 2 "TB"
1702 4307.15966796875 "Ptac0" "Ptac" 2 "TB"
1703 2665.26000976562 "Ptac0" "Ptac" 2 "TB"
1704 1437.53991699219 "Ptac0" "Ptac" 2 "TB"
1705 3.89999985694885 "Ptac0" "Ptac" 2 "TB"
1706 4044.2998046875 "Ptac0" "Ptac" 2 "TB"
1707 5655 "Ptac0" "Ptac" 2 "TB"
1708 3830.57983398438 "Ptac0" "Ptac" 2 "TB"
1709 2064.65991210938 "Ptac0" "Ptac" 2 "TB"
1710 607.619995117188 "Ptac0" "Ptac" 2 "TB"
1711 2310.35986328125 "Ptac0" "Ptac" 2 "TB"
1712 398.579986572266 "Ptac0" "Ptac" 2 "TB"
1713 14.8199996948242 "Ptac0" "Ptac" 2 "TB"
1714 6128.4599609375 "Ptac0" "Ptac" 2 "TB"
1715 1975.73986816406 "Ptac0" "Ptac" 2 "TB"
1716 2341.55981445312 "Ptac0" "Ptac" 2 "TB"
1717 1840.01989746094 "Ptac0" "Ptac" 2 "TB"
1718 1589.63989257812 "Ptac0" "Ptac" 2 "TB"
1719 70.1999969482422 "Ptac0" "Ptac" 2 "TB"
1720 3275.21997070312 "Ptac0" "Ptac" 2 "TB"
1721 1334.57995605469 "Ptac0" "Ptac" 2 "TB"
1722 1535.03991699219 "Ptac0" "Ptac" 2 "TB"
1723 2103.65991210938 "Ptac0" "Ptac" 2 "TB"
1724 1419.59997558594 "Ptac0" "Ptac" 2 "TB"
1725 2381.33984375 "Ptac0" "Ptac" 2 "TB"
1726 307.319976806641 "Ptac0" "Ptac" 2 "TB"
1727 682.5 "Ptac0" "Ptac" 2 "TB"
1728 886.079956054688 "Ptac0" "Ptac" 2 "TB"
1729 228.539993286133 "Ptac0" "Ptac" 2 "TB"
1730 4029.47973632812 "Ptac0" "Ptac" 2 "TB"
1731 5884.31982421875 "Ptac0" "Ptac" 2 "TB"
1732 38.2199974060059 "Ptac0" "Ptac" 2 "TB"
1733 4288.43994140625 "Ptac0" "Ptac" 2 "TB"
1734 3662.8798828125 "Ptac0" "Ptac" 2 "TB"
1735 3843.05981445312 "Ptac0" "Ptac" 2 "TB"
1736 1957.79992675781 "Ptac0" "Ptac" 2 "TB"
1737 3797.03979492188 "Ptac0" "Ptac" 2 "TB"
1738 927.419982910156 "Ptac0" "Ptac" 2 "TB"
1739 7245.419921875 "Ptac0" "Ptac" 2 "TB"
1740 4074.71997070312 "Ptac0" "Ptac" 2 "TB"
1741 3.89999985694885 "Ptac0" "Ptac" 2 "TB"
1742 2730 "Ptac0" "Ptac" 2 "TB"
1743 2244.05981445312 "Ptac0" "Ptac" 2 "TB"
1744 4056.77978515625 "Ptac0" "Ptac" 2 "TB"
1745 5922.53955078125 "Ptac0" "Ptac" 2 "TB"
1746 2849.33984375 "Ptac0" "Ptac" 2 "TB"
1747 2608.31982421875 "Ptac0" "Ptac" 2 "TB"
1748 4636.31982421875 "Ptac0" "Ptac" 2 "TB"
1749 3546.65991210938 "Ptac0" "Ptac" 2 "TB"
1750 989.819946289062 "Ptac0" "Ptac" 2 "TB"
1751 6279.77978515625 "Ptac0" "Ptac" 2 "TB"
1752 5369.52001953125 "Ptac0" "Ptac" 2 "TB"
1753 1703.51989746094 "Ptac0" "Ptac" 2 "TB"
1754 1630.97998046875 "Ptac0" "Ptac" 2 "TB"
1755 1983.53991699219 "Ptac0" "Ptac" 2 "TB"
1756 5067.65966796875 "Ptac0" "Ptac" 2 "TB"
1757 2234.69995117188 "Ptac0" "Ptac" 2 "TB"
1758 2191.7998046875 "Ptac0" "Ptac" 2 "TB"
1759 56.939998626709 "Ptac0" "Ptac" 2 "TB"
1760 4.67999982833862 "Ptac0" "Ptac" 2 "TB"
1761 -15.5999994277954 "Ptac0" "Ptac" 2 "TB"
1762 5424.89990234375 "Ptac0" "Ptac" 2 "TB"
1763 51.4799995422363 "Ptac0" "Ptac" 2 "TB"
1764 4356.2998046875 "Ptac0" "Ptac" 2 "TB"
1765 14908.919921875 "Ptac0" "Ptac" 2 "TB"
1766 1352.51989746094 "Ptac0" "Ptac" 2 "TB"
1767 4277.52001953125 "Ptac0" "Ptac" 2 "TB"
1768 2286.17993164062 "Ptac0" "Ptac" 2 "TB"
1769 4971.7197265625 "Ptac0" "Ptac" 2 "TB"
1770 231.65998840332 "Ptac0" "Ptac" 2 "TB"
1771 34.3199996948242 "Ptac0" "Ptac" 2 "TB"
1772 3837.59985351562 "Ptac0" "Ptac" 2 "TB"
1773 5693.2197265625 "Ptac0" "Ptac" 2 "TB"
1774 17.939998626709 "Ptac0" "Ptac" 2 "TB"
1775 6026.27978515625 "Ptac0" "Ptac" 2 "TB"
1776 127.139991760254 "Ptac0" "Ptac" 2 "TB"
1777 3200.33984375 "Ptac0" "Ptac" 2 "TB"
1778 4566.11962890625 "Ptac0" "Ptac" 2 "TB"
1779 2649.65991210938 "Ptac0" "Ptac" 2 "TB"
1780 3859.43994140625 "Ptac0" "Ptac" 2 "TB"
1781 768.299987792969 "Ptac0" "Ptac" 2 "TB"
1782 3139.5 "Ptac0" "Ptac" 2 "TB"
1783 42.1199989318848 "Ptac0" "Ptac" 2 "TB"
1784 6122.2197265625 "Ptac0" "Ptac" 2 "TB"
1785 2974.919921875 "Ptac0" "Ptac" 2 "TB"
1786 5789.15966796875 "Ptac0" "Ptac" 2 "TB"
1787 1992.11987304688 "Ptac0" "Ptac" 2 "TB"
1788 3096.59985351562 "Ptac0" "Ptac" 2 "TB"
1789 42.1199989318848 "Ptac0" "Ptac" 2 "TB"
1790 3649.61987304688 "Ptac0" "Ptac" 2 "TB"
1791 2506.13989257812 "Ptac0" "Ptac" 2 "TB"
1792 1652.03991699219 "Ptac0" "Ptac" 2 "TB"
1793 329.940002441406 "Ptac0" "Ptac" 2 "TB"
1794 6522.35986328125 "Ptac0" "Ptac" 2 "TB"
1795 5747.03955078125 "Ptac0" "Ptac" 2 "TB"
1796 1928.93994140625 "Ptac0" "Ptac" 2 "TB"
1797 2600.52001953125 "Ptac0" "Ptac" 2 "TB"
1798 3554.4599609375 "Ptac0" "Ptac" 2 "TB"
1799 5468.57958984375 "Ptac0" "Ptac" 2 "TB"
1800 4578.599609375 "Ptac0" "Ptac" 2 "TB"
1801 1289.33996582031 "Ptac0" "Ptac" 2 "TB"
1802 1288.55993652344 "Ptac0" "Ptac" 2 "TB"
1803 1040.52001953125 "Ptac0" "Ptac" 2 "TB"
1804 7259.4599609375 "Ptac0" "Ptac" 2 "TB"
1805 1134.89990234375 "Ptac0" "Ptac" 2 "TB"
1806 3386.759765625 "Ptac0" "Ptac" 2 "TB"
1807 44.4599990844727 "Ptac0" "Ptac" 2 "TB"
1808 2600.52001953125 "Ptac0" "Ptac" 2 "TB"
1809 -10.1399993896484 "Ptac0" "Ptac" 2 "TB"
1810 37.439998626709 "Ptac0" "Ptac" 2 "TB"
1811 6924.0595703125 "Ptac0" "Ptac" 2 "TB"
1812 3303.2998046875 "Ptac0" "Ptac" 2 "TB"
1813 150.539993286133 "Ptac0" "Ptac" 2 "TB"
1814 2588.03979492188 "Ptac0" "Ptac" 2 "TB"
1815 2422.67993164062 "Ptac0" "Ptac" 2 "TB"
1816 614.639953613281 "Ptac0" "Ptac" 2 "TB"
1817 3109.85986328125 "Ptac0" "Ptac" 2 "TB"
1818 2791.61987304688 "Ptac0" "Ptac" 2 "TB"
1819 1875.89990234375 "Ptac0" "Ptac" 2 "TB"
1820 146.639999389648 "Ptac0" "Ptac" 2 "TB"
1821 715.259948730469 "Ptac0" "Ptac" 2 "TB"
1822 910.259948730469 "Ptac0" "Ptac" 2 "TB"
1823 6337.5 "Ptac0" "Ptac" 2 "TB"
1824 2741.69995117188 "Ptac0" "Ptac" 2 "TB"
1825 4375.02001953125 "Ptac0" "Ptac" 2 "TB"
1826 2956.19995117188 "Ptac0" "Ptac" 2 "TB"
1827 2825.15991210938 "Ptac0" "Ptac" 2 "TB"
1828 1719.89990234375 "Ptac0" "Ptac" 2 "TB"
1829 4497.47998046875 "Ptac0" "Ptac" 2 "TB"
1830 4227.599609375 "Ptac0" "Ptac" 2 "TB"
1831 2042.03991699219 "Ptac0" "Ptac" 2 "TB"
1832 1580.27990722656 "Ptac0" "Ptac" 2 "TB"
1833 51.4799995422363 "Ptac0" "Ptac" 2 "TB"
1834 2649.65991210938 "Ptac0" "Ptac" 2 "TB"
1835 2062.31982421875 "Ptac0" "Ptac" 2 "TB"
1836 3752.57983398438 "Ptac0" "Ptac" 2 "TB"
1837 205.919998168945 "Ptac0" "Ptac" 2 "TB"
1838 3023.27978515625 "Ptac0" "Ptac" 2 "TB"
1839 2041.25988769531 "Ptac0" "Ptac" 2 "TB"
1840 11464.439453125 "Ptac0" "Ptac" 2 "TB"
1841 3057.59985351562 "Ptac0" "Ptac" 2 "TB"
1842 3623.09985351562 "Ptac0" "Ptac" 2 "TB"
1843 1315.07995605469 "Ptac0" "Ptac" 2 "TB"
1844 17.939998626709 "Ptac0" "Ptac" 2 "TB"
1845 3780.65991210938 "Ptac0" "Ptac" 2 "TB"
1846 5289.9599609375 "Ptac0" "Ptac" 2 "TB"
1847 1795.55993652344 "Ptac0" "Ptac" 2 "TB"
1848 1168.43994140625 "Ptac0" "Ptac" 2 "TB"
1849 2865.71997070312 "Ptac0" "Ptac" 2 "TB"
1850 5737.6796875 "Ptac0" "Ptac" 2 "TB"
1851 1400.09997558594 "Ptac0" "Ptac" 2 "TB"
1852 38.2199974060059 "Ptac0" "Ptac" 2 "TB"
1853 452.399993896484 "Ptac0" "Ptac" 2 "TB"
1854 3662.09985351562 "Ptac0" "Ptac" 2 "TB"
1855 3668.33984375 "Ptac0" "Ptac" 2 "TB"
1856 14.0399990081787 "Ptac0" "Ptac" 2 "TB"
1857 32.7599983215332 "Ptac0" "Ptac" 2 "TB"
1858 6732.1796875 "Ptac0" "Ptac" 2 "TB"
1859 5296.97998046875 "Ptac0" "Ptac" 2 "TB"
1860 2000.69995117188 "Ptac0" "Ptac" 2 "TB"
1861 488.279968261719 "Ptac0" "Ptac" 2 "TB"
1862 3268.97998046875 "Ptac0" "Ptac" 2 "TB"
1863 159.899993896484 "Ptac0" "Ptac" 2 "TB"
1864 2379.78002929688 "Ptac0" "Ptac" 2 "TB"
1865 1120.85998535156 "Ptac0" "Ptac" 2 "TB"
1866 56.1599960327148 "Ptac0" "Ptac" 2 "TB"
1867 2519.39990234375 "Ptac0" "Ptac" 2 "TB"
1868 1796.33996582031 "Ptac0" "Ptac" 2 "TB"
1869 2053.73999023438 "Ptac0" "Ptac" 2 "TB"
1870 2457 "Ptac0" "Ptac" 2 "TB"
1871 3.11999988555908 "Ptac0" "Ptac" 2 "TB"
1872 2912.51977539062 "Ptac0" "Ptac" 2 "TB"
1873 3514.67993164062 "Ptac0" "Ptac" 2 "TB"
1874 -3.89999985694885 "Ptac0" "Ptac" 2 "TB"
1875 1684.79992675781 "Ptac0" "Ptac" 2 "TB"
1876 1542.05993652344 "Ptac0" "Ptac" 2 "TB"
1877 3101.27978515625 "Ptac0" "Ptac" 2 "TB"
1878 6835.919921875 "Ptac0" "Ptac" 2 "TB"
1879 2775.23999023438 "Ptac0" "Ptac" 2 "TB"
1880 259.739990234375 "Ptac0" "Ptac" 2 "TB"
1881 14.8199996948242 "Ptac0" "Ptac" 2 "TB"
1882 3166.01977539062 "Ptac0" "Ptac" 2 "TB"
1883 6867.11962890625 "Ptac0" "Ptac" 2 "TB"
1884 3081 "Ptac0" "Ptac" 2 "TB"
1885 5523.1796875 "Ptac0" "Ptac" 2 "TB"
1886 3916.3798828125 "Ptac0" "Ptac" 2 "TB"
1887 1402.43994140625 "Ptac0" "Ptac" 2 "TB"
1888 10533.8994140625 "Ptac0" "Ptac" 2 "TB"
1889 1376.69995117188 "Ptac0" "Ptac" 2 "TB"
1890 9048.779296875 "Ptac0" "Ptac" 2 "TB"
1891 976.559936523438 "Ptac0" "Ptac" 2 "TB"
1892 3484.259765625 "Ptac0" "Ptac" 2 "TB"
1893 1141.14001464844 "Ptac0" "Ptac" 2 "TB"
1894 2506.919921875 "Ptac0" "Ptac" 2 "TB"
1895 3432.77978515625 "Ptac0" "Ptac" 2 "TB"
1896 1768.25988769531 "Ptac0" "Ptac" 2 "TB"
1897 702.779968261719 "Ptac0" "Ptac" 2 "TB"
1898 2873.51977539062 "Ptac0" "Ptac" 2 "TB"
1899 1061.57995605469 "Ptac0" "Ptac" 2 "TB"
1900 5094.9599609375 "Ptac0" "Ptac" 2 "TB"
1901 2488.19995117188 "Ptac0" "Ptac" 2 "TB"
1902 1517.88000488281 "Ptac0" "Ptac" 2 "TB"
1903 5704.1396484375 "Ptac0" "Ptac" 2 "TB"
1904 1734.71997070312 "Ptac0" "Ptac" 2 "TB"
1905 3996.71997070312 "Ptac0" "Ptac" 2 "TB"
1906 451.619995117188 "Ptac0" "Ptac" 2 "TB"
1907 649.739990234375 "Ptac0" "Ptac" 2 "TB"
1908 7608.89990234375 "Ptac0" "Ptac" 2 "TB"
1909 5125.3798828125 "Ptac0" "Ptac" 2 "TB"
1910 3974.8798828125 "Ptac0" "Ptac" 2 "TB"
1911 3820.43994140625 "Ptac0" "Ptac" 2 "TB"
1912 2992.85986328125 "Ptac0" "Ptac" 2 "TB"
1913 6644.03955078125 "Ptac0" "Ptac" 2 "TB"
1914 526.5 "Ptac0" "Ptac" 2 "TB"
1915 6647.15966796875 "Ptac0" "Ptac" 2 "TB"
1916 6271.97998046875 "Ptac0" "Ptac" 2 "TB"
1917 1050.65991210938 "Ptac0" "Ptac" 2 "TB"
1918 964.859985351562 "Ptac0" "Ptac" 2 "TB"
1919 3147.2998046875 "Ptac0" "Ptac" 2 "TB"
1920 8569.859375 "Ptac0" "Ptac" 2 "TB"
1921 7062.89990234375 "Ptac0" "Ptac" 2 "TB"
1922 1329.11999511719 "Ptac0" "Ptac" 2 "TB"
1923 4850.0400390625 "Ptac0" "Ptac" 2 "TB"
1924 2936.69995117188 "Ptac0" "Ptac" 2 "TB"
1925 2649.65991210938 "Ptac0" "Ptac" 2 "TB"
1926 407.939971923828 "Ptac0" "Ptac" 2 "TB"
1927 3628.55981445312 "Ptac0" "Ptac" 2 "TB"
1928 4467.83984375 "Ptac0" "Ptac" 2 "TB"
1929 1921.919921875 "Ptac0" "Ptac" 2 "TB"
1930 216.059997558594 "Ptac0" "Ptac" 2 "TB"
1931 3947.57983398438 "Ptac0" "Ptac" 2 "TB"
1932 5076.23974609375 "Ptac0" "Ptac" 2 "TB"
1933 5172.1796875 "Ptac0" "Ptac" 2 "TB"
1934 1469.51989746094 "Ptac0" "Ptac" 2 "TB"
1935 2984.27978515625 "Ptac0" "Ptac" 2 "TB"
1936 1586.51989746094 "Ptac0" "Ptac" 2 "TB"
1937 3246.35986328125 "Ptac0" "Ptac" 2 "TB"
1938 8159.57958984375 "Ptac0" "Ptac" 2 "TB"
1939 3708.89990234375 "Ptac0" "Ptac" 2 "TB"
1940 2744.81982421875 "Ptac0" "Ptac" 2 "TB"
1941 3437.4599609375 "Ptac0" "Ptac" 2 "TB"
1942 2273.69995117188 "Ptac0" "Ptac" 2 "TB"
1943 3868.01977539062 "Ptac0" "Ptac" 2 "TB"
1944 3518.57983398438 "Ptac0" "Ptac" 2 "TB"
1945 20.2799987792969 "Ptac0" "Ptac" 2 "TB"
1946 1653.59997558594 "Ptac0" "Ptac" 2 "TB"
1947 5397.599609375 "Ptac0" "Ptac" 2 "TB"
1948 5188.5595703125 "Ptac0" "Ptac" 2 "TB"
1949 8919.2998046875 "Ptac0" "Ptac" 2 "TB"
1950 1677.77990722656 "Ptac0" "Ptac" 2 "TB"
1951 1102.14001464844 "Ptac0" "Ptac" 2 "TB"
1952 4136.33984375 "Ptac0" "Ptac" 2 "TB"
1953 4765.7998046875 "Ptac0" "Ptac" 2 "TB"
1954 1222.26000976562 "Ptac0" "Ptac" 2 "TB"
1955 4.67999982833862 "Ptac0" "Ptac" 2 "TB"
1956 215.279998779297 "Ptac0" "Ptac" 2 "TB"
1957 2210.52001953125 "Ptac0" "Ptac" 2 "TB"
1958 2715.9599609375 "Ptac0" "Ptac" 2 "TB"
1959 421.199981689453 "Ptac0" "Ptac" 2 "TB"
1960 4194.83984375 "Ptac0" "Ptac" 2 "TB"
1961 2857.919921875 "Ptac0" "Ptac" 2 "TB"
1962 3609.83984375 "Ptac0" "Ptac" 2 "TB"
1963 6867.89990234375 "Ptac0" "Ptac" 2 "TB"
1964 1158.29992675781 "Ptac0" "Ptac" 2 "TB"
1965 8.57999992370605 "Ptac0" "Ptac" 2 "TB"
1966 4546.61962890625 "Ptac0" "Ptac" 2 "TB"
1967 543.659973144531 "Ptac0" "Ptac" 2 "TB"
1968 7247.759765625 "Ptac0" "Ptac" 2 "TB"
1969 1754.99987792969 "Ptac0" "Ptac" 2 "TB"
1970 4937.39990234375 "Ptac0" "Ptac" 2 "TB"
1971 1676.21997070312 "Ptac0" "Ptac" 2 "TB"
1972 142.739990234375 "Ptac0" "Ptac" 2 "TB"
1973 2001.47998046875 "Ptac0" "Ptac" 2 "TB"
1974 1771.3798828125 "Ptac0" "Ptac" 2 "TB"
1975 10135.3193359375 "Ptac0" "Ptac" 2 "TB"
1976 8754.7197265625 "Ptac0" "Ptac" 2 "TB"
1977 6499.73974609375 "Ptac0" "Ptac" 2 "TB"
1978 4375.02001953125 "Ptac0" "Ptac" 2 "TB"
1979 1134.89990234375 "Ptac0" "Ptac" 2 "TB"
1980 5685.419921875 "Ptac0" "Ptac" 2 "TB"
1981 2198.0400390625 "Ptac0" "Ptac" 2 "TB"
1982 1530.35998535156 "Ptac0" "Ptac" 2 "TB"
1983 910.259948730469 "Ptac0" "Ptac" 2 "TB"
1984 4722.89990234375 "Ptac0" "Ptac" 2 "TB"
1985 1396.19995117188 "Ptac0" "Ptac" 2 "TB"
1986 2600.52001953125 "Ptac0" "Ptac" 2 "TB"
1987 1457.03991699219 "Ptac0" "Ptac" 2 "TB"
1988 3669.89990234375 "Ptac0" "Ptac" 2 "TB"
1989 2924.21997070312 "Ptac0" "Ptac" 2 "TB"
1990 2932.01977539062 "Ptac0" "Ptac" 2 "TB"
1991 3054.47998046875 "Ptac0" "Ptac" 2 "TB"
1992 3693.2998046875 "Ptac0" "Ptac" 2 "TB"
1993 919.619995117188 "Ptac0" "Ptac" 2 "TB"
1994 2046.71997070312 "Ptac0" "Ptac" 2 "TB"
1995 3960.05981445312 "Ptac0" "Ptac" 2 "TB"
1996 5367.9599609375 "Ptac0" "Ptac" 2 "TB"
1997 2489.76000976562 "Ptac0" "Ptac" 2 "TB"
1998 4311.06005859375 "Ptac0" "Ptac" 2 "TB"
1999 6097.259765625 "Ptac0" "Ptac" 2 "TB"
[truncated: 838,001 more rows]
