# Supplementary material for: Physics of swimming and its fitness cost determine strategies of bacterial investment in flagellar motility
Source: Nat Commun. 2025 Feb 18;16:1731. doi: 10.1038/s41467-025-56980-x (PMC11836070; doi:10.1038/s41467-025-56980-x)
Supplement: Supplementary file 7 — Source data file [file 41467_2025_56980_MOESM7_ESM.zip › Raw_FC_Fig3a.csv]

Strain "Blue.C.A(PfliC activity)" "replicate" "media"
1 "Ptac0" 874.760009765625 1 "M9+glu"
2 "Ptac0" 22.0399990081787 1 "M9+glu"
3 "Ptac0" 92.7200012207031 1 "M9+glu"
4 "Ptac0" 92.7200012207031 1 "M9+glu"
5 "Ptac0" 72.9599990844727 1 "M9+glu"
6 "Ptac0" 45.5999984741211 1 "M9+glu"
7 "Ptac0" 3.03999996185303 1 "M9+glu"
8 "Ptac0" 60.0400009155273 1 "M9+glu"
9 "Ptac0" 6.84000015258789 1 "M9+glu"
10 "Ptac0" 48.6399993896484 1 "M9+glu"
11 "Ptac0" 24.3199996948242 1 "M9+glu"
12 "Ptac0" 22.7999992370605 1 "M9+glu"
13 "Ptac0" 61.5599975585938 1 "M9+glu"
14 "Ptac0" 7.59999990463257 1 "M9+glu"
15 "Ptac0" 47.8800010681152 1 "M9+glu"
16 "Ptac0" 7.59999990463257 1 "M9+glu"
17 "Ptac0" 9.11999988555908 1 "M9+glu"
18 "Ptac0" 44.0799980163574 1 "M9+glu"
19 "Ptac0" 56.2399978637695 1 "M9+glu"
20 "Ptac0" 15.960000038147 1 "M9+glu"
21 "Ptac0" 45.5999984741211 1 "M9+glu"
22 "Ptac0" 31.1599998474121 1 "M9+glu"
23 "Ptac0" 23.5599994659424 1 "M9+glu"
24 "Ptac0" 27.3600006103516 1 "M9+glu"
25 "Ptac0" 62.3199996948242 1 "M9+glu"
26 "Ptac0" 37.2399978637695 1 "M9+glu"
27 "Ptac0" 18.2399997711182 1 "M9+glu"
28 "Ptac0" 163.399993896484 1 "M9+glu"
29 "Ptac0" 36.4799995422363 1 "M9+glu"
30 "Ptac0" 4.55999994277954 1 "M9+glu"
31 "Ptac0" 893 1 "M9+glu"
32 "Ptac0" 12.1599998474121 1 "M9+glu"
33 "Ptac0" 14.4399995803833 1 "M9+glu"
34 "Ptac0" 21.2799987792969 1 "M9+glu"
35 "Ptac0" 40.2799987792969 1 "M9+glu"
36 "Ptac0" 22.0399990081787 1 "M9+glu"
37 "Ptac0" 9.11999988555908 1 "M9+glu"
38 "Ptac0" 17.4799995422363 1 "M9+glu"
39 "Ptac0" 22.0399990081787 1 "M9+glu"
40 "Ptac0" 70.6800003051758 1 "M9+glu"
41 "Ptac0" 101.839996337891 1 "M9+glu"
42 "Ptac0" 33.439998626709 1 "M9+glu"
43 "Ptac0" 9.88000011444092 1 "M9+glu"
44 "Ptac0" 19 1 "M9+glu"
45 "Ptac0" 52.439998626709 1 "M9+glu"
46 "Ptac0" 53.9599990844727 1 "M9+glu"
47 "Ptac0" 6.84000015258789 1 "M9+glu"
48 "Ptac0" 22.7999992370605 1 "M9+glu"
49 "Ptac0" 24.3199996948242 1 "M9+glu"
50 "Ptac0" 19.7600002288818 1 "M9+glu"
51 "Ptac0" 43.3199996948242 1 "M9+glu"
52 "Ptac0" 3.03999996185303 1 "M9+glu"
53 "Ptac0" 34.2000007629395 1 "M9+glu"
54 "Ptac0" 15.960000038147 1 "M9+glu"
55 "Ptac0" 1561.79992675781 1 "M9+glu"
56 "Ptac0" 77.5199966430664 1 "M9+glu"
57 "Ptac0" 42.5599975585938 1 "M9+glu"
58 "Ptac0" 1022.9599609375 1 "M9+glu"
59 "Ptac0" 66.120002746582 1 "M9+glu"
60 "Ptac0" 34.2000007629395 1 "M9+glu"
61 "Ptac0" 34.2000007629395 1 "M9+glu"
62 "Ptac0" 18.2399997711182 1 "M9+glu"
63 "Ptac0" 91.9599990844727 1 "M9+glu"
64 "Ptac0" 69.1599960327148 1 "M9+glu"
65 "Ptac0" 41.0400009155273 1 "M9+glu"
66 "Ptac0" 29.6399993896484 1 "M9+glu"
67 "Ptac0" 53.9599990844727 1 "M9+glu"
68 "Ptac0" 24.3199996948242 1 "M9+glu"
69 "Ptac0" 0.759999990463257 1 "M9+glu"
70 "Ptac0" 107.919998168945 1 "M9+glu"
71 "Ptac0" 8.35999965667725 1 "M9+glu"
72 "Ptac0" 7.59999990463257 1 "M9+glu"
73 "Ptac0" 19 1 "M9+glu"
74 "Ptac0" 23.5599994659424 1 "M9+glu"
75 "Ptac0" 152.759994506836 1 "M9+glu"
76 "Ptac0" 10.6399993896484 1 "M9+glu"
77 "Ptac0" 19.7600002288818 1 "M9+glu"
78 "Ptac0" 19.7600002288818 1 "M9+glu"
79 "Ptac0" 2.27999997138977 1 "M9+glu"
80 "Ptac0" 128.440002441406 1 "M9+glu"
81 "Ptac0" 54.7200012207031 1 "M9+glu"
82 "Ptac0" 50.1599998474121 1 "M9+glu"
83 "Ptac0" 26.6000003814697 1 "M9+glu"
84 "Ptac0" 9.88000011444092 1 "M9+glu"
85 "Ptac0" 168.720001220703 1 "M9+glu"
86 "Ptac0" 5.31999969482422 1 "M9+glu"
87 "Ptac0" 18.2399997711182 1 "M9+glu"
88 "Ptac0" 2.27999997138977 1 "M9+glu"
89 "Ptac0" 20.5200004577637 1 "M9+glu"
90 "Ptac0" 21.2799987792969 1 "M9+glu"
91 "Ptac0" 10.6399993896484 1 "M9+glu"
92 "Ptac0" 300.959991455078 1 "M9+glu"
93 "Ptac0" 38 1 "M9+glu"
94 "Ptac0" 50.1599998474121 1 "M9+glu"
95 "Ptac0" 21.2799987792969 1 "M9+glu"
96 "Ptac0" 8.35999965667725 1 "M9+glu"
97 "Ptac0" 66.879997253418 1 "M9+glu"
98 "Ptac0" 31.9200000762939 1 "M9+glu"
99 "Ptac0" 28.1199989318848 1 "M9+glu"
100 "Ptac0" 8.35999965667725 1 "M9+glu"
101 "Ptac0" 9.11999988555908 1 "M9+glu"
102 "Ptac0" 12.1599998474121 1 "M9+glu"
103 "Ptac0" 196.080001831055 1 "M9+glu"
104 "Ptac0" 35.7200012207031 1 "M9+glu"
105 "Ptac0" 48.6399993896484 1 "M9+glu"
106 "Ptac0" 42.5599975585938 1 "M9+glu"
107 "Ptac0" 84.3600006103516 1 "M9+glu"
108 "Ptac0" 5.31999969482422 1 "M9+glu"
109 "Ptac0" 29.6399993896484 1 "M9+glu"
110 "Ptac0" 22.0399990081787 1 "M9+glu"
111 "Ptac0" 38 1 "M9+glu"
112 "Ptac0" 19 1 "M9+glu"
113 "Ptac0" 6.84000015258789 1 "M9+glu"
114 "Ptac0" 10.6399993896484 1 "M9+glu"
115 "Ptac0" 19 1 "M9+glu"
116 "Ptac0" 1064 1 "M9+glu"
117 "Ptac0" 36.4799995422363 1 "M9+glu"
118 "Ptac0" 6.84000015258789 1 "M9+glu"
119 "Ptac0" 3089.39990234375 1 "M9+glu"
120 "Ptac0" 9.11999988555908 1 "M9+glu"
121 "Ptac0" 24.3199996948242 1 "M9+glu"
122 "Ptac0" 22.7999992370605 1 "M9+glu"
123 "Ptac0" 1.51999998092651 1 "M9+glu"
124 "Ptac0" 49.3999977111816 1 "M9+glu"
125 "Ptac0" 70.6800003051758 1 "M9+glu"
126 "Ptac0" 9.11999988555908 1 "M9+glu"
127 "Ptac0" 39.5200004577637 1 "M9+glu"
128 "Ptac0" 2.27999997138977 1 "M9+glu"
129 "Ptac0" 12.1599998474121 1 "M9+glu"
130 "Ptac0" 19.7600002288818 1 "M9+glu"
131 "Ptac0" 24.3199996948242 1 "M9+glu"
132 "Ptac0" 72.1999969482422 1 "M9+glu"
133 "Ptac0" 149.720001220703 1 "M9+glu"
134 "Ptac0" 57 1 "M9+glu"
135 "Ptac0" 79.0400009155273 1 "M9+glu"
136 "Ptac0" 38 1 "M9+glu"
137 "Ptac0" 64.5999984741211 1 "M9+glu"
138 "Ptac0" 19 1 "M9+glu"
139 "Ptac0" 75.2399978637695 1 "M9+glu"
140 "Ptac0" 9.88000011444092 1 "M9+glu"
141 "Ptac0" 80.5599975585938 1 "M9+glu"
142 "Ptac0" 19 1 "M9+glu"
143 "Ptac0" 8.35999965667725 1 "M9+glu"
144 "Ptac0" 78.2799987792969 1 "M9+glu"
145 "Ptac0" 32.6800003051758 1 "M9+glu"
146 "Ptac0" 12.1599998474121 1 "M9+glu"
147 "Ptac0" 51.6800003051758 1 "M9+glu"
148 "Ptac0" 30.3999996185303 1 "M9+glu"
149 "Ptac0" 37.2399978637695 1 "M9+glu"
150 "Ptac0" 38 1 "M9+glu"
151 "Ptac0" 82.8399963378906 1 "M9+glu"
152 "Ptac0" 40.2799987792969 1 "M9+glu"
153 "Ptac0" 36.4799995422363 1 "M9+glu"
154 "Ptac0" 11.3999996185303 1 "M9+glu"
155 "Ptac0" 0.759999990463257 1 "M9+glu"
156 "Ptac0" 66.120002746582 1 "M9+glu"
157 "Ptac0" 35.7200012207031 1 "M9+glu"
158 "Ptac0" 15.1999998092651 1 "M9+glu"
159 "Ptac0" 73.7200012207031 1 "M9+glu"
160 "Ptac0" 24.3199996948242 1 "M9+glu"
161 "Ptac0" 69.9199981689453 1 "M9+glu"
162 "Ptac0" 51.6800003051758 1 "M9+glu"
163 "Ptac0" 27.3600006103516 1 "M9+glu"
164 "Ptac0" 31.1599998474121 1 "M9+glu"
165 "Ptac0" 34.2000007629395 1 "M9+glu"
166 "Ptac0" 61.5599975585938 1 "M9+glu"
167 "Ptac0" 33.439998626709 1 "M9+glu"
168 "Ptac0" 9.88000011444092 1 "M9+glu"
169 "Ptac0" 30.3999996185303 1 "M9+glu"
170 "Ptac0" 20.5200004577637 1 "M9+glu"
171 "Ptac0" 41.0400009155273 1 "M9+glu"
172 "Ptac0" 28.1199989318848 1 "M9+glu"
173 "Ptac0" 128.440002441406 1 "M9+glu"
174 "Ptac0" 18.2399997711182 1 "M9+glu"
175 "Ptac0" 3.03999996185303 1 "M9+glu"
176 "Ptac0" 82.0800018310547 1 "M9+glu"
177 "Ptac0" 21.2799987792969 1 "M9+glu"
178 "Ptac0" 19.7600002288818 1 "M9+glu"
179 "Ptac0" 3.79999995231628 1 "M9+glu"
180 "Ptac0" 46.3600006103516 1 "M9+glu"
181 "Ptac0" 66.120002746582 1 "M9+glu"
182 "Ptac0" 10.6399993896484 1 "M9+glu"
183 "Ptac0" 43.3199996948242 1 "M9+glu"
184 "Ptac0" 43.3199996948242 1 "M9+glu"
185 "Ptac0" 22.7999992370605 1 "M9+glu"
186 "Ptac0" 9.11999988555908 1 "M9+glu"
187 "Ptac0" 15.1999998092651 1 "M9+glu"
188 "Ptac0" 12.1599998474121 1 "M9+glu"
189 "Ptac0" 240.919998168945 1 "M9+glu"
190 "Ptac0" 25.8400001525879 1 "M9+glu"
191 "Ptac0" 112.479995727539 1 "M9+glu"
192 "Ptac0" 79.0400009155273 1 "M9+glu"
193 "Ptac0" 76 1 "M9+glu"
194 "Ptac0" 16.7199993133545 1 "M9+glu"
195 "Ptac0" 21.2799987792969 1 "M9+glu"
196 "Ptac0" 50.9199981689453 1 "M9+glu"
197 "Ptac0" 9.11999988555908 1 "M9+glu"
198 "Ptac0" 1.51999998092651 1 "M9+glu"
199 "Ptac0" 56.2399978637695 1 "M9+glu"
200 "Ptac0" 30.3999996185303 1 "M9+glu"
201 "Ptac0" 23.5599994659424 1 "M9+glu"
202 "Ptac0" 23.5599994659424 1 "M9+glu"
203 "Ptac0" 31.9200000762939 1 "M9+glu"
204 "Ptac0" 15.1999998092651 1 "M9+glu"
205 "Ptac0" 28.8799991607666 1 "M9+glu"
206 "Ptac0" 28.8799991607666 1 "M9+glu"
207 "Ptac0" 14.4399995803833 1 "M9+glu"
208 "Ptac0" 7.59999990463257 1 "M9+glu"
209 "Ptac0" 3.79999995231628 1 "M9+glu"
210 "Ptac0" 29.6399993896484 1 "M9+glu"
211 "Ptac0" 41.0400009155273 1 "M9+glu"
212 "Ptac0" 39.5200004577637 1 "M9+glu"
213 "Ptac0" 11.3999996185303 1 "M9+glu"
214 "Ptac0" 53.2000007629395 1 "M9+glu"
215 "Ptac0" 50.1599998474121 1 "M9+glu"
216 "Ptac0" 14.4399995803833 1 "M9+glu"
217 "Ptac0" 96.5199966430664 1 "M9+glu"
218 "Ptac0" 12.1599998474121 1 "M9+glu"
219 "Ptac0" 100.319999694824 1 "M9+glu"
220 "Ptac0" 52.439998626709 1 "M9+glu"
221 "Ptac0" 44.8400001525879 1 "M9+glu"
222 "Ptac0" 85.879997253418 1 "M9+glu"
223 "Ptac0" 465.880004882812 1 "M9+glu"
224 "Ptac0" 12.1599998474121 1 "M9+glu"
225 "Ptac0" 79.0400009155273 1 "M9+glu"
226 "Ptac0" 438.519989013672 1 "M9+glu"
227 "Ptac0" 31.9200000762939 1 "M9+glu"
228 "Ptac0" 15.960000038147 1 "M9+glu"
229 "Ptac0" 33.439998626709 1 "M9+glu"
230 "Ptac0" 66.879997253418 1 "M9+glu"
231 "Ptac0" 28.8799991607666 1 "M9+glu"
232 "Ptac0" 22.7999992370605 1 "M9+glu"
233 "Ptac0" 57 1 "M9+glu"
234 "Ptac0" 34.9599990844727 1 "M9+glu"
235 "Ptac0" 31.9200000762939 1 "M9+glu"
236 "Ptac0" 74.4799957275391 1 "M9+glu"
237 "Ptac0" 24.3199996948242 1 "M9+glu"
238 "Ptac0" 17.4799995422363 1 "M9+glu"
239 "Ptac0" 25.0799999237061 1 "M9+glu"
240 "Ptac0" 34.9599990844727 1 "M9+glu"
241 "Ptac0" 47.8800010681152 1 "M9+glu"
242 "Ptac0" 17.4799995422363 1 "M9+glu"
243 "Ptac0" 54.7200012207031 1 "M9+glu"
244 "Ptac0" 24.3199996948242 1 "M9+glu"
245 "Ptac0" 63.0799980163574 1 "M9+glu"
246 "Ptac0" 13.6800003051758 1 "M9+glu"
247 "Ptac0" 43.3199996948242 1 "M9+glu"
248 "Ptac0" 41.7999992370605 1 "M9+glu"
249 "Ptac0" 31.9200000762939 1 "M9+glu"
250 "Ptac0" 4.55999994277954 1 "M9+glu"
251 "Ptac0" 11.3999996185303 1 "M9+glu"
252 "Ptac0" 11.3999996185303 1 "M9+glu"
253 "Ptac0" 44.8400001525879 1 "M9+glu"
254 "Ptac0" 8.35999965667725 1 "M9+glu"
255 "Ptac0" 10.6399993896484 1 "M9+glu"
256 "Ptac0" 24.3199996948242 1 "M9+glu"
257 "Ptac0" 51.6800003051758 1 "M9+glu"
258 "Ptac0" 18.2399997711182 1 "M9+glu"
259 "Ptac0" 1.51999998092651 1 "M9+glu"
260 "Ptac0" 35.7200012207031 1 "M9+glu"
261 "Ptac0" 24.3199996948242 1 "M9+glu"
262 "Ptac0" 32.6800003051758 1 "M9+glu"
263 "Ptac0" 1659.07995605469 1 "M9+glu"
264 "Ptac0" 9.11999988555908 1 "M9+glu"
265 "Ptac0" 59.2799987792969 1 "M9+glu"
266 "Ptac0" 10.6399993896484 1 "M9+glu"
267 "Ptac0" 39.5200004577637 1 "M9+glu"
268 "Ptac0" 34.2000007629395 1 "M9+glu"
269 "Ptac0" 54.7200012207031 1 "M9+glu"
270 "Ptac0" 42.5599975585938 1 "M9+glu"
271 "Ptac0" 85.879997253418 1 "M9+glu"
272 "Ptac0" 28.1199989318848 1 "M9+glu"
273 "Ptac0" 57 1 "M9+glu"
274 "Ptac0" 60.0400009155273 1 "M9+glu"
275 "Ptac0" 166.440002441406 1 "M9+glu"
276 "Ptac0" 53.2000007629395 1 "M9+glu"
277 "Ptac0" 29.6399993896484 1 "M9+glu"
278 "Ptac0" 22.0399990081787 1 "M9+glu"
279 "Ptac0" 41.0400009155273 1 "M9+glu"
280 "Ptac0" 730.359985351562 1 "M9+glu"
281 "Ptac0" 81.3199996948242 1 "M9+glu"
282 "Ptac0" 34.2000007629395 1 "M9+glu"
283 "Ptac0" 92.7200012207031 1 "M9+glu"
284 "Ptac0" 71.4400024414062 1 "M9+glu"
285 "Ptac0" 503.119995117188 1 "M9+glu"
286 "Ptac0" 18.2399997711182 1 "M9+glu"
287 "Ptac0" 29.6399993896484 1 "M9+glu"
288 "Ptac0" 14.4399995803833 1 "M9+glu"
289 "Ptac0" 34.2000007629395 1 "M9+glu"
290 "Ptac0" 110.959999084473 1 "M9+glu"
291 "Ptac0" 42.5599975585938 1 "M9+glu"
292 "Ptac0" 8.35999965667725 1 "M9+glu"
293 "Ptac0" 27.3600006103516 1 "M9+glu"
294 "Ptac0" 0.759999990463257 1 "M9+glu"
295 "Ptac0" 18.2399997711182 1 "M9+glu"
296 "Ptac0" 44.8400001525879 1 "M9+glu"
297 "Ptac0" 37.2399978637695 1 "M9+glu"
298 "Ptac0" 6.07999992370605 1 "M9+glu"
299 "Ptac0" 38 1 "M9+glu"
300 "Ptac0" 22.0399990081787 1 "M9+glu"
301 "Ptac0" 11.3999996185303 1 "M9+glu"
302 "Ptac0" 85.879997253418 1 "M9+glu"
303 "Ptac0" 31.9200000762939 1 "M9+glu"
304 "Ptac0" 14.4399995803833 1 "M9+glu"
305 "Ptac0" 63.0799980163574 1 "M9+glu"
306 "Ptac0" 28.8799991607666 1 "M9+glu"
307 "Ptac0" 62.3199996948242 1 "M9+glu"
308 "Ptac0" 8.35999965667725 1 "M9+glu"
309 "Ptac0" 59.2799987792969 1 "M9+glu"
310 "Ptac0" 142.880004882812 1 "M9+glu"
311 "Ptac0" 808.640014648438 1 "M9+glu"
312 "Ptac0" 489.440002441406 1 "M9+glu"
313 "Ptac0" 12.1599998474121 1 "M9+glu"
314 "Ptac0" 272.839996337891 1 "M9+glu"
315 "Ptac0" 15.960000038147 1 "M9+glu"
316 "Ptac0" 38 1 "M9+glu"
317 "Ptac0" 22.0399990081787 1 "M9+glu"
318 "Ptac0" 54.7200012207031 1 "M9+glu"
319 "Ptac0" 12.1599998474121 1 "M9+glu"
320 "Ptac0" 3.03999996185303 1 "M9+glu"
321 "Ptac0" 18.2399997711182 1 "M9+glu"
322 "Ptac0" 18.2399997711182 1 "M9+glu"
323 "Ptac0" 64.5999984741211 1 "M9+glu"
324 "Ptac0" 18.2399997711182 1 "M9+glu"
325 "Ptac0" 0.759999990463257 1 "M9+glu"
326 "Ptac0" 19 1 "M9+glu"
327 "Ptac0" 86.6399993896484 1 "M9+glu"
328 "Ptac0" 55.4799995422363 1 "M9+glu"
329 "Ptac0" 14.4399995803833 1 "M9+glu"
330 "Ptac0" 42.5599975585938 1 "M9+glu"
331 "Ptac0" 24.3199996948242 1 "M9+glu"
332 "Ptac0" 2938.919921875 1 "M9+glu"
333 "Ptac0" 20.5200004577637 1 "M9+glu"
334 "Ptac0" 526.679992675781 1 "M9+glu"
335 "Ptac0" 16.7199993133545 1 "M9+glu"
336 "Ptac0" 51.6800003051758 1 "M9+glu"
337 "Ptac0" 14.4399995803833 1 "M9+glu"
338 "Ptac0" 34.9599990844727 1 "M9+glu"
339 "Ptac0" 9.11999988555908 1 "M9+glu"
340 "Ptac0" 952.279968261719 1 "M9+glu"
341 "Ptac0" 20.5200004577637 1 "M9+glu"
342 "Ptac0" 53.9599990844727 1 "M9+glu"
343 "Ptac0" 29.6399993896484 1 "M9+glu"
344 "Ptac0" 63.8400001525879 1 "M9+glu"
345 "Ptac0" 55.4799995422363 1 "M9+glu"
346 "Ptac0" 15.1999998092651 1 "M9+glu"
347 "Ptac0" 69.9199981689453 1 "M9+glu"
348 "Ptac0" 253.839996337891 1 "M9+glu"
349 "Ptac0" 31.9200000762939 1 "M9+glu"
350 "Ptac0" 28.1199989318848 1 "M9+glu"
351 "Ptac0" 26.6000003814697 1 "M9+glu"
352 "Ptac0" 36.4799995422363 1 "M9+glu"
353 "Ptac0" 28.8799991607666 1 "M9+glu"
354 "Ptac0" 55.4799995422363 1 "M9+glu"
355 "Ptac0" 54.7200012207031 1 "M9+glu"
356 "Ptac0" 72.1999969482422 1 "M9+glu"
357 "Ptac0" 38.7599983215332 1 "M9+glu"
358 "Ptac0" 34.9599990844727 1 "M9+glu"
359 "Ptac0" 56.2399978637695 1 "M9+glu"
360 "Ptac0" 126.159996032715 1 "M9+glu"
361 "Ptac0" 29.6399993896484 1 "M9+glu"
362 "Ptac0" 6.84000015258789 1 "M9+glu"
363 "Ptac0" 27.3600006103516 1 "M9+glu"
364 "Ptac0" 57 1 "M9+glu"
365 "Ptac0" 25.0799999237061 1 "M9+glu"
366 "Ptac0" 9.88000011444092 1 "M9+glu"
367 "Ptac0" 25.0799999237061 1 "M9+glu"
368 "Ptac0" 37.2399978637695 1 "M9+glu"
369 "Ptac0" 82.0800018310547 1 "M9+glu"
370 "Ptac0" 34.2000007629395 1 "M9+glu"
371 "Ptac0" 40.2799987792969 1 "M9+glu"
372 "Ptac0" 23.5599994659424 1 "M9+glu"
373 "Ptac0" 50.1599998474121 1 "M9+glu"
374 "Ptac0" 33.439998626709 1 "M9+glu"
375 "Ptac0" 41.0400009155273 1 "M9+glu"
376 "Ptac0" 7.59999990463257 1 "M9+glu"
377 "Ptac0" 134.520004272461 1 "M9+glu"
378 "Ptac0" 24.3199996948242 1 "M9+glu"
379 "Ptac0" 23.5599994659424 1 "M9+glu"
380 "Ptac0" 62.3199996948242 1 "M9+glu"
381 "Ptac0" 8.35999965667725 1 "M9+glu"
382 "Ptac0" 107.159996032715 1 "M9+glu"
383 "Ptac0" 459.040008544922 1 "M9+glu"
384 "Ptac0" 12.1599998474121 1 "M9+glu"
385 "Ptac0" 16.7199993133545 1 "M9+glu"
386 "Ptac0" 37.2399978637695 1 "M9+glu"
387 "Ptac0" 43.3199996948242 1 "M9+glu"
388 "Ptac0" 11.3999996185303 1 "M9+glu"
389 "Ptac0" 1.51999998092651 1 "M9+glu"
390 "Ptac0" 8.35999965667725 1 "M9+glu"
391 "Ptac0" 253.839996337891 1 "M9+glu"
392 "Ptac0" 106.400001525879 1 "M9+glu"
393 "Ptac0" 58.5200004577637 1 "M9+glu"
394 "Ptac0" 6.07999992370605 1 "M9+glu"
395 "Ptac0" 3.79999995231628 1 "M9+glu"
396 "Ptac0" 22.0399990081787 1 "M9+glu"
397 "Ptac0" 68.4000015258789 1 "M9+glu"
398 "Ptac0" 92.7200012207031 1 "M9+glu"
399 "Ptac0" 8.35999965667725 1 "M9+glu"
400 "Ptac0" 3.03999996185303 1 "M9+glu"
401 "Ptac0" 44.8400001525879 1 "M9+glu"
402 "Ptac0" 19.7600002288818 1 "M9+glu"
403 "Ptac0" 27.3600006103516 1 "M9+glu"
404 "Ptac0" 3.03999996185303 1 "M9+glu"
405 "Ptac0" 5.31999969482422 1 "M9+glu"
406 "Ptac0" 68.4000015258789 1 "M9+glu"
407 "Ptac0" 51.6800003051758 1 "M9+glu"
408 "Ptac0" 78.2799987792969 1 "M9+glu"
409 "Ptac0" 3.79999995231628 1 "M9+glu"
410 "Ptac0" 11.3999996185303 1 "M9+glu"
411 "Ptac0" 2.27999997138977 1 "M9+glu"
412 "Ptac0" 56.2399978637695 1 "M9+glu"
413 "Ptac0" 2.27999997138977 1 "M9+glu"
414 "Ptac0" 6.84000015258789 1 "M9+glu"
415 "Ptac0" 37.2399978637695 1 "M9+glu"
416 "Ptac0" 63.0799980163574 1 "M9+glu"
417 "Ptac0" 44.0799980163574 1 "M9+glu"
418 "Ptac0" 18.2399997711182 1 "M9+glu"
419 "Ptac0" 15.1999998092651 1 "M9+glu"
420 "Ptac0" 19 1 "M9+glu"
421 "Ptac0" 34.2000007629395 1 "M9+glu"
422 "Ptac0" 40.2799987792969 1 "M9+glu"
423 "Ptac0" 53.9599990844727 1 "M9+glu"
424 "Ptac0" 3.03999996185303 1 "M9+glu"
425 "Ptac0" 3.03999996185303 1 "M9+glu"
426 "Ptac0" 36.4799995422363 1 "M9+glu"
427 "Ptac0" 14.4399995803833 1 "M9+glu"
428 "Ptac0" 13.6800003051758 1 "M9+glu"
429 "Ptac0" 51.6800003051758 1 "M9+glu"
430 "Ptac0" 12.9200000762939 1 "M9+glu"
431 "Ptac0" 17.4799995422363 1 "M9+glu"
432 "Ptac0" 48.6399993896484 1 "M9+glu"
433 "Ptac0" 29.6399993896484 1 "M9+glu"
434 "Ptac0" 69.1599960327148 1 "M9+glu"
435 "Ptac0" 87.4000015258789 1 "M9+glu"
436 "Ptac0" 62.3199996948242 1 "M9+glu"
437 "Ptac0" 12.1599998474121 1 "M9+glu"
438 "Ptac0" 42.5599975585938 1 "M9+glu"
439 "Ptac0" 57.7599983215332 1 "M9+glu"
440 "Ptac0" 39.5200004577637 1 "M9+glu"
441 "Ptac0" 28.8799991607666 1 "M9+glu"
442 "Ptac0" 31.9200000762939 1 "M9+glu"
443 "Ptac0" 102.599998474121 1 "M9+glu"
444 "Ptac0" 6.84000015258789 1 "M9+glu"
445 "Ptac0" 50.9199981689453 1 "M9+glu"
446 "Ptac0" 15.1999998092651 1 "M9+glu"
447 "Ptac0" 32.6800003051758 1 "M9+glu"
448 "Ptac0" 37.2399978637695 1 "M9+glu"
449 "Ptac0" 18.2399997711182 1 "M9+glu"
450 "Ptac0" 9.88000011444092 1 "M9+glu"
451 "Ptac0" 22.7999992370605 1 "M9+glu"
452 "Ptac0" 24.3199996948242 1 "M9+glu"
453 "Ptac0" 76 1 "M9+glu"
454 "Ptac0" 20.5200004577637 1 "M9+glu"
455 "Ptac0" 2.27999997138977 1 "M9+glu"
456 "Ptac0" 9.88000011444092 1 "M9+glu"
457 "Ptac0" 13.6800003051758 1 "M9+glu"
458 "Ptac0" 3.03999996185303 1 "M9+glu"
459 "Ptac0" 31.9200000762939 1 "M9+glu"
460 "Ptac0" 3198.83984375 1 "M9+glu"
461 "Ptac0" 9.11999988555908 1 "M9+glu"
462 "Ptac0" 52.439998626709 1 "M9+glu"
463 "Ptac0" 27.3600006103516 1 "M9+glu"
464 "Ptac0" 24.3199996948242 1 "M9+glu"
465 "Ptac0" 27.3600006103516 1 "M9+glu"
466 "Ptac0" 12.9200000762939 1 "M9+glu"
467 "Ptac0" 72.9599990844727 1 "M9+glu"
468 "Ptac0" 67.6399993896484 1 "M9+glu"
469 "Ptac0" 12.9200000762939 1 "M9+glu"
470 "Ptac0" 39.5200004577637 1 "M9+glu"
471 "Ptac0" 34.9599990844727 1 "M9+glu"
472 "Ptac0" 22.7999992370605 1 "M9+glu"
473 "Ptac0" 86.6399993896484 1 "M9+glu"
474 "Ptac0" 292.600006103516 1 "M9+glu"
475 "Ptac0" 440.040008544922 1 "M9+glu"
476 "Ptac0" 28.8799991607666 1 "M9+glu"
477 "Ptac0" 41.7999992370605 1 "M9+glu"
478 "Ptac0" 9.11999988555908 1 "M9+glu"
479 "Ptac0" 41.0400009155273 1 "M9+glu"
480 "Ptac0" 16.7199993133545 1 "M9+glu"
481 "Ptac0" 6.07999992370605 1 "M9+glu"
482 "Ptac0" 63.8400001525879 1 "M9+glu"
483 "Ptac0" 18.2399997711182 1 "M9+glu"
484 "Ptac0" 72.1999969482422 1 "M9+glu"
485 "Ptac0" 518.320007324219 1 "M9+glu"
486 "Ptac0" 25.8400001525879 1 "M9+glu"
487 "Ptac0" 33.439998626709 1 "M9+glu"
488 "Ptac0" 63.8400001525879 1 "M9+glu"
489 "Ptac0" 19 1 "M9+glu"
490 "Ptac0" 68.4000015258789 1 "M9+glu"
491 "Ptac0" 53.2000007629395 1 "M9+glu"
492 "Ptac0" 12.1599998474121 1 "M9+glu"
493 "Ptac0" 3.03999996185303 1 "M9+glu"
494 "Ptac0" 28.1199989318848 1 "M9+glu"
495 "Ptac0" 6.84000015258789 1 "M9+glu"
496 "Ptac0" 294.880004882812 1 "M9+glu"
497 "Ptac0" 0.759999990463257 1 "M9+glu"
498 "Ptac0" 44.8400001525879 1 "M9+glu"
499 "Ptac0" 33.439998626709 1 "M9+glu"
500 "Ptac0" 24.3199996948242 1 "M9+glu"
501 "Ptac0" 5.31999969482422 1 "M9+glu"
502 "Ptac0" 31.9200000762939 1 "M9+glu"
503 "Ptac0" 50.1599998474121 1 "M9+glu"
504 "Ptac0" 30.3999996185303 1 "M9+glu"
505 "Ptac0" 17.4799995422363 1 "M9+glu"
506 "Ptac0" 102.599998474121 1 "M9+glu"
507 "Ptac0" 50.9199981689453 1 "M9+glu"
508 "Ptac0" 1.51999998092651 1 "M9+glu"
509 "Ptac0" 1041.9599609375 1 "M9+glu"
510 "Ptac0" 25.8400001525879 1 "M9+glu"
511 "Ptac0" 20.5200004577637 1 "M9+glu"
512 "Ptac0" 11.3999996185303 1 "M9+glu"
513 "Ptac0" 45.5999984741211 1 "M9+glu"
514 "Ptac0" 19 1 "M9+glu"
515 "Ptac0" 20.5200004577637 1 "M9+glu"
516 "Ptac0" 21.2799987792969 1 "M9+glu"
517 "Ptac0" 31.1599998474121 1 "M9+glu"
518 "Ptac0" 22.7999992370605 1 "M9+glu"
519 "Ptac0" 31.1599998474121 1 "M9+glu"
520 "Ptac0" 44.0799980163574 1 "M9+glu"
521 "Ptac0" 3.79999995231628 1 "M9+glu"
522 "Ptac0" 69.1599960327148 1 "M9+glu"
523 "Ptac0" 15.960000038147 1 "M9+glu"
524 "Ptac0" 15.960000038147 1 "M9+glu"
525 "Ptac0" 67.6399993896484 1 "M9+glu"
526 "Ptac0" 30.3999996185303 1 "M9+glu"
527 "Ptac0" 3.79999995231628 1 "M9+glu"
528 "Ptac0" 20.5200004577637 1 "M9+glu"
529 "Ptac0" 19.7600002288818 1 "M9+glu"
530 "Ptac0" 40.2799987792969 1 "M9+glu"
531 "Ptac0" 20.5200004577637 1 "M9+glu"
532 "Ptac0" 71.4400024414062 1 "M9+glu"
533 "Ptac0" 14.4399995803833 1 "M9+glu"
534 "Ptac0" 49.3999977111816 1 "M9+glu"
535 "Ptac0" 10.6399993896484 1 "M9+glu"
536 "Ptac0" 65.3600006103516 1 "M9+glu"
537 "Ptac0" 19.7600002288818 1 "M9+glu"
538 "Ptac0" 12.1599998474121 1 "M9+glu"
539 "Ptac0" 58.5200004577637 1 "M9+glu"
540 "Ptac0" 55.4799995422363 1 "M9+glu"
541 "Ptac0" 24.3199996948242 1 "M9+glu"
542 "Ptac0" 51.6800003051758 1 "M9+glu"
543 "Ptac0" 34.2000007629395 1 "M9+glu"
544 "Ptac0" 7.59999990463257 1 "M9+glu"
545 "Ptac0" 45.5999984741211 1 "M9+glu"
546 "Ptac0" 28.1199989318848 1 "M9+glu"
547 "Ptac0" 80.5599975585938 1 "M9+glu"
548 "Ptac0" 42.5599975585938 1 "M9+glu"
549 "Ptac0" 81.3199996948242 1 "M9+glu"
550 "Ptac0" 9.88000011444092 1 "M9+glu"
551 "Ptac0" 22.7999992370605 1 "M9+glu"
552 "Ptac0" 6.84000015258789 1 "M9+glu"
553 "Ptac0" 15.1999998092651 1 "M9+glu"
554 "Ptac0" 55.4799995422363 1 "M9+glu"
555 "Ptac0" 12.9200000762939 1 "M9+glu"
556 "Ptac0" 15.960000038147 1 "M9+glu"
557 "Ptac0" 40.2799987792969 1 "M9+glu"
558 "Ptac0" 10.6399993896484 1 "M9+glu"
559 "Ptac0" 26.6000003814697 1 "M9+glu"
560 "Ptac0" 57.7599983215332 1 "M9+glu"
561 "Ptac0" 351.880004882812 1 "M9+glu"
562 "Ptac0" 1.51999998092651 1 "M9+glu"
563 "Ptac0" 49.3999977111816 1 "M9+glu"
564 "Ptac0" 28.1199989318848 1 "M9+glu"
565 "Ptac0" 32.6800003051758 1 "M9+glu"
566 "Ptac0" 82.8399963378906 1 "M9+glu"
567 "Ptac0" 31.9200000762939 1 "M9+glu"
568 "Ptac0" 34.2000007629395 1 "M9+glu"
569 "Ptac0" 44.0799980163574 1 "M9+glu"
570 "Ptac0" 8.35999965667725 1 "M9+glu"
571 "Ptac0" 21.2799987792969 1 "M9+glu"
572 "Ptac0" 11.3999996185303 1 "M9+glu"
573 "Ptac0" 42.5599975585938 1 "M9+glu"
574 "Ptac0" 15.1999998092651 1 "M9+glu"
575 "Ptac0" 24.3199996948242 1 "M9+glu"
576 "Ptac0" 67.6399993896484 1 "M9+glu"
577 "Ptac0" 54.7200012207031 1 "M9+glu"
578 "Ptac0" 17.4799995422363 1 "M9+glu"
579 "Ptac0" 18.2399997711182 1 "M9+glu"
580 "Ptac0" 42.5599975585938 1 "M9+glu"
581 "Ptac0" 43.3199996948242 1 "M9+glu"
582 "Ptac0" 185.440002441406 1 "M9+glu"
583 "Ptac0" 9.88000011444092 1 "M9+glu"
584 "Ptac0" 15.960000038147 1 "M9+glu"
585 "Ptac0" 47.1199989318848 1 "M9+glu"
586 "Ptac0" 53.9599990844727 1 "M9+glu"
587 "Ptac0" 35.7200012207031 1 "M9+glu"
588 "Ptac0" 11.3999996185303 1 "M9+glu"
589 "Ptac0" 581.399963378906 1 "M9+glu"
590 "Ptac0" 12.9200000762939 1 "M9+glu"
591 "Ptac0" 6.07999992370605 1 "M9+glu"
592 "Ptac0" 38 1 "M9+glu"
593 "Ptac0" 55.4799995422363 1 "M9+glu"
594 "Ptac0" 38.7599983215332 1 "M9+glu"
595 "Ptac0" 3.03999996185303 1 "M9+glu"
596 "Ptac0" 32.6800003051758 1 "M9+glu"
597 "Ptac0" 23.5599994659424 1 "M9+glu"
598 "Ptac0" 81.3199996948242 1 "M9+glu"
599 "Ptac0" 49.3999977111816 1 "M9+glu"
600 "Ptac0" 15.1999998092651 1 "M9+glu"
601 "Ptac0" 29.6399993896484 1 "M9+glu"
602 "Ptac0" 51.6800003051758 1 "M9+glu"
603 "Ptac0" 34.2000007629395 1 "M9+glu"
604 "Ptac0" 46.3600006103516 1 "M9+glu"
605 "Ptac0" 6.07999992370605 1 "M9+glu"
606 "Ptac0" 31.1599998474121 1 "M9+glu"
607 "Ptac0" 12.1599998474121 1 "M9+glu"
608 "Ptac0" 239.399993896484 1 "M9+glu"
609 "Ptac0" 38 1 "M9+glu"
610 "Ptac0" 49.3999977111816 1 "M9+glu"
611 "Ptac0" 9.88000011444092 1 "M9+glu"
612 "Ptac0" 75.2399978637695 1 "M9+glu"
613 "Ptac0" 14.4399995803833 1 "M9+glu"
614 "Ptac0" 6.84000015258789 1 "M9+glu"
615 "Ptac0" 92.7200012207031 1 "M9+glu"
616 "Ptac0" 53.2000007629395 1 "M9+glu"
617 "Ptac0" 21.2799987792969 1 "M9+glu"
618 "Ptac0" 42.5599975585938 1 "M9+glu"
619 "Ptac0" 49.3999977111816 1 "M9+glu"
620 "Ptac0" 150.479995727539 1 "M9+glu"
621 "Ptac0" 11.3999996185303 1 "M9+glu"
622 "Ptac0" 8.35999965667725 1 "M9+glu"
623 "Ptac0" 54.7200012207031 1 "M9+glu"
624 "Ptac0" 68.4000015258789 1 "M9+glu"
625 "Ptac0" 26.6000003814697 1 "M9+glu"
626 "Ptac0" 31.1599998474121 1 "M9+glu"
627 "Ptac0" 20.5200004577637 1 "M9+glu"
628 "Ptac0" 32.6800003051758 1 "M9+glu"
629 "Ptac0" 7.59999990463257 1 "M9+glu"
630 "Ptac0" 13.6800003051758 1 "M9+glu"
631 "Ptac0" 47.1199989318848 1 "M9+glu"
632 "Ptac0" 44.0799980163574 1 "M9+glu"
633 "Ptac0" 28.8799991607666 1 "M9+glu"
634 "Ptac0" 11.3999996185303 1 "M9+glu"
635 "Ptac0" 27.3600006103516 1 "M9+glu"
636 "Ptac0" 11.3999996185303 1 "M9+glu"
637 "Ptac0" 67.6399993896484 1 "M9+glu"
638 "Ptac0" 28.8799991607666 1 "M9+glu"
639 "Ptac0" 22.0399990081787 1 "M9+glu"
640 "Ptac0" 53.2000007629395 1 "M9+glu"
641 "Ptac0" 270.559997558594 1 "M9+glu"
642 "Ptac0" 9.88000011444092 1 "M9+glu"
643 "Ptac0" 5.31999969482422 1 "M9+glu"
644 "Ptac0" 43.3199996948242 1 "M9+glu"
645 "Ptac0" 1.51999998092651 1 "M9+glu"
646 "Ptac0" 7.59999990463257 1 "M9+glu"
647 "Ptac0" 701.47998046875 1 "M9+glu"
648 "Ptac0" 76.7600021362305 1 "M9+glu"
649 "Ptac0" 7.59999990463257 1 "M9+glu"
650 "Ptac0" 20.5200004577637 1 "M9+glu"
651 "Ptac0" 4.55999994277954 1 "M9+glu"
652 "Ptac0" 23.5599994659424 1 "M9+glu"
653 "Ptac0" 8.35999965667725 1 "M9+glu"
654 "Ptac0" 12.1599998474121 1 "M9+glu"
655 "Ptac0" 12.1599998474121 1 "M9+glu"
656 "Ptac0" 38.7599983215332 1 "M9+glu"
657 "Ptac0" 54.7200012207031 1 "M9+glu"
658 "Ptac0" 60.7999992370605 1 "M9+glu"
659 "Ptac0" 22.0399990081787 1 "M9+glu"
660 "Ptac0" 41.0400009155273 1 "M9+glu"
661 "Ptac0" 31.1599998474121 1 "M9+glu"
662 "Ptac0" 34.2000007629395 1 "M9+glu"
663 "Ptac0" 29.6399993896484 1 "M9+glu"
664 "Ptac0" 43.3199996948242 1 "M9+glu"
665 "Ptac0" 15.1999998092651 1 "M9+glu"
666 "Ptac0" 133 1 "M9+glu"
667 "Ptac0" 8.35999965667725 1 "M9+glu"
668 "Ptac0" 37.2399978637695 1 "M9+glu"
669 "Ptac0" 3.03999996185303 1 "M9+glu"
670 "Ptac0" 21.2799987792969 1 "M9+glu"
671 "Ptac0" 11.3999996185303 1 "M9+glu"
672 "Ptac0" 19 1 "M9+glu"
673 "Ptac0" 39.5200004577637 1 "M9+glu"
674 "Ptac0" 38.7599983215332 1 "M9+glu"
675 "Ptac0" 29.6399993896484 1 "M9+glu"
676 "Ptac0" 30.3999996185303 1 "M9+glu"
677 "Ptac0" 70.6800003051758 1 "M9+glu"
678 "Ptac0" 7.59999990463257 1 "M9+glu"
679 "Ptac0" 12.9200000762939 1 "M9+glu"
680 "Ptac0" 3.79999995231628 1 "M9+glu"
681 "Ptac0" 133.759994506836 1 "M9+glu"
682 "Ptac0" 3.79999995231628 1 "M9+glu"
683 "Ptac0" 47.1199989318848 1 "M9+glu"
684 "Ptac0" 28.1199989318848 1 "M9+glu"
685 "Ptac0" 54.7200012207031 1 "M9+glu"
686 "Ptac0" 34.2000007629395 1 "M9+glu"
687 "Ptac0" 15.960000038147 1 "M9+glu"
688 "Ptac0" 15.1999998092651 1 "M9+glu"
689 "Ptac0" 63.8400001525879 1 "M9+glu"
690 "Ptac0" 36.4799995422363 1 "M9+glu"
691 "Ptac0" 29.6399993896484 1 "M9+glu"
692 "Ptac0" 19 1 "M9+glu"
693 "Ptac0" 22.7999992370605 1 "M9+glu"
694 "Ptac0" 20.5200004577637 1 "M9+glu"
695 "Ptac0" 209 1 "M9+glu"
696 "Ptac0" 17.4799995422363 1 "M9+glu"
697 "Ptac0" 44.0799980163574 1 "M9+glu"
698 "Ptac0" 31.9200000762939 1 "M9+glu"
699 "Ptac0" 89.6800003051758 1 "M9+glu"
700 "Ptac0" 1.51999998092651 1 "M9+glu"
701 "Ptac0" 11.3999996185303 1 "M9+glu"
702 "Ptac0" 39.5200004577637 1 "M9+glu"
703 "Ptac0" 25.0799999237061 1 "M9+glu"
704 "Ptac0" 23.5599994659424 1 "M9+glu"
705 "Ptac0" 84.3600006103516 1 "M9+glu"
706 "Ptac0" 47.1199989318848 1 "M9+glu"
707 "Ptac0" 19.7600002288818 1 "M9+glu"
708 "Ptac0" 73.7200012207031 1 "M9+glu"
709 "Ptac0" 8.35999965667725 1 "M9+glu"
710 "Ptac0" 63.8400001525879 1 "M9+glu"
711 "Ptac0" 60.0400009155273 1 "M9+glu"
712 "Ptac0" 25.8400001525879 1 "M9+glu"
713 "Ptac0" 6.84000015258789 1 "M9+glu"
714 "Ptac0" 60.0400009155273 1 "M9+glu"
715 "Ptac0" 31.1599998474121 1 "M9+glu"
716 "Ptac0" 27.3600006103516 1 "M9+glu"
717 "Ptac0" 42.5599975585938 1 "M9+glu"
718 "Ptac0" 9.88000011444092 1 "M9+glu"
719 "Ptac0" 52.439998626709 1 "M9+glu"
720 "Ptac0" 17.4799995422363 1 "M9+glu"
721 "Ptac0" 52.439998626709 1 "M9+glu"
722 "Ptac0" 26.6000003814697 1 "M9+glu"
723 "Ptac0" 15.1999998092651 1 "M9+glu"
724 "Ptac0" 68.4000015258789 1 "M9+glu"
725 "Ptac0" 58.5200004577637 1 "M9+glu"
726 "Ptac0" 6.84000015258789 1 "M9+glu"
727 "Ptac0" 78.2799987792969 1 "M9+glu"
728 "Ptac0" 11.3999996185303 1 "M9+glu"
729 "Ptac0" 26.6000003814697 1 "M9+glu"
730 "Ptac0" 19 1 "M9+glu"
731 "Ptac0" 55.4799995422363 1 "M9+glu"
732 "Ptac0" 57 1 "M9+glu"
733 "Ptac0" 101.080001831055 1 "M9+glu"
734 "Ptac0" 14.4399995803833 1 "M9+glu"
735 "Ptac0" 11.3999996185303 1 "M9+glu"
736 "Ptac0" 35.7200012207031 1 "M9+glu"
737 "Ptac0" 39.5200004577637 1 "M9+glu"
738 "Ptac0" 65.3600006103516 1 "M9+glu"
739 "Ptac0" 69.1599960327148 1 "M9+glu"
740 "Ptac0" 4.55999994277954 1 "M9+glu"
741 "Ptac0" 33.439998626709 1 "M9+glu"
742 "Ptac0" 73.7200012207031 1 "M9+glu"
743 "Ptac0" 19 1 "M9+glu"
744 "Ptac0" 17.4799995422363 1 "M9+glu"
745 "Ptac0" 48.6399993896484 1 "M9+glu"
746 "Ptac0" 1.51999998092651 1 "M9+glu"
747 "Ptac0" 13.6800003051758 1 "M9+glu"
748 "Ptac0" 63.0799980163574 1 "M9+glu"
749 "Ptac0" 35.7200012207031 1 "M9+glu"
750 "Ptac0" 8.35999965667725 1 "M9+glu"
751 "Ptac0" 31.1599998474121 1 "M9+glu"
752 "Ptac0" 19 1 "M9+glu"
753 "Ptac0" 15.960000038147 1 "M9+glu"
754 "Ptac0" 12.9200000762939 1 "M9+glu"
755 "Ptac0" 25.8400001525879 1 "M9+glu"
756 "Ptac0" 72.1999969482422 1 "M9+glu"
757 "Ptac0" 3.79999995231628 1 "M9+glu"
758 "Ptac0" 6.84000015258789 1 "M9+glu"
759 "Ptac0" 32.6800003051758 1 "M9+glu"
760 "Ptac0" 12.1599998474121 1 "M9+glu"
761 "Ptac0" 140.599990844727 1 "M9+glu"
762 "Ptac0" 180.880004882812 1 "M9+glu"
763 "Ptac0" 26.6000003814697 1 "M9+glu"
764 "Ptac0" 1.51999998092651 1 "M9+glu"
765 "Ptac0" 26.6000003814697 1 "M9+glu"
766 "Ptac0" 28.1199989318848 1 "M9+glu"
767 "Ptac0" 25.8400001525879 1 "M9+glu"
768 "Ptac0" 4.55999994277954 1 "M9+glu"
769 "Ptac0" 28.8799991607666 1 "M9+glu"
770 "Ptac0" 1276.79992675781 1 "M9+glu"
771 "Ptac0" 77.5199966430664 1 "M9+glu"
772 "Ptac0" 20.5200004577637 1 "M9+glu"
773 "Ptac0" 51.6800003051758 1 "M9+glu"
774 "Ptac0" 77.5199966430664 1 "M9+glu"
775 "Ptac0" 46.3600006103516 1 "M9+glu"
776 "Ptac0" 28.1199989318848 1 "M9+glu"
777 "Ptac0" 5.31999969482422 1 "M9+glu"
778 "Ptac0" 346.559997558594 1 "M9+glu"
779 "Ptac0" 6.84000015258789 1 "M9+glu"
780 "Ptac0" 29.6399993896484 1 "M9+glu"
781 "Ptac0" 21.2799987792969 1 "M9+glu"
782 "Ptac0" 0.759999990463257 1 "M9+glu"
783 "Ptac0" 186.959991455078 1 "M9+glu"
784 "Ptac0" 57 1 "M9+glu"
785 "Ptac0" 21.2799987792969 1 "M9+glu"
786 "Ptac0" 41.0400009155273 1 "M9+glu"
787 "Ptac0" 50.9199981689453 1 "M9+glu"
788 "Ptac0" 6.07999992370605 1 "M9+glu"
789 "Ptac0" 89.6800003051758 1 "M9+glu"
790 "Ptac0" 6.84000015258789 1 "M9+glu"
791 "Ptac0" 62.3199996948242 1 "M9+glu"
792 "Ptac0" 29.6399993896484 1 "M9+glu"
793 "Ptac0" 50.9199981689453 1 "M9+glu"
794 "Ptac0" 67.6399993896484 1 "M9+glu"
795 "Ptac0" 28.8799991607666 1 "M9+glu"
796 "Ptac0" 22.7999992370605 1 "M9+glu"
797 "Ptac0" 49.3999977111816 1 "M9+glu"
798 "Ptac0" 58.5200004577637 1 "M9+glu"
799 "Ptac0" 111.720001220703 1 "M9+glu"
800 "Ptac0" 7.59999990463257 1 "M9+glu"
801 "Ptac0" 57.7599983215332 1 "M9+glu"
802 "Ptac0" 31.1599998474121 1 "M9+glu"
803 "Ptac0" 1.51999998092651 1 "M9+glu"
804 "Ptac0" 23.5599994659424 1 "M9+glu"
805 "Ptac0" 46.3600006103516 1 "M9+glu"
806 "Ptac0" 38.7599983215332 1 "M9+glu"
807 "Ptac0" 12.9200000762939 1 "M9+glu"
808 "Ptac0" 106.400001525879 1 "M9+glu"
809 "Ptac0" 9.11999988555908 1 "M9+glu"
810 "Ptac0" 43.3199996948242 1 "M9+glu"
811 "Ptac0" 25.8400001525879 1 "M9+glu"
812 "Ptac0" 28.1199989318848 1 "M9+glu"
813 "Ptac0" 75.2399978637695 1 "M9+glu"
814 "Ptac0" 30.3999996185303 1 "M9+glu"
815 "Ptac0" 41.0400009155273 1 "M9+glu"
816 "Ptac0" 37.2399978637695 1 "M9+glu"
817 "Ptac0" 32.6800003051758 1 "M9+glu"
818 "Ptac0" 30.3999996185303 1 "M9+glu"
819 "Ptac0" 60.7999992370605 1 "M9+glu"
820 "Ptac0" 9.88000011444092 1 "M9+glu"
821 "Ptac0" 6.84000015258789 1 "M9+glu"
822 "Ptac0" 193.800003051758 1 "M9+glu"
823 "Ptac0" 12.9200000762939 1 "M9+glu"
824 "Ptac0" 143.639999389648 1 "M9+glu"
825 "Ptac0" 57.7599983215332 1 "M9+glu"
826 "Ptac0" 16.7199993133545 1 "M9+glu"
827 "Ptac0" 9.11999988555908 1 "M9+glu"
828 "Ptac0" 21.2799987792969 1 "M9+glu"
829 "Ptac0" 53.9599990844727 1 "M9+glu"
830 "Ptac0" 43.3199996948242 1 "M9+glu"
831 "Ptac0" 71.4400024414062 1 "M9+glu"
832 "Ptac0" 70.6800003051758 1 "M9+glu"
833 "Ptac0" 12.9200000762939 1 "M9+glu"
834 "Ptac0" 46.3600006103516 1 "M9+glu"
835 "Ptac0" 34.9599990844727 1 "M9+glu"
836 "Ptac0" 3.03999996185303 1 "M9+glu"
837 "Ptac0" 8.35999965667725 1 "M9+glu"
838 "Ptac0" 64.5999984741211 1 "M9+glu"
839 "Ptac0" 29.6399993896484 1 "M9+glu"
840 "Ptac0" 735.679992675781 1 "M9+glu"
841 "Ptac0" 43.3199996948242 1 "M9+glu"
842 "Ptac0" 23.5599994659424 1 "M9+glu"
843 "Ptac0" 14.4399995803833 1 "M9+glu"
844 "Ptac0" 3.03999996185303 1 "M9+glu"
845 "Ptac0" 53.9599990844727 1 "M9+glu"
846 "Ptac0" 17.4799995422363 1 "M9+glu"
847 "Ptac0" 319.199981689453 1 "M9+glu"
848 "Ptac0" 75.2399978637695 1 "M9+glu"
849 "Ptac0" 69.1599960327148 1 "M9+glu"
850 "Ptac0" 14.4399995803833 1 "M9+glu"
851 "Ptac0" 29.6399993896484 1 "M9+glu"
852 "Ptac0" 81.3199996948242 1 "M9+glu"
853 "Ptac0" 77.5199966430664 1 "M9+glu"
854 "Ptac0" 96.5199966430664 1 "M9+glu"
855 "Ptac0" 187.720001220703 1 "M9+glu"
856 "Ptac0" 31.9200000762939 1 "M9+glu"
857 "Ptac0" 60.7999992370605 1 "M9+glu"
858 "Ptac0" 39.5200004577637 1 "M9+glu"
859 "Ptac0" 37.2399978637695 1 "M9+glu"
860 "Ptac0" 30.3999996185303 1 "M9+glu"
861 "Ptac0" 34.2000007629395 1 "M9+glu"
862 "Ptac0" 13.6800003051758 1 "M9+glu"
863 "Ptac0" 34.2000007629395 1 "M9+glu"
864 "Ptac0" 15.1999998092651 1 "M9+glu"
865 "Ptac0" 25.0799999237061 1 "M9+glu"
866 "Ptac0" 52.439998626709 1 "M9+glu"
867 "Ptac0" 10.6399993896484 1 "M9+glu"
868 "Ptac0" 32.6800003051758 1 "M9+glu"
869 "Ptac0" 58.5200004577637 1 "M9+glu"
870 "Ptac0" 42.5599975585938 1 "M9+glu"
871 "Ptac0" 17.4799995422363 1 "M9+glu"
872 "Ptac0" 52.439998626709 1 "M9+glu"
873 "Ptac0" 56.2399978637695 1 "M9+glu"
874 "Ptac0" 58.5200004577637 1 "M9+glu"
875 "Ptac0" 2.27999997138977 1 "M9+glu"
876 "Ptac0" 82.0800018310547 1 "M9+glu"
877 "Ptac0" 186.199996948242 1 "M9+glu"
878 "Ptac0" 54.7200012207031 1 "M9+glu"
879 "Ptac0" 6.07999992370605 1 "M9+glu"
880 "Ptac0" 25.0799999237061 1 "M9+glu"
881 "Ptac0" 24.3199996948242 1 "M9+glu"
882 "Ptac0" 9.88000011444092 1 "M9+glu"
883 "Ptac0" 19 1 "M9+glu"
884 "Ptac0" 68.4000015258789 1 "M9+glu"
885 "Ptac0" 34.2000007629395 1 "M9+glu"
886 "Ptac0" 20.5200004577637 1 "M9+glu"
887 "Ptac0" 60.7999992370605 1 "M9+glu"
888 "Ptac0" 30.3999996185303 1 "M9+glu"
889 "Ptac0" 31.1599998474121 1 "M9+glu"
890 "Ptac0" 326.799987792969 1 "M9+glu"
891 "Ptac0" 9.11999988555908 1 "M9+glu"
892 "Ptac0" 52.439998626709 1 "M9+glu"
893 "Ptac0" 28.1199989318848 1 "M9+glu"
894 "Ptac0" 65.3600006103516 1 "M9+glu"
895 "Ptac0" 44.0799980163574 1 "M9+glu"
896 "Ptac0" 348.079986572266 1 "M9+glu"
897 "Ptac0" 39.5200004577637 1 "M9+glu"
898 "Ptac0" 28.8799991607666 1 "M9+glu"
899 "Ptac0" 28.1199989318848 1 "M9+glu"
900 "Ptac0" 33.439998626709 1 "M9+glu"
901 "Ptac0" 9.11999988555908 1 "M9+glu"
902 "Ptac0" 34.2000007629395 1 "M9+glu"
903 "Ptac0" 31.1599998474121 1 "M9+glu"
904 "Ptac0" 24.3199996948242 1 "M9+glu"
905 "Ptac0" 69.1599960327148 1 "M9+glu"
906 "Ptac0" 39.5200004577637 1 "M9+glu"
907 "Ptac0" 29.6399993896484 1 "M9+glu"
908 "Ptac0" 36.4799995422363 1 "M9+glu"
909 "Ptac0" 28.8799991607666 1 "M9+glu"
910 "Ptac0" 42.5599975585938 1 "M9+glu"
911 "Ptac0" 21.2799987792969 1 "M9+glu"
912 "Ptac0" 63.8400001525879 1 "M9+glu"
913 "Ptac0" 2.27999997138977 1 "M9+glu"
914 "Ptac0" 142.119995117188 1 "M9+glu"
915 "Ptac0" 16.7199993133545 1 "M9+glu"
916 "Ptac0" 46.3600006103516 1 "M9+glu"
917 "Ptac0" 591.279968261719 1 "M9+glu"
918 "Ptac0" 17.4799995422363 1 "M9+glu"
919 "Ptac0" 33.439998626709 1 "M9+glu"
920 "Ptac0" 43.3199996948242 1 "M9+glu"
921 "Ptac0" 29.6399993896484 1 "M9+glu"
922 "Ptac0" 13.6800003051758 1 "M9+glu"
923 "Ptac0" 15.960000038147 1 "M9+glu"
924 "Ptac0" 51.6800003051758 1 "M9+glu"
925 "Ptac0" 56.2399978637695 1 "M9+glu"
926 "Ptac0" 28.1199989318848 1 "M9+glu"
927 "Ptac0" 22.7999992370605 1 "M9+glu"
928 "Ptac0" 65.3600006103516 1 "M9+glu"
929 "Ptac0" 46.3600006103516 1 "M9+glu"
930 "Ptac0" 400.519989013672 1 "M9+glu"
931 "Ptac0" 32.6800003051758 1 "M9+glu"
932 "Ptac0" 39.5200004577637 1 "M9+glu"
933 "Ptac0" 25.8400001525879 1 "M9+glu"
934 "Ptac0" 63.0799980163574 1 "M9+glu"
935 "Ptac0" 15.960000038147 1 "M9+glu"
936 "Ptac0" 33.439998626709 1 "M9+glu"
937 "Ptac0" 12.9200000762939 1 "M9+glu"
938 "Ptac0" 35.7200012207031 1 "M9+glu"
939 "Ptac0" 23.5599994659424 1 "M9+glu"
940 "Ptac0" 14.4399995803833 1 "M9+glu"
941 "Ptac0" 146.679992675781 1 "M9+glu"
942 "Ptac0" 8.35999965667725 1 "M9+glu"
943 "Ptac0" 86.6399993896484 1 "M9+glu"
944 "Ptac0" 487.919982910156 1 "M9+glu"
945 "Ptac0" 14.4399995803833 1 "M9+glu"
946 "Ptac0" 28.1199989318848 1 "M9+glu"
947 "Ptac0" 0.759999990463257 1 "M9+glu"
948 "Ptac0" 15.1999998092651 1 "M9+glu"
949 "Ptac0" 34.9599990844727 1 "M9+glu"
950 "Ptac0" 13.6800003051758 1 "M9+glu"
951 "Ptac0" 12.9200000762939 1 "M9+glu"
952 "Ptac0" 44.8400001525879 1 "M9+glu"
953 "Ptac0" 84.3600006103516 1 "M9+glu"
954 "Ptac0" 95.7600021362305 1 "M9+glu"
955 "Ptac0" 17.4799995422363 1 "M9+glu"
956 "Ptac0" 34.2000007629395 1 "M9+glu"
957 "Ptac0" 57 1 "M9+glu"
958 "Ptac0" 1.51999998092651 1 "M9+glu"
959 "Ptac0" 58.5200004577637 1 "M9+glu"
960 "Ptac0" 75.2399978637695 1 "M9+glu"
961 "Ptac0" 28.1199989318848 1 "M9+glu"
962 "Ptac0" 11.3999996185303 1 "M9+glu"
963 "Ptac0" 110.199996948242 1 "M9+glu"
964 "Ptac0" 37.2399978637695 1 "M9+glu"
965 "Ptac0" 49.3999977111816 1 "M9+glu"
966 "Ptac0" 46.3600006103516 1 "M9+glu"
967 "Ptac0" 25.0799999237061 1 "M9+glu"
968 "Ptac0" 38.7599983215332 1 "M9+glu"
969 "Ptac0" 57.7599983215332 1 "M9+glu"
970 "Ptac0" 5.31999969482422 1 "M9+glu"
971 "Ptac0" 88.1599960327148 1 "M9+glu"
972 "Ptac0" 45.5999984741211 1 "M9+glu"
973 "Ptac0" 47.1199989318848 1 "M9+glu"
974 "Ptac0" 0.759999990463257 1 "M9+glu"
975 "Ptac0" 15.1999998092651 1 "M9+glu"
976 "Ptac0" 44.0799980163574 1 "M9+glu"
977 "Ptac0" 52.439998626709 1 "M9+glu"
978 "Ptac0" 174.039993286133 1 "M9+glu"
979 "Ptac0" 13.6800003051758 1 "M9+glu"
980 "Ptac0" 2.27999997138977 1 "M9+glu"
981 "Ptac0" 20.5200004577637 1 "M9+glu"
982 "Ptac0" 0.759999990463257 1 "M9+glu"
983 "Ptac0" 13.6800003051758 1 "M9+glu"
984 "Ptac0" 15.960000038147 1 "M9+glu"
985 "Ptac0" 23.5599994659424 1 "M9+glu"
986 "Ptac0" 34.2000007629395 1 "M9+glu"
987 "Ptac0" 72.1999969482422 1 "M9+glu"
988 "Ptac0" 34.9599990844727 1 "M9+glu"
989 "Ptac0" 358.720001220703 1 "M9+glu"
990 "Ptac0" 15.1999998092651 1 "M9+glu"
991 "Ptac0" 800.279968261719 1 "M9+glu"
992 "Ptac0" 23.5599994659424 1 "M9+glu"
993 "Ptac0" 28.8799991607666 1 "M9+glu"
994 "Ptac0" 92.7200012207031 1 "M9+glu"
995 "Ptac0" 23.5599994659424 1 "M9+glu"
996 "Ptac0" 34.2000007629395 1 "M9+glu"
997 "Ptac0" 12.9200000762939 1 "M9+glu"
998 "Ptac0" 21.2799987792969 1 "M9+glu"
999 "Ptac0" 65.3600006103516 1 "M9+glu"
1000 "Ptac0" 73.7200012207031 1 "M9+glu"
1001 "Ptac0" 63.0799980163574 1 "M9+glu"
1002 "Ptac0" 74.4799957275391 1 "M9+glu"
1003 "Ptac0" 14.4399995803833 1 "M9+glu"
1004 "Ptac0" 31.9200000762939 1 "M9+glu"
1005 "Ptac0" 2.27999997138977 1 "M9+glu"
1006 "Ptac0" 16.7199993133545 1 "M9+glu"
1007 "Ptac0" 41.0400009155273 1 "M9+glu"
1008 "Ptac0" 34.9599990844727 1 "M9+glu"
1009 "Ptac0" 41.0400009155273 1 "M9+glu"
1010 "Ptac0" 72.9599990844727 1 "M9+glu"
1011 "Ptac0" 71.4400024414062 1 "M9+glu"
1012 "Ptac0" 8.35999965667725 1 "M9+glu"
1013 "Ptac0" 28.1199989318848 1 "M9+glu"
1014 "Ptac0" 61.5599975585938 1 "M9+glu"
1015 "Ptac0" 82.0800018310547 1 "M9+glu"
1016 "Ptac0" 45.5999984741211 1 "M9+glu"
1017 "Ptac0" 145.919998168945 1 "M9+glu"
1018 "Ptac0" 65.3600006103516 1 "M9+glu"
1019 "Ptac0" 82.0800018310547 1 "M9+glu"
1020 "Ptac0" 32.6800003051758 1 "M9+glu"
1021 "Ptac0" 37.2399978637695 1 "M9+glu"
1022 "Ptac0" 17.4799995422363 1 "M9+glu"
1023 "Ptac0" 294.119995117188 1 "M9+glu"
1024 "Ptac0" 2.27999997138977 1 "M9+glu"
1025 "Ptac0" 38 1 "M9+glu"
1026 "Ptac0" 9.11999988555908 1 "M9+glu"
1027 "Ptac0" 58.5200004577637 1 "M9+glu"
1028 "Ptac0" 51.6800003051758 1 "M9+glu"
1029 "Ptac0" 124.639999389648 1 "M9+glu"
1030 "Ptac0" 38 1 "M9+glu"
1031 "Ptac0" 12.1599998474121 1 "M9+glu"
1032 "Ptac0" 3.79999995231628 1 "M9+glu"
1033 "Ptac0" 78.2799987792969 1 "M9+glu"
1034 "Ptac0" 56.2399978637695 1 "M9+glu"
1035 "Ptac0" 15.960000038147 1 "M9+glu"
1036 "Ptac0" 38 1 "M9+glu"
1037 "Ptac0" 22.0399990081787 1 "M9+glu"
1038 "Ptac0" 3.79999995231628 1 "M9+glu"
1039 "Ptac0" 107.159996032715 1 "M9+glu"
1040 "Ptac0" 324.519989013672 1 "M9+glu"
1041 "Ptac0" 30.3999996185303 1 "M9+glu"
1042 "Ptac0" 56.2399978637695 1 "M9+glu"
1043 "Ptac0" 61.5599975585938 1 "M9+glu"
1044 "Ptac0" 6.07999992370605 1 "M9+glu"
1045 "Ptac0" 79.7999954223633 1 "M9+glu"
1046 "Ptac0" 26.6000003814697 1 "M9+glu"
1047 "Ptac0" 15.1999998092651 1 "M9+glu"
1048 "Ptac0" 19 1 "M9+glu"
1049 "Ptac0" 71.4400024414062 1 "M9+glu"
1050 "Ptac0" 8.35999965667725 1 "M9+glu"
1051 "Ptac0" 68.4000015258789 1 "M9+glu"
1052 "Ptac0" 32.6800003051758 1 "M9+glu"
1053 "Ptac0" 178.599990844727 1 "M9+glu"
1054 "Ptac0" 1154.43994140625 1 "M9+glu"
1055 "Ptac0" 15.1999998092651 1 "M9+glu"
1056 "Ptac0" 25.8400001525879 1 "M9+glu"
1057 "Ptac0" 3.03999996185303 1 "M9+glu"
1058 "Ptac0" 31.9200000762939 1 "M9+glu"
1059 "Ptac0" 91.1999969482422 1 "M9+glu"
1060 "Ptac0" 43.3199996948242 1 "M9+glu"
1061 "Ptac0" 65.3600006103516 1 "M9+glu"
1062 "Ptac0" 63.0799980163574 1 "M9+glu"
1063 "Ptac0" 9.88000011444092 1 "M9+glu"
1064 "Ptac0" 19 1 "M9+glu"
1065 "Ptac0" 16.7199993133545 1 "M9+glu"
1066 "Ptac0" 35.7200012207031 1 "M9+glu"
1067 "Ptac0" 95.7600021362305 1 "M9+glu"
1068 "Ptac0" 77.5199966430664 1 "M9+glu"
1069 "Ptac0" 16.7199993133545 1 "M9+glu"
1070 "Ptac0" 41.0400009155273 1 "M9+glu"
1071 "Ptac0" 9.88000011444092 1 "M9+glu"
1072 "Ptac0" 31.9200000762939 1 "M9+glu"
1073 "Ptac0" 22.0399990081787 1 "M9+glu"
1074 "Ptac0" 337.440002441406 1 "M9+glu"
1075 "Ptac0" 41.7999992370605 1 "M9+glu"
1076 "Ptac0" 109.440002441406 1 "M9+glu"
1077 "Ptac0" 95.7600021362305 1 "M9+glu"
1078 "Ptac0" 18.2399997711182 1 "M9+glu"
1079 "Ptac0" 6.07999992370605 1 "M9+glu"
1080 "Ptac0" 122.360000610352 1 "M9+glu"
1081 "Ptac0" 72.1999969482422 1 "M9+glu"
1082 "Ptac0" 50.9199981689453 1 "M9+glu"
1083 "Ptac0" 29.6399993896484 1 "M9+glu"
1084 "Ptac0" 389.119995117188 1 "M9+glu"
1085 "Ptac0" 31.9200000762939 1 "M9+glu"
1086 "Ptac0" 27.3600006103516 1 "M9+glu"
1087 "Ptac0" 41.0400009155273 1 "M9+glu"
1088 "Ptac0" 6.07999992370605 1 "M9+glu"
1089 "Ptac0" 19.7600002288818 1 "M9+glu"
1090 "Ptac0" 2.27999997138977 1 "M9+glu"
1091 "Ptac0" 19 1 "M9+glu"
1092 "Ptac0" 34.2000007629395 1 "M9+glu"
1093 "Ptac0" 64.5999984741211 1 "M9+glu"
1094 "Ptac0" 66.879997253418 1 "M9+glu"
1095 "Ptac0" 25.0799999237061 1 "M9+glu"
1096 "Ptac0" 9.11999988555908 1 "M9+glu"
1097 "Ptac0" 32.6800003051758 1 "M9+glu"
1098 "Ptac0" 20.5200004577637 1 "M9+glu"
1099 "Ptac0" 95.7600021362305 1 "M9+glu"
1100 "Ptac0" 0.759999990463257 1 "M9+glu"
1101 "Ptac0" 262.199981689453 1 "M9+glu"
1102 "Ptac0" 14.4399995803833 1 "M9+glu"
1103 "Ptac0" 44.0799980163574 1 "M9+glu"
1104 "Ptac0" 67.6399993896484 1 "M9+glu"
1105 "Ptac0" 84.3600006103516 1 "M9+glu"
1106 "Ptac0" 57 1 "M9+glu"
1107 "Ptac0" 2.27999997138977 1 "M9+glu"
1108 "Ptac0" 9.11999988555908 1 "M9+glu"
1109 "Ptac0" 94.2399978637695 1 "M9+glu"
1110 "Ptac0" 25.8400001525879 1 "M9+glu"
1111 "Ptac0" 71.4400024414062 1 "M9+glu"
1112 "Ptac0" 77.5199966430664 1 "M9+glu"
1113 "Ptac0" 71.4400024414062 1 "M9+glu"
1114 "Ptac0" 18.2399997711182 1 "M9+glu"
1115 "Ptac0" 41.7999992370605 1 "M9+glu"
1116 "Ptac0" 6.84000015258789 1 "M9+glu"
1117 "Ptac0" 66.120002746582 1 "M9+glu"
1118 "Ptac0" 5.31999969482422 1 "M9+glu"
1119 "Ptac0" 30.3999996185303 1 "M9+glu"
1120 "Ptac0" 22.0399990081787 1 "M9+glu"
1121 "Ptac0" 9.11999988555908 1 "M9+glu"
1122 "Ptac0" 53.2000007629395 1 "M9+glu"
1123 "Ptac0" 63.8400001525879 1 "M9+glu"
1124 "Ptac0" 26.6000003814697 1 "M9+glu"
1125 "Ptac0" 18.2399997711182 1 "M9+glu"
1126 "Ptac0" 17.4799995422363 1 "M9+glu"
1127 "Ptac0" 3.79999995231628 1 "M9+glu"
1128 "Ptac0" 12.9200000762939 1 "M9+glu"
1129 "Ptac0" 61.5599975585938 1 "M9+glu"
1130 "Ptac0" 7.59999990463257 1 "M9+glu"
1131 "Ptac0" 38 1 "M9+glu"
1132 "Ptac0" 3.03999996185303 1 "M9+glu"
1133 "Ptac0" 20.5200004577637 1 "M9+glu"
1134 "Ptac0" 52.439998626709 1 "M9+glu"
1135 "Ptac0" 57 1 "M9+glu"
1136 "Ptac0" 72.9599990844727 1 "M9+glu"
1137 "Ptac0" 17.4799995422363 1 "M9+glu"
1138 "Ptac0" 40.2799987792969 1 "M9+glu"
1139 "Ptac0" 22.0399990081787 1 "M9+glu"
1140 "Ptac0" 45.5999984741211 1 "M9+glu"
1141 "Ptac0" 49.3999977111816 1 "M9+glu"
1142 "Ptac0" 22.7999992370605 1 "M9+glu"
1143 "Ptac0" 4.55999994277954 1 "M9+glu"
1144 "Ptac0" 40.2799987792969 1 "M9+glu"
1145 "Ptac0" 23.5599994659424 1 "M9+glu"
1146 "Ptac0" 63.0799980163574 1 "M9+glu"
1147 "Ptac0" 32.6800003051758 1 "M9+glu"
1148 "Ptac0" 55.4799995422363 1 "M9+glu"
1149 "Ptac0" 5.31999969482422 1 "M9+glu"
1150 "Ptac0" 93.4799957275391 1 "M9+glu"
1151 "Ptac0" 60.0400009155273 1 "M9+glu"
1152 "Ptac0" 17.4799995422363 1 "M9+glu"
1153 "Ptac0" 193.800003051758 1 "M9+glu"
1154 "Ptac0" 15.1999998092651 1 "M9+glu"
1155 "Ptac0" 55.4799995422363 1 "M9+glu"
1156 "Ptac0" 55.4799995422363 1 "M9+glu"
1157 "Ptac0" 54.7200012207031 1 "M9+glu"
1158 "Ptac0" 22.7999992370605 1 "M9+glu"
1159 "Ptac0" 34.2000007629395 1 "M9+glu"
1160 "Ptac0" 0.759999990463257 1 "M9+glu"
1161 "Ptac0" 143.639999389648 1 "M9+glu"
1162 "Ptac0" 50.9199981689453 1 "M9+glu"
1163 "Ptac0" 30.3999996185303 1 "M9+glu"
1164 "Ptac0" 57 1 "M9+glu"
1165 "Ptac0" 60.0400009155273 1 "M9+glu"
1166 "Ptac0" 48.6399993896484 1 "M9+glu"
1167 "Ptac0" 105.639999389648 1 "M9+glu"
1168 "Ptac0" 66.120002746582 1 "M9+glu"
1169 "Ptac0" 88.1599960327148 1 "M9+glu"
1170 "Ptac0" 28.8799991607666 1 "M9+glu"
1171 "Ptac0" 25.8400001525879 1 "M9+glu"
1172 "Ptac0" 36.4799995422363 1 "M9+glu"
1173 "Ptac0" 69.9199981689453 1 "M9+glu"
1174 "Ptac0" 34.2000007629395 1 "M9+glu"
1175 "Ptac0" 71.4400024414062 1 "M9+glu"
1176 "Ptac0" 43.3199996948242 1 "M9+glu"
1177 "Ptac0" 31.9200000762939 1 "M9+glu"
1178 "Ptac0" 91.9599990844727 1 "M9+glu"
1179 "Ptac0" 34.2000007629395 1 "M9+glu"
1180 "Ptac0" 15.960000038147 1 "M9+glu"
1181 "Ptac0" 84.3600006103516 1 "M9+glu"
1182 "Ptac0" 21.2799987792969 1 "M9+glu"
1183 "Ptac0" 25.0799999237061 1 "M9+glu"
1184 "Ptac0" 48.6399993896484 1 "M9+glu"
1185 "Ptac0" 22.0399990081787 1 "M9+glu"
1186 "Ptac0" 21.2799987792969 1 "M9+glu"
1187 "Ptac0" 5.31999969482422 1 "M9+glu"
1188 "Ptac0" 69.9199981689453 1 "M9+glu"
1189 "Ptac0" 34.2000007629395 1 "M9+glu"
1190 "Ptac0" 11.3999996185303 1 "M9+glu"
1191 "Ptac0" 398.239990234375 1 "M9+glu"
1192 "Ptac0" 53.2000007629395 1 "M9+glu"
1193 "Ptac0" 20.5200004577637 1 "M9+glu"
1194 "Ptac0" 34.9599990844727 1 "M9+glu"
1195 "Ptac0" 7.59999990463257 1 "M9+glu"
1196 "Ptac0" 14.4399995803833 1 "M9+glu"
1197 "Ptac0" 70.6800003051758 1 "M9+glu"
1198 "Ptac0" 20.5200004577637 1 "M9+glu"
1199 "Ptac0" 42.5599975585938 1 "M9+glu"
1200 "Ptac0" 22.0399990081787 1 "M9+glu"
1201 "Ptac0" 60.0400009155273 1 "M9+glu"
1202 "Ptac0" 43.3199996948242 1 "M9+glu"
1203 "Ptac0" 213.559997558594 1 "M9+glu"
1204 "Ptac0" 21.2799987792969 1 "M9+glu"
1205 "Ptac0" 38.7599983215332 1 "M9+glu"
1206 "Ptac0" 6.07999992370605 1 "M9+glu"
1207 "Ptac0" 13.6800003051758 1 "M9+glu"
1208 "Ptac0" 32.6800003051758 1 "M9+glu"
1209 "Ptac0" 220.399993896484 1 "M9+glu"
1210 "Ptac0" 278.160003662109 1 "M9+glu"
1211 "Ptac0" 69.9199981689453 1 "M9+glu"
1212 "Ptac0" 102.599998474121 1 "M9+glu"
1213 "Ptac0" 31.1599998474121 1 "M9+glu"
1214 "Ptac0" 25.0799999237061 1 "M9+glu"
1215 "Ptac0" 15.1999998092651 1 "M9+glu"
1216 "Ptac0" 74.4799957275391 1 "M9+glu"
1217 "Ptac0" 2.27999997138977 1 "M9+glu"
1218 "Ptac0" 39.5200004577637 1 "M9+glu"
1219 "Ptac0" 41.7999992370605 1 "M9+glu"
1220 "Ptac0" 86.6399993896484 1 "M9+glu"
1221 "Ptac0" 25.0799999237061 1 "M9+glu"
1222 "Ptac0" 35.7200012207031 1 "M9+glu"
1223 "Ptac0" 3.03999996185303 1 "M9+glu"
1224 "Ptac0" 14.4399995803833 1 "M9+glu"
1225 "Ptac0" 74.4799957275391 1 "M9+glu"
1226 "Ptac0" 48.6399993896484 1 "M9+glu"
1227 "Ptac0" 101.839996337891 1 "M9+glu"
1228 "Ptac0" 35.7200012207031 1 "M9+glu"
1229 "Ptac0" 103.360000610352 1 "M9+glu"
1230 "Ptac0" 98.0400009155273 1 "M9+glu"
1231 "Ptac0" 28.8799991607666 1 "M9+glu"
1232 "Ptac0" 211.279998779297 1 "M9+glu"
1233 "Ptac0" 16.7199993133545 1 "M9+glu"
1234 "Ptac0" 14.4399995803833 1 "M9+glu"
1235 "Ptac0" 50.1599998474121 1 "M9+glu"
1236 "Ptac0" 21.2799987792969 1 "M9+glu"
1237 "Ptac0" 17.4799995422363 1 "M9+glu"
1238 "Ptac0" 44.8400001525879 1 "M9+glu"
1239 "Ptac0" 25.0799999237061 1 "M9+glu"
1240 "Ptac0" 63.0799980163574 1 "M9+glu"
1241 "Ptac0" 14.4399995803833 1 "M9+glu"
1242 "Ptac0" 9.11999988555908 1 "M9+glu"
1243 "Ptac0" 40.2799987792969 1 "M9+glu"
1244 "Ptac0" 40.2799987792969 1 "M9+glu"
1245 "Ptac0" 80.5599975585938 1 "M9+glu"
1246 "Ptac0" 16.7199993133545 1 "M9+glu"
1247 "Ptac0" 20.5200004577637 1 "M9+glu"
1248 "Ptac0" 56.2399978637695 1 "M9+glu"
1249 "Ptac0" 12.9200000762939 1 "M9+glu"
1250 "Ptac0" 85.1199951171875 1 "M9+glu"
1251 "Ptac0" 26.6000003814697 1 "M9+glu"
1252 "Ptac0" 26.6000003814697 1 "M9+glu"
1253 "Ptac0" 29.6399993896484 1 "M9+glu"
1254 "Ptac0" 45.5999984741211 1 "M9+glu"
1255 "Ptac0" 29.6399993896484 1 "M9+glu"
1256 "Ptac0" 21.2799987792969 1 "M9+glu"
1257 "Ptac0" 37.2399978637695 1 "M9+glu"
1258 "Ptac0" 15.960000038147 1 "M9+glu"
1259 "Ptac0" 53.2000007629395 1 "M9+glu"
1260 "Ptac0" 27.3600006103516 1 "M9+glu"
1261 "Ptac0" 17.4799995422363 1 "M9+glu"
1262 "Ptac0" 8.35999965667725 1 "M9+glu"
1263 "Ptac0" 63.8400001525879 1 "M9+glu"
1264 "Ptac0" 66.879997253418 1 "M9+glu"
1265 "Ptac0" 106.400001525879 1 "M9+glu"
1266 "Ptac0" 138.31999206543 1 "M9+glu"
1267 "Ptac0" 34.9599990844727 1 "M9+glu"
1268 "Ptac0" 26.6000003814697 1 "M9+glu"
1269 "Ptac0" 28.1199989318848 1 "M9+glu"
1270 "Ptac0" 25.8400001525879 1 "M9+glu"
1271 "Ptac0" 79.0400009155273 1 "M9+glu"
1272 "Ptac0" 541.880004882812 1 "M9+glu"
1273 "Ptac0" 3.03999996185303 1 "M9+glu"
1274 "Ptac0" 19.7600002288818 1 "M9+glu"
1275 "Ptac0" 19 1 "M9+glu"
1276 "Ptac0" 12.1599998474121 1 "M9+glu"
1277 "Ptac0" 22.7999992370605 1 "M9+glu"
1278 "Ptac0" 12.1599998474121 1 "M9+glu"
1279 "Ptac0" 43.3199996948242 1 "M9+glu"
1280 "Ptac0" 41.7999992370605 1 "M9+glu"
1281 "Ptac0" 8.35999965667725 1 "M9+glu"
1282 "Ptac0" 22.0399990081787 1 "M9+glu"
1283 "Ptac0" 109.440002441406 1 "M9+glu"
1284 "Ptac0" 59.2799987792969 1 "M9+glu"
1285 "Ptac0" 98.7999954223633 1 "M9+glu"
1286 "Ptac0" 33.439998626709 1 "M9+glu"
1287 "Ptac0" 29.6399993896484 1 "M9+glu"
1288 "Ptac0" 91.1999969482422 1 "M9+glu"
1289 "Ptac0" 66.120002746582 1 "M9+glu"
1290 "Ptac0" 31.9200000762939 1 "M9+glu"
1291 "Ptac0" 12.9200000762939 1 "M9+glu"
1292 "Ptac0" 76.7600021362305 1 "M9+glu"
1293 "Ptac0" 25.8400001525879 1 "M9+glu"
1294 "Ptac0" 35.7200012207031 1 "M9+glu"
1295 "Ptac0" 24.3199996948242 1 "M9+glu"
1296 "Ptac0" 33.439998626709 1 "M9+glu"
1297 "Ptac0" 28.1199989318848 1 "M9+glu"
1298 "Ptac0" 100.319999694824 1 "M9+glu"
1299 "Ptac0" 17.4799995422363 1 "M9+glu"
1300 "Ptac0" 38 1 "M9+glu"
1301 "Ptac0" 108.680000305176 1 "M9+glu"
1302 "Ptac0" 21.2799987792969 1 "M9+glu"
1303 "Ptac0" 6.07999992370605 1 "M9+glu"
1304 "Ptac0" 38 1 "M9+glu"
1305 "Ptac0" 9.11999988555908 1 "M9+glu"
1306 "Ptac0" 101.080001831055 1 "M9+glu"
1307 "Ptac0" 48.6399993896484 1 "M9+glu"
1308 "Ptac0" 49.3999977111816 1 "M9+glu"
1309 "Ptac0" 6.84000015258789 1 "M9+glu"
1310 "Ptac0" 58.5200004577637 1 "M9+glu"
1311 "Ptac0" 62.3199996948242 1 "M9+glu"
1312 "Ptac0" 18.2399997711182 1 "M9+glu"
1313 "Ptac0" 87.4000015258789 1 "M9+glu"
1314 "Ptac0" 9.88000011444092 1 "M9+glu"
1315 "Ptac0" 17.4799995422363 1 "M9+glu"
1316 "Ptac0" 53.9599990844727 1 "M9+glu"
1317 "Ptac0" 756.200012207031 1 "M9+glu"
1318 "Ptac0" 41.7999992370605 1 "M9+glu"
1319 "Ptac0" 61.5599975585938 1 "M9+glu"
1320 "Ptac0" 11.3999996185303 1 "M9+glu"
1321 "Ptac0" 6.07999992370605 1 "M9+glu"
1322 "Ptac0" 12.9200000762939 1 "M9+glu"
1323 "Ptac0" 42.5599975585938 1 "M9+glu"
1324 "Ptac0" 28.8799991607666 1 "M9+glu"
1325 "Ptac0" 38 1 "M9+glu"
1326 "Ptac0" 79.7999954223633 1 "M9+glu"
1327 "Ptac0" 248.520004272461 1 "M9+glu"
1328 "Ptac0" 53.2000007629395 1 "M9+glu"
1329 "Ptac0" 58.5200004577637 1 "M9+glu"
1330 "Ptac0" 6.84000015258789 1 "M9+glu"
1331 "Ptac0" 53.2000007629395 1 "M9+glu"
1332 "Ptac0" 72.9599990844727 1 "M9+glu"
1333 "Ptac0" 2009.43994140625 1 "M9+glu"
1334 "Ptac0" 26.6000003814697 1 "M9+glu"
1335 "Ptac0" 126.919998168945 1 "M9+glu"
1336 "Ptac0" 31.9200000762939 1 "M9+glu"
1337 "Ptac0" 28.1199989318848 1 "M9+glu"
1338 "Ptac0" 25.0799999237061 1 "M9+glu"
1339 "Ptac0" 69.9199981689453 1 "M9+glu"
1340 "Ptac0" 42.5599975585938 1 "M9+glu"
1341 "Ptac0" 73.7200012207031 1 "M9+glu"
1342 "Ptac0" 9.11999988555908 1 "M9+glu"
1343 "Ptac0" 2.27999997138977 1 "M9+glu"
1344 "Ptac0" 69.1599960327148 1 "M9+glu"
1345 "Ptac0" 14.4399995803833 1 "M9+glu"
1346 "Ptac0" 12.1599998474121 1 "M9+glu"
1347 "Ptac0" 23.5599994659424 1 "M9+glu"
1348 "Ptac0" 24.3199996948242 1 "M9+glu"
1349 "Ptac0" 51.6800003051758 1 "M9+glu"
1350 "Ptac0" 50.1599998474121 1 "M9+glu"
1351 "Ptac0" 24.3199996948242 1 "M9+glu"
1352 "Ptac0" 85.1199951171875 1 "M9+glu"
1353 "Ptac0" 57.7599983215332 1 "M9+glu"
1354 "Ptac0" 28.1199989318848 1 "M9+glu"
1355 "Ptac0" 38.7599983215332 1 "M9+glu"
1356 "Ptac0" 54.7200012207031 1 "M9+glu"
1357 "Ptac0" 92.7200012207031 1 "M9+glu"
1358 "Ptac0" 399 1 "M9+glu"
1359 "Ptac0" 16.7199993133545 1 "M9+glu"
1360 "Ptac0" 72.9599990844727 1 "M9+glu"
1361 "Ptac0" 66.879997253418 1 "M9+glu"
1362 "Ptac0" 1380.919921875 1 "M9+glu"
1363 "Ptac0" 1.51999998092651 1 "M9+glu"
1364 "Ptac0" 7.59999990463257 1 "M9+glu"
1365 "Ptac0" 430.160003662109 1 "M9+glu"
1366 "Ptac0" 60.7999992370605 1 "M9+glu"
1367 "Ptac0" 23.5599994659424 1 "M9+glu"
1368 "Ptac0" 174.800003051758 1 "M9+glu"
1369 "Ptac0" 2.27999997138977 1 "M9+glu"
1370 "Ptac0" 17.4799995422363 1 "M9+glu"
1371 "Ptac0" 42.5599975585938 1 "M9+glu"
1372 "Ptac0" 6.84000015258789 1 "M9+glu"
1373 "Ptac0" 6.84000015258789 1 "M9+glu"
1374 "Ptac0" 64.5999984741211 1 "M9+glu"
1375 "Ptac0" 53.2000007629395 1 "M9+glu"
1376 "Ptac0" 15.1999998092651 1 "M9+glu"
1377 "Ptac0" 70.6800003051758 1 "M9+glu"
1378 "Ptac0" 126.919998168945 1 "M9+glu"
1379 "Ptac0" 31.9200000762939 1 "M9+glu"
1380 "Ptac0" 25.8400001525879 1 "M9+glu"
1381 "Ptac0" 34.9599990844727 1 "M9+glu"
1382 "Ptac0" 69.1599960327148 1 "M9+glu"
1383 "Ptac0" 53.9599990844727 1 "M9+glu"
1384 "Ptac0" 43.3199996948242 1 "M9+glu"
1385 "Ptac0" 49.3999977111816 1 "M9+glu"
1386 "Ptac0" 34.2000007629395 1 "M9+glu"
1387 "Ptac0" 19.7600002288818 1 "M9+glu"
1388 "Ptac0" 20.5200004577637 1 "M9+glu"
1389 "Ptac0" 66.120002746582 1 "M9+glu"
1390 "Ptac0" 40.2799987792969 1 "M9+glu"
1391 "Ptac0" 11.3999996185303 1 "M9+glu"
1392 "Ptac0" 59.2799987792969 1 "M9+glu"
1393 "Ptac0" 20.5200004577637 1 "M9+glu"
1394 "Ptac0" 16.7199993133545 1 "M9+glu"
1395 "Ptac0" 37.2399978637695 1 "M9+glu"
1396 "Ptac0" 41.7999992370605 1 "M9+glu"
1397 "Ptac0" 12.1599998474121 1 "M9+glu"
1398 "Ptac0" 3.79999995231628 1 "M9+glu"
1399 "Ptac0" 40.2799987792969 1 "M9+glu"
1400 "Ptac0" 59.2799987792969 1 "M9+glu"
1401 "Ptac0" 2.27999997138977 1 "M9+glu"
1402 "Ptac0" 47.8800010681152 1 "M9+glu"
1403 "Ptac0" 14.4399995803833 1 "M9+glu"
1404 "Ptac0" 9.88000011444092 1 "M9+glu"
1405 "Ptac0" 21.2799987792969 1 "M9+glu"
1406 "Ptac0" 9.88000011444092 1 "M9+glu"
1407 "Ptac0" 69.1599960327148 1 "M9+glu"
1408 "Ptac0" 34.9599990844727 1 "M9+glu"
1409 "Ptac0" 28.8799991607666 1 "M9+glu"
1410 "Ptac0" 60.0400009155273 1 "M9+glu"
1411 "Ptac0" 69.1599960327148 1 "M9+glu"
1412 "Ptac0" 47.1199989318848 1 "M9+glu"
1413 "Ptac0" 16.7199993133545 1 "M9+glu"
1414 "Ptac0" 30.3999996185303 1 "M9+glu"
1415 "Ptac0" 12.9200000762939 1 "M9+glu"
1416 "Ptac0" 28.8799991607666 1 "M9+glu"
1417 "Ptac0" 19.7600002288818 1 "M9+glu"
1418 "Ptac0" 8.35999965667725 1 "M9+glu"
1419 "Ptac0" 76.7600021362305 1 "M9+glu"
1420 "Ptac0" 233.31999206543 1 "M9+glu"
1421 "Ptac0" 290.320007324219 1 "M9+glu"
1422 "Ptac0" 0.759999990463257 1 "M9+glu"
1423 "Ptac0" 28.1199989318848 1 "M9+glu"
1424 "Ptac0" 20.5200004577637 1 "M9+glu"
1425 "Ptac0" 55.4799995422363 1 "M9+glu"
1426 "Ptac0" 20.5200004577637 1 "M9+glu"
1427 "Ptac0" 28.1199989318848 1 "M9+glu"
1428 "Ptac0" 25.8400001525879 1 "M9+glu"
1429 "Ptac0" 6.84000015258789 1 "M9+glu"
1430 "Ptac0" 1008.51995849609 1 "M9+glu"
1431 "Ptac0" 41.7999992370605 1 "M9+glu"
1432 "Ptac0" 133.759994506836 1 "M9+glu"
1433 "Ptac0" 30.3999996185303 1 "M9+glu"
1434 "Ptac0" 3.03999996185303 1 "M9+glu"
1435 "Ptac0" 52.439998626709 1 "M9+glu"
1436 "Ptac0" 29.6399993896484 1 "M9+glu"
1437 "Ptac0" 1038.92004394531 1 "M9+glu"
1438 "Ptac0" 52.439998626709 1 "M9+glu"
1439 "Ptac0" 8.35999965667725 1 "M9+glu"
1440 "Ptac0" 25.8400001525879 1 "M9+glu"
1441 "Ptac0" 12.1599998474121 1 "M9+glu"
1442 "Ptac0" 42.5599975585938 1 "M9+glu"
1443 "Ptac0" 4.55999994277954 1 "M9+glu"
1444 "Ptac0" 38.7599983215332 1 "M9+glu"
1445 "Ptac0" 28.8799991607666 1 "M9+glu"
1446 "Ptac0" 7.59999990463257 1 "M9+glu"
1447 "Ptac0" 57.7599983215332 1 "M9+glu"
1448 "Ptac0" 402.040008544922 1 "M9+glu"
1449 "Ptac0" 142.119995117188 1 "M9+glu"
1450 "Ptac0" 26.6000003814697 1 "M9+glu"
1451 "Ptac0" 41.7999992370605 1 "M9+glu"
1452 "Ptac0" 10.6399993896484 1 "M9+glu"
1453 "Ptac0" 0.759999990463257 1 "M9+glu"
1454 "Ptac0" 58.5200004577637 1 "M9+glu"
1455 "Ptac0" 28.8799991607666 1 "M9+glu"
1456 "Ptac0" 51.6800003051758 1 "M9+glu"
1457 "Ptac0" 72.1999969482422 1 "M9+glu"
1458 "Ptac0" 7.59999990463257 1 "M9+glu"
1459 "Ptac0" 10.6399993896484 1 "M9+glu"
1460 "Ptac0" 44.8400001525879 1 "M9+glu"
1461 "Ptac0" 26.6000003814697 1 "M9+glu"
1462 "Ptac0" 53.9599990844727 1 "M9+glu"
1463 "Ptac0" 5.31999969482422 1 "M9+glu"
1464 "Ptac0" 352.639984130859 1 "M9+glu"
1465 "Ptac0" 57.7599983215332 1 "M9+glu"
1466 "Ptac0" 80.5599975585938 1 "M9+glu"
1467 "Ptac0" 36.4799995422363 1 "M9+glu"
1468 "Ptac0" 18.2399997711182 1 "M9+glu"
1469 "Ptac0" 156.559997558594 1 "M9+glu"
1470 "Ptac0" 2.27999997138977 1 "M9+glu"
1471 "Ptac0" 62.3199996948242 1 "M9+glu"
1472 "Ptac0" 486.399993896484 1 "M9+glu"
1473 "Ptac0" 15.960000038147 1 "M9+glu"
1474 "Ptac0" 52.439998626709 1 "M9+glu"
1475 "Ptac0" 11.3999996185303 1 "M9+glu"
1476 "Ptac0" 9.11999988555908 1 "M9+glu"
1477 "Ptac0" 19 1 "M9+glu"
1478 "Ptac0" 25.0799999237061 1 "M9+glu"
1479 "Ptac0" 19 1 "M9+glu"
1480 "Ptac0" 44.8400001525879 1 "M9+glu"
1481 "Ptac0" 27.3600006103516 1 "M9+glu"
1482 "Ptac0" 4.55999994277954 1 "M9+glu"
1483 "Ptac0" 63.8400001525879 1 "M9+glu"
1484 "Ptac0" 20.5200004577637 1 "M9+glu"
1485 "Ptac0" 25.8400001525879 1 "M9+glu"
1486 "Ptac0" 28.8799991607666 1 "M9+glu"
1487 "Ptac0" 14.4399995803833 1 "M9+glu"
1488 "Ptac0" 61.5599975585938 1 "M9+glu"
1489 "Ptac0" 17.4799995422363 1 "M9+glu"
1490 "Ptac0" 61.5599975585938 1 "M9+glu"
1491 "Ptac0" 80.5599975585938 1 "M9+glu"
1492 "Ptac0" 88.1599960327148 1 "M9+glu"
1493 "Ptac0" 41.0400009155273 1 "M9+glu"
1494 "Ptac0" 3.79999995231628 1 "M9+glu"
1495 "Ptac0" 15.1999998092651 1 "M9+glu"
1496 "Ptac0" 35.7200012207031 1 "M9+glu"
1497 "Ptac0" 130.720001220703 1 "M9+glu"
1498 "Ptac0" 31.9200000762939 1 "M9+glu"
1499 "Ptac0" 41.0400009155273 1 "M9+glu"
1500 "Ptac0" 28.8799991607666 1 "M9+glu"
1501 "Ptac0" 50.1599998474121 1 "M9+glu"
1502 "Ptac0" 12.9200000762939 1 "M9+glu"
1503 "Ptac0" 82.8399963378906 1 "M9+glu"
1504 "Ptac0" 22.7999992370605 1 "M9+glu"
1505 "Ptac0" 279.679992675781 1 "M9+glu"
1506 "Ptac0" 45.5999984741211 1 "M9+glu"
1507 "Ptac0" 46.3600006103516 1 "M9+glu"
1508 "Ptac0" 61.5599975585938 1 "M9+glu"
1509 "Ptac0" 39.5200004577637 1 "M9+glu"
1510 "Ptac0" 6.07999992370605 1 "M9+glu"
1511 "Ptac0" 75.2399978637695 1 "M9+glu"
1512 "Ptac0" 25.8400001525879 1 "M9+glu"
1513 "Ptac0" 75.2399978637695 1 "M9+glu"
1514 "Ptac0" 25.0799999237061 1 "M9+glu"
1515 "Ptac0" 56.2399978637695 1 "M9+glu"
1516 "Ptac0" 31.1599998474121 1 "M9+glu"
1517 "Ptac0" 42.5599975585938 1 "M9+glu"
1518 "Ptac0" 46.3600006103516 1 "M9+glu"
1519 "Ptac0" 106.400001525879 1 "M9+glu"
1520 "Ptac0" 39.5200004577637 1 "M9+glu"
1521 "Ptac0" 42.5599975585938 1 "M9+glu"
1522 "Ptac0" 44.8400001525879 1 "M9+glu"
1523 "Ptac0" 34.9599990844727 1 "M9+glu"
1524 "Ptac0" 57.7599983215332 1 "M9+glu"
1525 "Ptac0" 1184.07995605469 1 "M9+glu"
1526 "Ptac0" 8.35999965667725 1 "M9+glu"
1527 "Ptac0" 93.4799957275391 1 "M9+glu"
1528 "Ptac0" 42.5599975585938 1 "M9+glu"
1529 "Ptac0" 0.759999990463257 1 "M9+glu"
1530 "Ptac0" 60.0400009155273 1 "M9+glu"
1531 "Ptac0" 8.35999965667725 1 "M9+glu"
1532 "Ptac0" 41.7999992370605 1 "M9+glu"
1533 "Ptac0" 1.51999998092651 1 "M9+glu"
1534 "Ptac0" 57 1 "M9+glu"
1535 "Ptac0" 46.3600006103516 1 "M9+glu"
1536 "Ptac0" 72.1999969482422 1 "M9+glu"
1537 "Ptac0" 37.2399978637695 1 "M9+glu"
1538 "Ptac0" 34.2000007629395 1 "M9+glu"
1539 "Ptac0" 6.07999992370605 1 "M9+glu"
1540 "Ptac0" 50.1599998474121 1 "M9+glu"
1541 "Ptac0" 64.5999984741211 1 "M9+glu"
1542 "Ptac0" 22.0399990081787 1 "M9+glu"
1543 "Ptac0" 38 1 "M9+glu"
1544 "Ptac0" 31.1599998474121 1 "M9+glu"
1545 "Ptac0" 47.1199989318848 1 "M9+glu"
1546 "Ptac0" 1009.27996826172 1 "M9+glu"
1547 "Ptac0" 9.11999988555908 1 "M9+glu"
1548 "Ptac0" 118.559997558594 1 "M9+glu"
1549 "Ptac0" 98.0400009155273 1 "M9+glu"
1550 "Ptac0" 44.0799980163574 1 "M9+glu"
1551 "Ptac0" 15.960000038147 1 "M9+glu"
1552 "Ptac0" 47.8800010681152 1 "M9+glu"
1553 "Ptac0" 60.0400009155273 1 "M9+glu"
1554 "Ptac0" 47.8800010681152 1 "M9+glu"
1555 "Ptac0" 46.3600006103516 1 "M9+glu"
1556 "Ptac0" 25.0799999237061 1 "M9+glu"
1557 "Ptac0" 72.1999969482422 1 "M9+glu"
1558 "Ptac0" 5.31999969482422 1 "M9+glu"
1559 "Ptac0" 12.1599998474121 1 "M9+glu"
1560 "Ptac0" 34.2000007629395 1 "M9+glu"
1561 "Ptac0" 13.6800003051758 1 "M9+glu"
1562 "Ptac0" 75.2399978637695 1 "M9+glu"
1563 "Ptac0" 21.2799987792969 1 "M9+glu"
1564 "Ptac0" 100.319999694824 1 "M9+glu"
1565 "Ptac0" 33.439998626709 1 "M9+glu"
1566 "Ptac0" 9.88000011444092 1 "M9+glu"
1567 "Ptac0" 46.3600006103516 1 "M9+glu"
1568 "Ptac0" 60.0400009155273 1 "M9+glu"
1569 "Ptac0" 66.879997253418 1 "M9+glu"
1570 "Ptac0" 1839.19995117188 1 "M9+glu"
1571 "Ptac0" 63.0799980163574 1 "M9+glu"
1572 "Ptac0" 9.11999988555908 1 "M9+glu"
1573 "Ptac0" 21.2799987792969 1 "M9+glu"
1574 "Ptac0" 91.1999969482422 1 "M9+glu"
1575 "Ptac0" 47.8800010681152 1 "M9+glu"
1576 "Ptac0" 26.6000003814697 1 "M9+glu"
1577 "Ptac0" 25.8400001525879 1 "M9+glu"
1578 "Ptac0" 38 1 "M9+glu"
1579 "Ptac0" 101.839996337891 1 "M9+glu"
1580 "Ptac0" 38 1 "M9+glu"
1581 "Ptac0" 32.6800003051758 1 "M9+glu"
1582 "Ptac0" 4.55999994277954 1 "M9+glu"
1583 "Ptac0" 43.3199996948242 1 "M9+glu"
1584 "Ptac0" 18.2399997711182 1 "M9+glu"
1585 "Ptac0" 20.5200004577637 1 "M9+glu"
1586 "Ptac0" 4.55999994277954 1 "M9+glu"
1587 "Ptac0" 41.7999992370605 1 "M9+glu"
1588 "Ptac0" 33.439998626709 1 "M9+glu"
1589 "Ptac0" 23.5599994659424 1 "M9+glu"
1590 "Ptac0" 44.0799980163574 1 "M9+glu"
1591 "Ptac0" 83.5999984741211 1 "M9+glu"
1592 "Ptac0" 15.1999998092651 1 "M9+glu"
1593 "Ptac0" 68.4000015258789 1 "M9+glu"
1594 "Ptac0" 30.3999996185303 1 "M9+glu"
1595 "Ptac0" 101.839996337891 1 "M9+glu"
1596 "Ptac0" 2.27999997138977 1 "M9+glu"
1597 "Ptac0" 12.9200000762939 1 "M9+glu"
1598 "Ptac0" 55.4799995422363 1 "M9+glu"
1599 "Ptac0" 92.7200012207031 1 "M9+glu"
1600 "Ptac0" 44.8400001525879 1 "M9+glu"
1601 "Ptac0" 9.88000011444092 1 "M9+glu"
1602 "Ptac0" 13.6800003051758 1 "M9+glu"
1603 "Ptac0" 13.6800003051758 1 "M9+glu"
1604 "Ptac0" 2.27999997138977 1 "M9+glu"
1605 "Ptac0" 57 1 "M9+glu"
1606 "Ptac0" 76.7600021362305 1 "M9+glu"
1607 "Ptac0" 34.2000007629395 1 "M9+glu"
1608 "Ptac0" 4.55999994277954 1 "M9+glu"
1609 "Ptac0" 9.88000011444092 1 "M9+glu"
1610 "Ptac0" 10.6399993896484 1 "M9+glu"
1611 "Ptac0" 82.0800018310547 1 "M9+glu"
1612 "Ptac0" 0.759999990463257 1 "M9+glu"
1613 "Ptac0" 5.31999969482422 1 "M9+glu"
1614 "Ptac0" 41.0400009155273 1 "M9+glu"
1615 "Ptac0" 23.5599994659424 1 "M9+glu"
1616 "Ptac0" 22.7999992370605 1 "M9+glu"
1617 "Ptac0" 33.439998626709 1 "M9+glu"
1618 "Ptac0" 65.3600006103516 1 "M9+glu"
1619 "Ptac0" 31.1599998474121 1 "M9+glu"
1620 "Ptac0" 0.759999990463257 1 "M9+glu"
1621 "Ptac0" 5.31999969482422 1 "M9+glu"
1622 "Ptac0" 44.0799980163574 1 "M9+glu"
1623 "Ptac0" 15.1999998092651 1 "M9+glu"
1624 "Ptac0" 38.7599983215332 1 "M9+glu"
1625 "Ptac0" 74.4799957275391 1 "M9+glu"
1626 "Ptac0" 15.1999998092651 1 "M9+glu"
1627 "Ptac0" 22.7999992370605 1 "M9+glu"
1628 "Ptac0" 19.7600002288818 1 "M9+glu"
1629 "Ptac0" 49.3999977111816 1 "M9+glu"
1630 "Ptac0" 23.5599994659424 1 "M9+glu"
1631 "Ptac0" 13.6800003051758 1 "M9+glu"
1632 "Ptac0" 28.8799991607666 1 "M9+glu"
1633 "Ptac0" 446.880004882812 1 "M9+glu"
1634 "Ptac0" 6.07999992370605 1 "M9+glu"
1635 "Ptac0" 49.3999977111816 1 "M9+glu"
1636 "Ptac0" 46.3600006103516 1 "M9+glu"
1637 "Ptac0" 30.3999996185303 1 "M9+glu"
1638 "Ptac0" 40.2799987792969 1 "M9+glu"
1639 "Ptac0" 31.1599998474121 1 "M9+glu"
1640 "Ptac0" 33.439998626709 1 "M9+glu"
1641 "Ptac0" 133 1 "M9+glu"
1642 "Ptac0" 319.959991455078 1 "M9+glu"
1643 "Ptac0" 53.9599990844727 1 "M9+glu"
1644 "Ptac0" 19.7600002288818 1 "M9+glu"
1645 "Ptac0" 29.6399993896484 1 "M9+glu"
1646 "Ptac0" 17.4799995422363 1 "M9+glu"
1647 "Ptac0" 9.88000011444092 1 "M9+glu"
1648 "Ptac0" 79.0400009155273 1 "M9+glu"
1649 "Ptac0" 0.759999990463257 1 "M9+glu"
1650 "Ptac0" 41.7999992370605 1 "M9+glu"
1651 "Ptac0" 64.5999984741211 1 "M9+glu"
1652 "Ptac0" 52.439998626709 1 "M9+glu"
1653 "Ptac0" 29.6399993896484 1 "M9+glu"
1654 "Ptac0" 36.4799995422363 1 "M9+glu"
1655 "Ptac0" 28.8799991607666 1 "M9+glu"
1656 "Ptac0" 79.7999954223633 1 "M9+glu"
1657 "Ptac0" 34.9599990844727 1 "M9+glu"
1658 "Ptac0" 85.1199951171875 1 "M9+glu"
1659 "Ptac0" 125.400001525879 1 "M9+glu"
1660 "Ptac0" 47.1199989318848 1 "M9+glu"
1661 "Ptac0" 33.439998626709 1 "M9+glu"
1662 "Ptac0" 15.1999998092651 1 "M9+glu"
1663 "Ptac0" 95 1 "M9+glu"
1664 "Ptac0" 19 1 "M9+glu"
1665 "Ptac0" 32.6800003051758 1 "M9+glu"
1666 "Ptac0" 403.559997558594 1 "M9+glu"
1667 "Ptac0" 57 1 "M9+glu"
1668 "Ptac0" 22.0399990081787 1 "M9+glu"
1669 "Ptac0" 1.51999998092651 1 "M9+glu"
1670 "Ptac0" 23.5599994659424 1 "M9+glu"
1671 "Ptac0" 12.9200000762939 1 "M9+glu"
1672 "Ptac0" 15.1999998092651 1 "M9+glu"
1673 "Ptac0" 64.5999984741211 1 "M9+glu"
1674 "Ptac0" 12.1599998474121 1 "M9+glu"
1675 "Ptac0" 34.9599990844727 1 "M9+glu"
1676 "Ptac0" 62.3199996948242 1 "M9+glu"
1677 "Ptac0" 2.27999997138977 1 "M9+glu"
1678 "Ptac0" 36.4799995422363 1 "M9+glu"
1679 "Ptac0" 65.3600006103516 1 "M9+glu"
1680 "Ptac0" 22.7999992370605 1 "M9+glu"
1681 "Ptac0" 60.7999992370605 1 "M9+glu"
1682 "Ptac0" 9.11999988555908 1 "M9+glu"
1683 "Ptac0" 8.35999965667725 1 "M9+glu"
1684 "Ptac0" 29.6399993896484 1 "M9+glu"
1685 "Ptac0" 20.5200004577637 1 "M9+glu"
1686 "Ptac0" 6.84000015258789 1 "M9+glu"
1687 "Ptac0" 14.4399995803833 1 "M9+glu"
1688 "Ptac0" 24.3199996948242 1 "M9+glu"
1689 "Ptac0" 69.9199981689453 1 "M9+glu"
1690 "Ptac0" 70.6800003051758 1 "M9+glu"
1691 "Ptac0" 39.5200004577637 1 "M9+glu"
1692 "Ptac0" 45.5999984741211 1 "M9+glu"
1693 "Ptac0" 20.5200004577637 1 "M9+glu"
1694 "Ptac0" 25.8400001525879 1 "M9+glu"
1695 "Ptac0" 1.51999998092651 1 "M9+glu"
1696 "Ptac0" 26.6000003814697 1 "M9+glu"
1697 "Ptac0" 26.6000003814697 1 "M9+glu"
1698 "Ptac0" 25.0799999237061 1 "M9+glu"
1699 "Ptac0" 180.119995117188 1 "M9+glu"
1700 "Ptac0" 87.4000015258789 1 "M9+glu"
1701 "Ptac0" 55.4799995422363 1 "M9+glu"
1702 "Ptac0" 6.07999992370605 1 "M9+glu"
1703 "Ptac0" 5.31999969482422 1 "M9+glu"
1704 "Ptac0" 17.4799995422363 1 "M9+glu"
1705 "Ptac0" 63.8400001525879 1 "M9+glu"
1706 "Ptac0" 173.279998779297 1 "M9+glu"
1707 "Ptac0" 8.35999965667725 1 "M9+glu"
1708 "Ptac0" 94.2399978637695 1 "M9+glu"
1709 "Ptac0" 19.7600002288818 1 "M9+glu"
1710 "Ptac0" 130.720001220703 1 "M9+glu"
1711 "Ptac0" 161.880004882812 1 "M9+glu"
1712 "Ptac0" 12.1599998474121 1 "M9+glu"
1713 "Ptac0" 48.6399993896484 1 "M9+glu"
1714 "Ptac0" 9.11999988555908 1 "M9+glu"
1715 "Ptac0" 47.8800010681152 1 "M9+glu"
1716 "Ptac0" 30.3999996185303 1 "M9+glu"
1717 "Ptac0" 82.0800018310547 1 "M9+glu"
1718 "Ptac0" 35.7200012207031 1 "M9+glu"
1719 "Ptac0" 50.1599998474121 1 "M9+glu"
1720 "Ptac0" 12.9200000762939 1 "M9+glu"
1721 "Ptac0" 49.3999977111816 1 "M9+glu"
1722 "Ptac0" 63.0799980163574 1 "M9+glu"
1723 "Ptac0" 19.7600002288818 1 "M9+glu"
1724 "Ptac0" 62.3199996948242 1 "M9+glu"
1725 "Ptac0" 31.1599998474121 1 "M9+glu"
1726 "Ptac0" 52.439998626709 1 "M9+glu"
1727 "Ptac0" 77.5199966430664 1 "M9+glu"
1728 "Ptac0" 26.6000003814697 1 "M9+glu"
1729 "Ptac0" 56.2399978637695 1 "M9+glu"
1730 "Ptac0" 44.0799980163574 1 "M9+glu"
1731 "Ptac0" 101.839996337891 1 "M9+glu"
1732 "Ptac0" 48.6399993896484 1 "M9+glu"
1733 "Ptac0" 33.439998626709 1 "M9+glu"
1734 "Ptac0" 32.6800003051758 1 "M9+glu"
1735 "Ptac0" 67.6399993896484 1 "M9+glu"
1736 "Ptac0" 29.6399993896484 1 "M9+glu"
1737 "Ptac0" 222.679992675781 1 "M9+glu"
1738 "Ptac0" 15.1999998092651 1 "M9+glu"
1739 "Ptac0" 531.239990234375 1 "M9+glu"
1740 "Ptac0" 12.1599998474121 1 "M9+glu"
1741 "Ptac0" 8.35999965667725 1 "M9+glu"
1742 "Ptac0" 43.3199996948242 1 "M9+glu"
1743 "Ptac0" 27.3600006103516 1 "M9+glu"
1744 "Ptac0" 41.7999992370605 1 "M9+glu"
1745 "Ptac0" 24.3199996948242 1 "M9+glu"
1746 "Ptac0" 42.5599975585938 1 "M9+glu"
1747 "Ptac0" 12.9200000762939 1 "M9+glu"
1748 "Ptac0" 68.4000015258789 1 "M9+glu"
1749 "Ptac0" 17.4799995422363 1 "M9+glu"
1750 "Ptac0" 30.3999996185303 1 "M9+glu"
1751 "Ptac0" 69.1599960327148 1 "M9+glu"
1752 "Ptac0" 34.9599990844727 1 "M9+glu"
1753 "Ptac0" 60.0400009155273 1 "M9+glu"
1754 "Ptac0" 53.2000007629395 1 "M9+glu"
1755 "Ptac0" 80.5599975585938 1 "M9+glu"
1756 "Ptac0" 192.279998779297 1 "M9+glu"
1757 "Ptac0" 10.6399993896484 1 "M9+glu"
1758 "Ptac0" 70.6800003051758 1 "M9+glu"
1759 "Ptac0" 66.120002746582 1 "M9+glu"
1760 "Ptac0" 60.0400009155273 1 "M9+glu"
1761 "Ptac0" 2524.71997070312 1 "M9+glu"
1762 "Ptac0" 9.11999988555908 1 "M9+glu"
1763 "Ptac0" 91.9599990844727 1 "M9+glu"
1764 "Ptac0" 31.1599998474121 1 "M9+glu"
1765 "Ptac0" 60.0400009155273 1 "M9+glu"
1766 "Ptac0" 61.5599975585938 1 "M9+glu"
1767 "Ptac0" 50.1599998474121 1 "M9+glu"
1768 "Ptac0" 68.4000015258789 1 "M9+glu"
1769 "Ptac0" 1919.76000976562 1 "M9+glu"
1770 "Ptac0" 47.1199989318848 1 "M9+glu"
1771 "Ptac0" 42.5599975585938 1 "M9+glu"
1772 "Ptac0" 76 1 "M9+glu"
1773 "Ptac0" 25.8400001525879 1 "M9+glu"
1774 "Ptac0" 51.6800003051758 1 "M9+glu"
1775 "Ptac0" 19 1 "M9+glu"
1776 "Ptac0" 22.7999992370605 1 "M9+glu"
1777 "Ptac0" 34.9599990844727 1 "M9+glu"
1778 "Ptac0" 12.1599998474121 1 "M9+glu"
1779 "Ptac0" 131.479995727539 1 "M9+glu"
1780 "Ptac0" 177.080001831055 1 "M9+glu"
1781 "Ptac0" 27.3600006103516 1 "M9+glu"
1782 "Ptac0" 22.0399990081787 1 "M9+glu"
1783 "Ptac0" 19.7600002288818 1 "M9+glu"
1784 "Ptac0" 34.9599990844727 1 "M9+glu"
1785 "Ptac0" 79.0400009155273 1 "M9+glu"
1786 "Ptac0" 21.2799987792969 1 "M9+glu"
1787 "Ptac0" 53.2000007629395 1 "M9+glu"
1788 "Ptac0" 3.03999996185303 1 "M9+glu"
1789 "Ptac0" 31.1599998474121 1 "M9+glu"
1790 "Ptac0" 47.8800010681152 1 "M9+glu"
1791 "Ptac0" 15.1999998092651 1 "M9+glu"
1792 "Ptac0" 55.4799995422363 1 "M9+glu"
1793 "Ptac0" 1.51999998092651 1 "M9+glu"
1794 "Ptac0" 35.7200012207031 1 "M9+glu"
1795 "Ptac0" 52.439998626709 1 "M9+glu"
1796 "Ptac0" 28.8799991607666 1 "M9+glu"
1797 "Ptac0" 41.0400009155273 1 "M9+glu"
1798 "Ptac0" 116.279998779297 1 "M9+glu"
1799 "Ptac0" 17.4799995422363 1 "M9+glu"
1800 "Ptac0" 3.03999996185303 1 "M9+glu"
1801 "Ptac0" 37.2399978637695 1 "M9+glu"
1802 "Ptac0" 442.320007324219 1 "M9+glu"
1803 "Ptac0" 82.8399963378906 1 "M9+glu"
1804 "Ptac0" 25.0799999237061 1 "M9+glu"
1805 "Ptac0" 59.2799987792969 1 "M9+glu"
1806 "Ptac0" 60.7999992370605 1 "M9+glu"
1807 "Ptac0" 38.7599983215332 1 "M9+glu"
1808 "Ptac0" 85.1199951171875 1 "M9+glu"
1809 "Ptac0" 10.6399993896484 1 "M9+glu"
1810 "Ptac0" 14.4399995803833 1 "M9+glu"
1811 "Ptac0" 6.84000015258789 1 "M9+glu"
1812 "Ptac0" 4.55999994277954 1 "M9+glu"
1813 "Ptac0" 34.2000007629395 1 "M9+glu"
1814 "Ptac0" 6.07999992370605 1 "M9+glu"
1815 "Ptac0" 53.2000007629395 1 "M9+glu"
1816 "Ptac0" 14.4399995803833 1 "M9+glu"
1817 "Ptac0" 25.0799999237061 1 "M9+glu"
1818 "Ptac0" 65.3600006103516 1 "M9+glu"
1819 "Ptac0" 43.3199996948242 1 "M9+glu"
1820 "Ptac0" 14.4399995803833 1 "M9+glu"
1821 "Ptac0" 67.6399993896484 1 "M9+glu"
1822 "Ptac0" 19 1 "M9+glu"
1823 "Ptac0" 58.5200004577637 1 "M9+glu"
1824 "Ptac0" 22.0399990081787 1 "M9+glu"
1825 "Ptac0" 10.6399993896484 1 "M9+glu"
1826 "Ptac0" 41.0400009155273 1 "M9+glu"
1827 "Ptac0" 16.7199993133545 1 "M9+glu"
1828 "Ptac0" 0.759999990463257 1 "M9+glu"
1829 "Ptac0" 19 1 "M9+glu"
1830 "Ptac0" 50.1599998474121 1 "M9+glu"
1831 "Ptac0" 5.31999969482422 1 "M9+glu"
1832 "Ptac0" 63.8400001525879 1 "M9+glu"
1833 "Ptac0" 4.55999994277954 1 "M9+glu"
1834 "Ptac0" 60.7999992370605 1 "M9+glu"
1835 "Ptac0" 60.7999992370605 1 "M9+glu"
1836 "Ptac0" 34.9599990844727 1 "M9+glu"
1837 "Ptac0" 58.5200004577637 1 "M9+glu"
1838 "Ptac0" 58.5200004577637 1 "M9+glu"
1839 "Ptac0" 54.7200012207031 1 "M9+glu"
1840 "Ptac0" 31.9200000762939 1 "M9+glu"
1841 "Ptac0" 12.1599998474121 1 "M9+glu"
1842 "Ptac0" 142.880004882812 1 "M9+glu"
1843 "Ptac0" 5.31999969482422 1 "M9+glu"
1844 "Ptac0" 1463 1 "M9+glu"
1845 "Ptac0" 12.9200000762939 1 "M9+glu"
1846 "Ptac0" 53.9599990844727 1 "M9+glu"
1847 "Ptac0" 2.27999997138977 1 "M9+glu"
1848 "Ptac0" 26.6000003814697 1 "M9+glu"
1849 "Ptac0" 46.3600006103516 1 "M9+glu"
1850 "Ptac0" 378.47998046875 1 "M9+glu"
1851 "Ptac0" 7.59999990463257 1 "M9+glu"
1852 "Ptac0" 82.0800018310547 1 "M9+glu"
1853 "Ptac0" 19.7600002288818 1 "M9+glu"
1854 "Ptac0" 31.1599998474121 1 "M9+glu"
1855 "Ptac0" 174.800003051758 1 "M9+glu"
1856 "Ptac0" 25.8400001525879 1 "M9+glu"
1857 "Ptac0" 131.479995727539 1 "M9+glu"
1858 "Ptac0" 25.0799999237061 1 "M9+glu"
1859 "Ptac0" 3.03999996185303 1 "M9+glu"
1860 "Ptac0" 12.9200000762939 1 "M9+glu"
1861 "Ptac0" 71.4400024414062 1 "M9+glu"
1862 "Ptac0" 20.5200004577637 1 "M9+glu"
1863 "Ptac0" 17.4799995422363 1 "M9+glu"
1864 "Ptac0" 18.2399997711182 1 "M9+glu"
1865 "Ptac0" 31.1599998474121 1 "M9+glu"
1866 "Ptac0" 33.439998626709 1 "M9+glu"
1867 "Ptac0" 665 1 "M9+glu"
1868 "Ptac0" 3.03999996185303 1 "M9+glu"
1869 "Ptac0" 29.6399993896484 1 "M9+glu"
1870 "Ptac0" 51.6800003051758 1 "M9+glu"
1871 "Ptac0" 72.9599990844727 1 "M9+glu"
1872 "Ptac0" 59.2799987792969 1 "M9+glu"
1873 "Ptac0" 5.31999969482422 1 "M9+glu"
1874 "Ptac0" 13.6800003051758 1 "M9+glu"
1875 "Ptac0" 31.1599998474121 1 "M9+glu"
1876 "Ptac0" 56.2399978637695 1 "M9+glu"
1877 "Ptac0" 99.5599975585938 1 "M9+glu"
1878 "Ptac0" 22.0399990081787 1 "M9+glu"
1879 "Ptac0" 47.8800010681152 1 "M9+glu"
1880 "Ptac0" 41.7999992370605 1 "M9+glu"
1881 "Ptac0" 25.8400001525879 1 "M9+glu"
1882 "Ptac0" 65.3600006103516 1 "M9+glu"
1883 "Ptac0" 119.319999694824 1 "M9+glu"
1884 "Ptac0" 44.8400001525879 1 "M9+glu"
1885 "Ptac0" 15.1999998092651 1 "M9+glu"
1886 "Ptac0" 20.5200004577637 1 "M9+glu"
1887 "Ptac0" 60.0400009155273 1 "M9+glu"
1888 "Ptac0" 38.7599983215332 1 "M9+glu"
1889 "Ptac0" 39.5200004577637 1 "M9+glu"
1890 "Ptac0" 92.7200012207031 1 "M9+glu"
1891 "Ptac0" 57.7599983215332 1 "M9+glu"
1892 "Ptac0" 85.1199951171875 1 "M9+glu"
1893 "Ptac0" 5.31999969482422 1 "M9+glu"
1894 "Ptac0" 64.5999984741211 1 "M9+glu"
1895 "Ptac0" 34.2000007629395 1 "M9+glu"
1896 "Ptac0" 32.6800003051758 1 "M9+glu"
1897 "Ptac0" 6.07999992370605 1 "M9+glu"
1898 "Ptac0" 69.1599960327148 1 "M9+glu"
1899 "Ptac0" 35.7200012207031 1 "M9+glu"
1900 "Ptac0" 12.1599998474121 1 "M9+glu"
1901 "Ptac0" 70.6800003051758 1 "M9+glu"
1902 "Ptac0" 6.84000015258789 1 "M9+glu"
1903 "Ptac0" 68.4000015258789 1 "M9+glu"
1904 "Ptac0" 45.5999984741211 1 "M9+glu"
1905 "Ptac0" 29.6399993896484 1 "M9+glu"
1906 "Ptac0" 22.7999992370605 1 "M9+glu"
1907 "Ptac0" 9.88000011444092 1 "M9+glu"
1908 "Ptac0" 24.3199996948242 1 "M9+glu"
1909 "Ptac0" 31.9200000762939 1 "M9+glu"
1910 "Ptac0" 27.3600006103516 1 "M9+glu"
1911 "Ptac0" 8.35999965667725 1 "M9+glu"
1912 "Ptac0" 66.120002746582 1 "M9+glu"
1913 "Ptac0" 50.1599998474121 1 "M9+glu"
1914 "Ptac0" 57.7599983215332 1 "M9+glu"
1915 "Ptac0" 40.2799987792969 1 "M9+glu"
1916 "Ptac0" 6.07999992370605 1 "M9+glu"
1917 "Ptac0" 42.5599975585938 1 "M9+glu"
1918 "Ptac0" 81.3199996948242 1 "M9+glu"
1919 "Ptac0" 28.1199989318848 1 "M9+glu"
1920 "Ptac0" 36.4799995422363 1 "M9+glu"
1921 "Ptac0" 50.9199981689453 1 "M9+glu"
1922 "Ptac0" 28.1199989318848 1 "M9+glu"
1923 "Ptac0" 3.79999995231628 1 "M9+glu"
1924 "Ptac0" 44.0799980163574 1 "M9+glu"
1925 "Ptac0" 25.8400001525879 1 "M9+glu"
1926 "Ptac0" 60.0400009155273 1 "M9+glu"
1927 "Ptac0" 229.520004272461 1 "M9+glu"
1928 "Ptac0" 12.1599998474121 1 "M9+glu"
1929 "Ptac0" 25.8400001525879 1 "M9+glu"
1930 "Ptac0" 20.5200004577637 1 "M9+glu"
1931 "Ptac0" 6.07999992370605 1 "M9+glu"
1932 "Ptac0" 35.7200012207031 1 "M9+glu"
1933 "Ptac0" 50.1599998474121 1 "M9+glu"
1934 "Ptac0" 3.03999996185303 1 "M9+glu"
1935 "Ptac0" 12.1599998474121 1 "M9+glu"
1936 "Ptac0" 50.1599998474121 1 "M9+glu"
1937 "Ptac0" 34.2000007629395 1 "M9+glu"
1938 "Ptac0" 18.2399997711182 1 "M9+glu"
1939 "Ptac0" 8.35999965667725 1 "M9+glu"
1940 "Ptac0" 24.3199996948242 1 "M9+glu"
1941 "Ptac0" 23.5599994659424 1 "M9+glu"
1942 "Ptac0" 6.07999992370605 1 "M9+glu"
1943 "Ptac0" 93.4799957275391 1 "M9+glu"
1944 "Ptac0" 36.4799995422363 1 "M9+glu"
1945 "Ptac0" 75.2399978637695 1 "M9+glu"
1946 "Ptac0" 264.480010986328 1 "M9+glu"
1947 "Ptac0" 7.59999990463257 1 "M9+glu"
1948 "Ptac0" 44.8400001525879 1 "M9+glu"
1949 "Ptac0" 1617.28002929688 1 "M9+glu"
1950 "Ptac0" 17.4799995422363 1 "M9+glu"
1951 "Ptac0" 15.1999998092651 1 "M9+glu"
1952 "Ptac0" 38.7599983215332 1 "M9+glu"
1953 "Ptac0" 11.3999996185303 1 "M9+glu"
1954 "Ptac0" 18.2399997711182 1 "M9+glu"
1955 "Ptac0" 37.2399978637695 1 "M9+glu"
1956 "Ptac0" 79.7999954223633 1 "M9+glu"
1957 "Ptac0" 1.51999998092651 1 "M9+glu"
1958 "Ptac0" 43.3199996948242 1 "M9+glu"
1959 "Ptac0" 89.6800003051758 1 "M9+glu"
1960 "Ptac0" 18.2399997711182 1 "M9+glu"
1961 "Ptac0" 7.59999990463257 1 "M9+glu"
1962 "Ptac0" 15.960000038147 1 "M9+glu"
1963 "Ptac0" 34.2000007629395 1 "M9+glu"
1964 "Ptac0" 3.03999996185303 1 "M9+glu"
1965 "Ptac0" 147.440002441406 1 "M9+glu"
1966 "Ptac0" 63.0799980163574 1 "M9+glu"
1967 "Ptac0" 38 1 "M9+glu"
1968 "Ptac0" 61.5599975585938 1 "M9+glu"
1969 "Ptac0" 47.8800010681152 1 "M9+glu"
1970 "Ptac0" 16.7199993133545 1 "M9+glu"
1971 "Ptac0" 68.4000015258789 1 "M9+glu"
1972 "Ptac0" 34.2000007629395 1 "M9+glu"
1973 "Ptac0" 48.6399993896484 1 "M9+glu"
1974 "Ptac0" 54.7200012207031 1 "M9+glu"
1975 "Ptac0" 46.3600006103516 1 "M9+glu"
1976 "Ptac0" 19.7600002288818 1 "M9+glu"
1977 "Ptac0" 8.35999965667725 1 "M9+glu"
1978 "Ptac0" 17.4799995422363 1 "M9+glu"
1979 "Ptac0" 12.1599998474121 1 "M9+glu"
1980 "Ptac0" 52.439998626709 1 "M9+glu"
1981 "Ptac0" 41.0400009155273 1 "M9+glu"
1982 "Ptac0" 46.3600006103516 1 "M9+glu"
1983 "Ptac0" 45.5999984741211 1 "M9+glu"
1984 "Ptac0" 12.9200000762939 1 "M9+glu"
1985 "Ptac0" 114 1 "M9+glu"
1986 "Ptac0" 38.7599983215332 1 "M9+glu"
1987 "Ptac0" 16.7199993133545 1 "M9+glu"
1988 "Ptac0" 53.9599990844727 1 "M9+glu"
1989 "Ptac0" 3180.59985351562 1 "M9+glu"
1990 "Ptac0" 24.3199996948242 1 "M9+glu"
1991 "Ptac0" 61.5599975585938 1 "M9+glu"
1992 "Ptac0" 5.31999969482422 1 "M9+glu"
1993 "Ptac0" 18.2399997711182 1 "M9+glu"
1994 "Ptac0" 63.0799980163574 1 "M9+glu"
1995 "Ptac0" 20.5200004577637 1 "M9+glu"
1996 "Ptac0" 12.1599998474121 1 "M9+glu"
1997 "Ptac0" 48.6399993896484 1 "M9+glu"
1998 "Ptac0" 29.6399993896484 1 "M9+glu"
1999 "Ptac0" 4.55999994277954 1 "M9+glu"
[truncated: 998,000+ more rows]
