# Supplementary material for: Physics of swimming and its fitness cost determine strategies of bacterial investment in flagellar motility
Source: Nat Commun. 2025 Feb 18;16:1731. doi: 10.1038/s41467-025-56980-x (PMC11836070; doi:10.1038/s41467-025-56980-x)
Supplement: Supplementary file 7 — Source data file [file 41467_2025_56980_MOESM7_ESM.zip › Supplementary Fig.1.xlsx]

## Sheet: Supplementary Figure 1a
Strain	Time, h	OD600_mean	OD600_SD	media
Ptac0	0.481667	0.00266667	0.00120185	TB
Ptac0	0.648333	0.00333333	0.0011547	TB
Ptac0	0.815	0.004	0.00173205	TB
Ptac0	0.981667	0.00522222	0.00211695	TB
Ptac0	1.14833	0.00633333	0.00321455	TB
Ptac0	1.315	0.00777778	0.00367171	TB
Ptac0	1.48167	0.009	0.00523874	TB
Ptac0	1.64833	0.0114444	0.00688261	TB
Ptac0	1.815	0.0135556	0.00686645	TB
Ptac0	1.98167	0.0158889	0.00800231	TB
Ptac0	2.14833	0.0203333	0.0119304	TB
Ptac0	2.315	0.0238889	0.0135003	TB
Ptac0	2.48167	0.0294444	0.0187745	TB
Ptac0	2.64833	0.0356667	0.0215716	TB
Ptac0	2.815	0.0416667	0.0257164	TB
Ptac0	2.98167	0.0515556	0.0305584	TB
Ptac0	3.14833	0.0615556	0.0344098	TB
Ptac0	3.315	0.0743333	0.0401926	TB
Ptac0	3.48167	0.084	0.0431676	TB
Ptac0	3.64833	0.0938889	0.0436098	TB
Ptac0	3.815	0.106778	0.0467063	TB
Ptac0	3.98167	0.120778	0.0495539	TB
Ptac0	4.14833	0.136444	0.0483004	TB
Ptac0	4.315	0.152	0.0528141	TB
Ptac0	4.48167	0.170222	0.0552231	TB
Ptac0	4.64833	0.180889	0.0590906	TB
Ptac0	4.815	0.197	0.0651417	TB
Ptac0	4.98167	0.215111	0.0706685	TB
Ptac0	5.14833	0.232	0.0717271	TB
Ptac0	5.315	0.255889	0.069364	TB
Ptac0	5.48167	0.274111	0.0737235	TB
Ptac0	5.64833	0.296111	0.0614477	TB
Ptac0	5.815	0.309333	0.0790808	TB
Ptac0	5.98167	0.319667	0.0725144	TB
Ptac0	6.14833	0.339	0.0756865	TB
Ptac0	6.315	0.369667	0.0728171	TB
Ptac0	6.48167	0.379444	0.0813015	TB
Ptac0	6.64833	0.394333	0.0754372	TB
Ptac0	6.815	0.420444	0.0801889	TB
Ptac0	6.98167	0.435222	0.0718721	TB
Ptac0	7.14833	0.446111	0.073213	TB
Ptac0	7.315	0.467556	0.0758195	TB
Ptac0	7.48167	0.470222	0.0825633	TB
Ptac0	7.64833	0.491778	0.0719648	TB
Ptac0	7.815	0.504778	0.074267	TB
Ptac0	7.98167	0.517333	0.0680106	TB
Ptac0	8.14833	0.526222	0.0669928	TB
Ptac0	8.315	0.535778	0.069978	TB
Ptac0	8.48167	0.547111	0.0696502	TB
Ptac0	8.64833	0.556444	0.0679087	TB
Ptac0	8.815	0.564	0.0530859	TB
Ptac0	8.98167	0.577	0.0445309	TB
Ptac0	9.14833	0.587556	0.045395	TB
Ptac0	9.315	0.584889	0.046882	TB
Ptac0	9.48167	0.601889	0.0368033	TB
Ptac0	9.64833	0.604889	0.0434055	TB
Ptac0	9.815	0.610778	0.0308335	TB
Ptac0	9.98167	0.615333	0.0277028	TB
Ptac0	10.1483	0.621667	0.0381983	TB
Ptac0	10.315	0.622333	0.025632	TB
Ptac0	10.4817	0.628	0.0347035	TB
Ptac0	10.6483	0.629444	0.0321322	TB
Ptac0	10.815	0.636222	0.0336061	TB
Ptac0	10.9817	0.643778	0.0305802	TB
Ptac0	11.1483	0.646556	0.0270931	TB
Ptac0	11.315	0.649111	0.025474	TB
Ptac0	11.4817	0.654667	0.0325628	TB
Ptac0	11.6483	0.658222	0.0339809	TB
Ptac0	11.815	0.658889	0.0358614	TB
Ptac0	11.9817	0.664222	0.0395816	TB
Ptac0	12.1483	0.67	0.0395264	TB
Ptac0	12.315	0.680111	0.0347952	TB
Ptac0	12.4817	0.673333	0.0359212	TB
Ptac0	12.6483	0.678	0.0338936	TB
Ptac0	12.815	0.686111	0.03472	TB
Ptac0	12.9817	0.687	0.0316877	TB
Ptac0	13.1483	0.690667	0.0354699	TB
Ptac0	13.315	0.694444	0.0372459	TB
Ptac0	13.4817	0.695778	0.0334404	TB
Ptac0	13.6483	0.702889	0.0390361	TB
Ptac0	13.815	0.703444	0.0393126	TB
Ptac0	13.9817	0.707889	0.0338958	TB
Ptac0	14.1483	0.709222	0.0338335	TB
Ptac0	14.315	0.716667	0.0388559	TB
Ptac0	14.4817	0.720889	0.0397581	TB
Ptac0	14.6483	0.721	0.0409186	TB
Ptac0	14.815	0.722222	0.0377379	TB
Ptac0	14.9817	0.729444	0.0410763	TB
Ptac0	15.1483	0.729778	0.037065	TB
Ptac0	15.315	0.731444	0.0364697	TB
Ptac0	15.4817	0.732556	0.0380078	TB
Ptac0	15.6483	0.739	0.0391847	TB
Ptac0	15.815	0.741111	0.0405317	TB
Ptac0	15.9817	0.742	0.0389915	TB
Ptac0	16.1483	0.742556	0.0374319	TB
Ptac0	16.315	0.745889	0.0390759	TB
Ptac0	16.4817	0.746222	0.0386183	TB
Ptac0	16.6483	0.749667	0.0384895	TB
Ptac0	16.815	0.749667	0.038223	TB
Ptac0	16.9817	0.753111	0.037757	TB
Ptac0	17.1483	0.754778	0.0383932	TB
Ptac0	17.315	0.757778	0.0411047	TB
Ptac0	17.4817	0.756667	0.0377462	TB
Ptac0	17.6483	0.758222	0.0374319	TB
Ptac0	17.815	0.759889	0.0383338	TB
Ptac0	17.9817	0.763222	0.0399254	TB
Ptac0	18.1483	0.76	0.0366924	TB
Ptac0	18.315	0.761889	0.0386786	TB
Ptac0	18.4817	0.762556	0.0376627	TB
Ptac0	18.6483	0.765444	0.0394354	TB
Ptac0	18.815	0.761222	0.0377202	TB
Ptac0	18.9817	0.765778	0.0390787	TB
Ptac0	19.1483	0.760222	0.0339678	TB
Ptac0	19.315	0.762222	0.0333938	TB
Ptac0	19.4817	0.764	0.0374359	TB
Ptac0	19.6483	0.766778	0.0398808	TB
Ptac0	19.815	0.762556	0.0348733	TB
Ptac0	19.9817	0.766444	0.0366747	TB
Ptac0	20.1483	0.767556	0.0374779	TB
Ptac0	20.315	0.767444	0.037104	TB
Ptac0	20.4817	0.766667	0.0366652	TB
Ptac0	20.6483	0.765889	0.0360868	TB
Ptac0	20.815	0.767	0.0373229	TB
Ptac0	20.9817	0.765	0.0381241	TB
Ptac0	21.1483	0.764444	0.0375564	TB
Ptac0	21.315	0.763889	0.0337842	TB
Ptac0	21.4817	0.766667	0.0361432	TB
Ptac0	21.6483	0.763778	0.0350323	TB
Ptac0	21.815	0.765667	0.0360386	TB
Ptac0	21.9817	0.765222	0.0357652	TB
Ptac0	22.1483	0.764778	0.0374304	TB
Ptac0	22.315	0.760778	0.0356796	TB
Ptac0	22.4817	0.763778	0.0360005	TB
Ptac0	22.6483	0.763556	0.0379683	TB
Ptac0	22.815	0.758444	0.0356423	TB
Ptac0	22.9817	0.762111	0.0377143	TB
Ptac0	23.1483	0.760889	0.0388106	TB
Ptac0	23.315	0.760556	0.0358102	TB
Ptac1	0.481667	0.00558333	0.00129636	TB
Ptac1	0.648333	0.00558333	0.000117851	TB
Ptac1	0.815	0.00516667	0.00259272	TB
Ptac1	0.981667	0.00616667	0.00400694	TB
Ptac1	1.14833	0.0075	0.00400694	TB
Ptac1	1.315	0.00733333	0.00707107	TB
Ptac1	1.48167	0.00933333	0.00895669	TB
Ptac1	1.64833	0.0128333	0.011078	TB
Ptac1	1.815	0.0143333	0.0103709	TB
Ptac1	1.98167	0.0161667	0.013435	TB
Ptac1	2.14833	0.0221667	0.0157921	TB
Ptac1	2.315	0.0261667	0.0190919	TB
Ptac1	2.48167	0.0326667	0.0259272	TB
Ptac1	2.64833	0.0383333	0.0287557	TB
Ptac1	2.815	0.0451667	0.0337054	TB
Ptac1	2.98167	0.0556667	0.0414836	TB
Ptac1	3.14833	0.0666667	0.046669	TB
Ptac1	3.315	0.0791667	0.0549186	TB
Ptac1	3.48167	0.0901667	0.0577471	TB
Ptac1	3.64833	0.0973333	0.0608112	TB
Ptac1	3.815	0.111	0.0626968	TB
Ptac1	3.98167	0.123833	0.0690608	TB
Ptac1	4.14833	0.137833	0.0671751	TB
Ptac1	4.315	0.156167	0.0718892	TB
Ptac1	4.48167	0.178667	0.0768389	TB
Ptac1	4.64833	0.188667	0.0768389	TB
Ptac1	4.815	0.205667	0.0867384	TB
Ptac1	4.98167	0.220333	0.0890955	TB
Ptac1	5.14833	0.235333	0.0933381	TB
Ptac1	5.315	0.256333	0.0848528	TB
Ptac1	5.48167	0.274167	0.0799031	TB
Ptac1	5.64833	0.291	0.0744819	TB
Ptac1	5.815	0.309667	0.0820244	TB
Ptac1	5.98167	0.320167	0.0718892	TB
Ptac1	6.14833	0.3375	0.0700036	TB
Ptac1	6.315	0.3615	0.072832	TB
Ptac1	6.48167	0.3765	0.0789603	TB
Ptac1	6.64833	0.391167	0.0733034	TB
Ptac1	6.815	0.411833	0.0803745	TB
Ptac1	6.98167	0.422333	0.0782532	TB
Ptac1	7.14833	0.436333	0.0763675	TB
Ptac1	7.315	0.453167	0.0817887	TB
Ptac1	7.48167	0.459	0.0773103	TB
Ptac1	7.64833	0.472	0.0749533	TB
Ptac1	7.815	0.489	0.0744819	TB
Ptac1	7.98167	0.503333	0.0688251	TB
Ptac1	8.14833	0.513667	0.0631682	TB
Ptac1	8.315	0.526667	0.0636396	TB
Ptac1	8.48167	0.541167	0.0615183	TB
Ptac1	8.64833	0.553	0.0575114	TB
Ptac1	8.815	0.553833	0.0454905	TB
Ptac1	8.98167	0.563333	0.0424264	TB
Ptac1	9.14833	0.5745	0.0426621	TB
Ptac1	9.315	0.575	0.0358267	TB
Ptac1	9.48167	0.586833	0.0388909	TB
Ptac1	9.64833	0.593667	0.0386552	TB
Ptac1	9.815	0.595	0.0311127	TB
Ptac1	9.98167	0.598	0.0259272	TB
Ptac1	10.1483	0.609	0.0339411	TB
Ptac1	10.315	0.606167	0.0242773	TB
Ptac1	10.4817	0.616667	0.0292271	TB
Ptac1	10.6483	0.6155	0.0252201	TB
Ptac1	10.815	0.622333	0.0240416	TB
Ptac1	10.9817	0.628333	0.024513	TB
Ptac1	11.1483	0.627833	0.0214489	TB
Ptac1	11.315	0.631	0.0212132	TB
Ptac1	11.4817	0.6385	0.0289914	TB
Ptac1	11.6483	0.641	0.0278129	TB
Ptac1	11.815	0.645333	0.0249844	TB
Ptac1	11.9817	0.651167	0.0275772	TB
Ptac1	12.1483	0.6535	0.0271058	TB
Ptac1	12.315	0.659167	0.0313484	TB
Ptac1	12.4817	0.658833	0.0223917	TB
Ptac1	12.6483	0.660667	0.0212132	TB
Ptac1	12.815	0.668667	0.0273415	TB
Ptac1	12.9817	0.665667	0.022156	TB
Ptac1	13.1483	0.671333	0.022156	TB
Ptac1	13.315	0.677167	0.026163	TB
Ptac1	13.4817	0.677833	0.0219203	TB
Ptac1	13.6483	0.684667	0.0278129	TB
Ptac1	13.815	0.684167	0.0252201	TB
Ptac1	13.9817	0.6875	0.0214489	TB
Ptac1	14.1483	0.6895	0.0200347	TB
Ptac1	14.315	0.696333	0.0268701	TB
Ptac1	14.4817	0.699833	0.0256915	TB
Ptac1	14.6483	0.702667	0.0263987	TB
Ptac1	14.815	0.703667	0.0254558	TB
Ptac1	14.9817	0.710333	0.024513	TB
Ptac1	15.1483	0.708667	0.019799	TB
Ptac1	15.315	0.7115	0.0176777	TB
Ptac1	15.4817	0.715667	0.019799	TB
Ptac1	15.6483	0.719333	0.024513	TB
Ptac1	15.815	0.722833	0.0223917	TB
Ptac1	15.9817	0.725667	0.0235702	TB
Ptac1	16.1483	0.723667	0.0188562	TB
Ptac1	16.315	0.729833	0.0195633	TB
Ptac1	16.4817	0.731833	0.0209775	TB
Ptac1	16.6483	0.734333	0.0207418	TB
Ptac1	16.815	0.7345	0.0200347	TB
Ptac1	16.9817	0.738167	0.0181491	TB
Ptac1	17.1483	0.741667	0.017442	TB
Ptac1	17.315	0.743833	0.0186205	TB
Ptac1	17.4817	0.744833	0.0176777	TB
Ptac1	17.6483	0.745	0.0146135	TB
Ptac1	17.815	0.748667	0.0155563	TB
Ptac1	17.9817	0.75	0.017442	TB
Ptac1	18.1483	0.748	0.0146135	TB
Ptac1	18.315	0.752667	0.0183848	TB
Ptac1	18.4817	0.752	0.0169706	TB
Ptac1	18.6483	0.7545	0.0153206	TB
Ptac1	18.815	0.753333	0.0136707	TB
Ptac1	18.9817	0.756667	0.0183848	TB
Ptac1	19.1483	0.754167	0.0115494	TB
Ptac1	19.315	0.755	0.0117851	TB
Ptac1	19.4817	0.757	0.0169706	TB
Ptac1	19.6483	0.7615	0.0181491	TB
Ptac1	19.815	0.7595	0.0124922	TB
Ptac1	19.9817	0.7625	0.0162635	TB
Ptac1	20.1483	0.762	0.0179134	TB
Ptac1	20.315	0.763833	0.0176777	TB
Ptac1	20.4817	0.760833	0.0153206	TB
Ptac1	20.6483	0.763	0.0141421	TB
Ptac1	20.815	0.764	0.0179134	TB
Ptac1	20.9817	0.765333	0.0179134	TB
Ptac1	21.1483	0.766333	0.0169706	TB
Ptac1	21.315	0.765	0.0131993	TB
Ptac1	21.4817	0.766167	0.0176777	TB
Ptac1	21.6483	0.764667	0.0117851	TB
Ptac1	21.815	0.767167	0.0190919	TB
Ptac1	21.9817	0.764833	0.0143778	TB
Ptac1	22.1483	0.766833	0.0148492	TB
Ptac1	22.315	0.764833	0.013435	TB
Ptac1	22.4817	0.767167	0.0167349	TB
Ptac1	22.6483	0.769	0.0155563	TB
Ptac1	22.815	0.766	0.0122565	TB
Ptac1	22.9817	0.769167	0.0167349	TB
Ptac1	23.1483	0.768333	0.0160278	TB
Ptac1	23.315	0.767667	0.0150849	TB
Ptac10	0.481667	0.002	0.00202759	TB
Ptac10	0.648333	0.00244444	0.00171053	TB
Ptac10	0.815	0.00316667	0.00192209	TB
Ptac10	0.981667	0.00388889	0.00245704	TB
Ptac10	1.14833	0.00422222	0.00327165	TB
Ptac10	1.315	0.00522222	0.00356423	TB
Ptac10	1.48167	0.006	0.00433333	TB
Ptac10	1.64833	0.00788889	0.005591	TB
Ptac10	1.815	0.00911111	0.0063099	TB
Ptac10	1.98167	0.0112222	0.00791857	TB
Ptac10	2.14833	0.0141111	0.0100296	TB
Ptac10	2.315	0.0172222	0.0117015	TB
Ptac10	2.48167	0.0205556	0.0151523	TB
Ptac10	2.64833	0.0252222	0.0180872	TB
Ptac10	2.815	0.0294444	0.0210722	TB
Ptac10	2.98167	0.0363333	0.0249355	TB
Ptac10	3.14833	0.044	0.0284488	TB
Ptac10	3.315	0.0523333	0.0329764	TB
Ptac10	3.48167	0.0623333	0.0379049	TB
Ptac10	3.64833	0.0717778	0.0410005	TB
Ptac10	3.815	0.0812222	0.0431037	TB
Ptac10	3.98167	0.0918889	0.0439853	TB
Ptac10	4.14833	0.103889	0.0451692	TB
Ptac10	4.315	0.118667	0.0462793	TB
Ptac10	4.48167	0.132	0.0496398	TB
Ptac10	4.64833	0.147111	0.0453141	TB
Ptac10	4.815	0.158111	0.0463349	TB
Ptac10	4.98167	0.172444	0.0534939	TB
Ptac10	5.14833	0.186	0.0564634	TB
Ptac10	5.315	0.206	0.0539022	TB
Ptac10	5.48167	0.220889	0.0596586	TB
Ptac10	5.64833	0.234556	0.0486762	TB
Ptac10	5.815	0.246889	0.058463	TB
Ptac10	5.98167	0.254444	0.0557388	TB
Ptac10	6.14833	0.272222	0.0561598	TB
Ptac10	6.315	0.295889	0.054667	TB
Ptac10	6.48167	0.301333	0.059848	TB
Ptac10	6.64833	0.311778	0.0503811	TB
Ptac10	6.815	0.331333	0.0589275	TB
Ptac10	6.98167	0.341889	0.0518441	TB
Ptac10	7.14833	0.345778	0.0558265	TB
Ptac10	7.315	0.367667	0.0608176	TB
Ptac10	7.48167	0.362444	0.0613925	TB
Ptac10	7.64833	0.386111	0.0452773	TB
Ptac10	7.815	0.395	0.0532541	TB
Ptac10	7.98167	0.407667	0.044307	TB
Ptac10	8.14833	0.417444	0.046914	TB
Ptac10	8.315	0.418444	0.0547036	TB
Ptac10	8.48167	0.429333	0.0574756	TB
Ptac10	8.64833	0.435667	0.0587121	TB
Ptac10	8.815	0.445889	0.0470665	TB
Ptac10	8.98167	0.458333	0.0416587	TB
Ptac10	9.14833	0.474222	0.0345162	TB
Ptac10	9.315	0.467333	0.0385011	TB
Ptac10	9.48167	0.482778	0.0333772	TB
Ptac10	9.64833	0.488333	0.0359738	TB
Ptac10	9.815	0.495	0.0234473	TB
Ptac10	9.98167	0.501667	0.0196497	TB
Ptac10	10.1483	0.51	0.0233833	TB
Ptac10	10.315	0.507444	0.0134756	TB
Ptac10	10.4817	0.512333	0.017901	TB
Ptac10	10.6483	0.516333	0.0110604	TB
Ptac10	10.815	0.524	0.0100664	TB
Ptac10	10.9817	0.529	0.00808977	TB
Ptac10	11.1483	0.531111	0.00422076	TB
Ptac10	11.315	0.530778	0.0058246	TB
Ptac10	11.4817	0.535	0.0106667	TB
Ptac10	11.6483	0.540444	0.00571872	TB
Ptac10	11.815	0.535667	0.00953939	TB
Ptac10	11.9817	0.537556	0.0131839	TB
Ptac10	12.1483	0.544778	0.0115197	TB
Ptac10	12.315	0.551778	0.00541944	TB
Ptac10	12.4817	0.544667	0.00821246	TB
Ptac10	12.6483	0.548667	0.00448454	TB
Ptac10	12.815	0.552	0.014678	TB
Ptac10	12.9817	0.555222	0.00258915	TB
Ptac10	13.1483	0.556667	0.00260342	TB
Ptac10	13.315	0.557889	0.0141905	TB
Ptac10	13.4817	0.558778	0.0102866	TB
Ptac10	13.6483	0.563111	0.0120662	TB
Ptac10	13.815	0.560333	0.00907377	TB
Ptac10	13.9817	0.566333	0.00776745	TB
Ptac10	14.1483	0.564667	0.0122202	TB
Ptac10	14.315	0.569778	0.0146452	TB
Ptac10	14.4817	0.576444	0.00702641	TB
Ptac10	14.6483	0.572667	0.0119304	TB
Ptac10	14.815	0.572889	0.0123888	TB
Ptac10	14.9817	0.580667	0.00705534	TB
Ptac10	15.1483	0.580667	0.00556776	TB
Ptac10	15.315	0.579	0.00145297	TB
Ptac10	15.4817	0.58	0.00776745	TB
Ptac10	15.6483	0.585333	0.0109747	TB
Ptac10	15.815	0.586111	0.00619438	TB
Ptac10	15.9817	0.581556	0.0152036	TB
Ptac10	16.1483	0.588778	0.00254588	TB
Ptac10	16.315	0.589444	0.0130909	TB
Ptac10	16.4817	0.590111	0.0136802	TB
Ptac10	16.6483	0.59	0.0124141	TB
Ptac10	16.815	0.592667	0.0107134	TB
Ptac10	16.9817	0.593889	0.00945947	TB
Ptac10	17.1483	0.597111	0.0114326	TB
Ptac10	17.315	0.602222	0.00772682	TB
Ptac10	17.4817	0.598444	0.0171313	TB
Ptac10	17.6483	0.604	0.00584047	TB
Ptac10	17.815	0.606	0.0087178	TB
Ptac10	17.9817	0.608111	0.0105532	TB
Ptac10	18.1483	0.608556	0.00767632	TB
Ptac10	18.315	0.605556	0.0155647	TB
Ptac10	18.4817	0.606556	0.012633	TB
Ptac10	18.6483	0.611111	0.00795357	TB
Ptac10	18.815	0.608667	0.0127671	TB
Ptac10	18.9817	0.612889	0.0126594	TB
Ptac10	19.1483	0.606111	0.0155504	TB
Ptac10	19.315	0.606111	0.00943005	TB
Ptac10	19.4817	0.611778	0.0183101	TB
Ptac10	19.6483	0.615444	0.0126681	TB
Ptac10	19.815	0.611667	0.0174738	TB
Ptac10	19.9817	0.613778	0.0200148	TB
Ptac10	20.1483	0.618222	0.0168336	TB
Ptac10	20.315	0.617222	0.0178024	TB
Ptac10	20.4817	0.619889	0.0128769	TB
Ptac10	20.6483	0.618111	0.0167376	TB
Ptac10	20.815	0.620667	0.0144222	TB
Ptac10	20.9817	0.617222	0.0163617	TB
Ptac10	21.1483	0.617333	0.0208087	TB
Ptac10	21.315	0.616444	0.0206595	TB
Ptac10	21.4817	0.623	0.019785	TB
Ptac10	21.6483	0.620111	0.0120385	TB
Ptac10	21.815	0.621111	0.0216906	TB
Ptac10	21.9817	0.623111	0.0170272	TB
Ptac10	22.1483	0.622667	0.0140989	TB
Ptac10	22.315	0.614333	0.0161898	TB
Ptac10	22.4817	0.620778	0.0222369	TB
Ptac10	22.6483	0.625111	0.0176047	TB
Ptac10	22.815	0.615889	0.0179268	TB
Ptac10	22.9817	0.624222	0.0204432	TB
Ptac10	23.1483	0.621778	0.0137652	TB
Ptac10	23.315	0.620556	0.0220109	TB
Ptac25	0.481667	0.00416667	0.00164992	TB
Ptac25	0.648333	0.0055	0.000707107	TB
Ptac25	0.815	0.00666667	0.000471405	TB
Ptac25	0.981667	0.00591667	0.00200347	TB
Ptac25	1.14833	0.005	0.00424264	TB
Ptac25	1.315	0.00633333	0.00424264	TB
Ptac25	1.48167	0.007	0.00565685	TB
Ptac25	1.64833	0.00816667	0.00730677	TB
Ptac25	1.815	0.00983333	0.00730677	TB
Ptac25	1.98167	0.0113333	0.00895669	TB
Ptac25	2.14833	0.015	0.00895669	TB
Ptac25	2.315	0.0166667	0.0113137	TB
Ptac25	2.48167	0.0196667	0.0127279	TB
Ptac25	2.64833	0.0241667	0.0162635	TB
Ptac25	2.815	0.0278333	0.0209775	TB
Ptac25	2.98167	0.0341667	0.0242773	TB
Ptac25	3.14833	0.0393333	0.0282843	TB
Ptac25	3.315	0.046	0.0315841	TB
Ptac25	3.48167	0.0518333	0.0351196	TB
Ptac25	3.64833	0.0611667	0.0398337	TB
Ptac25	3.815	0.0706667	0.0424264	TB
Ptac25	3.98167	0.075	0.0433692	TB
Ptac25	4.14833	0.0871667	0.0445477	TB
Ptac25	4.315	0.0961667	0.048319	TB
Ptac25	4.48167	0.108667	0.0513831	TB
Ptac25	4.64833	0.118667	0.0509117	TB
Ptac25	4.815	0.131	0.0509117	TB
Ptac25	4.98167	0.150667	0.0499689	TB
Ptac25	5.14833	0.154	0.0447834	TB
Ptac25	5.315	0.169833	0.0454905	TB
Ptac25	5.48167	0.184333	0.0480833	TB
Ptac25	5.64833	0.198667	0.044312	TB
Ptac25	5.815	0.216	0.0542115	TB
Ptac25	5.98167	0.220667	0.0523259	TB
Ptac25	6.14833	0.229333	0.0551543	TB
Ptac25	6.315	0.244333	0.0476119	TB
Ptac25	6.48167	0.251	0.0532687	TB
Ptac25	6.64833	0.2645	0.0398337	TB
Ptac25	6.815	0.2825	0.0407765	TB
Ptac25	6.98167	0.296833	0.026163	TB
Ptac25	7.14833	0.307	0.0344125	TB
Ptac25	7.315	0.320833	0.035591	TB
Ptac25	7.48167	0.318833	0.0365339	TB
Ptac25	7.64833	0.333	0.0296985	TB
Ptac25	7.815	0.338667	0.0348839	TB
Ptac25	7.98167	0.351167	0.033234	TB
Ptac25	8.14833	0.357333	0.0320555	TB
Ptac25	8.315	0.365833	0.0450191	TB
Ptac25	8.48167	0.374333	0.0433692	TB
Ptac25	8.64833	0.3805	0.0337054	TB
Ptac25	8.815	0.3855	0.0275772	TB
Ptac25	8.98167	0.3995	0.0157921	TB
Ptac25	9.14833	0.4105	0.00542115	TB
Ptac25	9.315	0.409333	0.00942809	TB
Ptac25	9.48167	0.424333	0.00141421	TB
Ptac25	9.64833	0.4265	0.00730677	TB
Ptac25	9.815	0.436167	0.00400694	TB
Ptac25	9.98167	0.439	0.00612826	TB
Ptac25	10.1483	0.4465	0.00447834	TB
Ptac25	10.315	0.450167	0.0148492	TB
Ptac25	10.4817	0.451	0.00942809	TB
Ptac25	10.6483	0.453	0.0131993	TB
Ptac25	10.815	0.459167	0.0162635	TB
Ptac25	10.9817	0.463167	0.0195633	TB
Ptac25	11.1483	0.4645	0.0233345	TB
Ptac25	11.315	0.467167	0.0247487	TB
Ptac25	11.4817	0.47	0.0235702	TB
Ptac25	11.6483	0.470667	0.0249844	TB
Ptac25	11.815	0.472	0.0254558	TB
Ptac25	11.9817	0.474167	0.0247487	TB
Ptac25	12.1483	0.475333	0.0235702	TB
Ptac25	12.315	0.478667	0.0263987	TB
Ptac25	12.4817	0.4775	0.0280486	TB
Ptac25	12.6483	0.478333	0.0311127	TB
Ptac25	12.815	0.481833	0.0275772	TB
Ptac25	12.9817	0.480667	0.0320555	TB
Ptac25	13.1483	0.481	0.0315841	TB
Ptac25	13.315	0.484667	0.0287557	TB
Ptac25	13.4817	0.4835	0.0318198	TB
Ptac25	13.6483	0.486167	0.0304056	TB
Ptac25	13.815	0.485167	0.0318198	TB
Ptac25	13.9817	0.488333	0.0329983	TB
Ptac25	14.1483	0.488667	0.0329983	TB
Ptac25	14.315	0.491667	0.0301699	TB
Ptac25	14.4817	0.492167	0.0294628	TB
Ptac25	14.6483	0.491833	0.0299342	TB
Ptac25	14.815	0.491833	0.0341768	TB
Ptac25	14.9817	0.494167	0.0318198	TB
Ptac25	15.1483	0.495	0.0329983	TB
Ptac25	15.315	0.4955	0.035591	TB
Ptac25	15.4817	0.495833	0.0341768	TB
Ptac25	15.6483	0.497667	0.0325269	TB
Ptac25	15.815	0.4985	0.0327626	TB
Ptac25	15.9817	0.500167	0.033234	TB
Ptac25	16.1483	0.498333	0.037241	TB
Ptac25	16.315	0.499333	0.0358267	TB
Ptac25	16.4817	0.501833	0.033234	TB
Ptac25	16.6483	0.502667	0.0320555	TB
Ptac25	16.815	0.501333	0.0358267	TB
Ptac25	16.9817	0.503667	0.0377124	TB
Ptac25	17.1483	0.5045	0.035591	TB
Ptac25	17.315	0.506	0.0358267	TB
Ptac25	17.4817	0.5065	0.0374767	TB
Ptac25	17.6483	0.506333	0.0400694	TB
Ptac25	17.815	0.507167	0.0374767	TB
Ptac25	17.9817	0.509167	0.0384195	TB
Ptac25	18.1483	0.506833	0.0407765	TB
Ptac25	18.315	0.508333	0.0381838	TB
Ptac25	18.4817	0.508667	0.0405408	TB
Ptac25	18.6483	0.507833	0.0412479	TB
Ptac25	18.815	0.506667	0.0447834	TB
Ptac25	18.9817	0.510833	0.0403051	TB
Ptac25	19.1483	0.508833	0.0478476	TB
Ptac25	19.315	0.507833	0.0454905	TB
Ptac25	19.4817	0.509667	0.0447834	TB
Ptac25	19.6483	0.513167	0.0426621	TB
Ptac25	19.815	0.5125	0.0440763	TB
Ptac25	19.9817	0.514833	0.0412479	TB
Ptac25	20.1483	0.515833	0.0407765	TB
Ptac25	20.315	0.515833	0.0412479	TB
Ptac25	20.4817	0.513833	0.0473762	TB
Ptac25	20.6483	0.515333	0.0452548	TB
Ptac25	20.815	0.517167	0.0431335	TB
Ptac25	20.9817	0.517333	0.0424264	TB
Ptac25	21.1483	0.517333	0.041955	TB
Ptac25	21.315	0.516833	0.0473762	TB
Ptac25	21.4817	0.518333	0.0433692	TB
Ptac25	21.6483	0.516	0.0490261	TB
Ptac25	21.815	0.519	0.0447834	TB
Ptac25	21.9817	0.515167	0.0511474	TB
Ptac25	22.1483	0.5155	0.0473762	TB
Ptac25	22.315	0.515667	0.0513831	TB
Ptac25	22.4817	0.517833	0.0487904	TB
Ptac25	22.6483	0.517667	0.0457262	TB
Ptac25	22.815	0.516	0.0518545	TB
Ptac25	22.9817	0.5195	0.0459619	TB
Ptac25	23.1483	0.516	0.0480833	TB
Ptac25	23.315	0.518	0.0504403	TB
Ptac3	0.481667	0.0045	0.000707107	TB
Ptac3	0.648333	0.0035	0.00212132	TB
Ptac3	0.815	0.00433333	0.00329983	TB
Ptac3	0.981667	0.00533333	0.00377124	TB
Ptac3	1.14833	0.00633333	0.00471405	TB
Ptac3	1.315	0.0075	0.00589256	TB
Ptac3	1.48167	0.00916667	0.00777817	TB
Ptac3	1.64833	0.0118333	0.00966379	TB
Ptac3	1.815	0.0136667	0.0103709	TB
Ptac3	1.98167	0.016	0.0122565	TB
Ptac3	2.14833	0.0213333	0.0150849	TB
Ptac3	2.315	0.026	0.0169706	TB
Ptac3	2.48167	0.031	0.0240416	TB
Ptac3	2.64833	0.037	0.0263987	TB
Ptac3	2.815	0.0431667	0.0318198	TB
Ptac3	2.98167	0.0528333	0.0379481	TB
Ptac3	3.14833	0.0625	0.0436049	TB
Ptac3	3.315	0.0741667	0.050676	TB
Ptac3	3.48167	0.0853333	0.0527973	TB
Ptac3	3.64833	0.0935	0.0563328	TB
Ptac3	3.815	0.1065	0.0568042	TB
Ptac3	3.98167	0.118833	0.0610469	TB
Ptac3	4.14833	0.133167	0.0605755	TB
Ptac3	4.315	0.151	0.0622254	TB
Ptac3	4.48167	0.169667	0.0645824	TB
Ptac3	4.64833	0.178	0.0692965	TB
Ptac3	4.815	0.193	0.0763675	TB
Ptac3	4.98167	0.207667	0.0796674	TB
Ptac3	5.14833	0.223667	0.0872098	TB
Ptac3	5.315	0.248333	0.0834386	TB
Ptac3	5.48167	0.265333	0.088624	TB
Ptac3	5.64833	0.284	0.0810816	TB
Ptac3	5.815	0.293333	0.0966379	TB
Ptac3	5.98167	0.304167	0.0982878	TB
Ptac3	6.14833	0.318	0.102295	TB
Ptac3	6.315	0.346	0.0843814	TB
Ptac3	6.48167	0.3555	0.10583	TB
Ptac3	6.64833	0.3715	0.0940452	TB
Ptac3	6.815	0.386	0.0956951	TB
Ptac3	6.98167	0.403667	0.0938095	TB
Ptac3	7.14833	0.413167	0.0964022	TB
Ptac3	7.315	0.4335	0.0916882	TB
Ptac3	7.48167	0.4345	0.103473	TB
Ptac3	7.64833	0.450833	0.0931024	TB
Ptac3	7.815	0.457167	0.0997021	TB
Ptac3	7.98167	0.479333	0.0820244	TB
Ptac3	8.14833	0.484	0.0829672	TB
Ptac3	8.315	0.484667	0.0928667	TB
Ptac3	8.48167	0.496	0.0890955	TB
Ptac3	8.64833	0.503833	0.0865027	TB
Ptac3	8.815	0.510167	0.0747176	TB
Ptac3	8.98167	0.5265	0.0601041	TB
Ptac3	9.14833	0.534833	0.0601041	TB
Ptac3	9.315	0.538333	0.0518545	TB
Ptac3	9.48167	0.552167	0.0473762	TB
Ptac3	9.64833	0.555833	0.050676	TB
Ptac3	9.815	0.5645	0.0365339	TB
Ptac3	9.98167	0.5695	0.0275772	TB
Ptac3	10.1483	0.574667	0.037241	TB
Ptac3	10.315	0.579	0.0235702	TB
Ptac3	10.4817	0.581833	0.035591	TB
Ptac3	10.6483	0.5835	0.0299342	TB
Ptac3	10.815	0.5895	0.0313484	TB
Ptac3	10.9817	0.596333	0.0259272	TB
Ptac3	11.1483	0.5965	0.0233345	TB
Ptac3	11.315	0.601	0.0212132	TB
Ptac3	11.4817	0.606167	0.0266344	TB
Ptac3	11.6483	0.608667	0.0287557	TB
Ptac3	11.815	0.609667	0.0320555	TB
Ptac3	11.9817	0.6145	0.0318198	TB
Ptac3	12.1483	0.6155	0.033234	TB
Ptac3	12.315	0.625167	0.0266344	TB
Ptac3	12.4817	0.6225	0.0271058	TB
Ptac3	12.6483	0.626333	0.0240416	TB
Ptac3	12.815	0.634	0.0268701	TB
Ptac3	12.9817	0.632833	0.0214489	TB
Ptac3	13.1483	0.636667	0.024513	TB
Ptac3	13.315	0.641167	0.0256915	TB
Ptac3	13.4817	0.643	0.0235702	TB
Ptac3	13.6483	0.648333	0.0278129	TB
Ptac3	13.815	0.643167	0.033234	TB
Ptac3	13.9817	0.653167	0.0200347	TB
Ptac3	14.1483	0.6545	0.0219203	TB
Ptac3	14.315	0.660667	0.0273415	TB
Ptac3	14.4817	0.663167	0.026163	TB
Ptac3	14.6483	0.665167	0.0289914	TB
Ptac3	14.815	0.6675	0.0271058	TB
Ptac3	14.9817	0.672333	0.0296985	TB
Ptac3	15.1483	0.672667	0.0216846	TB
Ptac3	15.315	0.671667	0.0216846	TB
Ptac3	15.4817	0.675167	0.0247487	TB
Ptac3	15.6483	0.6835	0.0280486	TB
Ptac3	15.815	0.6815	0.0322912	TB
Ptac3	15.9817	0.6835	0.0384195	TB
Ptac3	16.1483	0.684	0.0235702	TB
Ptac3	16.315	0.690833	0.026163	TB
Ptac3	16.4817	0.6935	0.0271058	TB
Ptac3	16.6483	0.697667	0.0315841	TB
Ptac3	16.815	0.697	0.024513	TB
Ptac3	16.9817	0.695	0.0263987	TB
Ptac3	17.1483	0.701667	0.0263987	TB
Ptac3	17.315	0.705667	0.0273415	TB
Ptac3	17.4817	0.706333	0.0254558	TB
Ptac3	17.6483	0.705167	0.0200347	TB
Ptac3	17.815	0.710333	0.0240416	TB
Ptac3	17.9817	0.712333	0.0240416	TB
Ptac3	18.1483	0.708333	0.0155563	TB
Ptac3	18.315	0.713167	0.0228631	TB
Ptac3	18.4817	0.712167	0.0172063	TB
Ptac3	18.6483	0.712667	0.0179134	TB
Ptac3	18.815	0.714	0.0150849	TB
Ptac3	18.9817	0.7185	0.0190919	TB
Ptac3	19.1483	0.713667	0.0103709	TB
Ptac3	19.315	0.714833	0.0129636	TB
Ptac3	19.4817	0.719833	0.0143778	TB
Ptac3	19.6483	0.723833	0.0209775	TB
Ptac3	19.815	0.719833	0.0139064	TB
Ptac3	19.9817	0.724667	0.0207418	TB
Ptac3	20.1483	0.726167	0.0181491	TB
Ptac3	20.315	0.727	0.0193276	TB
Ptac3	20.4817	0.723333	0.0113137	TB
Ptac3	20.6483	0.7245	0.0129636	TB
Ptac3	20.815	0.727167	0.0172063	TB
Ptac3	20.9817	0.727	0.0183848	TB
Ptac3	21.1483	0.73	0.0188562	TB
Ptac3	21.315	0.725667	0.0113137	TB
Ptac3	21.4817	0.731	0.0179134	TB
Ptac3	21.6483	0.725833	0.0106066	TB
Ptac3	21.815	0.7315	0.0172063	TB
Ptac3	21.9817	0.728	0.0122565	TB
Ptac3	22.1483	0.727833	0.0124922	TB
Ptac3	22.315	0.725	0.0136707	TB
Ptac3	22.4817	0.7285	0.0148492	TB
Ptac3	22.6483	0.730833	0.0157921	TB
Ptac3	22.815	0.728333	0.00895669	TB
Ptac3	22.9817	0.733167	0.0167349	TB
Ptac3	23.1483	0.7295	0.0143778	TB
Ptac3	23.315	0.726833	0.013435	TB
Ptac50	0.481667	0.002	0.00145297	TB
Ptac50	0.648333	0.00266667	0.00120185	TB
Ptac50	0.815	0.00277778	0.00171053	TB
Ptac50	0.981667	0.00344444	0.00164429	TB
Ptac50	1.14833	0.00444444	0.00171053	TB
Ptac50	1.315	0.00444444	0.0027955	TB
Ptac50	1.48167	0.00511111	0.003372	TB
Ptac50	1.64833	0.00622222	0.00416778	TB
Ptac50	1.815	0.00777778	0.00411411	TB
Ptac50	1.98167	0.00866667	0.00554777	TB
Ptac50	2.14833	0.0101111	0.00636251	TB
Ptac50	2.315	0.0118889	0.00707369	TB
Ptac50	2.48167	0.0135556	0.00852665	TB
Ptac50	2.64833	0.0162222	0.0109053	TB
Ptac50	2.815	0.0187778	0.0129629	TB
Ptac50	2.98167	0.0222222	0.0155254	TB
Ptac50	3.14833	0.0257778	0.0182402	TB
Ptac50	3.315	0.0297778	0.0205327	TB
Ptac50	3.48167	0.0345556	0.0207962	TB
Ptac50	3.64833	0.0396667	0.0239467	TB
Ptac50	3.815	0.0465556	0.0276774	TB
Ptac50	3.98167	0.0527778	0.0308046	TB
Ptac50	4.14833	0.0601111	0.0313428	TB
Ptac50	4.315	0.0656667	0.0319913	TB
Ptac50	4.48167	0.0713333	0.0327414	TB
Ptac50	4.64833	0.0801111	0.0350021	TB
Ptac50	4.815	0.0886667	0.0362277	TB
Ptac50	4.98167	0.0993333	0.039633	TB
Ptac50	5.14833	0.106778	0.0388249	TB
Ptac50	5.315	0.118222	0.0399921	TB
Ptac50	5.48167	0.127444	0.0431513	TB
Ptac50	5.64833	0.130778	0.0390986	TB
Ptac50	5.815	0.147667	0.047754	TB
Ptac50	5.98167	0.150444	0.0394832	TB
Ptac50	6.14833	0.161444	0.0419859	TB
Ptac50	6.315	0.180333	0.0519711	TB
Ptac50	6.48167	0.188889	0.0560678	TB
Ptac50	6.64833	0.192111	0.0430882	TB
Ptac50	6.815	0.211333	0.0547428	TB
Ptac50	6.98167	0.215	0.0465988	TB
Ptac50	7.14833	0.220778	0.0487879	TB
Ptac50	7.315	0.237	0.0512651	TB
Ptac50	7.48167	0.241	0.0462829	TB
Ptac50	7.64833	0.252222	0.0409503	TB
Ptac50	7.815	0.262556	0.0390233	TB
Ptac50	7.98167	0.272556	0.0430276	TB
Ptac50	8.14833	0.279778	0.0377629	TB
Ptac50	8.315	0.288778	0.0427633	TB
Ptac50	8.48167	0.300556	0.0467384	TB
Ptac50	8.64833	0.305333	0.0456521	TB
Ptac50	8.815	0.309222	0.0400782	TB
Ptac50	8.98167	0.318556	0.040972	TB
Ptac50	9.14833	0.329556	0.0410289	TB
Ptac50	9.315	0.331667	0.0340049	TB
Ptac50	9.48167	0.338444	0.0405056	TB
Ptac50	9.64833	0.346222	0.0410424	TB
Ptac50	9.815	0.351	0.0362261	TB
Ptac50	9.98167	0.361333	0.0327159	TB
Ptac50	10.1483	0.363556	0.0382976	TB
Ptac50	10.315	0.363667	0.0298161	TB
Ptac50	10.4817	0.371333	0.0312143	TB
Ptac50	10.6483	0.374444	0.0283359	TB
Ptac50	10.815	0.380444	0.0258378	TB
Ptac50	10.9817	0.385889	0.0208095	TB
Ptac50	11.1483	0.388556	0.0181179	TB
Ptac50	11.315	0.389556	0.0155003	TB
Ptac50	11.4817	0.398111	0.0159176	TB
Ptac50	11.6483	0.401889	0.0157209	TB
Ptac50	11.815	0.403111	0.0160774	TB
Ptac50	11.9817	0.405	0.0153442	TB
Ptac50	12.1483	0.410333	0.0170717	TB
Ptac50	12.315	0.413889	0.0140489	TB
Ptac50	12.4817	0.412333	0.0137477	TB
Ptac50	12.6483	0.414667	0.0102144	TB
Ptac50	12.815	0.417	0.0118369	TB
Ptac50	12.9817	0.417333	0.00864741	TB
Ptac50	13.1483	0.422444	0.0110972	TB
Ptac50	13.315	0.422889	0.00902055	TB
Ptac50	13.4817	0.426222	0.00856565	TB
Ptac50	13.6483	0.429222	0.00895255	TB
Ptac50	13.815	0.427556	0.0111571	TB
Ptac50	13.9817	0.431111	0.00850054	TB
Ptac50	14.1483	0.429444	0.00753019	TB
Ptac50	14.315	0.432333	0.00818535	TB
Ptac50	14.4817	0.433667	0.00920748	TB
Ptac50	14.6483	0.432778	0.00931148	TB
Ptac50	14.815	0.433222	0.00856565	TB
Ptac50	14.9817	0.436	0.00935117	TB
Ptac50	15.1483	0.437333	0.0112151	TB
Ptac50	15.315	0.434333	0.011865	TB
Ptac50	15.4817	0.436778	0.0101233	TB
Ptac50	15.6483	0.438333	0.00829324	TB
Ptac50	15.815	0.438111	0.0107772	TB
Ptac50	15.9817	0.435778	0.00943005	TB
Ptac50	16.1483	0.438889	0.0098451	TB
Ptac50	16.315	0.437889	0.00884643	TB
Ptac50	16.4817	0.439	0.00966667	TB
Ptac50	16.6483	0.439778	0.0103297	TB
Ptac50	16.815	0.44	0.0109138	TB
Ptac50	16.9817	0.440556	0.0114956	TB
Ptac50	17.1483	0.440889	0.0104208	TB
Ptac50	17.315	0.441556	0.011276	TB
Ptac50	17.4817	0.442111	0.0081944	TB
Ptac50	17.6483	0.443444	0.0115486	TB
Ptac50	17.815	0.443333	0.0104934	TB
Ptac50	17.9817	0.442667	0.0107858	TB
Ptac50	18.1483	0.443	0.0120046	TB
Ptac50	18.315	0.441556	0.0113448	TB
Ptac50	18.4817	0.443444	0.0102216	TB
Ptac50	18.6483	0.444	0.012252	TB
Ptac50	18.815	0.443889	0.00865598	TB
Ptac50	18.9817	0.444	0.0104083	TB
Ptac50	19.1483	0.440778	0.013167	TB
Ptac50	19.315	0.442111	0.0120293	TB
Ptac50	19.4817	0.444444	0.00875807	TB
Ptac50	19.6483	0.442889	0.00985638	TB
Ptac50	19.815	0.443222	0.0106684	TB
Ptac50	19.9817	0.443778	0.00989575	TB
Ptac50	20.1483	0.443889	0.00966283	TB
Ptac50	20.315	0.444667	0.00959745	TB
Ptac50	20.4817	0.446111	0.0127381	TB
Ptac50	20.6483	0.444889	0.00966283	TB
Ptac50	20.815	0.445	0.0100885	TB
Ptac50	20.9817	0.445	0.0099387	TB
Ptac50	21.1483	0.443889	0.00790452	TB
Ptac50	21.315	0.443222	0.00790452	TB
Ptac50	21.4817	0.443222	0.00667777	TB
Ptac50	21.6483	0.444556	0.00770522	TB
Ptac50	21.815	0.444	0.00648931	TB
Ptac50	21.9817	0.443667	0.00568624	TB
Ptac50	22.1483	0.445444	0.00892147	TB
Ptac50	22.315	0.444111	0.00701057	TB
Ptac50	22.4817	0.444667	0.00702377	TB
Ptac50	22.6483	0.443222	0.00485722	TB
Ptac50	22.815	0.440667	0.00688799	TB
Ptac50	22.9817	0.442222	0.00541944	TB
Ptac50	23.1483	0.443111	0.00518902	TB
Ptac50	23.315	0.442667	0.00635959	TB
MG1655_WT	0.481667	0.00211111	0.000509175	TB
MG1655_WT	0.648333	0.002	0.0011547	TB
MG1655_WT	0.815	0.00244444	0.00164429	TB
MG1655_WT	0.981667	0.003	0.00152753	TB
MG1655_WT	1.14833	0.003	0.00233333	TB
MG1655_WT	1.315	0.00422222	0.00214303	TB
MG1655_WT	1.48167	0.00477778	0.00252396	TB
MG1655_WT	1.64833	0.00633333	0.002848	TB
MG1655_WT	1.815	0.00677778	0.00315054	TB
MG1655_WT	1.98167	0.00888889	0.00397678	TB
MG1655_WT	2.14833	0.0108889	0.00494788	TB
MG1655_WT	2.315	0.0127778	0.00619438	TB
MG1655_WT	2.48167	0.0154444	0.00771962	TB
MG1655_WT	2.64833	0.02	0.010729	TB
MG1655_WT	2.815	0.0226667	0.0119304	TB
MG1655_WT	2.98167	0.0277778	0.0145195	TB
MG1655_WT	3.14833	0.034	0.0172948	TB
MG1655_WT	3.315	0.0401111	0.0210035	TB
MG1655_WT	3.48167	0.0476667	0.0223781	TB
MG1655_WT	3.64833	0.0563333	0.025658	TB
MG1655_WT	3.815	0.0677778	0.0315266	TB
MG1655_WT	3.98167	0.0775556	0.0340005	TB
MG1655_WT	4.14833	0.0896667	0.0356947	TB
MG1655_WT	4.315	0.101222	0.0374912	TB
MG1655_WT	4.48167	0.119333	0.0403416	TB
MG1655_WT	4.64833	0.130333	0.0399625	TB
MG1655_WT	4.815	0.144	0.0438634	TB
MG1655_WT	4.98167	0.161778	0.0485447	TB
MG1655_WT	5.14833	0.173778	0.0467883	TB
MG1655_WT	5.315	0.191889	0.048328	TB
MG1655_WT	5.48167	0.209556	0.0518902	TB
MG1655_WT	5.64833	0.221667	0.0473157	TB
MG1655_WT	5.815	0.239	0.0591805	TB
MG1655_WT	5.98167	0.246444	0.0486762	TB
MG1655_WT	6.14833	0.264556	0.049791	TB
MG1655_WT	6.315	0.291556	0.0613101	TB
MG1655_WT	6.48167	0.302111	0.0630012	TB
MG1655_WT	6.64833	0.311778	0.0551123	TB
MG1655_WT	6.815	0.331556	0.0624449	TB
MG1655_WT	6.98167	0.348778	0.0539355	TB
MG1655_WT	7.14833	0.357111	0.0526079	TB
MG1655_WT	7.315	0.375778	0.0526216	TB
MG1655_WT	7.48167	0.381444	0.0470158	TB
MG1655_WT	7.64833	0.396667	0.0468413	TB
MG1655_WT	7.815	0.409444	0.0484015	TB
MG1655_WT	7.98167	0.423889	0.0471609	TB
MG1655_WT	8.14833	0.431778	0.0484451	TB
MG1655_WT	8.315	0.443889	0.0528124	TB
MG1655_WT	8.48167	0.457111	0.0532398	TB
MG1655_WT	8.64833	0.468333	0.0543732	TB
MG1655_WT	8.815	0.477556	0.0462869	TB
MG1655_WT	8.98167	0.489111	0.0449893	TB
MG1655_WT	9.14833	0.499778	0.0437979	TB
MG1655_WT	9.315	0.506778	0.038716	TB
MG1655_WT	9.48167	0.515889	0.0406343	TB
MG1655_WT	9.64833	0.525111	0.0381114	TB
MG1655_WT	9.815	0.530111	0.0348606	TB
MG1655_WT	9.98167	0.535667	0.0303333	TB
MG1655_WT	10.1483	0.541333	0.0352326	TB
MG1655_WT	10.315	0.543444	0.0302459	TB
MG1655_WT	10.4817	0.549444	0.0333772	TB
MG1655_WT	10.6483	0.552222	0.031546	TB
MG1655_WT	10.815	0.556222	0.0318771	TB
MG1655_WT	10.9817	0.560444	0.0324984	TB
MG1655_WT	11.1483	0.562889	0.0304363	TB
MG1655_WT	11.315	0.565333	0.0302783	TB
MG1655_WT	11.4817	0.570444	0.0332237	TB
MG1655_WT	11.6483	0.573444	0.0323631	TB
MG1655_WT	11.815	0.576222	0.0330191	TB
MG1655_WT	11.9817	0.578444	0.0326978	TB
MG1655_WT	12.1483	0.582	0.0328448	TB
MG1655_WT	12.315	0.586111	0.0329281	TB
MG1655_WT	12.4817	0.586444	0.0315001	TB
MG1655_WT	12.6483	0.589889	0.0301521	TB
MG1655_WT	12.815	0.593889	0.0328842	TB
MG1655_WT	12.9817	0.594889	0.0310633	TB
MG1655_WT	13.1483	0.598333	0.0313067	TB
MG1655_WT	13.315	0.602333	0.0328295	TB
MG1655_WT	13.4817	0.604667	0.0315718	TB
MG1655_WT	13.6483	0.608556	0.0337743	TB
MG1655_WT	13.815	0.609222	0.0326944	TB
MG1655_WT	13.9817	0.612667	0.0316351	TB
MG1655_WT	14.1483	0.615667	0.0302655	TB
MG1655_WT	14.315	0.619778	0.0326349	TB
MG1655_WT	14.4817	0.622111	0.033014	TB
MG1655_WT	14.6483	0.624889	0.0333105	TB
MG1655_WT	14.815	0.627	0.0314766	TB
MG1655_WT	14.9817	0.628667	0.0349619	TB
MG1655_WT	15.1483	0.630889	0.0305893	TB
MG1655_WT	15.315	0.631444	0.0307992	TB
MG1655_WT	15.4817	0.635111	0.0322393	TB
MG1655_WT	15.6483	0.640222	0.0344744	TB
MG1655_WT	15.815	0.641222	0.0356173	TB
MG1655_WT	15.9817	0.644667	0.0355168	TB
MG1655_WT	16.1483	0.643556	0.0313268	TB
MG1655_WT	16.315	0.648667	0.0335012	TB
MG1655_WT	16.4817	0.651	0.0343851	TB
MG1655_WT	16.6483	0.653444	0.0354876	TB
MG1655_WT	16.815	0.655333	0.0341435	TB
MG1655_WT	16.9817	0.656222	0.0333105	TB
MG1655_WT	17.1483	0.659667	0.0351773	TB
MG1655_WT	17.315	0.662	0.035484	TB
MG1655_WT	17.4817	0.664	0.0349539	TB
MG1655_WT	17.6483	0.664889	0.0325258	TB
MG1655_WT	17.815	0.667444	0.0349799	TB
MG1655_WT	17.9817	0.669778	0.0341522	TB
MG1655_WT	18.1483	0.669444	0.0310561	TB
MG1655_WT	18.315	0.672778	0.0332003	TB
MG1655_WT	18.4817	0.672778	0.0318962	TB
MG1655_WT	18.6483	0.674444	0.0316532	TB
MG1655_WT	18.815	0.674444	0.030141	TB
MG1655_WT	18.9817	0.677222	0.0323219	TB
MG1655_WT	19.1483	0.676667	0.0281603	TB
MG1655_WT	19.315	0.677667	0.0294637	TB
MG1655_WT	19.4817	0.679778	0.0310722	TB
MG1655_WT	19.6483	0.681667	0.0319913	TB
MG1655_WT	19.815	0.681778	0.0300783	TB
MG1655_WT	19.9817	0.684444	0.0320492	TB
MG1655_WT	20.1483	0.684333	0.0314236	TB
MG1655_WT	20.315	0.684778	0.0310722	TB
MG1655_WT	20.4817	0.685556	0.0303834	TB
MG1655_WT	20.6483	0.686222	0.0308335	TB
MG1655_WT	20.815	0.687222	0.0320301	TB
MG1655_WT	20.9817	0.688222	0.031823	TB
MG1655_WT	21.1483	0.688889	0.032153	TB
MG1655_WT	21.315	0.688	0.0301386	TB
MG1655_WT	21.4817	0.689222	0.0317461	TB
MG1655_WT	21.6483	0.688778	0.0301207	TB
MG1655_WT	21.815	0.689556	0.0316234	TB
MG1655_WT	21.9817	0.689111	0.0307396	TB
MG1655_WT	22.1483	0.689556	0.0311008	TB
MG1655_WT	22.315	0.689889	0.0308767	TB
MG1655_WT	22.4817	0.690667	0.0319392	TB
MG1655_WT	22.6483	0.689889	0.0320578	TB
MG1655_WT	22.815	0.69	0.0312001	TB
MG1655_WT	22.9817	0.689889	0.0303632	TB
MG1655_WT	23.1483	0.690222	0.0313924	TB
MG1655_WT	23.315	0.690222	0.0316953	TB

## Sheet: Supplementary Figure 1b
Strain	Time, h	GFP/OD600_mean	GFP/OD600_SD	media
Ptac0	0.481667	13001.9	6098.65	TB
Ptac0	0.648333	11307.4	2398.57	TB
Ptac0	0.815	8092.59	2152.69	TB
Ptac0	0.981667	7354.47	1742.15	TB
Ptac0	1.14833	6215.23	1325.9	TB
Ptac0	1.315	3187.23	1326.27	TB
Ptac0	1.48167	3423.1	399.782	TB
Ptac0	1.64833	3157.05	437.702	TB
Ptac0	1.815	3151.89	844.046	TB
Ptac0	1.98167	2409.65	219.478	TB
Ptac0	2.14833	1946.2	122.914	TB
Ptac0	2.315	2057.78	372.511	TB
Ptac0	2.48167	2357.37	258.526	TB
Ptac0	2.64833	2208.96	108.425	TB
Ptac0	2.815	2155.42	215.05	TB
Ptac0	2.98167	2110.17	246.177	TB
Ptac0	3.14833	2255.29	454.8	TB
Ptac0	3.315	2329.77	990.466	TB
Ptac0	3.48167	2990.6	2152.12	TB
Ptac0	3.64833	4237.19	3792.2	TB
Ptac0	3.815	5177.89	5042.39	TB
Ptac0	3.98167	5908.34	5772.36	TB
Ptac0	4.14833	6974.15	6080.06	TB
Ptac0	4.315	8479.65	5233.46	TB
Ptac0	4.48167	10626.2	3472.61	TB
Ptac0	4.64833	13197.6	2203.12	TB
Ptac0	4.815	15602.3	4033.37	TB
Ptac0	4.98167	17239.1	5962.09	TB
Ptac0	5.14833	18213.8	7136.96	TB
Ptac0	5.315	18109.4	7085.66	TB
Ptac0	5.48167	18541.7	7658.5	TB
Ptac0	5.64833	18556.4	7095.3	TB
Ptac0	5.815	18646.4	7086.26	TB
Ptac0	5.98167	19167.6	7211.4	TB
Ptac0	6.14833	19267.5	7118.53	TB
Ptac0	6.315	18472.5	6434.07	TB
Ptac0	6.48167	18550.1	6443.9	TB
Ptac0	6.64833	18307.6	6438.88	TB
Ptac0	6.815	17926.8	6422.7	TB
Ptac0	6.98167	17592.1	6198.15	TB
Ptac0	7.14833	17264.3	6410.96	TB
Ptac0	7.315	17059.4	6398.75	TB
Ptac0	7.48167	16838.9	6612.02	TB
Ptac0	7.64833	16363.3	6359.4	TB
Ptac0	7.815	15823.5	6019.97	TB
Ptac0	7.98167	15594.7	5929.16	TB
Ptac0	8.14833	15271.5	5752.31	TB
Ptac0	8.315	15060.4	5700.35	TB
Ptac0	8.48167	14785.3	5485.92	TB
Ptac0	8.64833	14485.6	5426.48	TB
Ptac0	8.815	14220.6	5026.91	TB
Ptac0	8.98167	13803.8	4508.17	TB
Ptac0	9.14833	13771	4687.73	TB
Ptac0	9.315	13572.1	4421.28	TB
Ptac0	9.48167	13282.6	4308.78	TB
Ptac0	9.64833	13028.6	4055.58	TB
Ptac0	9.815	12857.9	3816.43	TB
Ptac0	9.98167	12768	3713.8	TB
Ptac0	10.1483	12578.1	3761.54	TB
Ptac0	10.315	12618.2	3636.62	TB
Ptac0	10.4817	12483.5	3681.24	TB
Ptac0	10.6483	12413.6	3659.66	TB
Ptac0	10.815	12307	3695.38	TB
Ptac0	10.9817	12073.2	3509.71	TB
Ptac0	11.1483	12061.8	3545.59	TB
Ptac0	11.315	11969.2	3476.4	TB
Ptac0	11.4817	11879.2	3484.75	TB
Ptac0	11.6483	11808.6	3453.35	TB
Ptac0	11.815	11686.1	3521.02	TB
Ptac0	11.9817	11658.9	3515.02	TB
Ptac0	12.1483	11543.5	3491.29	TB
Ptac0	12.315	11347.4	3383.27	TB
Ptac0	12.4817	11438.5	3410.65	TB
Ptac0	12.6483	11309.7	3373.89	TB
Ptac0	12.815	11203	3302.96	TB
Ptac0	12.9817	11168.4	3351.74	TB
Ptac0	13.1483	11095.4	3307.25	TB
Ptac0	13.315	10965.2	3243.85	TB
Ptac0	13.4817	11017.4	3240.08	TB
Ptac0	13.6483	10868.9	3217.75	TB
Ptac0	13.815	10808.6	3297.26	TB
Ptac0	13.9817	10764.6	3167.15	TB
Ptac0	14.1483	10708.8	3190.21	TB
Ptac0	14.315	10590.8	3154.88	TB
Ptac0	14.4817	10521.9	3176.46	TB
Ptac0	14.6483	10492.3	3199.71	TB
Ptac0	14.815	10465.7	3173.24	TB
Ptac0	14.9817	10334.9	3136.17	TB
Ptac0	15.1483	10318	3091.35	TB
Ptac0	15.315	10255.1	3085.23	TB
Ptac0	15.4817	10230	3116.9	TB
Ptac0	15.6483	10174.8	3047.94	TB
Ptac0	15.815	10055	3022.38	TB
Ptac0	15.9817	10066.5	2977.65	TB
Ptac0	16.1483	10091	2998.25	TB
Ptac0	16.315	9998.31	3015.11	TB
Ptac0	16.4817	9985.44	2910.92	TB
Ptac0	16.6483	9968.41	3054.1	TB
Ptac0	16.815	9899.41	2948.8	TB
Ptac0	16.9817	9881.78	2918.53	TB
Ptac0	17.1483	9792.23	2924.47	TB
Ptac0	17.315	9754.3	2961.45	TB
Ptac0	17.4817	9741.04	2940.46	TB
Ptac0	17.6483	9754.81	2876.46	TB
Ptac0	17.815	9666.58	2858.27	TB
Ptac0	17.9817	9654.33	2793.83	TB
Ptac0	18.1483	9668.89	2829.13	TB
Ptac0	18.315	9642.81	2815.35	TB
Ptac0	18.4817	9597.84	2780.44	TB
Ptac0	18.6483	9586.99	2796.44	TB
Ptac0	18.815	9694.04	2829.85	TB
Ptac0	18.9817	9527.66	2813.46	TB
Ptac0	19.1483	9584.28	2774.77	TB
Ptac0	19.315	9544.21	2750.43	TB
Ptac0	19.4817	9543.59	2812.59	TB
Ptac0	19.6483	9536.1	2782.97	TB
Ptac0	19.815	9557.81	2733.18	TB
Ptac0	19.9817	9516.08	2753.55	TB
Ptac0	20.1483	9452.67	2675.81	TB
Ptac0	20.315	9422.22	2757.36	TB
Ptac0	20.4817	9482.8	2766.11	TB
Ptac0	20.6483	9480.92	2740.13	TB
Ptac0	20.815	9448.64	2714.92	TB
Ptac0	20.9817	9449.57	2770.5	TB
Ptac0	21.1483	9465.64	2727.39	TB
Ptac0	21.315	9431.97	2633.49	TB
Ptac0	21.4817	9392.22	2713.53	TB
Ptac0	21.6483	9451.04	2699.72	TB
Ptac0	21.815	9416.72	2752.96	TB
Ptac0	21.9817	9399.4	2738.5	TB
Ptac0	22.1483	9392.09	2770.92	TB
Ptac0	22.315	9466.84	2689.37	TB
Ptac0	22.4817	9355.48	2652.85	TB
Ptac0	22.6483	9412.01	2748.42	TB
Ptac0	22.815	9469.64	2707.16	TB
Ptac0	22.9817	9400.93	2680.92	TB
Ptac0	23.1483	9430.05	2767.28	TB
Ptac0	23.315	9394.7	2651.55	TB
Ptac1	0.481667	5191.67	4395.85	TB
Ptac1	0.648333	5774.31	633.45	TB
Ptac1	0.815	8487.17	4362.92	TB
Ptac1	0.981667	7978.66	4126.91	TB
Ptac1	1.14833	7184.05	3911.64	TB
Ptac1	1.315	5430.33	2900.77	TB
Ptac1	1.48167	5617.26	3080.43	TB
Ptac1	1.64833	4229.76	2393.5	TB
Ptac1	1.815	4191.74	1527.44	TB
Ptac1	1.98167	3474.71	941.155	TB
Ptac1	2.14833	2407.53	267.555	TB
Ptac1	2.315	2819.01	57.5977	TB
Ptac1	2.48167	2995.28	194.547	TB
Ptac1	2.64833	2938.47	194.62	TB
Ptac1	2.815	3197.68	64.9394	TB
Ptac1	2.98167	2787.28	793.12	TB
Ptac1	3.14833	3385.04	836.232	TB
Ptac1	3.315	3695.6	1726.05	TB
Ptac1	3.48167	4994.78	3585.48	TB
Ptac1	3.64833	7099.23	5863.75	TB
Ptac1	3.815	8547.63	7580.54	TB
Ptac1	3.98167	9651.53	8570.88	TB
Ptac1	4.14833	10832	8811.08	TB
Ptac1	4.315	12442.3	7918	TB
Ptac1	4.48167	14820.1	5556.69	TB
Ptac1	4.64833	17559.2	1214.67	TB
Ptac1	4.815	20955.4	2160	TB
Ptac1	4.98167	23612.6	5019.52	TB
Ptac1	5.14833	25063.7	6251.33	TB
Ptac1	5.315	24815.1	5969.34	TB
Ptac1	5.48167	24921.5	5878.81	TB
Ptac1	5.64833	24934.9	5676.84	TB
Ptac1	5.815	25037.7	6188.73	TB
Ptac1	5.98167	26137.4	6518.73	TB
Ptac1	6.14833	26168.1	6503.76	TB
Ptac1	6.315	25638	6914.04	TB
Ptac1	6.48167	25856.8	7861.73	TB
Ptac1	6.64833	25930	7327.54	TB
Ptac1	6.815	25696.7	7782.91	TB
Ptac1	6.98167	25488.7	8684.98	TB
Ptac1	7.14833	24998.1	8341.11	TB
Ptac1	7.315	24609.3	8958.56	TB
Ptac1	7.48167	24452.8	8632.89	TB
Ptac1	7.64833	24069.7	8632.58	TB
Ptac1	7.815	23469.3	8620	TB
Ptac1	7.98167	22711.1	8196.24	TB
Ptac1	8.14833	22483.8	8305	TB
Ptac1	8.315	22017.5	8047.37	TB
Ptac1	8.48167	21506.3	7946.39	TB
Ptac1	8.64833	21104.9	7615.26	TB
Ptac1	8.815	20746.7	7081.47	TB
Ptac1	8.98167	20469.8	6828.95	TB
Ptac1	9.14833	20101.2	6489.24	TB
Ptac1	9.315	19668.3	6032.06	TB
Ptac1	9.48167	19336.6	6049.38	TB
Ptac1	9.64833	19046.2	5801.66	TB
Ptac1	9.815	19016.7	5530.75	TB
Ptac1	9.98167	18779.4	5448.93	TB
Ptac1	10.1483	18447.8	5467.53	TB
Ptac1	10.315	18539.8	5348.76	TB
Ptac1	10.4817	18157.7	5280.78	TB
Ptac1	10.6483	18239.7	5341.88	TB
Ptac1	10.815	17888.6	5116.43	TB
Ptac1	10.9817	17762.8	4949.72	TB
Ptac1	11.1483	17756.3	5092.83	TB
Ptac1	11.315	17648.2	4931.62	TB
Ptac1	11.4817	17467.4	5068.55	TB
Ptac1	11.6483	17374.4	5065.93	TB
Ptac1	11.815	17078.3	4909.36	TB
Ptac1	11.9817	17080	5094.78	TB
Ptac1	12.1483	16999	4947.81	TB
Ptac1	12.315	16748.6	4811.08	TB
Ptac1	12.4817	16700.2	4804.82	TB
Ptac1	12.6483	16531.6	4711.44	TB
Ptac1	12.815	16348.7	4670.53	TB
Ptac1	12.9817	16309.2	4648.66	TB
Ptac1	13.1483	16202.6	4530.43	TB
Ptac1	13.315	16108.6	4659.64	TB
Ptac1	13.4817	16093.3	4403.11	TB
Ptac1	13.6483	15896.3	4542.73	TB
Ptac1	13.815	15880.6	4518.92	TB
Ptac1	13.9817	15634.2	4308.01	TB
Ptac1	14.1483	15641.6	4422.21	TB
Ptac1	14.315	15501.2	4416.66	TB
Ptac1	14.4817	15321.1	4371.04	TB
Ptac1	14.6483	15300.3	4232.71	TB
Ptac1	14.815	15218.5	4263.76	TB
Ptac1	14.9817	15116.4	4277.42	TB
Ptac1	15.1483	14966.8	4177.25	TB
Ptac1	15.315	14941.6	4100.36	TB
Ptac1	15.4817	14781.4	4088.85	TB
Ptac1	15.6483	14729.8	4139.23	TB
Ptac1	15.815	14675	4051.2	TB
Ptac1	15.9817	14624	4082.02	TB
Ptac1	16.1483	14583.2	3962.16	TB
Ptac1	16.315	14461	3972.36	TB
Ptac1	16.4817	14318.2	3881.3	TB
Ptac1	16.6483	14365.5	3839.35	TB
Ptac1	16.815	14326.5	3932.79	TB
Ptac1	16.9817	14160.8	3795.57	TB
Ptac1	17.1483	14115.9	3805.33	TB
Ptac1	17.315	14007.1	3820.25	TB
Ptac1	17.4817	13970.4	3801.14	TB
Ptac1	17.6483	13964.2	3758.81	TB
Ptac1	17.815	13839.5	3731.63	TB
Ptac1	17.9817	13809.2	3769.91	TB
Ptac1	18.1483	13872.2	3727.61	TB
Ptac1	18.315	13719.7	3686.97	TB
Ptac1	18.4817	13748.7	3641.76	TB
Ptac1	18.6483	13624.2	3557.74	TB
Ptac1	18.815	13756.8	3687.89	TB
Ptac1	18.9817	13583.8	3757.91	TB
Ptac1	19.1483	13495.9	3519.73	TB
Ptac1	19.315	13524.5	3567.52	TB
Ptac1	19.4817	13538	3685	TB
Ptac1	19.6483	13420.2	3644.34	TB
Ptac1	19.815	13355.9	3498.53	TB
Ptac1	19.9817	13390.8	3563.77	TB
Ptac1	20.1483	13355.9	3584.38	TB
Ptac1	20.315	13346.5	3648.52	TB
Ptac1	20.4817	13337.2	3492.96	TB
Ptac1	20.6483	13311.3	3573.36	TB
Ptac1	20.815	13294	3569.52	TB
Ptac1	20.9817	13234.8	3627.97	TB
Ptac1	21.1483	13177.8	3537.3	TB
Ptac1	21.315	13199	3391.52	TB
Ptac1	21.4817	13220.7	3526.46	TB
Ptac1	21.6483	13192.4	3495.03	TB
Ptac1	21.815	13065.1	3587.93	TB
Ptac1	21.9817	13206.8	3478.07	TB
Ptac1	22.1483	13106.3	3409.87	TB
Ptac1	22.315	13158.1	3559.84	TB
Ptac1	22.4817	13006.5	3500.18	TB
Ptac1	22.6483	13049.3	3481.81	TB
Ptac1	22.815	13050.8	3467.58	TB
Ptac1	22.9817	12996.8	3520.43	TB
Ptac1	23.1483	13017.4	3456.31	TB
Ptac1	23.315	13022.8	3401.69	TB
Ptac10	0.481667	13000	12623.8	TB
Ptac10	0.648333	14842.6	3318.29	TB
Ptac10	0.815	13107.1	3584.74	TB
Ptac10	0.981667	7822.53	1310.11	TB
Ptac10	1.14833	14623.5	11415.4	TB
Ptac10	1.315	8508.27	2148.12	TB
Ptac10	1.48167	11606.4	2463.14	TB
Ptac10	1.64833	9433.6	1070.05	TB
Ptac10	1.815	12573	2577.24	TB
Ptac10	1.98167	10763.5	1233.35	TB
Ptac10	2.14833	12243.8	1153.26	TB
Ptac10	2.315	13745.7	798.739	TB
Ptac10	2.48167	15348.3	1660.04	TB
Ptac10	2.64833	15746	1573.24	TB
Ptac10	2.815	17304	1924.53	TB
Ptac10	2.98167	17290.7	1994.01	TB
Ptac10	3.14833	18089.6	2783.1	TB
Ptac10	3.315	19261.6	3321.5	TB
Ptac10	3.48167	20848	5212.77	TB
Ptac10	3.64833	23362.1	7249.34	TB
Ptac10	3.815	25629.5	9247.24	TB
Ptac10	3.98167	27935.7	11133.6	TB
Ptac10	4.14833	30450.9	11342.6	TB
Ptac10	4.315	32746.3	10570.3	TB
Ptac10	4.48167	36425.9	7834.1	TB
Ptac10	4.64833	39796.7	7232.66	TB
Ptac10	4.815	44562.9	4334.87	TB
Ptac10	4.98167	48442.3	2879.49	TB
Ptac10	5.14833	51442.7	3655.3	TB
Ptac10	5.315	53341.4	5801.29	TB
Ptac10	5.48167	55283.6	5822.69	TB
Ptac10	5.64833	55750.5	7964.12	TB
Ptac10	5.815	58571.4	6485.42	TB
Ptac10	5.98167	60412.3	5897.48	TB
Ptac10	6.14833	61873.8	4850.85	TB
Ptac10	6.315	63500.6	3525.83	TB
Ptac10	6.48167	65132.7	1967.66	TB
Ptac10	6.64833	67178.8	2246.61	TB
Ptac10	6.815	69469.2	910.273	TB
Ptac10	6.98167	70665.3	1673.27	TB
Ptac10	7.14833	70969.5	1145.44	TB
Ptac10	7.315	71638.1	872.422	TB
Ptac10	7.48167	71725.5	2113.43	TB
Ptac10	7.64833	70555.1	2032.95	TB
Ptac10	7.815	70550.8	1378.62	TB
Ptac10	7.98167	70374.4	1368.87	TB
Ptac10	8.14833	70913.7	1795.22	TB
Ptac10	8.315	71372.5	3383.13	TB
Ptac10	8.48167	71217.5	2715.49	TB
Ptac10	8.64833	70869.3	3937.56	TB
Ptac10	8.815	69613.2	3349.69	TB
Ptac10	8.98167	69330.1	3766.67	TB
Ptac10	9.14833	68026.5	3021.59	TB
Ptac10	9.315	68403.8	3625.08	TB
Ptac10	9.48167	67949.4	3845.1	TB
Ptac10	9.64833	67085.1	3214.37	TB
Ptac10	9.815	66441.3	3422.77	TB
Ptac10	9.98167	65855.4	2550.02	TB
Ptac10	10.1483	64168.2	2591.21	TB
Ptac10	10.315	64563.8	3548.27	TB
Ptac10	10.4817	63804.7	3961.55	TB
Ptac10	10.6483	63313	2970.66	TB
Ptac10	10.815	62466.2	3151.59	TB
Ptac10	10.9817	62149	3753.11	TB
Ptac10	11.1483	61762.2	3157.19	TB
Ptac10	11.315	61409.9	3617.24	TB
Ptac10	11.4817	61237.4	4096.1	TB
Ptac10	11.6483	60653.7	3191.46	TB
Ptac10	11.815	60919.9	3785.22	TB
Ptac10	11.9817	60583.2	3878.91	TB
Ptac10	12.1483	60085.2	3208.4	TB
Ptac10	12.315	59244.7	3708.85	TB
Ptac10	12.4817	59999.4	3948.62	TB
Ptac10	12.6483	59545	3712.08	TB
Ptac10	12.815	59412.8	4444.48	TB
Ptac10	12.9817	58471.7	3280.9	TB
Ptac10	13.1483	58291.9	3230.92	TB
Ptac10	13.315	58509.9	4545.37	TB
Ptac10	13.4817	58293.7	4401.63	TB
Ptac10	13.6483	57907.8	4121.95	TB
Ptac10	13.815	57799.5	3575.46	TB
Ptac10	13.9817	57471.2	4022.68	TB
Ptac10	14.1483	57600.3	4147.26	TB
Ptac10	14.315	56819.2	4281.61	TB
Ptac10	14.4817	56303.9	3809.44	TB
Ptac10	14.6483	56216.1	4120.64	TB
Ptac10	14.815	56287.2	4104.75	TB
Ptac10	14.9817	55779.8	3536.45	TB
Ptac10	15.1483	55510.8	3545.73	TB
Ptac10	15.315	55370.1	3290.78	TB
Ptac10	15.4817	55599.3	3800.1	TB
Ptac10	15.6483	55209.6	4257.53	TB
Ptac10	15.815	54674.9	3612.56	TB
Ptac10	15.9817	54984.3	4454.85	TB
Ptac10	16.1483	54359.3	3414.93	TB
Ptac10	16.315	54481.7	3854.91	TB
Ptac10	16.4817	54386.2	3927.01	TB
Ptac10	16.6483	54261.8	4184.99	TB
Ptac10	16.815	54016	3958.93	TB
Ptac10	16.9817	53887.7	3511.8	TB
Ptac10	17.1483	53674.3	3802.68	TB
Ptac10	17.315	53083.2	3622.98	TB
Ptac10	17.4817	53289.5	4652.62	TB
Ptac10	17.6483	52872.7	3744.12	TB
Ptac10	17.815	52619.2	3950.64	TB
Ptac10	17.9817	52403	4390.88	TB
Ptac10	18.1483	52435	3831.36	TB
Ptac10	18.315	52351.2	4529.76	TB
Ptac10	18.4817	52301.2	4103.27	TB
Ptac10	18.6483	51790.9	3651.65	TB
Ptac10	18.815	52046.7	4012.05	TB
Ptac10	18.9817	51582.5	4109.65	TB
Ptac10	19.1483	52229.8	4452.37	TB
Ptac10	19.315	52118.2	3993.42	TB
Ptac10	19.4817	51725.5	4332.74	TB
Ptac10	19.6483	51275.1	4164.26	TB
Ptac10	19.815	51772	4441.8	TB
Ptac10	19.9817	51240.6	4617.01	TB
Ptac10	20.1483	50988.1	4566.37	TB
Ptac10	20.315	51096.5	4709.87	TB
Ptac10	20.4817	50871.6	4135.63	TB
Ptac10	20.6483	51018.4	4459.23	TB
Ptac10	20.815	50633	4305.28	TB
Ptac10	20.9817	51019.3	4399.11	TB
Ptac10	21.1483	50956.8	4937.13	TB
Ptac10	21.315	50898.2	4844.61	TB
Ptac10	21.4817	50236.1	4651.87	TB
Ptac10	21.6483	50420.5	4226.14	TB
Ptac10	21.815	50354.5	4850.65	TB
Ptac10	21.9817	50320.9	4587.16	TB
Ptac10	22.1483	50168	4368.44	TB
Ptac10	22.315	50734.4	4612.27	TB
Ptac10	22.4817	50420.5	5054.7	TB
Ptac10	22.6483	50007.2	4713.62	TB
Ptac10	22.815	50382.9	4649.5	TB
Ptac10	22.9817	50051.7	4891.13	TB
Ptac10	23.1483	50036.1	4435.62	TB
Ptac10	23.315	50514.1	5131.44	TB
Ptac25	0.481667	5520.83	2150.78	TB
Ptac25	0.648333	10639.8	5642.45	TB
Ptac25	0.815	6326.7	5564.97	TB
Ptac25	0.981667	11824.8	1396.86	TB
Ptac25	1.14833	22300	14425	TB
Ptac25	1.315	12930.2	3784.8	TB
Ptac25	1.48167	16522.3	2169.48	TB
Ptac25	1.64833	20468.8	594.166	TB
Ptac25	1.815	22744.4	3282.91	TB
Ptac25	1.98167	22635.3	5811.56	TB
Ptac25	2.14833	24311.1	8689.56	TB
Ptac25	2.315	27311.2	9180.74	TB
Ptac25	2.48167	29959.7	11123.5	TB
Ptac25	2.64833	30433.9	11606.1	TB
Ptac25	2.815	33399.2	10043	TB
Ptac25	2.98167	35155	11141.6	TB
Ptac25	3.14833	37611.3	12616.4	TB
Ptac25	3.315	39277.4	14995.7	TB
Ptac25	3.48167	42651.8	16424.4	TB
Ptac25	3.64833	45132.1	18818.9	TB
Ptac25	3.815	47002.8	20759.5	TB
Ptac25	3.98167	52612.7	23834.3	TB
Ptac25	4.14833	54573.8	26818.6	TB
Ptac25	4.315	58053.3	26686.5	TB
Ptac25	4.48167	59199.5	23892.9	TB
Ptac25	4.64833	62322	21034.1	TB
Ptac25	4.815	65704.3	18929.7	TB
Ptac25	4.98167	65093.6	15457.5	TB
Ptac25	5.14833	72390.2	14103.9	TB
Ptac25	5.315	75153.5	13721.8	TB
Ptac25	5.48167	77329.9	11575.1	TB
Ptac25	5.64833	79568.9	14763.2	TB
Ptac25	5.815	81564.3	14683.1	TB
Ptac25	5.98167	85370.1	15423.7	TB
Ptac25	6.14833	88036.8	16292.8	TB
Ptac25	6.315	87787.2	18127.4	TB
Ptac25	6.48167	90974.6	17112.8	TB
Ptac25	6.64833	93920.3	19765.1	TB
Ptac25	6.815	93535	17884.1	TB
Ptac25	6.98167	93472.5	18295.7	TB
Ptac25	7.14833	95313.1	16064.9	TB
Ptac25	7.315	96308.1	13803.1	TB
Ptac25	7.48167	98160.3	10227.7	TB
Ptac25	7.64833	97616.5	12199.2	TB
Ptac25	7.815	99048.4	11879.1	TB
Ptac25	7.98167	99286.1	11648.3	TB
Ptac25	8.14833	99087.1	11571.9	TB
Ptac25	8.315	100492	7924.45	TB
Ptac25	8.48167	100185	6946.84	TB
Ptac25	8.64833	99886.9	8141.64	TB
Ptac25	8.815	99958.2	8266.32	TB
Ptac25	8.98167	99261.2	9903.08	TB
Ptac25	9.14833	99925.2	9483.65	TB
Ptac25	9.315	99923.6	8491.97	TB
Ptac25	9.48167	99100.4	7812.13	TB
Ptac25	9.64833	98277.2	7062.77	TB
Ptac25	9.815	98214.9	6702.63	TB
Ptac25	9.98167	97628.3	5614.6	TB
Ptac25	10.1483	95878.6	6556.74	TB
Ptac25	10.315	96026.9	6921.69	TB
Ptac25	10.4817	94785.3	8065.8	TB
Ptac25	10.6483	94523	8403.76	TB
Ptac25	10.815	92890.4	8887.34	TB
Ptac25	10.9817	92448.5	9296.5	TB
Ptac25	11.1483	91997.5	9503.47	TB
Ptac25	11.315	92207.2	9945.3	TB
Ptac25	11.4817	90940.8	9984.71	TB
Ptac25	11.6483	91445.8	9362.93	TB
Ptac25	11.815	90842.9	9627.68	TB
Ptac25	11.9817	90155.5	9080.09	TB
Ptac25	12.1483	90339.5	9268.28	TB
Ptac25	12.315	89584	9389.24	TB
Ptac25	12.4817	89632.4	9472.45	TB
Ptac25	12.6483	89098.9	9869	TB
Ptac25	12.815	88596.3	10496.6	TB
Ptac25	12.9817	88345.3	10228.8	TB
Ptac25	13.1483	88410.1	10153.6	TB
Ptac25	13.315	87937.2	10275.3	TB
Ptac25	13.4817	87621.4	9699.94	TB
Ptac25	13.6483	87988.8	10737.7	TB
Ptac25	13.815	87533.4	10149.9	TB
Ptac25	13.9817	86625.9	9669.16	TB
Ptac25	14.1483	86472.1	10492.6	TB
Ptac25	14.315	86134.8	10489.1	TB
Ptac25	14.4817	86394.2	10548.5	TB
Ptac25	14.6483	86614.2	9700.18	TB
Ptac25	14.815	86026.4	10913.3	TB
Ptac25	14.9817	85525.6	10912.2	TB
Ptac25	15.1483	85426	10333.7	TB
Ptac25	15.315	85255.3	10317.4	TB
Ptac25	15.4817	84689.7	10079.8	TB
Ptac25	15.6483	85245.6	10441.6	TB
Ptac25	15.815	84521	9972.79	TB
Ptac25	15.9817	84587	10208.3	TB
Ptac25	16.1483	84453.4	11208.6	TB
Ptac25	16.315	84652.8	10763.7	TB
Ptac25	16.4817	83788.1	10603.2	TB
Ptac25	16.6483	83466.2	10420	TB
Ptac25	16.815	83692.3	10774.8	TB
Ptac25	16.9817	83260.5	10452	TB
Ptac25	17.1483	83221.1	11427	TB
Ptac25	17.315	83051.5	10396.3	TB
Ptac25	17.4817	82810.2	11168.9	TB
Ptac25	17.6483	82538.5	10742.1	TB
Ptac25	17.815	82573.5	10898.8	TB
Ptac25	17.9817	82250.3	10868.3	TB
Ptac25	18.1483	82282.3	11532.5	TB
Ptac25	18.315	82354.1	11072.3	TB
Ptac25	18.4817	81789.7	11020.1	TB
Ptac25	18.6483	82169.3	10891.1	TB
Ptac25	18.815	82139.5	11620.7	TB
Ptac25	18.9817	81352.9	10949.1	TB
Ptac25	19.1483	81364.2	11743.2	TB
Ptac25	19.315	81873.3	11919.6	TB
Ptac25	19.4817	81142	11338.9	TB
Ptac25	19.6483	80611.8	11334.8	TB
Ptac25	19.815	80965.1	11409.1	TB
Ptac25	19.9817	80648.3	11770.8	TB
Ptac25	20.1483	80239.4	10355.4	TB
Ptac25	20.315	80014.5	10998.1	TB
Ptac25	20.4817	80631.5	11684.1	TB
Ptac25	20.6483	80528.7	11964	TB
Ptac25	20.815	80012.1	11476.4	TB
Ptac25	20.9817	79912.5	11078.7	TB
Ptac25	21.1483	80438.2	10988.7	TB
Ptac25	21.315	80101.6	12157.1	TB
Ptac25	21.4817	79799.6	11613.9	TB
Ptac25	21.6483	79989.7	12506.9	TB
Ptac25	21.815	79630.4	11669.1	TB
Ptac25	21.9817	80093	12380.4	TB
Ptac25	22.1483	79981.1	12145.3	TB
Ptac25	22.315	79833.7	11920.5	TB
Ptac25	22.4817	79408.4	11732.7	TB
Ptac25	22.6483	79396.6	11375.3	TB
Ptac25	22.815	79671.4	11683.9	TB
Ptac25	22.9817	79418.1	11297.7	TB
Ptac25	23.1483	79407.9	12021.1	TB
Ptac25	23.315	79909.1	12485.3	TB
Ptac3	0.481667	5677.08	4935.02	TB
Ptac3	0.648333	9994.44	2914.85	TB
Ptac3	0.815	10625.7	7600.46	TB
Ptac3	0.981667	11502.8	8135.66	TB
Ptac3	1.14833	6377.12	4532.13	TB
Ptac3	1.315	3529.55	1440.52	TB
Ptac3	1.48167	4575.2	1713.41	TB
Ptac3	1.64833	3834.26	902.216	TB
Ptac3	1.815	4002.74	722.559	TB
Ptac3	1.98167	4182.09	581.782	TB
Ptac3	2.14833	3212.78	499.959	TB
Ptac3	2.315	3756.39	454.08	TB
Ptac3	2.48167	3714.93	338.164	TB
Ptac3	2.64833	4163.27	720.356	TB
Ptac3	2.815	4585.05	689.453	TB
Ptac3	2.98167	4855.72	713.471	TB
Ptac3	3.14833	5324.7	1429.56	TB
Ptac3	3.315	6282.03	2619.3	TB
Ptac3	3.48167	7974.92	4936.95	TB
Ptac3	3.64833	10459.4	7319.6	TB
Ptac3	3.815	12221.1	9228.27	TB
Ptac3	3.98167	13527.5	10003.8	TB
Ptac3	4.14833	15343.4	9609.37	TB
Ptac3	4.315	17763.2	7776.94	TB
Ptac3	4.48167	20558.2	4833.21	TB
Ptac3	4.64833	24549.9	877.615	TB
Ptac3	4.815	28706.3	2780.41	TB
Ptac3	4.98167	31584.4	4527.66	TB
Ptac3	5.14833	33537.7	5565.85	TB
Ptac3	5.315	33641.7	5693.82	TB
Ptac3	5.48167	34490.8	6331.62	TB
Ptac3	5.64833	34781.2	5508.76	TB
Ptac3	5.815	35810.5	6978.68	TB
Ptac3	5.98167	36640	6787.39	TB
Ptac3	6.14833	37277	7517.93	TB
Ptac3	6.315	37156.9	7220.34	TB
Ptac3	6.48167	37892.1	8224.9	TB
Ptac3	6.64833	37720.5	7928.34	TB
Ptac3	6.815	37545.2	8917.91	TB
Ptac3	6.98167	37016.9	8635.47	TB
Ptac3	7.14833	36958	9059.93	TB
Ptac3	7.315	36124.4	8815.61	TB
Ptac3	7.48167	36303.1	9755.98	TB
Ptac3	7.64833	35659.4	9587.34	TB
Ptac3	7.815	35167.9	9519.72	TB
Ptac3	7.98167	34395.6	9065.65	TB
Ptac3	8.14833	33856	8973.33	TB
Ptac3	8.315	33905.5	9519.3	TB
Ptac3	8.48167	33206.2	8833.38	TB
Ptac3	8.64833	32760.9	8567.13	TB
Ptac3	8.815	32598	8174.4	TB
Ptac3	8.98167	31593.2	7448.06	TB
Ptac3	9.14833	31184.5	7426.27	TB
Ptac3	9.315	30569.4	6623.54	TB
Ptac3	9.48167	30145.4	6497.1	TB
Ptac3	9.64833	29774.7	6372.02	TB
Ptac3	9.815	29563.3	5982.99	TB
Ptac3	9.98167	29075.6	5583.4	TB
Ptac3	10.1483	28558.3	5344.15	TB
Ptac3	10.315	28290.2	4876.83	TB
Ptac3	10.4817	28118.3	5081.78	TB
Ptac3	10.6483	27796.5	4880.62	TB
Ptac3	10.815	27804.6	4973.36	TB
Ptac3	10.9817	27454	4733.86	TB
Ptac3	11.1483	27371.8	4678.22	TB
Ptac3	11.315	27263	4669.03	TB
Ptac3	11.4817	26844.6	4656.37	TB
Ptac3	11.6483	26710.3	4731.13	TB
Ptac3	11.815	26447.8	4622.1	TB
Ptac3	11.9817	26282.1	4679.62	TB
Ptac3	12.1483	26330.6	4468.25	TB
Ptac3	12.315	25932	4572.63	TB
Ptac3	12.4817	26029	4429.11	TB
Ptac3	12.6483	25875.2	4485.89	TB
Ptac3	12.815	25554.8	4461.3	TB
Ptac3	12.9817	25581.7	4437.28	TB
Ptac3	13.1483	25386.1	4448.61	TB
Ptac3	13.315	25191.3	4437.41	TB
Ptac3	13.4817	24992.3	4430.25	TB
Ptac3	13.6483	24874.6	4237.26	TB
Ptac3	13.815	24845	4408.11	TB
Ptac3	13.9817	24484.3	3968.92	TB
Ptac3	14.1483	24484.1	4189.15	TB
Ptac3	14.315	24330.9	4349.13	TB
Ptac3	14.4817	24137.8	4359.64	TB
Ptac3	14.6483	23973.7	4283	TB
Ptac3	14.815	23860	4174.41	TB
Ptac3	14.9817	23602.6	4379.37	TB
Ptac3	15.1483	23529.3	4002.89	TB
Ptac3	15.315	23519.2	3883.53	TB
Ptac3	15.4817	23469.6	4237.14	TB
Ptac3	15.6483	23021.9	4070.53	TB
Ptac3	15.815	22960.6	4114.1	TB
Ptac3	15.9817	22916.5	4363.77	TB
Ptac3	16.1483	22839.6	4083.15	TB
Ptac3	16.315	22763.5	4103.04	TB
Ptac3	16.4817	22660.3	3989.24	TB
Ptac3	16.6483	22469.8	4118.54	TB
Ptac3	16.815	22426.7	3999.29	TB
Ptac3	16.9817	22408.4	3858.53	TB
Ptac3	17.1483	22158.9	3939.84	TB
Ptac3	17.315	22024.8	3952.95	TB
Ptac3	17.4817	22012.5	4008.03	TB
Ptac3	17.6483	21917.2	3666.5	TB
Ptac3	17.815	21840	3796.93	TB
Ptac3	17.9817	21737.6	3675	TB
Ptac3	18.1483	21795.4	3696.58	TB
Ptac3	18.315	21464.6	3663.7	TB
Ptac3	18.4817	21652.2	3590.49	TB
Ptac3	18.6483	21451.7	3450.39	TB
Ptac3	18.815	21620.2	3401.24	TB
Ptac3	18.9817	21312.5	3712.24	TB
Ptac3	19.1483	21504.7	3474.73	TB
Ptac3	19.315	21408.6	3304.27	TB
Ptac3	19.4817	21230.5	3308.28	TB
Ptac3	19.6483	21050.2	3674.26	TB
Ptac3	19.815	21118	3442.57	TB
Ptac3	19.9817	20916.8	3476.85	TB
Ptac3	20.1483	21031.5	3422.24	TB
Ptac3	20.315	20815.1	3374.9	TB
Ptac3	20.4817	20954.3	3212.67	TB
Ptac3	20.6483	20988.5	3524.27	TB
Ptac3	20.815	20919.9	3488.59	TB
Ptac3	20.9817	20765.6	3415.62	TB
Ptac3	21.1483	20638.9	3620.85	TB
Ptac3	21.315	20804.6	3230.33	TB
Ptac3	21.4817	20547.2	3565.37	TB
Ptac3	21.6483	20818.6	3032.78	TB
Ptac3	21.815	20456.2	3311.41	TB
Ptac3	21.9817	20531.9	3060.38	TB
Ptac3	22.1483	20663.4	2972.11	TB
Ptac3	22.315	20475.3	3070.24	TB
Ptac3	22.4817	20530	3174.46	TB
Ptac3	22.6483	20356.4	3183.89	TB
Ptac3	22.815	20425.9	3060.77	TB
Ptac3	22.9817	20373.4	3318.94	TB
Ptac3	23.1483	20402.1	3066.07	TB
Ptac3	23.315	20637.1	2979.17	TB
Ptac50	0.481667	19638.9	10387.1	TB
Ptac50	0.648333	15719.1	3966.77	TB
Ptac50	0.815	14408	3121.42	TB
Ptac50	0.981667	17322.2	6319.81	TB
Ptac50	1.14833	21251.7	4792.24	TB
Ptac50	1.315	23400.8	5534.02	TB
Ptac50	1.48167	28537.5	5801.91	TB
Ptac50	1.64833	32712.8	2997.53	TB
Ptac50	1.815	34387.5	5690.1	TB
Ptac50	1.98167	37793.1	5287.56	TB
Ptac50	2.14833	40155	5859.9	TB
Ptac50	2.315	43998.7	7483.3	TB
Ptac50	2.48167	48497.6	6408.88	TB
Ptac50	2.64833	50392.7	4131.09	TB
Ptac50	2.815	55311.9	4640.67	TB
Ptac50	2.98167	57227.4	4257.16	TB
Ptac50	3.14833	60513.2	3775.43	TB
Ptac50	3.315	63112.6	5466.73	TB
Ptac50	3.48167	63692.4	10406.4	TB
Ptac50	3.64833	68082.8	10629.3	TB
Ptac50	3.815	69409.5	11273.1	TB
Ptac50	3.98167	72351.7	10916.4	TB
Ptac50	4.14833	73903.7	13134.1	TB
Ptac50	4.315	79657	14723.1	TB
Ptac50	4.48167	84044.1	13863.8	TB
Ptac50	4.64833	86594.2	11747	TB
Ptac50	4.815	90301.2	11178.5	TB
Ptac50	4.98167	90817.3	7996.67	TB
Ptac50	5.14833	93877.6	7758.41	TB
Ptac50	5.315	95161.3	4789.27	TB
Ptac50	5.48167	98136.7	2071.79	TB
Ptac50	5.64833	101913	1475.79	TB
Ptac50	5.815	103315	3114.1	TB
Ptac50	5.98167	106936	6080.88	TB
Ptac50	6.14833	108030	7390.28	TB
Ptac50	6.315	108440	8131.64	TB
Ptac50	6.48167	109993	8944.12	TB
Ptac50	6.64833	110971	9993.11	TB
Ptac50	6.815	111300	11058.2	TB
Ptac50	6.98167	112219	10205.1	TB
Ptac50	7.14833	114072	8162.5	TB
Ptac50	7.315	116558	9038.6	TB
Ptac50	7.48167	117160	8114.56	TB
Ptac50	7.64833	120068	9539.46	TB
Ptac50	7.815	119966	7742.12	TB
Ptac50	7.98167	122546	6906.06	TB
Ptac50	8.14833	123525	8639.55	TB
Ptac50	8.315	125051	4899.66	TB
Ptac50	8.48167	124749	6810.41	TB
Ptac50	8.64833	125546	6687.01	TB
Ptac50	8.815	125503	8022.95	TB
Ptac50	8.98167	126266	8483.85	TB
Ptac50	9.14833	125452	11222.2	TB
Ptac50	9.315	124977	7178.81	TB
Ptac50	9.48167	125884	10492.5	TB
Ptac50	9.64833	123728	9437.45	TB
Ptac50	9.815	124439	9564.92	TB
Ptac50	9.98167	121038	10255.3	TB
Ptac50	10.1483	121915	10596.6	TB
Ptac50	10.315	121486	9668.29	TB
Ptac50	10.4817	120643	8376.21	TB
Ptac50	10.6483	119640	8921.71	TB
Ptac50	10.815	118804	8202.7	TB
Ptac50	10.9817	118239	7567.29	TB
Ptac50	11.1483	115962	7646.41	TB
Ptac50	11.315	116225	6459.23	TB
Ptac50	11.4817	114949	5788.53	TB
Ptac50	11.6483	112630	4972.79	TB
Ptac50	11.815	112967	4777.09	TB
Ptac50	11.9817	112578	4751.84	TB
Ptac50	12.1483	111517	5226.48	TB
Ptac50	12.315	110575	4730.33	TB
Ptac50	12.4817	111092	4802.61	TB
Ptac50	12.6483	110182	4778.72	TB
Ptac50	12.815	110142	4506.19	TB
Ptac50	12.9817	109089	4608.72	TB
Ptac50	13.1483	107891	4761.84	TB
Ptac50	13.315	108958	3693.25	TB
Ptac50	13.4817	107558	3738.71	TB
Ptac50	13.6483	106951	3145.16	TB
Ptac50	13.815	107077	4210.37	TB
Ptac50	13.9817	105673	3329.41	TB
Ptac50	14.1483	105985	3812.71	TB
Ptac50	14.315	105272	3364.77	TB
Ptac50	14.4817	105546	3036.23	TB
Ptac50	14.6483	105320	4061.35	TB
Ptac50	14.815	105462	3674.18	TB
Ptac50	14.9817	104835	3645.65	TB
Ptac50	15.1483	104047	4188.39	TB
Ptac50	15.315	104164	4271.99	TB
Ptac50	15.4817	103832	3741.49	TB
Ptac50	15.6483	104056	3513.05	TB
Ptac50	15.815	103789	3015.9	TB
Ptac50	15.9817	103762	3421.03	TB
Ptac50	16.1483	103656	3013.39	TB
Ptac50	16.315	103580	3047.36	TB
Ptac50	16.4817	103403	3381.85	TB
Ptac50	16.6483	103086	3265.17	TB
Ptac50	16.815	102753	3127.87	TB
Ptac50	16.9817	102846	3497.66	TB
Ptac50	17.1483	102688	3366.52	TB
Ptac50	17.315	102604	3101.99	TB
Ptac50	17.4817	102443	2460.85	TB
Ptac50	17.6483	101968	2999.23	TB
Ptac50	17.815	101789	3291.61	TB
Ptac50	17.9817	101525	3750.29	TB
Ptac50	18.1483	102063	4007.4	TB
Ptac50	18.315	102266	3074.93	TB
Ptac50	18.4817	101972	3065.53	TB
Ptac50	18.6483	101613	4285.13	TB
Ptac50	18.815	101291	3021.85	TB
Ptac50	18.9817	101511	3200.55	TB
Ptac50	19.1483	101448	2972.48	TB
Ptac50	19.315	100809	3217.51	TB
Ptac50	19.4817	101184	2377.69	TB
Ptac50	19.6483	101930	3464.35	TB
Ptac50	19.815	102108	3633.19	TB
Ptac50	19.9817	101210	2949.68	TB
Ptac50	20.1483	101257	2727.6	TB
Ptac50	20.315	100859	2755.48	TB
Ptac50	20.4817	100812	3320.36	TB
Ptac50	20.6483	100407	2696.19	TB
Ptac50	20.815	101226	2722.96	TB
Ptac50	20.9817	101158	2949.17	TB
Ptac50	21.1483	101281	2559.56	TB
Ptac50	21.315	101425	2496.34	TB
Ptac50	21.4817	101379	2815.4	TB
Ptac50	21.6483	100861	2565	TB
Ptac50	21.815	100827	2162	TB
Ptac50	21.9817	101216	2438.62	TB
Ptac50	22.1483	100557	2490.58	TB
Ptac50	22.315	100664	2183.72	TB
Ptac50	22.4817	100674	2553.15	TB
Ptac50	22.6483	101464	1967.9	TB
Ptac50	22.815	101104	1861.19	TB
Ptac50	22.9817	101125	2560.89	TB
Ptac50	23.1483	100891	2111.8	TB
Ptac50	23.315	101230	1250.97	TB
MG1655_WT	0.481667	30796.3	5186.74	TB
MG1655_WT	0.648333	37765.4	13680.1	TB
MG1655_WT	0.815	34968.5	15639.4	TB
MG1655_WT	0.981667	26272.2	8987.14	TB
MG1655_WT	1.14833	30212.3	12537.4	TB
MG1655_WT	1.315	17046.3	2111.66	TB
MG1655_WT	1.48167	16966.6	335.34	TB
MG1655_WT	1.64833	16263.6	3322.16	TB
MG1655_WT	1.815	18665.1	4221.27	TB
MG1655_WT	1.98167	17626.5	4666.43	TB
MG1655_WT	2.14833	18770.1	5543.35	TB
MG1655_WT	2.315	21804.5	4972.72	TB
MG1655_WT	2.48167	24619.6	3834.86	TB
MG1655_WT	2.64833	24183.8	3310.48	TB
MG1655_WT	2.815	27949.5	3619.55	TB
MG1655_WT	2.98167	28701.8	2843.03	TB
MG1655_WT	3.14833	29592.9	2718.91	TB
MG1655_WT	3.315	31474.8	2616.69	TB
MG1655_WT	3.48167	32210.4	3330.26	TB
MG1655_WT	3.64833	33822.5	3349.99	TB
MG1655_WT	3.815	35229.4	2825.08	TB
MG1655_WT	3.98167	36563.9	3516.27	TB
MG1655_WT	4.14833	38081.2	3954.32	TB
MG1655_WT	4.315	40026.2	5217.62	TB
MG1655_WT	4.48167	40089.4	4367.38	TB
MG1655_WT	4.64833	42131.9	5700.65	TB
MG1655_WT	4.815	43615.4	7276.96	TB
MG1655_WT	4.98167	44015.3	7474.52	TB
MG1655_WT	5.14833	45198.5	6582.39	TB
MG1655_WT	5.315	44988.6	5430.21	TB
MG1655_WT	5.48167	44934.9	5317.15	TB
MG1655_WT	5.64833	46117.7	6154.68	TB
MG1655_WT	5.815	46311.1	7286.88	TB
MG1655_WT	5.98167	47024.9	6413.18	TB
MG1655_WT	6.14833	46804.4	6648.78	TB
MG1655_WT	6.315	46376.4	6384.8	TB
MG1655_WT	6.48167	47570.3	6474.98	TB
MG1655_WT	6.64833	48564.1	5297	TB
MG1655_WT	6.815	48661.4	5325.49	TB
MG1655_WT	6.98167	48330.4	3927.38	TB
MG1655_WT	7.14833	49150.2	3905.06	TB
MG1655_WT	7.315	48912.8	2589.36	TB
MG1655_WT	7.48167	49609.4	2780.27	TB
MG1655_WT	7.64833	49402.8	2928.79	TB
MG1655_WT	7.815	49206.9	3577.28	TB
MG1655_WT	7.98167	48240.9	3551.36	TB
MG1655_WT	8.14833	48101.1	4550.66	TB
MG1655_WT	8.315	47523.1	4656.43	TB
MG1655_WT	8.48167	46647.6	4765.37	TB
MG1655_WT	8.64833	45550	4966.45	TB
MG1655_WT	8.815	44805.9	4645.81	TB
MG1655_WT	8.98167	43509.7	4195.21	TB
MG1655_WT	9.14833	42524.3	4020.27	TB
MG1655_WT	9.315	41828.5	3494.36	TB
MG1655_WT	9.48167	40878.9	3375.81	TB
MG1655_WT	9.64833	40223.8	3136.9	TB
MG1655_WT	9.815	39566.1	3044.96	TB
MG1655_WT	9.98167	39029.2	3116.23	TB
MG1655_WT	10.1483	38602.6	3015.25	TB
MG1655_WT	10.315	38349.1	2890.26	TB
MG1655_WT	10.4817	37985.1	3028.96	TB
MG1655_WT	10.6483	37553.8	2625.1	TB
MG1655_WT	10.815	37301.9	2835.47	TB
MG1655_WT	10.9817	37000.3	2945.25	TB
MG1655_WT	11.1483	36646.1	2678.79	TB
MG1655_WT	11.315	36577.7	2711.53	TB
MG1655_WT	11.4817	36392.8	2933.4	TB
MG1655_WT	11.6483	35938	2643.98	TB
MG1655_WT	11.815	35662	2560.24	TB
MG1655_WT	11.9817	35409.3	2625.14	TB
MG1655_WT	12.1483	35272.8	2281.74	TB
MG1655_WT	12.315	34980.9	2365.45	TB
MG1655_WT	12.4817	34641.6	2303.16	TB
MG1655_WT	12.6483	34568.7	2370.82	TB
MG1655_WT	12.815	34354	2306.6	TB
MG1655_WT	12.9817	34254.4	2424.4	TB
MG1655_WT	13.1483	34026	2245.01	TB
MG1655_WT	13.315	33534.2	2470.58	TB
MG1655_WT	13.4817	33508.2	2141.09	TB
MG1655_WT	13.6483	33206.3	2122.86	TB
MG1655_WT	13.815	32999.9	2099.64	TB
MG1655_WT	13.9817	32896.6	1985.46	TB
MG1655_WT	14.1483	32560.7	2175.18	TB
MG1655_WT	14.315	32310.5	2028.82	TB
MG1655_WT	14.4817	32142.3	2054.44	TB
MG1655_WT	14.6483	31993.3	1906.97	TB
MG1655_WT	14.815	31709.1	1930.96	TB
MG1655_WT	14.9817	31707.7	2034.15	TB
MG1655_WT	15.1483	31445.7	1991.13	TB
MG1655_WT	15.315	31444.6	1836.78	TB
MG1655_WT	15.4817	31196.8	1967.97	TB
MG1655_WT	15.6483	30974.5	1951.62	TB
MG1655_WT	15.815	30839.2	1881.79	TB
MG1655_WT	15.9817	30691	1991.53	TB
MG1655_WT	16.1483	30573.9	1743.37	TB
MG1655_WT	16.315	30330.2	1860.13	TB
MG1655_WT	16.4817	30165.2	1778.9	TB
MG1655_WT	16.6483	30178.7	1939.1	TB
MG1655_WT	16.815	29828.1	1782.12	TB
MG1655_WT	16.9817	29790.6	1751.76	TB
MG1655_WT	17.1483	29611.6	1673.71	TB
MG1655_WT	17.315	29554.9	1688.73	TB
MG1655_WT	17.4817	29521.9	1830.03	TB
MG1655_WT	17.6483	29156.1	1438.59	TB
MG1655_WT	17.815	29132.7	1783.79	TB
MG1655_WT	17.9817	28980.7	1555.12	TB
MG1655_WT	18.1483	28879.4	1556.7	TB
MG1655_WT	18.315	28861.9	1531.42	TB
MG1655_WT	18.4817	28809.4	1476.88	TB
MG1655_WT	18.6483	28586.1	1477.27	TB
MG1655_WT	18.815	28570.2	1479.48	TB
MG1655_WT	18.9817	28417.9	1686.43	TB
MG1655_WT	19.1483	28349.6	1456.14	TB
MG1655_WT	19.315	28305.8	1514.32	TB
MG1655_WT	19.4817	28164.3	1315.64	TB
MG1655_WT	19.6483	28176.5	1357.73	TB
MG1655_WT	19.815	28044.8	1299.74	TB
MG1655_WT	19.9817	27939.4	1417.56	TB
MG1655_WT	20.1483	28005.5	1374.99	TB
MG1655_WT	20.315	27831.6	1379.94	TB
MG1655_WT	20.4817	27753	1309.51	TB
MG1655_WT	20.6483	27755.7	1411.87	TB
MG1655_WT	20.815	27637.2	1422.52	TB
MG1655_WT	20.9817	27670.3	1256.19	TB
MG1655_WT	21.1483	27531	1302.67	TB
MG1655_WT	21.315	27509	1208.11	TB
MG1655_WT	21.4817	27370.7	1208.27	TB
MG1655_WT	21.6483	27443	1183.21	TB
MG1655_WT	21.815	27276.2	1227.4	TB
MG1655_WT	21.9817	27428.6	1285.21	TB
MG1655_WT	22.1483	27425.2	1328.71	TB
MG1655_WT	22.315	27322.3	1329.7	TB
MG1655_WT	22.4817	27408.9	1389.22	TB
MG1655_WT	22.6483	27349.3	1205.38	TB
MG1655_WT	22.815	27237.7	1256.55	TB
MG1655_WT	22.9817	27221.7	1114.97	TB
MG1655_WT	23.1483	27198.8	1280.22	TB
MG1655_WT	23.315	27191.8	1266.16	TB

## Sheet: Supplementary Figure 1c
Strain	PfliC_activity_FC	PfliC_activity_positive_FC	swimming_fraction	velocity_swimmers	media	Culture
Ptac0	1604	2008	0.331068	15.8059	TB	Batch
Ptac1	2780	2920	0.4791	16.2107	TB	Batch
Ptac3	4532	4554	0.668204	18.4403	TB	Batch
Ptac10	9260	9290	0.819552	23.3691	TB	Batch
Ptac25	11449	11487	0.854756	24.955	TB	Batch
Ptac50	12442	12567	0.841702	23.4224	TB	Batch
MG1655_WT	7272	7344.25	0.857162	23.5371	TB	Batch
Ptac0	2527	2740	0.470012	17.8864	TB	Batch
Ptac0	4154	4243	0.680203	21.3657	TB	Batch
Ptac0	4118	4161	0.699868	21.7949	TB	Batch
Ptac1	4961	5008	0.691181	20.9279	TB	Batch
Ptac1	5283	5313	0.760728	22.1471	TB	Batch
Ptac3	4413	4443	0.729585	21.6364	TB	Batch
Ptac3	6680	6706	0.783823	24.6175	TB	Batch
Ptac3	6529	6575	0.78722	24.9368	TB	Batch
Ptac10	8863	8941	0.837624	22.6069	TB	Batch
Ptac10	10644	10766	0.823699	19.1445	TB	Batch
Ptac10	10324	10372	0.843686	19.8012	TB	Batch
Ptac25	11227	11300	0.832599	23.1513	TB	Batch
Ptac25	13043	13107	0.856499	23.7591	TB	Batch
Ptac25	13185	13386	0.85673	19.7051	TB	Batch
Ptac50	12521	12599	0.788139	22.0333	TB	Batch
Ptac50	14338	14453	0.851207	16.3125	TB	Batch
Ptac50	14166	14301	0.865318	18.2115	TB	Batch
MG1655_WT	8471	8550	0.808244	24.7806	TB	Batch
MG1655_WT	8908	9005	0.798874	25.3234	TB	Batch
MG1655_WT	8836	8921	0.803578	25.2589	TB	Batch
Ptac0	3365	3451	0.570022	21.4971	TB	Batch
Ptac0	3481	3529	0.656083	20.7658	TB	Batch
Ptac0	2991	3140	0.541797	20.022	TB	Batch
Ptac1	5315	5355	0.759581	23.8139	TB	Batch
Ptac1	4368	4399	0.72647	24.8188	TB	Batch
Ptac1	3640	3899	0.658567	22.3947	TB	Batch
RP437_WT	7073	7096	0.823801	18.353	TB	Batch
RP437_WT	6545	6561	0.810852	18.0338	TB	Batch
RP437_WT	7192	7215	0.824444	19.6617	TB	Batch
W3110_WT	10751	10807	0.647247	24.4074	TB	Batch
W3110_WT	11280	11337	0.684925	23.7177	TB	Batch
W3110_WT	11008	11062	0.77751	24.689	TB	Batch
MG1655_WT	8915	9015	0.821223	23.086	TB	Batch
MG1655_WT	6525	6646	0.814213	22.5022	TB	Batch
MG1655_WT	6560	6666	0.816059	23.4847	TB	Batch
MG1655_WT	6589	6694	0.828634	25.0481	TB	Batch
MG1655ΔrpoS	6655	6714	0.791529	20.8938	TB	Batch
MG1655ΔrpoS	6975	6992	0.786614	22.2138	TB	Batch
MG1655ΔrpoS	6748	6767	0.783971	23.2582	TB	Batch

## Sheet: Supplementary Figure 1d
Strain	PfliC_activity_FC	PfliC_activity_positive_FC	swimming_fraction	velocity_swimmers	media	Culture
Ptac0	1604	2008	0.331068	15.8059	TB	Batch
Ptac1	2780	2920	0.4791	16.2107	TB	Batch
Ptac3	4532	4554	0.668204	18.4403	TB	Batch
Ptac10	9260	9290	0.819552	23.3691	TB	Batch
Ptac25	11449	11487	0.854756	24.955	TB	Batch
Ptac50	12442	12567	0.841702	23.4224	TB	Batch
MG1655_WT	7272	7344.25	0.857162	23.5371	TB	Batch
Ptac0	2527	2740	0.470012	17.8864	TB	Batch
Ptac0	4154	4243	0.680203	21.3657	TB	Batch
Ptac0	4118	4161	0.699868	21.7949	TB	Batch
Ptac1	4961	5008	0.691181	20.9279	TB	Batch
Ptac1	5283	5313	0.760728	22.1471	TB	Batch
Ptac3	4413	4443	0.729585	21.6364	TB	Batch
Ptac3	6680	6706	0.783823	24.6175	TB	Batch
Ptac3	6529	6575	0.78722	24.9368	TB	Batch
Ptac10	8863	8941	0.837624	22.6069	TB	Batch
Ptac10	10644	10766	0.823699	19.1445	TB	Batch
Ptac10	10324	10372	0.843686	19.8012	TB	Batch
Ptac25	11227	11300	0.832599	23.1513	TB	Batch
Ptac25	13043	13107	0.856499	23.7591	TB	Batch
Ptac25	13185	13386	0.85673	19.7051	TB	Batch
Ptac50	12521	12599	0.788139	22.0333	TB	Batch
Ptac50	14338	14453	0.851207	16.3125	TB	Batch
Ptac50	14166	14301	0.865318	18.2115	TB	Batch
MG1655_WT	8471	8550	0.808244	24.7806	TB	Batch
MG1655_WT	8908	9005	0.798874	25.3234	TB	Batch
MG1655_WT	8836	8921	0.803578	25.2589	TB	Batch
Ptac0	3365	3451	0.570022	21.4971	TB	Batch
Ptac0	3481	3529	0.656083	20.7658	TB	Batch
Ptac0	2991	3140	0.541797	20.022	TB	Batch
Ptac1	5315	5355	0.759581	23.8139	TB	Batch
Ptac1	4368	4399	0.72647	24.8188	TB	Batch
Ptac1	3640	3899	0.658567	22.3947	TB	Batch
RP437_WT	7073	7096	0.823801	18.353	TB	Batch
RP437_WT	6545	6561	0.810852	18.0338	TB	Batch
RP437_WT	7192	7215	0.824444	19.6617	TB	Batch
W3110_WT	10751	10807	0.647247	24.4074	TB	Batch
W3110_WT	11280	11337	0.684925	23.7177	TB	Batch
W3110_WT	11008	11062	0.77751	24.689	TB	Batch
MG1655_WT	8915	9015	0.821223	23.086	TB	Batch
MG1655_WT	6525	6646	0.814213	22.5022	TB	Batch
MG1655_WT	6560	6666	0.816059	23.4847	TB	Batch
MG1655_WT	6589	6694	0.828634	25.0481	TB	Batch
MG1655ΔrpoS	6655	6714	0.791529	20.8938	TB	Batch
MG1655ΔrpoS	6975	6992	0.786614	22.2138	TB	Batch
MG1655ΔrpoS	6748	6767	0.783971	23.2582	TB	Batch

## Sheet: Supplementary Figure 1e
Strain	OD600	population-averaged_velocity
MG1655_WT	0.5	20.1671
MG1655_WT	0.48	20.0288
MG1655_WT	0.54	20.2302
MG1655_WT	0.54	20.2975
MG1655_WT	0.51	18.9587

## Sheet: Supplementary Figure 1f
Strain	PfliC_activity_all_FC	population-averaged_velocity	Culture	media
Ptac0	1604	5.23281	Batch	TB
Ptac1	2780	7.76652	Batch	TB
Ptac3	4532	12.3219	Batch	TB
Ptac10	9260	19.1522	Batch	TB
Ptac25	11449	21.3304	Batch	TB
Ptac50	12442	19.7147	Batch	TB
Ptac0	2527	8.40684	Batch	TB
Ptac0	4154	14.533	Batch	TB
Ptac0	4118	15.2536	Batch	TB
Ptac1	4961	14.465	Batch	TB
Ptac1	5283	16.8479	Batch	TB
Ptac3	4413	15.7856	Batch	TB
Ptac3	6680	19.2958	Batch	TB
Ptac3	6529	19.6307	Batch	TB
Ptac10	8863	18.9361	Batch	TB
Ptac10	10644	15.7693	Batch	TB
Ptac10	10324	16.706	Batch	TB
Ptac25	11227	19.2758	Batch	TB
Ptac25	13043	20.3496	Batch	TB
Ptac25	13185	16.8819	Batch	TB
Ptac50	12521	17.3653	Batch	TB
Ptac50	14338	13.8853	Batch	TB
Ptac50	14166	15.7587	Batch	TB
Ptac0	3365	12.2538	Batch	TB
Ptac0	3481	13.6241	Batch	TB
Ptac0	2991	10.8478	Batch	TB
Ptac1	5315	18.0886	Batch	TB
Ptac1	4368	18.0301	Batch	TB
Ptac1	3640	14.7484	Batch	TB
MG1655_WT	7272	20.1671	Batch	TB
MG1655_WT	8471	20.0288	Batch	TB
MG1655_WT	8908	20.2302	Batch	TB
MG1655_WT	8836	20.2975	Batch	TB
MG1655_WT	8915	18.9587	Batch	TB
MG1655_WT	6525	18.3215	Batch	TB
MG1655_WT	6560	19.1649	Batch	TB
MG1655_WT	6589	20.7557	Batch	TB
Ptac0	1990	7.94142	Balanced	TB
Ptac0	1964	8.41765	Balanced	TB
MG1655_WT	6128	21.2544	Balanced	TB
MG1655_WT	6966	18.6545	Balanced	TB
Ptac50	22573	19.0862	Balanced	TB
Ptac50	23431	20.1115	Balanced	TB
Ptac50	22653	20.1514	Balanced	TB
MG1655_WT_nopTrc99a	6712	18.618	Batch	TB
Ptac0_nopTrc99a	8301	19.5214	Batch	TB
Ptac3_nopTrc99a	10599	20.6457	Batch	TB
Ptac10_nopTrc99a	13480	20.6623	Batch	TB
Ptac25_nopTrc99a	13494	15.6319	Batch	TB
