# Supplementary material for: Physics of swimming and its fitness cost determine strategies of bacterial investment in flagellar motility
Source: Nat Commun. 2025 Feb 18;16:1731. doi: 10.1038/s41467-025-56980-x (PMC11836070; doi:10.1038/s41467-025-56980-x)
Supplement: Supplementary file 7 — Source data file [file 41467_2025_56980_MOESM7_ESM.zip › Supplementary Fig.10.xlsx]

## Sheet: Supplementary Figure 10a
Strain	Time	media	OD600
MG1655_WT	0.148333	liquid TB	0.112
MG1655_WT	0.315	liquid TB	0.104
MG1655_WT	0.481667	liquid TB	0.103667
MG1655_WT	0.648333	liquid TB	0.105667
MG1655_WT	0.815	liquid TB	0.115333
MG1655_WT	0.981667	liquid TB	0.110333
MG1655_WT	1.14833	liquid TB	0.127667
MG1655_WT	1.315	liquid TB	0.126
MG1655_WT	1.48167	liquid TB	0.122667
MG1655_WT	1.64833	liquid TB	0.134
MG1655_WT	1.815	liquid TB	0.140333
MG1655_WT	1.98167	liquid TB	0.148333
MG1655_WT	2.14833	liquid TB	0.164667
MG1655_WT	2.315	liquid TB	0.159667
MG1655_WT	2.48167	liquid TB	0.158
MG1655_WT	2.64833	liquid TB	0.175333
MG1655_WT	2.815	liquid TB	0.194
MG1655_WT	2.98167	liquid TB	0.201667
MG1655_WT	3.14833	liquid TB	0.204333
MG1655_WT	3.315	liquid TB	0.208667
MG1655_WT	3.48167	liquid TB	0.213
MG1655_WT	3.64833	liquid TB	0.217333
MG1655_WT	3.815	liquid TB	0.226
MG1655_WT	3.98167	liquid TB	0.240333
MG1655_WT	4.14833	liquid TB	0.250667
MG1655_WT	4.315	liquid TB	0.260333
MG1655_WT	4.48167	liquid TB	0.271
MG1655_WT	4.64833	liquid TB	0.281667
MG1655_WT	4.815	liquid TB	0.292667
MG1655_WT	4.98167	liquid TB	0.305
MG1655_WT	5.14833	liquid TB	0.315
MG1655_WT	5.315	liquid TB	0.326
MG1655_WT	5.48167	liquid TB	0.338667
MG1655_WT	5.64833	liquid TB	0.352333
MG1655_WT	5.815	liquid TB	0.363667
MG1655_WT	5.98167	liquid TB	0.378667
MG1655_WT	6.14833	liquid TB	0.387
MG1655_WT	6.315	liquid TB	0.399667
MG1655_WT	6.48167	liquid TB	0.412
MG1655_WT	6.64833	liquid TB	0.425
MG1655_WT	6.815	liquid TB	0.444
MG1655_WT	6.98167	liquid TB	0.453333
MG1655_WT	7.14833	liquid TB	0.468333
MG1655_WT	7.315	liquid TB	0.482
MG1655_WT	7.48167	liquid TB	0.495
MG1655_WT	7.64833	liquid TB	0.51
MG1655_WT	7.815	liquid TB	0.523333
MG1655_WT	7.98167	liquid TB	0.538333
MG1655_WT	8.14833	liquid TB	0.546
MG1655_WT	8.315	liquid TB	0.550333
MG1655_WT	8.48167	liquid TB	0.558667
MG1655_WT	8.64833	liquid TB	0.571667
MG1655_WT	8.815	liquid TB	0.581333
MG1655_WT	8.98167	liquid TB	0.581333
MG1655_WT	9.14833	liquid TB	0.591667
MG1655_WT	9.315	liquid TB	0.603333
MG1655_WT	9.48167	liquid TB	0.604333
MG1655_WT	9.64833	liquid TB	0.609333
MG1655_WT	9.815	liquid TB	0.620667
MG1655_WT	9.98167	liquid TB	0.618333
MG1655_WT	10.1483	liquid TB	0.629667
MG1655_WT	10.315	liquid TB	0.625333
MG1655_WT	10.4817	liquid TB	0.637667
MG1655_WT	10.6483	liquid TB	0.638
MG1655_WT	10.815	liquid TB	0.640667
MG1655_WT	10.9817	liquid TB	0.647667
MG1655_WT	11.1483	liquid TB	0.643667
MG1655_WT	11.315	liquid TB	0.652667
MG1655_WT	11.4817	liquid TB	0.652667
MG1655_WT	11.6483	liquid TB	0.651333
MG1655_WT	11.815	liquid TB	0.657
MG1655_WT	11.9817	liquid TB	0.662667
MG1655_WT	12.1483	liquid TB	0.663
MG1655_WT	12.315	liquid TB	0.661
MG1655_WT	12.4817	liquid TB	0.662333
MG1655_WT	12.6483	liquid TB	0.667333
MG1655_WT	12.815	liquid TB	0.674667
MG1655_WT	12.9817	liquid TB	0.678
MG1655_WT	13.1483	liquid TB	0.677667
MG1655_WT	13.315	liquid TB	0.679333
MG1655_WT	13.4817	liquid TB	0.681
MG1655_WT	13.6483	liquid TB	0.680667
MG1655_WT	13.815	liquid TB	0.683333
MG1655_WT	13.9817	liquid TB	0.686667
MG1655_WT	14.1483	liquid TB	0.69
MG1655_WT	14.315	liquid TB	0.695
MG1655_WT	14.4817	liquid TB	0.698667
MG1655_WT	14.6483	liquid TB	0.703667
MG1655_WT	14.815	liquid TB	0.706667
MG1655_WT	14.9817	liquid TB	0.708
MG1655_WT	15.1483	liquid TB	0.709333
MG1655_WT	15.315	liquid TB	0.712667
MG1655_WT	15.4817	liquid TB	0.712333
MG1655_WT	15.6483	liquid TB	0.713667
MG1655_WT	15.815	liquid TB	0.716333
MG1655_WT	15.9817	liquid TB	0.717333
MG1655_WT	16.1483	liquid TB	0.718333
MG1655_WT	16.315	liquid TB	0.720667
MG1655_WT	16.4817	liquid TB	0.721333
MG1655_WT	16.6483	liquid TB	0.723667
MG1655_WT	16.815	liquid TB	0.726333
MG1655_WT	16.9817	liquid TB	0.727333
MG1655_WT	17.1483	liquid TB	0.73
MG1655_WT	17.315	liquid TB	0.732667
MG1655_WT	17.4817	liquid TB	0.734
MG1655_WT	17.6483	liquid TB	0.736333
MG1655_WT	17.815	liquid TB	0.740667
MG1655_WT	17.9817	liquid TB	0.741667
MG1655_WT	18.1483	liquid TB	0.745
MG1655_WT	18.315	liquid TB	0.746333
MG1655_WT	18.4817	liquid TB	0.748667
MG1655_WT	18.6483	liquid TB	0.751667
MG1655_WT	18.815	liquid TB	0.752667
MG1655_WT	18.9817	liquid TB	0.756333
MG1655_WT	19.1483	liquid TB	0.756333
MG1655_WT	19.315	liquid TB	0.758333
MG1655_WT	19.4817	liquid TB	0.76
MG1655_WT	19.6483	liquid TB	0.761333
MG1655_WT	19.815	liquid TB	0.762333
MG1655_WT	19.9817	liquid TB	0.763333
MG1655_WT	20.1483	liquid TB	0.763333
MG1655_WT	20.315	liquid TB	0.764333
MG1655_WT	20.4817	liquid TB	0.765
MG1655_WT	20.6483	liquid TB	0.765
MG1655_WT	20.815	liquid TB	0.767
MG1655_WT	20.9817	liquid TB	0.767333
MG1655_WT	21.1483	liquid TB	0.767667
MG1655_WT	21.315	liquid TB	0.768
MG1655_WT	21.4817	liquid TB	0.768333
MG1655_WT	21.6483	liquid TB	0.769
MG1655_WT	21.815	liquid TB	0.769333
MG1655_WT	21.9817	liquid TB	0.769667
MG1655_WT	22.1483	liquid TB	0.769667
MG1655_WT	22.315	liquid TB	0.770333
MG1655_WT	22.4817	liquid TB	0.770333
MG1655_WT	22.6483	liquid TB	0.771667
4	0.148333	liquid TB	0.127667
4	0.315	liquid TB	0.130667
4	0.481667	liquid TB	0.138
4	0.648333	liquid TB	0.147333
4	0.815	liquid TB	0.159667
4	0.981667	liquid TB	0.175333
4	1.14833	liquid TB	0.196667
4	1.315	liquid TB	0.221333
4	1.48167	liquid TB	0.240667
4	1.64833	liquid TB	0.266
4	1.815	liquid TB	0.299
4	1.98167	liquid TB	0.32
4	2.14833	liquid TB	0.338
4	2.315	liquid TB	0.359
4	2.48167	liquid TB	0.379
4	2.64833	liquid TB	0.401333
4	2.815	liquid TB	0.426
4	2.98167	liquid TB	0.444667
4	3.14833	liquid TB	0.468333
4	3.315	liquid TB	0.496667
4	3.48167	liquid TB	0.515333
4	3.64833	liquid TB	0.537667
4	3.815	liquid TB	0.555667
4	3.98167	liquid TB	0.574
4	4.14833	liquid TB	0.591
4	4.315	liquid TB	0.612667
4	4.48167	liquid TB	0.629333
4	4.64833	liquid TB	0.651667
4	4.815	liquid TB	0.670333
4	4.98167	liquid TB	0.680333
4	5.14833	liquid TB	0.704
4	5.315	liquid TB	0.713333
4	5.48167	liquid TB	0.722333
4	5.64833	liquid TB	0.736667
4	5.815	liquid TB	0.755667
4	5.98167	liquid TB	0.762
4	6.14833	liquid TB	0.773667
4	6.315	liquid TB	0.785667
4	6.48167	liquid TB	0.795667
4	6.64833	liquid TB	0.807333
4	6.815	liquid TB	0.815667
4	6.98167	liquid TB	0.827333
4	7.14833	liquid TB	0.832667
4	7.315	liquid TB	0.841333
4	7.48167	liquid TB	0.842
4	7.64833	liquid TB	0.847667
4	7.815	liquid TB	0.848333
4	7.98167	liquid TB	0.852333
4	8.14833	liquid TB	0.857667
4	8.315	liquid TB	0.861333
4	8.48167	liquid TB	0.860667
4	8.64833	liquid TB	0.863333
4	8.815	liquid TB	0.877333
4	8.98167	liquid TB	0.883333
4	9.14833	liquid TB	0.882
4	9.315	liquid TB	0.889
4	9.48167	liquid TB	0.871
4	9.64833	liquid TB	0.881333
4	9.815	liquid TB	0.874
4	9.98167	liquid TB	0.874333
4	10.1483	liquid TB	0.881667
4	10.315	liquid TB	0.876
4	10.4817	liquid TB	0.892
4	10.6483	liquid TB	0.9
4	10.815	liquid TB	0.908667
4	10.9817	liquid TB	0.906333
4	11.1483	liquid TB	0.894667
4	11.315	liquid TB	0.880333
4	11.4817	liquid TB	0.876333
4	11.6483	liquid TB	0.879
4	11.815	liquid TB	0.877667
4	11.9817	liquid TB	0.902333
4	12.1483	liquid TB	0.902
4	12.315	liquid TB	0.893667
4	12.4817	liquid TB	0.907667
4	12.6483	liquid TB	0.923333
4	12.815	liquid TB	0.923
4	12.9817	liquid TB	0.897333
4	13.1483	liquid TB	0.896667
4	13.315	liquid TB	0.893
4	13.4817	liquid TB	0.887667
4	13.6483	liquid TB	0.885
4	13.815	liquid TB	0.877
4	13.9817	liquid TB	0.876667
4	14.1483	liquid TB	0.875667
4	14.315	liquid TB	0.875
4	14.4817	liquid TB	0.874667
4	14.6483	liquid TB	0.872
4	14.815	liquid TB	0.872667
4	14.9817	liquid TB	0.873333
4	15.1483	liquid TB	0.871333
4	15.315	liquid TB	0.872
4	15.4817	liquid TB	0.869
4	15.6483	liquid TB	0.873333
4	15.815	liquid TB	0.870333
4	15.9817	liquid TB	0.868667
4	16.1483	liquid TB	0.873333
4	16.315	liquid TB	0.871667
4	16.4817	liquid TB	0.868
4	16.6483	liquid TB	0.872
4	16.815	liquid TB	0.867
4	16.9817	liquid TB	0.867667
4	17.1483	liquid TB	0.869667
4	17.315	liquid TB	0.873
4	17.4817	liquid TB	0.866667
4	17.6483	liquid TB	0.865
4	17.815	liquid TB	0.863333
4	17.9817	liquid TB	0.869
4	18.1483	liquid TB	0.862667
4	18.315	liquid TB	0.867333
4	18.4817	liquid TB	0.866333
4	18.6483	liquid TB	0.861333
4	18.815	liquid TB	0.860667
4	18.9817	liquid TB	0.860333
4	19.1483	liquid TB	0.862333
4	19.315	liquid TB	0.865
4	19.4817	liquid TB	0.859333
4	19.6483	liquid TB	0.862667
4	19.815	liquid TB	0.857667
4	19.9817	liquid TB	0.860333
4	20.1483	liquid TB	0.856333
4	20.315	liquid TB	0.855333
4	20.4817	liquid TB	0.858
4	20.6483	liquid TB	0.856
4	20.815	liquid TB	0.855
4	20.9817	liquid TB	0.854333
4	21.1483	liquid TB	0.853667
4	21.315	liquid TB	0.852333
4	21.4817	liquid TB	0.857667
4	21.6483	liquid TB	0.853333
4	21.815	liquid TB	0.855
4	21.9817	liquid TB	0.853333
4	22.1483	liquid TB	0.852333
4	22.315	liquid TB	0.848667
4	22.4817	liquid TB	0.848
4	22.6483	liquid TB	0.847667
7	0.148333	liquid TB	0.122
7	0.315	liquid TB	0.123667
7	0.481667	liquid TB	0.129667
7	0.648333	liquid TB	0.137667
7	0.815	liquid TB	0.149
7	0.981667	liquid TB	0.161667
7	1.14833	liquid TB	0.176333
7	1.315	liquid TB	0.192333
7	1.48167	liquid TB	0.206
7	1.64833	liquid TB	0.222333
7	1.815	liquid TB	0.239667
7	1.98167	liquid TB	0.258667
7	2.14833	liquid TB	0.276667
7	2.315	liquid TB	0.291333
7	2.48167	liquid TB	0.303333
7	2.64833	liquid TB	0.315333
7	2.815	liquid TB	0.327333
7	2.98167	liquid TB	0.341
7	3.14833	liquid TB	0.358
7	3.315	liquid TB	0.370667
7	3.48167	liquid TB	0.387667
7	3.64833	liquid TB	0.405333
7	3.815	liquid TB	0.429
7	3.98167	liquid TB	0.445
7	4.14833	liquid TB	0.453
7	4.315	liquid TB	0.466333
7	4.48167	liquid TB	0.478333
7	4.64833	liquid TB	0.495667
7	4.815	liquid TB	0.513
7	4.98167	liquid TB	0.538333
7	5.14833	liquid TB	0.548667
7	5.315	liquid TB	0.565333
7	5.48167	liquid TB	0.583
7	5.64833	liquid TB	0.602667
7	5.815	liquid TB	0.616
7	5.98167	liquid TB	0.637667
7	6.14833	liquid TB	0.647
7	6.315	liquid TB	0.662333
7	6.48167	liquid TB	0.674
7	6.64833	liquid TB	0.691333
7	6.815	liquid TB	0.698667
7	6.98167	liquid TB	0.705333
7	7.14833	liquid TB	0.719
7	7.315	liquid TB	0.721667
7	7.48167	liquid TB	0.724667
7	7.64833	liquid TB	0.73
7	7.815	liquid TB	0.734667
7	7.98167	liquid TB	0.741
7	8.14833	liquid TB	0.743
7	8.315	liquid TB	0.744333
7	8.48167	liquid TB	0.746667
7	8.64833	liquid TB	0.741
7	8.815	liquid TB	0.742
7	8.98167	liquid TB	0.742333
7	9.14833	liquid TB	0.745
7	9.315	liquid TB	0.743667
7	9.48167	liquid TB	0.745
7	9.64833	liquid TB	0.744667
7	9.815	liquid TB	0.745667
7	9.98167	liquid TB	0.746
7	10.1483	liquid TB	0.746667
7	10.315	liquid TB	0.746667
7	10.4817	liquid TB	0.746667
7	10.6483	liquid TB	0.748333
7	10.815	liquid TB	0.749
7	10.9817	liquid TB	0.749
7	11.1483	liquid TB	0.75
7	11.315	liquid TB	0.750333
7	11.4817	liquid TB	0.752
7	11.6483	liquid TB	0.752667
7	11.815	liquid TB	0.753667
7	11.9817	liquid TB	0.755333
7	12.1483	liquid TB	0.755333
7	12.315	liquid TB	0.755667
7	12.4817	liquid TB	0.756333
7	12.6483	liquid TB	0.758
7	12.815	liquid TB	0.758333
7	12.9817	liquid TB	0.759333
7	13.1483	liquid TB	0.760333
7	13.315	liquid TB	0.761
7	13.4817	liquid TB	0.762
7	13.6483	liquid TB	0.762333
7	13.815	liquid TB	0.763333
7	13.9817	liquid TB	0.763667
7	14.1483	liquid TB	0.764667
7	14.315	liquid TB	0.765
7	14.4817	liquid TB	0.765
7	14.6483	liquid TB	0.766
7	14.815	liquid TB	0.766333
7	14.9817	liquid TB	0.766333
7	15.1483	liquid TB	0.767333
7	15.315	liquid TB	0.767667
7	15.4817	liquid TB	0.767333
7	15.6483	liquid TB	0.768333
7	15.815	liquid TB	0.768667
7	15.9817	liquid TB	0.768667
7	16.1483	liquid TB	0.768333
7	16.315	liquid TB	0.769
7	16.4817	liquid TB	0.769
7	16.6483	liquid TB	0.769667
7	16.815	liquid TB	0.769
7	16.9817	liquid TB	0.768667
7	17.1483	liquid TB	0.768667
7	17.315	liquid TB	0.769
7	17.4817	liquid TB	0.768
7	17.6483	liquid TB	0.768
7	17.815	liquid TB	0.768333
7	17.9817	liquid TB	0.767667
7	18.1483	liquid TB	0.768
7	18.315	liquid TB	0.767333
7	18.4817	liquid TB	0.766667
7	18.6483	liquid TB	0.767
7	18.815	liquid TB	0.766
7	18.9817	liquid TB	0.766
7	19.1483	liquid TB	0.765
7	19.315	liquid TB	0.764
7	19.4817	liquid TB	0.763333
7	19.6483	liquid TB	0.762667
7	19.815	liquid TB	0.762
7	19.9817	liquid TB	0.761333
7	20.1483	liquid TB	0.760333
7	20.315	liquid TB	0.760667
7	20.4817	liquid TB	0.759667
7	20.6483	liquid TB	0.759333
7	20.815	liquid TB	0.759333
7	20.9817	liquid TB	0.759
7	21.1483	liquid TB	0.758333
7	21.315	liquid TB	0.757667
7	21.4817	liquid TB	0.757333
7	21.6483	liquid TB	0.757333
7	21.815	liquid TB	0.756667
7	21.9817	liquid TB	0.756
7	22.1483	liquid TB	0.756
7	22.315	liquid TB	0.755667
7	22.4817	liquid TB	0.755667
7	22.6483	liquid TB	0.755
13	0.148333	liquid TB	0.094
13	0.315	liquid TB	0.0943333
13	0.481667	liquid TB	0.095
13	0.648333	liquid TB	0.096
13	0.815	liquid TB	0.0976667
13	0.981667	liquid TB	0.0996667
13	1.14833	liquid TB	0.102
13	1.315	liquid TB	0.105
13	1.48167	liquid TB	0.108333
13	1.64833	liquid TB	0.112333
13	1.815	liquid TB	0.116667
13	1.98167	liquid TB	0.121667
13	2.14833	liquid TB	0.127333
13	2.315	liquid TB	0.133333
13	2.48167	liquid TB	0.138333
13	2.64833	liquid TB	0.147667
13	2.815	liquid TB	0.156667
13	2.98167	liquid TB	0.167333
13	3.14833	liquid TB	0.179667
13	3.315	liquid TB	0.188333
13	3.48167	liquid TB	0.216333
13	3.64833	liquid TB	0.238667
13	3.815	liquid TB	0.256333
13	3.98167	liquid TB	0.271
13	4.14833	liquid TB	0.284667
13	4.315	liquid TB	0.294667
13	4.48167	liquid TB	0.319
13	4.64833	liquid TB	0.335333
13	4.815	liquid TB	0.353
13	4.98167	liquid TB	0.371667
13	5.14833	liquid TB	0.392333
13	5.315	liquid TB	0.410333
13	5.48167	liquid TB	0.428333
13	5.64833	liquid TB	0.444333
13	5.815	liquid TB	0.461667
13	5.98167	liquid TB	0.479333
13	6.14833	liquid TB	0.496667
13	6.315	liquid TB	0.515667
13	6.48167	liquid TB	0.530667
13	6.64833	liquid TB	0.549
13	6.815	liquid TB	0.562
13	6.98167	liquid TB	0.577
13	7.14833	liquid TB	0.593333
13	7.315	liquid TB	0.607333
13	7.48167	liquid TB	0.620667
13	7.64833	liquid TB	0.635333
13	7.815	liquid TB	0.648
13	7.98167	liquid TB	0.66
13	8.14833	liquid TB	0.674
13	8.315	liquid TB	0.681667
13	8.48167	liquid TB	0.690667
13	8.64833	liquid TB	0.700667
13	8.815	liquid TB	0.709667
13	8.98167	liquid TB	0.718
13	9.14833	liquid TB	0.725333
13	9.315	liquid TB	0.732
13	9.48167	liquid TB	0.737333
13	9.64833	liquid TB	0.740667
13	9.815	liquid TB	0.744
13	9.98167	liquid TB	0.747333
13	10.1483	liquid TB	0.749333
13	10.315	liquid TB	0.751
13	10.4817	liquid TB	0.753667
13	10.6483	liquid TB	0.754667
13	10.815	liquid TB	0.755
13	10.9817	liquid TB	0.755667
13	11.1483	liquid TB	0.756333
13	11.315	liquid TB	0.757
13	11.4817	liquid TB	0.756667
13	11.6483	liquid TB	0.757
13	11.815	liquid TB	0.757333
13	11.9817	liquid TB	0.758667
13	12.1483	liquid TB	0.757
13	12.315	liquid TB	0.757333
13	12.4817	liquid TB	0.758
13	12.6483	liquid TB	0.758
13	12.815	liquid TB	0.757667
13	12.9817	liquid TB	0.758667
13	13.1483	liquid TB	0.758667
13	13.315	liquid TB	0.757667
13	13.4817	liquid TB	0.758333
13	13.6483	liquid TB	0.757333
13	13.815	liquid TB	0.757
13	13.9817	liquid TB	0.759667
13	14.1483	liquid TB	0.757333
13	14.315	liquid TB	0.757
13	14.4817	liquid TB	0.756667
13	14.6483	liquid TB	0.757333
13	14.815	liquid TB	0.756
13	14.9817	liquid TB	0.756
13	15.1483	liquid TB	0.755667
13	15.315	liquid TB	0.756333
13	15.4817	liquid TB	0.756333
13	15.6483	liquid TB	0.755667
13	15.815	liquid TB	0.755667
13	15.9817	liquid TB	0.756333
13	16.1483	liquid TB	0.755667
13	16.315	liquid TB	0.755333
13	16.4817	liquid TB	0.755
13	16.6483	liquid TB	0.755
13	16.815	liquid TB	0.754667
13	16.9817	liquid TB	0.753667
13	17.1483	liquid TB	0.753667
13	17.315	liquid TB	0.753667
13	17.4817	liquid TB	0.752667
13	17.6483	liquid TB	0.753
13	17.815	liquid TB	0.753333
13	17.9817	liquid TB	0.753
13	18.1483	liquid TB	0.754
13	18.315	liquid TB	0.752
13	18.4817	liquid TB	0.751333
13	18.6483	liquid TB	0.751667
13	18.815	liquid TB	0.751333
13	18.9817	liquid TB	0.752667
13	19.1483	liquid TB	0.750333
13	19.315	liquid TB	0.750667
13	19.4817	liquid TB	0.75
13	19.6483	liquid TB	0.749667
13	19.815	liquid TB	0.749667
13	19.9817	liquid TB	0.749
13	20.1483	liquid TB	0.748667
13	20.315	liquid TB	0.748333
13	20.4817	liquid TB	0.748
13	20.6483	liquid TB	0.747667
13	20.815	liquid TB	0.749333
13	20.9817	liquid TB	0.747667
13	21.1483	liquid TB	0.748
13	21.315	liquid TB	0.747
13	21.4817	liquid TB	0.746
13	21.6483	liquid TB	0.746
13	21.815	liquid TB	0.745667
13	21.9817	liquid TB	0.745667
13	22.1483	liquid TB	0.746
13	22.315	liquid TB	0.745667
13	22.4817	liquid TB	0.744333
13	22.6483	liquid TB	0.744333
14	0.148333	liquid TB	0.0996667
14	0.315	liquid TB	0.0993333
14	0.481667	liquid TB	0.101667
14	0.648333	liquid TB	0.103
14	0.815	liquid TB	0.104667
14	0.981667	liquid TB	0.108
14	1.14833	liquid TB	0.111667
14	1.315	liquid TB	0.116
14	1.48167	liquid TB	0.118
14	1.64833	liquid TB	0.116333
14	1.815	liquid TB	0.119333
14	1.98167	liquid TB	0.124667
14	2.14833	liquid TB	0.13
14	2.315	liquid TB	0.133667
14	2.48167	liquid TB	0.135333
14	2.64833	liquid TB	0.146667
14	2.815	liquid TB	0.154333
14	2.98167	liquid TB	0.161333
14	3.14833	liquid TB	0.166333
14	3.315	liquid TB	0.172333
14	3.48167	liquid TB	0.181
14	3.64833	liquid TB	0.19
14	3.815	liquid TB	0.203
14	3.98167	liquid TB	0.217
14	4.14833	liquid TB	0.227667
14	4.315	liquid TB	0.241667
14	4.48167	liquid TB	0.264333
14	4.64833	liquid TB	0.278667
14	4.815	liquid TB	0.297667
14	4.98167	liquid TB	0.314
14	5.14833	liquid TB	0.336
14	5.315	liquid TB	0.353667
14	5.48167	liquid TB	0.38
14	5.64833	liquid TB	0.398667
14	5.815	liquid TB	0.419333
14	5.98167	liquid TB	0.432
14	6.14833	liquid TB	0.440667
14	6.315	liquid TB	0.436667
14	6.48167	liquid TB	0.436
14	6.64833	liquid TB	0.443
14	6.815	liquid TB	0.453
14	6.98167	liquid TB	0.458333
14	7.14833	liquid TB	0.463667
14	7.315	liquid TB	0.607
14	7.48167	liquid TB	0.591
14	7.64833	liquid TB	0.535
14	7.815	liquid TB	0.613333
14	7.98167	liquid TB	0.587
14	8.14833	liquid TB	0.623
14	8.315	liquid TB	0.574333
14	8.48167	liquid TB	0.621667
14	8.64833	liquid TB	0.615333
14	8.815	liquid TB	0.616333
14	8.98167	liquid TB	0.597333
14	9.14833	liquid TB	0.623667
14	9.315	liquid TB	0.659
14	9.48167	liquid TB	0.625
14	9.64833	liquid TB	0.668
14	9.815	liquid TB	0.625333
14	9.98167	liquid TB	0.584333
14	10.1483	liquid TB	0.642333
14	10.315	liquid TB	0.701667
14	10.4817	liquid TB	0.560667
14	10.6483	liquid TB	0.602667
14	10.815	liquid TB	0.675
14	10.9817	liquid TB	0.669333
14	11.1483	liquid TB	0.655
14	11.315	liquid TB	0.671
14	11.4817	liquid TB	0.645667
14	11.6483	liquid TB	0.578333
14	11.815	liquid TB	0.644667
14	11.9817	liquid TB	0.664333
14	12.1483	liquid TB	0.651
14	12.315	liquid TB	0.652667
14	12.4817	liquid TB	0.663333
14	12.6483	liquid TB	0.680667
14	12.815	liquid TB	0.604667
14	12.9817	liquid TB	0.606
14	13.1483	liquid TB	0.597333
14	13.315	liquid TB	0.642333
14	13.4817	liquid TB	0.626
14	13.6483	liquid TB	0.632667
14	13.815	liquid TB	0.656333
14	13.9817	liquid TB	0.645333
14	14.1483	liquid TB	0.555667
14	14.315	liquid TB	0.562
14	14.4817	liquid TB	0.610667
14	14.6483	liquid TB	0.622333
14	14.815	liquid TB	0.577667
14	14.9817	liquid TB	0.556667
14	15.1483	liquid TB	0.607333
14	15.315	liquid TB	0.591333
14	15.4817	liquid TB	0.622667
14	15.6483	liquid TB	0.581333
14	15.815	liquid TB	0.675333
14	15.9817	liquid TB	0.618
14	16.1483	liquid TB	0.659
14	16.315	liquid TB	0.613
14	16.4817	liquid TB	0.589333
14	16.6483	liquid TB	0.704
14	16.815	liquid TB	0.608333
14	16.9817	liquid TB	0.685
14	17.1483	liquid TB	0.622
14	17.315	liquid TB	0.621667
14	17.4817	liquid TB	0.679667
14	17.6483	liquid TB	0.636667
14	17.815	liquid TB	0.634333
14	17.9817	liquid TB	0.632333
14	18.1483	liquid TB	0.689667
14	18.315	liquid TB	0.709
14	18.4817	liquid TB	0.626667
14	18.6483	liquid TB	0.636333
14	18.815	liquid TB	0.684667
14	18.9817	liquid TB	0.648667
14	19.1483	liquid TB	0.654
14	19.315	liquid TB	0.654333
14	19.4817	liquid TB	0.633
14	19.6483	liquid TB	0.686667
14	19.815	liquid TB	0.670333
14	19.9817	liquid TB	0.597
14	20.1483	liquid TB	0.637333
14	20.315	liquid TB	0.658
14	20.4817	liquid TB	0.668333
14	20.6483	liquid TB	0.597667
14	20.815	liquid TB	0.646333
14	20.9817	liquid TB	0.651
14	21.1483	liquid TB	0.653667
14	21.315	liquid TB	0.711333
14	21.4817	liquid TB	0.688
14	21.6483	liquid TB	0.652667
14	21.815	liquid TB	0.678333
14	21.9817	liquid TB	0.667
14	22.1483	liquid TB	0.702333
14	22.315	liquid TB	0.727333
14	22.4817	liquid TB	0.678
14	22.6483	liquid TB	0.675667
22	0.148333	liquid TB	0.0946667
22	0.315	liquid TB	0.0946667
22	0.481667	liquid TB	0.0956667
22	0.648333	liquid TB	0.097
22	0.815	liquid TB	0.099
22	0.981667	liquid TB	0.101667
22	1.14833	liquid TB	0.104667
22	1.315	liquid TB	0.108
22	1.48167	liquid TB	0.112
22	1.64833	liquid TB	0.117
22	1.815	liquid TB	0.122667
22	1.98167	liquid TB	0.128667
22	2.14833	liquid TB	0.136667
22	2.315	liquid TB	0.144667
22	2.48167	liquid TB	0.154333
22	2.64833	liquid TB	0.162667
22	2.815	liquid TB	0.173
22	2.98167	liquid TB	0.188667
22	3.14833	liquid TB	0.202333
22	3.315	liquid TB	0.211667
22	3.48167	liquid TB	0.232333
22	3.64833	liquid TB	0.243667
22	3.815	liquid TB	0.256
22	3.98167	liquid TB	0.277667
22	4.14833	liquid TB	0.297
22	4.315	liquid TB	0.319667
22	4.48167	liquid TB	0.340667
22	4.64833	liquid TB	0.359667
22	4.815	liquid TB	0.377333
22	4.98167	liquid TB	0.397667
22	5.14833	liquid TB	0.413667
22	5.315	liquid TB	0.432667
22	5.48167	liquid TB	0.454667
22	5.64833	liquid TB	0.475667
22	5.815	liquid TB	0.495333
22	5.98167	liquid TB	0.520667
22	6.14833	liquid TB	0.535333
22	6.315	liquid TB	0.554667
22	6.48167	liquid TB	0.574333
22	6.64833	liquid TB	0.597667
22	6.815	liquid TB	0.612
22	6.98167	liquid TB	0.627
22	7.14833	liquid TB	0.647333
22	7.315	liquid TB	0.660667
22	7.48167	liquid TB	0.673333
22	7.64833	liquid TB	0.690333
22	7.815	liquid TB	0.703667
22	7.98167	liquid TB	0.720333
22	8.14833	liquid TB	0.732
22	8.315	liquid TB	0.737333
22	8.48167	liquid TB	0.748667
22	8.64833	liquid TB	0.755667
22	8.815	liquid TB	0.761333
22	8.98167	liquid TB	0.767667
22	9.14833	liquid TB	0.778
22	9.315	liquid TB	0.777333
22	9.48167	liquid TB	0.781
22	9.64833	liquid TB	0.783333
22	9.815	liquid TB	0.787
22	9.98167	liquid TB	0.786
22	10.1483	liquid TB	0.787667
22	10.315	liquid TB	0.788
22	10.4817	liquid TB	0.789667
22	10.6483	liquid TB	0.793
22	10.815	liquid TB	0.794
22	10.9817	liquid TB	0.793667
22	11.1483	liquid TB	0.796333
22	11.315	liquid TB	0.793333
22	11.4817	liquid TB	0.799333
22	11.6483	liquid TB	0.798667
22	11.815	liquid TB	0.802
22	11.9817	liquid TB	0.807333
22	12.1483	liquid TB	0.804
22	12.315	liquid TB	0.804667
22	12.4817	liquid TB	0.802667
22	12.6483	liquid TB	0.805333
22	12.815	liquid TB	0.807
22	12.9817	liquid TB	0.808
22	13.1483	liquid TB	0.81
22	13.315	liquid TB	0.81
22	13.4817	liquid TB	0.814667
22	13.6483	liquid TB	0.810333
22	13.815	liquid TB	0.811333
22	13.9817	liquid TB	0.816333
22	14.1483	liquid TB	0.818
22	14.315	liquid TB	0.815333
22	14.4817	liquid TB	0.813667
22	14.6483	liquid TB	0.818667
22	14.815	liquid TB	0.82
22	14.9817	liquid TB	0.815333
22	15.1483	liquid TB	0.813667
22	15.315	liquid TB	0.822333
22	15.4817	liquid TB	0.817333
22	15.6483	liquid TB	0.818333
22	15.815	liquid TB	0.820667
22	15.9817	liquid TB	0.821
22	16.1483	liquid TB	0.819667
22	16.315	liquid TB	0.819667
22	16.4817	liquid TB	0.820667
22	16.6483	liquid TB	0.821333
22	16.815	liquid TB	0.821333
22	16.9817	liquid TB	0.819333
22	17.1483	liquid TB	0.821333
22	17.315	liquid TB	0.820333
22	17.4817	liquid TB	0.820333
22	17.6483	liquid TB	0.821333
22	17.815	liquid TB	0.822333
22	17.9817	liquid TB	0.822
22	18.1483	liquid TB	0.823
22	18.315	liquid TB	0.823
22	18.4817	liquid TB	0.822667
22	18.6483	liquid TB	0.825
22	18.815	liquid TB	0.821333
22	18.9817	liquid TB	0.825667
22	19.1483	liquid TB	0.823
22	19.315	liquid TB	0.823667
22	19.4817	liquid TB	0.824333
22	19.6483	liquid TB	0.823333
22	19.815	liquid TB	0.824333
22	19.9817	liquid TB	0.823667
22	20.1483	liquid TB	0.824
22	20.315	liquid TB	0.824333
22	20.4817	liquid TB	0.822667
22	20.6483	liquid TB	0.824333
22	20.815	liquid TB	0.826333
22	20.9817	liquid TB	0.823667
22	21.1483	liquid TB	0.826333
22	21.315	liquid TB	0.824333
22	21.4817	liquid TB	0.824667
22	21.6483	liquid TB	0.827
22	21.815	liquid TB	0.825333
22	21.9817	liquid TB	0.825667
22	22.1483	liquid TB	0.826333
22	22.315	liquid TB	0.827667
22	22.4817	liquid TB	0.827333
22	22.6483	liquid TB	0.826333
26	0.148333	liquid TB	0.112667
26	0.315	liquid TB	0.115667
26	0.481667	liquid TB	0.120667
26	0.648333	liquid TB	0.126667
26	0.815	liquid TB	0.134
26	0.981667	liquid TB	0.140333
26	1.14833	liquid TB	0.148333
26	1.315	liquid TB	0.157667
26	1.48167	liquid TB	0.164667
26	1.64833	liquid TB	0.176333
26	1.815	liquid TB	0.189667
26	1.98167	liquid TB	0.199333
26	2.14833	liquid TB	0.211333
26	2.315	liquid TB	0.223333
26	2.48167	liquid TB	0.233667
26	2.64833	liquid TB	0.243667
26	2.815	liquid TB	0.254333
26	2.98167	liquid TB	0.266
26	3.14833	liquid TB	0.277333
26	3.315	liquid TB	0.292333
26	3.48167	liquid TB	0.307
26	3.64833	liquid TB	0.322
26	3.815	liquid TB	0.336667
26	3.98167	liquid TB	0.351667
26	4.14833	liquid TB	0.369
26	4.315	liquid TB	0.385667
26	4.48167	liquid TB	0.402
26	4.64833	liquid TB	0.418667
26	4.815	liquid TB	0.435
26	4.98167	liquid TB	0.454333
26	5.14833	liquid TB	0.475667
26	5.315	liquid TB	0.496667
26	5.48167	liquid TB	0.516
26	5.64833	liquid TB	0.536667
26	5.815	liquid TB	0.554667
26	5.98167	liquid TB	0.571667
26	6.14833	liquid TB	0.585667
26	6.315	liquid TB	0.597667
26	6.48167	liquid TB	0.607333
26	6.64833	liquid TB	0.616667
26	6.815	liquid TB	0.625667
26	6.98167	liquid TB	0.633667
26	7.14833	liquid TB	0.639333
26	7.315	liquid TB	0.645333
26	7.48167	liquid TB	0.650333
26	7.64833	liquid TB	0.654667
26	7.815	liquid TB	0.657667
26	7.98167	liquid TB	0.659
26	8.14833	liquid TB	0.663333
26	8.315	liquid TB	0.664333
26	8.48167	liquid TB	0.665
26	8.64833	liquid TB	0.700667
26	8.815	liquid TB	0.668667
26	8.98167	liquid TB	0.666667
26	9.14833	liquid TB	0.688333
26	9.315	liquid TB	0.676
26	9.48167	liquid TB	0.676
26	9.64833	liquid TB	0.667333
26	9.815	liquid TB	0.666
26	9.98167	liquid TB	0.66
26	10.1483	liquid TB	0.658333
26	10.315	liquid TB	0.656333
26	10.4817	liquid TB	0.656333
26	10.6483	liquid TB	0.654333
26	10.815	liquid TB	0.658333
26	10.9817	liquid TB	0.651333
26	11.1483	liquid TB	0.653
26	11.315	liquid TB	0.651333
26	11.4817	liquid TB	0.654667
26	11.6483	liquid TB	0.654333
26	11.815	liquid TB	0.654
26	11.9817	liquid TB	0.65
26	12.1483	liquid TB	0.653333
26	12.315	liquid TB	0.652333
26	12.4817	liquid TB	0.652333
26	12.6483	liquid TB	0.648333
26	12.815	liquid TB	0.647333
26	12.9817	liquid TB	0.647333
26	13.1483	liquid TB	0.658
26	13.315	liquid TB	0.657
26	13.4817	liquid TB	0.656333
26	13.6483	liquid TB	0.659
26	13.815	liquid TB	0.659
26	13.9817	liquid TB	0.663333
26	14.1483	liquid TB	0.661667
26	14.315	liquid TB	0.660333
26	14.4817	liquid TB	0.660667
26	14.6483	liquid TB	0.662333
26	14.815	liquid TB	0.663667
26	14.9817	liquid TB	0.661667
26	15.1483	liquid TB	0.661333
26	15.315	liquid TB	0.662333
26	15.4817	liquid TB	0.661667
26	15.6483	liquid TB	0.662
26	15.815	liquid TB	0.661333
26	15.9817	liquid TB	0.661
26	16.1483	liquid TB	0.662
26	16.315	liquid TB	0.664333
26	16.4817	liquid TB	0.664333
26	16.6483	liquid TB	0.664667
26	16.815	liquid TB	0.665667
26	16.9817	liquid TB	0.676
26	17.1483	liquid TB	0.674333
26	17.315	liquid TB	0.668333
26	17.4817	liquid TB	0.671
26	17.6483	liquid TB	0.666
26	17.815	liquid TB	0.668667
26	17.9817	liquid TB	0.668667
26	18.1483	liquid TB	0.670667
26	18.315	liquid TB	0.668333
26	18.4817	liquid TB	0.670667
26	18.6483	liquid TB	0.672
26	18.815	liquid TB	0.668
26	18.9817	liquid TB	0.666333
26	19.1483	liquid TB	0.666333
26	19.315	liquid TB	0.667
26	19.4817	liquid TB	0.664333
26	19.6483	liquid TB	0.665667
26	19.815	liquid TB	0.664
26	19.9817	liquid TB	0.662667
26	20.1483	liquid TB	0.662333
26	20.315	liquid TB	0.661333
26	20.4817	liquid TB	0.661
26	20.6483	liquid TB	0.661333
26	20.815	liquid TB	0.662
26	20.9817	liquid TB	0.660667
26	21.1483	liquid TB	0.660333
26	21.315	liquid TB	0.66
26	21.4817	liquid TB	0.66
26	21.6483	liquid TB	0.66
26	21.815	liquid TB	0.659667
26	21.9817	liquid TB	0.659
26	22.1483	liquid TB	0.659667
26	22.315	liquid TB	0.658667
26	22.4817	liquid TB	0.657667
26	22.6483	liquid TB	0.656333
30	0.148333	liquid TB	0.101
30	0.315	liquid TB	0.101667
30	0.481667	liquid TB	0.103
30	0.648333	liquid TB	0.105667
30	0.815	liquid TB	0.109667
30	0.981667	liquid TB	0.114333
30	1.14833	liquid TB	0.121
30	1.315	liquid TB	0.130333
30	1.48167	liquid TB	0.14
30	1.64833	liquid TB	0.154333
30	1.815	liquid TB	0.171667
30	1.98167	liquid TB	0.185333
30	2.14833	liquid TB	0.197333
30	2.315	liquid TB	0.210667
30	2.48167	liquid TB	0.224333
30	2.64833	liquid TB	0.243333
30	2.815	liquid TB	0.267667
30	2.98167	liquid TB	0.284667
30	3.14833	liquid TB	0.305333
30	3.315	liquid TB	0.328667
30	3.48167	liquid TB	0.344
30	3.64833	liquid TB	0.365333
30	3.815	liquid TB	0.385333
30	3.98167	liquid TB	0.407
30	4.14833	liquid TB	0.428
30	4.315	liquid TB	0.456
30	4.48167	liquid TB	0.478333
30	4.64833	liquid TB	0.508333
30	4.815	liquid TB	0.532667
30	4.98167	liquid TB	0.55
30	5.14833	liquid TB	0.576667
30	5.315	liquid TB	0.596
30	5.48167	liquid TB	0.611667
30	5.64833	liquid TB	0.63
30	5.815	liquid TB	0.649667
30	5.98167	liquid TB	0.657333
30	6.14833	liquid TB	0.673
30	6.315	liquid TB	0.686
30	6.48167	liquid TB	0.695
30	6.64833	liquid TB	0.705
30	6.815	liquid TB	0.712667
30	6.98167	liquid TB	0.725
30	7.14833	liquid TB	0.730333
30	7.315	liquid TB	0.742
30	7.48167	liquid TB	0.746333
30	7.64833	liquid TB	0.752333
30	7.815	liquid TB	0.754667
30	7.98167	liquid TB	0.759667
30	8.14833	liquid TB	0.764667
30	8.315	liquid TB	0.768667
30	8.48167	liquid TB	0.768
30	8.64833	liquid TB	0.771667
30	8.815	liquid TB	0.778667
30	8.98167	liquid TB	0.779667
30	9.14833	liquid TB	0.780667
30	9.315	liquid TB	0.782333
30	9.48167	liquid TB	0.781
30	9.64833	liquid TB	0.786333
30	9.815	liquid TB	0.785
30	9.98167	liquid TB	0.786
30	10.1483	liquid TB	0.791
30	10.315	liquid TB	0.789333
30	10.4817	liquid TB	0.794
30	10.6483	liquid TB	0.794
30	10.815	liquid TB	0.795667
30	10.9817	liquid TB	0.794
30	11.1483	liquid TB	0.794
30	11.315	liquid TB	0.793667
30	11.4817	liquid TB	0.793667
30	11.6483	liquid TB	0.794667
30	11.815	liquid TB	0.794333
30	11.9817	liquid TB	0.800667
30	12.1483	liquid TB	0.797333
30	12.315	liquid TB	0.796
30	12.4817	liquid TB	0.800667
30	12.6483	liquid TB	0.802333
30	12.815	liquid TB	0.802
30	12.9817	liquid TB	0.796667
30	13.1483	liquid TB	0.798
30	13.315	liquid TB	0.797
30	13.4817	liquid TB	0.795
30	13.6483	liquid TB	0.796333
30	13.815	liquid TB	0.796667
30	13.9817	liquid TB	0.794667
30	14.1483	liquid TB	0.795
30	14.315	liquid TB	0.794
30	14.4817	liquid TB	0.793333
30	14.6483	liquid TB	0.790667
30	14.815	liquid TB	0.791
30	14.9817	liquid TB	0.791333
30	15.1483	liquid TB	0.789667
30	15.315	liquid TB	0.789
30	15.4817	liquid TB	0.787333
30	15.6483	liquid TB	0.789333
30	15.815	liquid TB	0.786333
30	15.9817	liquid TB	0.785667
30	16.1483	liquid TB	0.788
30	16.315	liquid TB	0.786667
30	16.4817	liquid TB	0.783333
30	16.6483	liquid TB	0.785667
30	16.815	liquid TB	0.782
30	16.9817	liquid TB	0.782
30	17.1483	liquid TB	0.783333
30	17.315	liquid TB	0.782667
30	17.4817	liquid TB	0.780333
30	17.6483	liquid TB	0.777333
30	17.815	liquid TB	0.776333
30	17.9817	liquid TB	0.779
30	18.1483	liquid TB	0.775
30	18.315	liquid TB	0.777667
30	18.4817	liquid TB	0.776333
30	18.6483	liquid TB	0.772667
30	18.815	liquid TB	0.771333
30	18.9817	liquid TB	0.770667
30	19.1483	liquid TB	0.772667
30	19.315	liquid TB	0.772667
30	19.4817	liquid TB	0.769
30	19.6483	liquid TB	0.769667
30	19.815	liquid TB	0.767
30	19.9817	liquid TB	0.769333
30	20.1483	liquid TB	0.765
30	20.315	liquid TB	0.763333
30	20.4817	liquid TB	0.765667
30	20.6483	liquid TB	0.764
30	20.815	liquid TB	0.761667
30	20.9817	liquid TB	0.761333
30	21.1483	liquid TB	0.760667
30	21.315	liquid TB	0.759
30	21.4817	liquid TB	0.762333
30	21.6483	liquid TB	0.759667
30	21.815	liquid TB	0.761333
30	21.9817	liquid TB	0.759
30	22.1483	liquid TB	0.758333
30	22.315	liquid TB	0.754
30	22.4817	liquid TB	0.754
30	22.6483	liquid TB	0.753667
42	0.148333	liquid TB	0.1
42	0.315	liquid TB	0.102
42	0.481667	liquid TB	0.1035
42	0.648333	liquid TB	0.1055
42	0.815	liquid TB	0.114
42	0.981667	liquid TB	0.1145
42	1.14833	liquid TB	0.12
42	1.315	liquid TB	0.1275
42	1.48167	liquid TB	0.1365
42	1.64833	liquid TB	0.143
42	1.815	liquid TB	0.152
42	1.98167	liquid TB	0.1645
42	2.14833	liquid TB	0.1735
42	2.315	liquid TB	0.1865
42	2.48167	liquid TB	0.2055
42	2.64833	liquid TB	0.2215
42	2.815	liquid TB	0.2325
42	2.98167	liquid TB	0.248
42	3.14833	liquid TB	0.2605
42	3.315	liquid TB	0.2775
42	3.48167	liquid TB	0.2975
42	3.64833	liquid TB	0.32
42	3.815	liquid TB	0.3455
42	3.98167	liquid TB	0.3715
42	4.14833	liquid TB	0.397
42	4.315	liquid TB	0.425
42	4.48167	liquid TB	0.4525
42	4.64833	liquid TB	0.4795
42	4.815	liquid TB	0.502
42	4.98167	liquid TB	0.524
42	5.14833	liquid TB	0.549
42	5.315	liquid TB	0.566
42	5.48167	liquid TB	0.587
42	5.64833	liquid TB	0.6
42	5.815	liquid TB	0.611
42	5.98167	liquid TB	0.619
42	6.14833	liquid TB	0.6305
42	6.315	liquid TB	0.6365
42	6.48167	liquid TB	0.649
42	6.64833	liquid TB	0.6565
42	6.815	liquid TB	0.6655
42	6.98167	liquid TB	0.6705
42	7.14833	liquid TB	0.677
42	7.315	liquid TB	0.685
42	7.48167	liquid TB	0.6905
42	7.64833	liquid TB	0.6965
42	7.815	liquid TB	0.702
42	7.98167	liquid TB	0.7025
42	8.14833	liquid TB	0.7175
42	8.315	liquid TB	0.7215
42	8.48167	liquid TB	0.724
42	8.64833	liquid TB	0.7465
42	8.815	liquid TB	0.7255
42	8.98167	liquid TB	0.728
42	9.14833	liquid TB	0.7285
42	9.315	liquid TB	0.7275
42	9.48167	liquid TB	0.726
42	9.64833	liquid TB	0.726
42	9.815	liquid TB	0.723
42	9.98167	liquid TB	0.718
42	10.1483	liquid TB	0.7155
42	10.315	liquid TB	0.716
42	10.4817	liquid TB	0.711
42	10.6483	liquid TB	0.7095
42	10.815	liquid TB	0.7095
42	10.9817	liquid TB	0.707
42	11.1483	liquid TB	0.704
42	11.315	liquid TB	0.703
42	11.4817	liquid TB	0.699
42	11.6483	liquid TB	0.695
42	11.815	liquid TB	0.6945
42	11.9817	liquid TB	0.696
42	12.1483	liquid TB	0.6915
42	12.315	liquid TB	0.688
42	12.4817	liquid TB	0.6865
42	12.6483	liquid TB	0.686
42	12.815	liquid TB	0.681
42	12.9817	liquid TB	0.678
42	13.1483	liquid TB	0.6765
42	13.315	liquid TB	0.6745
42	13.4817	liquid TB	0.6725
42	13.6483	liquid TB	0.6705
42	13.815	liquid TB	0.668
42	13.9817	liquid TB	0.6655
42	14.1483	liquid TB	0.6645
42	14.315	liquid TB	0.6605
42	14.4817	liquid TB	0.6585
42	14.6483	liquid TB	0.656
42	14.815	liquid TB	0.654
42	14.9817	liquid TB	0.6505
42	15.1483	liquid TB	0.6505
42	15.315	liquid TB	0.6475
42	15.4817	liquid TB	0.6465
42	15.6483	liquid TB	0.6445
42	15.815	liquid TB	0.643
42	15.9817	liquid TB	0.641
42	16.1483	liquid TB	0.6395
42	16.315	liquid TB	0.6375
42	16.4817	liquid TB	0.636
42	16.6483	liquid TB	0.6365
42	16.815	liquid TB	0.633
42	16.9817	liquid TB	0.6325
42	17.1483	liquid TB	0.631
42	17.315	liquid TB	0.6285
42	17.4817	liquid TB	0.6285
42	17.6483	liquid TB	0.6265
42	17.815	liquid TB	0.6245
42	17.9817	liquid TB	0.6225
42	18.1483	liquid TB	0.622
42	18.315	liquid TB	0.6195
42	18.4817	liquid TB	0.6165
42	18.6483	liquid TB	0.6165
42	18.815	liquid TB	0.616
42	18.9817	liquid TB	0.6155
42	19.1483	liquid TB	0.6125
42	19.315	liquid TB	0.613
42	19.4817	liquid TB	0.611
42	19.6483	liquid TB	0.611
42	19.815	liquid TB	0.6095
42	19.9817	liquid TB	0.6075
42	20.1483	liquid TB	0.607
42	20.315	liquid TB	0.607
42	20.4817	liquid TB	0.6055
42	20.6483	liquid TB	0.6035
42	20.815	liquid TB	0.6055
42	20.9817	liquid TB	0.6025
42	21.1483	liquid TB	0.6025
42	21.315	liquid TB	0.6015
42	21.4817	liquid TB	0.6015
42	21.6483	liquid TB	0.6005
42	21.815	liquid TB	0.6
42	21.9817	liquid TB	0.5975
42	22.1483	liquid TB	0.598
42	22.315	liquid TB	0.5985
42	22.4817	liquid TB	0.5965
42	22.6483	liquid TB	0.596
57	0.148333	liquid TB	0.108
57	0.315	liquid TB	0.109
57	0.481667	liquid TB	0.112
57	0.648333	liquid TB	0.116
57	0.815	liquid TB	0.121
57	0.981667	liquid TB	0.128
57	1.14833	liquid TB	0.137
57	1.315	liquid TB	0.147
57	1.48167	liquid TB	0.158
57	1.64833	liquid TB	0.169
57	1.815	liquid TB	0.181
57	1.98167	liquid TB	0.19
57	2.14833	liquid TB	0.202
57	2.315	liquid TB	0.22
57	2.48167	liquid TB	0.243
57	2.64833	liquid TB	0.255
57	2.815	liquid TB	0.277
57	2.98167	liquid TB	0.289
57	3.14833	liquid TB	0.303
57	3.315	liquid TB	0.323
57	3.48167	liquid TB	0.334
57	3.64833	liquid TB	0.36
57	3.815	liquid TB	0.38
57	3.98167	liquid TB	0.401
57	4.14833	liquid TB	0.416
57	4.315	liquid TB	0.441
57	4.48167	liquid TB	0.452
57	4.64833	liquid TB	0.475
57	4.815	liquid TB	0.499
57	4.98167	liquid TB	0.518
57	5.14833	liquid TB	0.544
57	5.315	liquid TB	0.561
57	5.48167	liquid TB	0.585
57	5.64833	liquid TB	0.608
57	5.815	liquid TB	0.633
57	5.98167	liquid TB	0.652
57	6.14833	liquid TB	0.672
57	6.315	liquid TB	0.689
57	6.48167	liquid TB	0.702
57	6.64833	liquid TB	0.713
57	6.815	liquid TB	0.72
57	6.98167	liquid TB	0.727
57	7.14833	liquid TB	0.735
57	7.315	liquid TB	0.727
57	7.48167	liquid TB	0.745
57	7.64833	liquid TB	0.747
57	7.815	liquid TB	0.741
57	7.98167	liquid TB	0.743
57	8.14833	liquid TB	0.763
57	8.315	liquid TB	0.769
57	8.48167	liquid TB	0.764
57	8.64833	liquid TB	0.756
57	8.815	liquid TB	0.75
57	8.98167	liquid TB	0.753
57	9.14833	liquid TB	0.751
57	9.315	liquid TB	0.756
57	9.48167	liquid TB	0.758
57	9.64833	liquid TB	0.755
57	9.815	liquid TB	0.757
57	9.98167	liquid TB	0.759
57	10.1483	liquid TB	0.759
57	10.315	liquid TB	0.761
57	10.4817	liquid TB	0.762
57	10.6483	liquid TB	0.762
57	10.815	liquid TB	0.762
57	10.9817	liquid TB	0.764
57	11.1483	liquid TB	0.765
57	11.315	liquid TB	0.766
57	11.4817	liquid TB	0.766
57	11.6483	liquid TB	0.766
57	11.815	liquid TB	0.768
57	11.9817	liquid TB	0.767
57	12.1483	liquid TB	0.768
57	12.315	liquid TB	0.769
57	12.4817	liquid TB	0.767
57	12.6483	liquid TB	0.77
57	12.815	liquid TB	0.769
57	12.9817	liquid TB	0.772
57	13.1483	liquid TB	0.772
57	13.315	liquid TB	0.772
57	13.4817	liquid TB	0.773
57	13.6483	liquid TB	0.772
57	13.815	liquid TB	0.773
57	13.9817	liquid TB	0.774
57	14.1483	liquid TB	0.774
57	14.315	liquid TB	0.776
57	14.4817	liquid TB	0.775
57	14.6483	liquid TB	0.776
57	14.815	liquid TB	0.775
57	14.9817	liquid TB	0.777
57	15.1483	liquid TB	0.776
57	15.315	liquid TB	0.777
57	15.4817	liquid TB	0.777
57	15.6483	liquid TB	0.776
57	15.815	liquid TB	0.777
57	15.9817	liquid TB	0.778
57	16.1483	liquid TB	0.777
57	16.315	liquid TB	0.776
57	16.4817	liquid TB	0.778
57	16.6483	liquid TB	0.776
57	16.815	liquid TB	0.778
57	16.9817	liquid TB	0.778
57	17.1483	liquid TB	0.777
57	17.315	liquid TB	0.777
57	17.4817	liquid TB	0.778
57	17.6483	liquid TB	0.778
57	17.815	liquid TB	0.778
57	17.9817	liquid TB	0.777
57	18.1483	liquid TB	0.779
57	18.315	liquid TB	0.777
57	18.4817	liquid TB	0.778
57	18.6483	liquid TB	0.779
57	18.815	liquid TB	0.779
57	18.9817	liquid TB	0.778
57	19.1483	liquid TB	0.777
57	19.315	liquid TB	0.778
57	19.4817	liquid TB	0.779
57	19.6483	liquid TB	0.778
57	19.815	liquid TB	0.779
57	19.9817	liquid TB	0.778
57	20.1483	liquid TB	0.779
57	20.315	liquid TB	0.778
57	20.4817	liquid TB	0.778
57	20.6483	liquid TB	0.778
57	20.815	liquid TB	0.778
57	20.9817	liquid TB	0.778
57	21.1483	liquid TB	0.778
57	21.315	liquid TB	0.778
57	21.4817	liquid TB	0.776
57	21.6483	liquid TB	0.778
57	21.815	liquid TB	0.777
57	21.9817	liquid TB	0.776
57	22.1483	liquid TB	0.777
57	22.315	liquid TB	0.777
57	22.4817	liquid TB	0.776
57	22.6483	liquid TB	0.777
72	0.148333	liquid TB	0.091
72	0.315	liquid TB	0.0906667
72	0.481667	liquid TB	0.0913333
72	0.648333	liquid TB	0.0923333
72	0.815	liquid TB	0.0936667
72	0.981667	liquid TB	0.0953333
72	1.14833	liquid TB	0.0976667
72	1.315	liquid TB	0.1
72	1.48167	liquid TB	0.103
72	1.64833	liquid TB	0.106667
72	1.815	liquid TB	0.111
72	1.98167	liquid TB	0.116333
72	2.14833	liquid TB	0.122667
72	2.315	liquid TB	0.129667
72	2.48167	liquid TB	0.138
72	2.64833	liquid TB	0.146333
72	2.815	liquid TB	0.156
72	2.98167	liquid TB	0.167667
72	3.14833	liquid TB	0.181333
72	3.315	liquid TB	0.198667
72	3.48167	liquid TB	0.216
72	3.64833	liquid TB	0.233333
72	3.815	liquid TB	0.247333
72	3.98167	liquid TB	0.261
72	4.14833	liquid TB	0.274667
72	4.315	liquid TB	0.289
72	4.48167	liquid TB	0.305
72	4.64833	liquid TB	0.322333
72	4.815	liquid TB	0.340333
72	4.98167	liquid TB	0.359
72	5.14833	liquid TB	0.377333
72	5.315	liquid TB	0.398333
72	5.48167	liquid TB	0.419333
72	5.64833	liquid TB	0.442333
72	5.815	liquid TB	0.467667
72	5.98167	liquid TB	0.493667
72	6.14833	liquid TB	0.521
72	6.315	liquid TB	0.548667
72	6.48167	liquid TB	0.572667
72	6.64833	liquid TB	0.595667
72	6.815	liquid TB	0.610667
72	6.98167	liquid TB	0.630667
72	7.14833	liquid TB	0.641333
72	7.315	liquid TB	0.652
72	7.48167	liquid TB	0.660667
72	7.64833	liquid TB	0.666667
72	7.815	liquid TB	0.672667
72	7.98167	liquid TB	0.674667
72	8.14833	liquid TB	0.678
72	8.315	liquid TB	0.685333
72	8.48167	liquid TB	0.680667
72	8.64833	liquid TB	0.681333
72	8.815	liquid TB	0.680667
72	8.98167	liquid TB	0.682
72	9.14833	liquid TB	0.690667
72	9.315	liquid TB	0.681667
72	9.48167	liquid TB	0.682
72	9.64833	liquid TB	0.681667
72	9.815	liquid TB	0.688333
72	9.98167	liquid TB	0.681333
72	10.1483	liquid TB	0.683667
72	10.315	liquid TB	0.685
72	10.4817	liquid TB	0.703333
72	10.6483	liquid TB	0.681667
72	10.815	liquid TB	0.674667
72	10.9817	liquid TB	0.677667
72	11.1483	liquid TB	0.676667
72	11.315	liquid TB	0.673333
72	11.4817	liquid TB	0.691333
72	11.6483	liquid TB	0.679667
72	11.815	liquid TB	0.671333
72	11.9817	liquid TB	0.691667
72	12.1483	liquid TB	0.669667
72	12.315	liquid TB	0.685667
72	12.4817	liquid TB	0.669
72	12.6483	liquid TB	0.668333
72	12.815	liquid TB	0.670333
72	12.9817	liquid TB	0.676667
72	13.1483	liquid TB	0.671
72	13.315	liquid TB	0.665333
72	13.4817	liquid TB	0.668333
72	13.6483	liquid TB	0.668333
72	13.815	liquid TB	0.672
72	13.9817	liquid TB	0.669333
72	14.1483	liquid TB	0.669333
72	14.315	liquid TB	0.679333
72	14.4817	liquid TB	0.676667
72	14.6483	liquid TB	0.663667
72	14.815	liquid TB	0.663667
72	14.9817	liquid TB	0.667667
72	15.1483	liquid TB	0.670667
72	15.315	liquid TB	0.687
72	15.4817	liquid TB	0.675333
72	15.6483	liquid TB	0.665
72	15.815	liquid TB	0.666
72	15.9817	liquid TB	0.677667
72	16.1483	liquid TB	0.682
72	16.315	liquid TB	0.683333
72	16.4817	liquid TB	0.665667
72	16.6483	liquid TB	0.665667
72	16.815	liquid TB	0.666
72	16.9817	liquid TB	0.685667
72	17.1483	liquid TB	0.665333
72	17.315	liquid TB	0.666667
72	17.4817	liquid TB	0.665667
72	17.6483	liquid TB	0.696
72	17.815	liquid TB	0.672
72	17.9817	liquid TB	0.664
72	18.1483	liquid TB	0.664333
72	18.315	liquid TB	0.67
72	18.4817	liquid TB	0.669
72	18.6483	liquid TB	0.665333
72	18.815	liquid TB	0.667
72	18.9817	liquid TB	0.672667
72	19.1483	liquid TB	0.666
72	19.315	liquid TB	0.672
72	19.4817	liquid TB	0.671333
72	19.6483	liquid TB	0.671333
72	19.815	liquid TB	0.669
72	19.9817	liquid TB	0.665667
72	20.1483	liquid TB	0.682667
72	20.315	liquid TB	0.665
72	20.4817	liquid TB	0.661333
72	20.6483	liquid TB	0.665
72	20.815	liquid TB	0.661333
72	20.9817	liquid TB	0.662
72	21.1483	liquid TB	0.662
72	21.315	liquid TB	0.661667
72	21.4817	liquid TB	0.666667
72	21.6483	liquid TB	0.674
72	21.815	liquid TB	0.661333
72	21.9817	liquid TB	0.660667
72	22.1483	liquid TB	0.665
72	22.315	liquid TB	0.664667
72	22.4817	liquid TB	0.663
72	22.6483	liquid TB	0.664

## Sheet: Supplementary Figure 10b
Strain	Time	media	GFP/OD600
MG1655_WT	0.148333	liquid TB	21686.8
MG1655_WT	0.315	liquid TB	22502.4
MG1655_WT	0.481667	liquid TB	22344.7
MG1655_WT	0.648333	liquid TB	21694
MG1655_WT	0.815	liquid TB	20670.7
MG1655_WT	0.981667	liquid TB	21041.9
MG1655_WT	1.14833	liquid TB	19003.5
MG1655_WT	1.315	liquid TB	19254.8
MG1655_WT	1.48167	liquid TB	19650.7
MG1655_WT	1.64833	liquid TB	17990.9
MG1655_WT	1.815	liquid TB	17757.2
MG1655_WT	1.98167	liquid TB	17500.8
MG1655_WT	2.14833	liquid TB	17784.7
MG1655_WT	2.315	liquid TB	20991.7
MG1655_WT	2.48167	liquid TB	26059
MG1655_WT	2.64833	liquid TB	30241.8
MG1655_WT	2.815	liquid TB	35174.7
MG1655_WT	2.98167	liquid TB	41396.4
MG1655_WT	3.14833	liquid TB	49030.8
MG1655_WT	3.315	liquid TB	54680.2
MG1655_WT	3.48167	liquid TB	59802.2
MG1655_WT	3.64833	liquid TB	64975
MG1655_WT	3.815	liquid TB	67528.4
MG1655_WT	3.98167	liquid TB	69030
MG1655_WT	4.14833	liquid TB	72339
MG1655_WT	4.315	liquid TB	73719
MG1655_WT	4.48167	liquid TB	75980.2
MG1655_WT	4.64833	liquid TB	77733.6
MG1655_WT	4.815	liquid TB	78939.8
MG1655_WT	4.98167	liquid TB	78966.5
MG1655_WT	5.14833	liquid TB	79436.7
MG1655_WT	5.315	liquid TB	81496.3
MG1655_WT	5.48167	liquid TB	83792.5
MG1655_WT	5.64833	liquid TB	86291.7
MG1655_WT	5.815	liquid TB	88432.9
MG1655_WT	5.98167	liquid TB	90794.5
MG1655_WT	6.14833	liquid TB	95584.4
MG1655_WT	6.315	liquid TB	98548.9
MG1655_WT	6.48167	liquid TB	101918
MG1655_WT	6.64833	liquid TB	103943
MG1655_WT	6.815	liquid TB	104549
MG1655_WT	6.98167	liquid TB	108409
MG1655_WT	7.14833	liquid TB	108919
MG1655_WT	7.315	liquid TB	111266
MG1655_WT	7.48167	liquid TB	114141
MG1655_WT	7.64833	liquid TB	115408
MG1655_WT	7.815	liquid TB	115561
MG1655_WT	7.98167	liquid TB	117647
MG1655_WT	8.14833	liquid TB	118434
MG1655_WT	8.315	liquid TB	118876
MG1655_WT	8.48167	liquid TB	117693
MG1655_WT	8.64833	liquid TB	116361
MG1655_WT	8.815	liquid TB	115111
MG1655_WT	8.98167	liquid TB	114688
MG1655_WT	9.14833	liquid TB	115148
MG1655_WT	9.315	liquid TB	111584
MG1655_WT	9.48167	liquid TB	112458
MG1655_WT	9.64833	liquid TB	111363
MG1655_WT	9.815	liquid TB	108711
MG1655_WT	9.98167	liquid TB	108184
MG1655_WT	10.1483	liquid TB	107319
MG1655_WT	10.315	liquid TB	107688
MG1655_WT	10.4817	liquid TB	104644
MG1655_WT	10.6483	liquid TB	105495
MG1655_WT	10.815	liquid TB	105068
MG1655_WT	10.9817	liquid TB	102979
MG1655_WT	11.1483	liquid TB	103587
MG1655_WT	11.315	liquid TB	102130
MG1655_WT	11.4817	liquid TB	101837
MG1655_WT	11.6483	liquid TB	101966
MG1655_WT	11.815	liquid TB	100215
MG1655_WT	11.9817	liquid TB	99323.8
MG1655_WT	12.1483	liquid TB	99802.1
MG1655_WT	12.315	liquid TB	99481.7
MG1655_WT	12.4817	liquid TB	98802.8
MG1655_WT	12.6483	liquid TB	97820.3
MG1655_WT	12.815	liquid TB	96481.4
MG1655_WT	12.9817	liquid TB	96261.7
MG1655_WT	13.1483	liquid TB	96020.1
MG1655_WT	13.315	liquid TB	95813.8
MG1655_WT	13.4817	liquid TB	94849.9
MG1655_WT	13.6483	liquid TB	95302.9
MG1655_WT	13.815	liquid TB	95322.6
MG1655_WT	13.9817	liquid TB	93470.8
MG1655_WT	14.1483	liquid TB	93631.7
MG1655_WT	14.315	liquid TB	93063.4
MG1655_WT	14.4817	liquid TB	92454.4
MG1655_WT	14.6483	liquid TB	91679.5
MG1655_WT	14.815	liquid TB	91777.2
MG1655_WT	14.9817	liquid TB	90459.6
MG1655_WT	15.1483	liquid TB	89809.4
MG1655_WT	15.315	liquid TB	89465.1
MG1655_WT	15.4817	liquid TB	89068.3
MG1655_WT	15.6483	liquid TB	89190
MG1655_WT	15.815	liquid TB	88610.3
MG1655_WT	15.9817	liquid TB	88544.1
MG1655_WT	16.1483	liquid TB	88436.4
MG1655_WT	16.315	liquid TB	87731.8
MG1655_WT	16.4817	liquid TB	88128.3
MG1655_WT	16.6483	liquid TB	87519.8
MG1655_WT	16.815	liquid TB	87391.3
MG1655_WT	16.9817	liquid TB	86696.9
MG1655_WT	17.1483	liquid TB	86497.9
MG1655_WT	17.315	liquid TB	85650.9
MG1655_WT	17.4817	liquid TB	86118.8
MG1655_WT	17.6483	liquid TB	85378.9
MG1655_WT	17.815	liquid TB	84280.6
MG1655_WT	17.9817	liquid TB	84525
MG1655_WT	18.1483	liquid TB	84486.6
MG1655_WT	18.315	liquid TB	83707.2
MG1655_WT	18.4817	liquid TB	82902.7
MG1655_WT	18.6483	liquid TB	83033.8
MG1655_WT	18.815	liquid TB	82457.4
MG1655_WT	18.9817	liquid TB	82522.3
MG1655_WT	19.1483	liquid TB	82319.7
MG1655_WT	19.315	liquid TB	81798.5
MG1655_WT	19.4817	liquid TB	81615.2
MG1655_WT	19.6483	liquid TB	81287.5
MG1655_WT	19.815	liquid TB	81418
MG1655_WT	19.9817	liquid TB	80669.1
MG1655_WT	20.1483	liquid TB	81172.4
MG1655_WT	20.315	liquid TB	81338.3
MG1655_WT	20.4817	liquid TB	80361.3
MG1655_WT	20.6483	liquid TB	80650
MG1655_WT	20.815	liquid TB	80305.3
MG1655_WT	20.9817	liquid TB	80531
MG1655_WT	21.1483	liquid TB	80286.8
MG1655_WT	21.315	liquid TB	79943.7
MG1655_WT	21.4817	liquid TB	79783.1
MG1655_WT	21.6483	liquid TB	78890.8
MG1655_WT	21.815	liquid TB	79588.1
MG1655_WT	21.9817	liquid TB	79792.1
MG1655_WT	22.1483	liquid TB	79041.7
MG1655_WT	22.315	liquid TB	79156.5
MG1655_WT	22.4817	liquid TB	79501.9
MG1655_WT	22.6483	liquid TB	78966.5
4	0.148333	liquid TB	28451.9
4	0.315	liquid TB	27276.3
4	0.481667	liquid TB	25557
4	0.648333	liquid TB	24111
4	0.815	liquid TB	22156
4	0.981667	liquid TB	20344.4
4	1.14833	liquid TB	18612.4
4	1.315	liquid TB	16745.9
4	1.48167	liquid TB	15519.8
4	1.64833	liquid TB	14582.3
4	1.815	liquid TB	13437.1
4	1.98167	liquid TB	13383.7
4	2.14833	liquid TB	13955.3
4	2.315	liquid TB	14251.6
4	2.48167	liquid TB	14594
4	2.64833	liquid TB	14821.5
4	2.815	liquid TB	15230.2
4	2.98167	liquid TB	15346.2
4	3.14833	liquid TB	15300.9
4	3.315	liquid TB	14897.7
4	3.48167	liquid TB	14454.4
4	3.64833	liquid TB	14157.5
4	3.815	liquid TB	13752.8
4	3.98167	liquid TB	13380.6
4	4.14833	liquid TB	12852.9
4	4.315	liquid TB	12629.8
4	4.48167	liquid TB	12235.8
4	4.64833	liquid TB	11975.4
4	4.815	liquid TB	11918.8
4	4.98167	liquid TB	11735.4
4	5.14833	liquid TB	11360.5
4	5.315	liquid TB	11328.9
4	5.48167	liquid TB	11205.4
4	5.64833	liquid TB	11002.4
4	5.815	liquid TB	10758.9
4	5.98167	liquid TB	10775.6
4	6.14833	liquid TB	10757.1
4	6.315	liquid TB	10618.1
4	6.48167	liquid TB	10536.5
4	6.64833	liquid TB	10335.7
4	6.815	liquid TB	10273.7
4	6.98167	liquid TB	10100.5
4	7.14833	liquid TB	10084.5
4	7.315	liquid TB	10025.7
4	7.48167	liquid TB	9941.24
4	7.64833	liquid TB	10048.6
4	7.815	liquid TB	9941.73
4	7.98167	liquid TB	9818.66
4	8.14833	liquid TB	9816.77
4	8.315	liquid TB	9629.58
4	8.48167	liquid TB	9776.72
4	8.64833	liquid TB	9604.9
4	8.815	liquid TB	9614.24
4	8.98167	liquid TB	9525.97
4	9.14833	liquid TB	9599.04
4	9.315	liquid TB	9452.9
4	9.48167	liquid TB	9492.77
4	9.64833	liquid TB	9482.34
4	9.815	liquid TB	9592.72
4	9.98167	liquid TB	9507.14
4	10.1483	liquid TB	9454.13
4	10.315	liquid TB	9501.93
4	10.4817	liquid TB	9369.34
4	10.6483	liquid TB	9318.81
4	10.815	liquid TB	9173.56
4	10.9817	liquid TB	9213.91
4	11.1483	liquid TB	9340.79
4	11.315	liquid TB	9383.29
4	11.4817	liquid TB	9418.34
4	11.6483	liquid TB	9445.14
4	11.815	liquid TB	9384.49
4	11.9817	liquid TB	9179.04
4	12.1483	liquid TB	9281.89
4	12.315	liquid TB	9269.27
4	12.4817	liquid TB	9139.33
4	12.6483	liquid TB	8986.44
4	12.815	liquid TB	8968.33
4	12.9817	liquid TB	9285.52
4	13.1483	liquid TB	9295.65
4	13.315	liquid TB	9328.02
4	13.4817	liquid TB	9342.87
4	13.6483	liquid TB	9308.6
4	13.815	liquid TB	9426.76
4	13.9817	liquid TB	9422.2
4	14.1483	liquid TB	9383.04
4	14.315	liquid TB	9466.33
4	14.4817	liquid TB	9431.46
4	14.6483	liquid TB	9525.03
4	14.815	liquid TB	9417.16
4	14.9817	liquid TB	9448.31
4	15.1483	liquid TB	9474.34
4	15.315	liquid TB	9448.04
4	15.4817	liquid TB	9548.86
4	15.6483	liquid TB	9447.2
4	15.815	liquid TB	9470.59
4	15.9817	liquid TB	9423.77
4	16.1483	liquid TB	9402.88
4	16.315	liquid TB	9498.46
4	16.4817	liquid TB	9525.23
4	16.6483	liquid TB	9430.13
4	16.815	liquid TB	9396.31
4	16.9817	liquid TB	9496.8
4	17.1483	liquid TB	9327.04
4	17.315	liquid TB	9350.66
4	17.4817	liquid TB	9444.79
4	17.6483	liquid TB	9505.97
4	17.815	liquid TB	9503.27
4	17.9817	liquid TB	9509.91
4	18.1483	liquid TB	9452.81
4	18.315	liquid TB	9459.94
4	18.4817	liquid TB	9444.62
4	18.6483	liquid TB	9519.92
4	18.815	liquid TB	9510.26
4	18.9817	liquid TB	9606.76
4	19.1483	liquid TB	9538.35
4	19.315	liquid TB	9391.24
4	19.4817	liquid TB	9546.83
4	19.6483	liquid TB	9417.67
4	19.815	liquid TB	9589.91
4	19.9817	liquid TB	9622.12
4	20.1483	liquid TB	9621.78
4	20.315	liquid TB	9653.45
4	20.4817	liquid TB	9636.84
4	20.6483	liquid TB	9680.89
4	20.815	liquid TB	9567.7
4	20.9817	liquid TB	9506.47
4	21.1483	liquid TB	9722.53
4	21.315	liquid TB	9522.21
4	21.4817	liquid TB	9512.36
4	21.6483	liquid TB	9612.73
4	21.815	liquid TB	9683.31
4	21.9817	liquid TB	9576.98
4	22.1483	liquid TB	9569.26
4	22.315	liquid TB	9681.57
4	22.4817	liquid TB	9655.21
4	22.6483	liquid TB	9546.48
7	0.148333	liquid TB	14172.3
7	0.315	liquid TB	13555.1
7	0.481667	liquid TB	13082.7
7	0.648333	liquid TB	12419.5
7	0.815	liquid TB	11615.6
7	0.981667	liquid TB	10896.6
7	1.14833	liquid TB	10022.3
7	1.315	liquid TB	10005.9
7	1.48167	liquid TB	11141
7	1.64833	liquid TB	13749.6
7	1.815	liquid TB	16663.9
7	1.98167	liquid TB	20247.7
7	2.14833	liquid TB	23652.8
7	2.315	liquid TB	26843.9
7	2.48167	liquid TB	30362
7	2.64833	liquid TB	32389.5
7	2.815	liquid TB	34102.9
7	2.98167	liquid TB	34817.9
7	3.14833	liquid TB	33688.8
7	3.315	liquid TB	34374
7	3.48167	liquid TB	33397.3
7	3.64833	liquid TB	32307.5
7	3.815	liquid TB	30568.2
7	3.98167	liquid TB	30170
7	4.14833	liquid TB	29009.5
7	4.315	liquid TB	28438.4
7	4.48167	liquid TB	28268.9
7	4.64833	liquid TB	27235.5
7	4.815	liquid TB	26362.8
7	4.98167	liquid TB	25731
7	5.14833	liquid TB	24817.6
7	5.315	liquid TB	24407.6
7	5.48167	liquid TB	23925.6
7	5.64833	liquid TB	23013.8
7	5.815	liquid TB	22555
7	5.98167	liquid TB	22058.6
7	6.14833	liquid TB	21650.1
7	6.315	liquid TB	21072.4
7	6.48167	liquid TB	20619.8
7	6.64833	liquid TB	20209.3
7	6.815	liquid TB	19916.6
7	6.98167	liquid TB	19625.8
7	7.14833	liquid TB	19102.7
7	7.315	liquid TB	19120.4
7	7.48167	liquid TB	18836.5
7	7.64833	liquid TB	18521.6
7	7.815	liquid TB	18511.6
7	7.98167	liquid TB	18201.2
7	8.14833	liquid TB	18009.6
7	8.315	liquid TB	17567
7	8.48167	liquid TB	17562.2
7	8.64833	liquid TB	17540.1
7	8.815	liquid TB	17461.1
7	8.98167	liquid TB	17261.3
7	9.14833	liquid TB	17206
7	9.315	liquid TB	17127.8
7	9.48167	liquid TB	16812.1
7	9.64833	liquid TB	16645.5
7	9.815	liquid TB	16880.8
7	9.98167	liquid TB	16586.2
7	10.1483	liquid TB	16468.2
7	10.315	liquid TB	16516.6
7	10.4817	liquid TB	16315.4
7	10.6483	liquid TB	16280.7
7	10.815	liquid TB	16317.3
7	10.9817	liquid TB	16250.3
7	11.1483	liquid TB	16081.1
7	11.315	liquid TB	16056.4
7	11.4817	liquid TB	15940.2
7	11.6483	liquid TB	15894.1
7	11.815	liquid TB	15825.7
7	11.9817	liquid TB	15976.1
7	12.1483	liquid TB	15631.2
7	12.315	liquid TB	15740.4
7	12.4817	liquid TB	15756.3
7	12.6483	liquid TB	15591.6
7	12.815	liquid TB	15706.4
7	12.9817	liquid TB	15534.6
7	13.1483	liquid TB	15518.4
7	13.315	liquid TB	15494.6
7	13.4817	liquid TB	15375.5
7	13.6483	liquid TB	15372.6
7	13.815	liquid TB	15363.2
7	13.9817	liquid TB	15219.2
7	14.1483	liquid TB	15319.8
7	14.315	liquid TB	15222.9
7	14.4817	liquid TB	15177.2
7	14.6483	liquid TB	15155.7
7	14.815	liquid TB	15100
7	14.9817	liquid TB	15054.2
7	15.1483	liquid TB	15194.3
7	15.315	liquid TB	15065.9
7	15.4817	liquid TB	14961.3
7	15.6483	liquid TB	14965.9
7	15.815	liquid TB	14973.2
7	15.9817	liquid TB	14908.5
7	16.1483	liquid TB	14912.2
7	16.315	liquid TB	14966.1
7	16.4817	liquid TB	14890.3
7	16.6483	liquid TB	14900.9
7	16.815	liquid TB	14937.4
7	16.9817	liquid TB	14931.8
7	17.1483	liquid TB	14979.5
7	17.315	liquid TB	15036.5
7	17.4817	liquid TB	14793.8
7	17.6483	liquid TB	14856.1
7	17.815	liquid TB	14893.5
7	17.9817	liquid TB	14835.4
7	18.1483	liquid TB	14910
7	18.315	liquid TB	14944.9
7	18.4817	liquid TB	14958.4
7	18.6483	liquid TB	14839.9
7	18.815	liquid TB	14823.2
7	18.9817	liquid TB	14800
7	19.1483	liquid TB	14920.2
7	19.315	liquid TB	14845.7
7	19.4817	liquid TB	14777.8
7	19.6483	liquid TB	14964.3
7	19.815	liquid TB	14791.3
7	19.9817	liquid TB	14913.4
7	20.1483	liquid TB	15035.1
7	20.315	liquid TB	14936.3
7	20.4817	liquid TB	14854
7	20.6483	liquid TB	14938.3
7	20.815	liquid TB	14946
7	20.9817	liquid TB	15046.6
7	21.1483	liquid TB	14994.9
7	21.315	liquid TB	15034.6
7	21.4817	liquid TB	14888.7
7	21.6483	liquid TB	15053.9
7	21.815	liquid TB	14951.9
7	21.9817	liquid TB	14957.9
7	22.1483	liquid TB	15034.3
7	22.315	liquid TB	14870.4
7	22.4817	liquid TB	15136
7	22.6483	liquid TB	14987.7
13	0.148333	liquid TB	17806.6
13	0.315	liquid TB	17312.9
13	0.481667	liquid TB	17235.1
13	0.648333	liquid TB	17235.5
13	0.815	liquid TB	16959.3
13	0.981667	liquid TB	16673
13	1.14833	liquid TB	16429.4
13	1.315	liquid TB	16199.5
13	1.48167	liquid TB	15741.1
13	1.64833	liquid TB	15783.7
13	1.815	liquid TB	16071.6
13	1.98167	liquid TB	16315
13	2.14833	liquid TB	16988.6
13	2.315	liquid TB	18768.8
13	2.48167	liquid TB	20470
13	2.64833	liquid TB	22957.8
13	2.815	liquid TB	26302.7
13	2.98167	liquid TB	29608.2
13	3.14833	liquid TB	31973.7
13	3.315	liquid TB	35163.1
13	3.48167	liquid TB	37107.5
13	3.64833	liquid TB	39395.3
13	3.815	liquid TB	41274.8
13	3.98167	liquid TB	44059.9
13	4.14833	liquid TB	47315.4
13	4.315	liquid TB	49801.1
13	4.48167	liquid TB	50935
13	4.64833	liquid TB	51675.8
13	4.815	liquid TB	51605.6
13	4.98167	liquid TB	49748.6
13	5.14833	liquid TB	48569.7
13	5.315	liquid TB	47600.7
13	5.48167	liquid TB	46405.9
13	5.64833	liquid TB	44739.6
13	5.815	liquid TB	43176.1
13	5.98167	liquid TB	42275.1
13	6.14833	liquid TB	41371.7
13	6.315	liquid TB	39826.9
13	6.48167	liquid TB	39251.6
13	6.64833	liquid TB	38269.1
13	6.815	liquid TB	37733.6
13	6.98167	liquid TB	36892.6
13	7.14833	liquid TB	35990.9
13	7.315	liquid TB	35420
13	7.48167	liquid TB	35074.9
13	7.64833	liquid TB	34454.9
13	7.815	liquid TB	33865.8
13	7.98167	liquid TB	33536.9
13	8.14833	liquid TB	32962.5
13	8.315	liquid TB	32725.3
13	8.48167	liquid TB	32100
13	8.64833	liquid TB	31583.1
13	8.815	liquid TB	31125.5
13	8.98167	liquid TB	30778.4
13	9.14833	liquid TB	30391.5
13	9.315	liquid TB	29708.9
13	9.48167	liquid TB	29551.6
13	9.64833	liquid TB	29283.9
13	9.815	liquid TB	29017.7
13	9.98167	liquid TB	28798.6
13	10.1483	liquid TB	28788.9
13	10.315	liquid TB	28627.1
13	10.4817	liquid TB	28182.7
13	10.6483	liquid TB	28175.3
13	10.815	liquid TB	28330.4
13	10.9817	liquid TB	28131.2
13	11.1483	liquid TB	27820.5
13	11.315	liquid TB	27852.8
13	11.4817	liquid TB	27659.8
13	11.6483	liquid TB	27758.3
13	11.815	liquid TB	27575.5
13	11.9817	liquid TB	27238.9
13	12.1483	liquid TB	27289.7
13	12.315	liquid TB	27348.7
13	12.4817	liquid TB	27303.7
13	12.6483	liquid TB	27342.4
13	12.815	liquid TB	27011.7
13	12.9817	liquid TB	26786.6
13	13.1483	liquid TB	26752.6
13	13.315	liquid TB	26965.6
13	13.4817	liquid TB	26719.9
13	13.6483	liquid TB	26720.8
13	13.815	liquid TB	26835.1
13	13.9817	liquid TB	26720.8
13	14.1483	liquid TB	26618
13	14.315	liquid TB	26453.3
13	14.4817	liquid TB	26454.4
13	14.6483	liquid TB	26321
13	14.815	liquid TB	26242.2
13	14.9817	liquid TB	26258
13	15.1483	liquid TB	26313.9
13	15.315	liquid TB	26220.5
13	15.4817	liquid TB	26163.8
13	15.6483	liquid TB	26233.1
13	15.815	liquid TB	26275.4
13	15.9817	liquid TB	26222.6
13	16.1483	liquid TB	26042.2
13	16.315	liquid TB	25932.1
13	16.4817	liquid TB	25842.8
13	16.6483	liquid TB	25779.8
13	16.815	liquid TB	25805.3
13	16.9817	liquid TB	25846
13	17.1483	liquid TB	25581.1
13	17.315	liquid TB	25778.2
13	17.4817	liquid TB	25562.1
13	17.6483	liquid TB	25886.1
13	17.815	liquid TB	25733.5
13	17.9817	liquid TB	25596
13	18.1483	liquid TB	25593.1
13	18.315	liquid TB	25838.4
13	18.4817	liquid TB	25674
13	18.6483	liquid TB	25463
13	18.815	liquid TB	25240.2
13	18.9817	liquid TB	25300.6
13	19.1483	liquid TB	25291
13	19.315	liquid TB	24963.9
13	19.4817	liquid TB	25339.8
13	19.6483	liquid TB	25245.3
13	19.815	liquid TB	25231.4
13	19.9817	liquid TB	25037.3
13	20.1483	liquid TB	25235
13	20.315	liquid TB	25072.4
13	20.4817	liquid TB	25347.8
13	20.6483	liquid TB	24951
13	20.815	liquid TB	24928.9
13	20.9817	liquid TB	24981.3
13	21.1483	liquid TB	24894.4
13	21.315	liquid TB	25046.6
13	21.4817	liquid TB	24895.6
13	21.6483	liquid TB	25004
13	21.815	liquid TB	25096
13	21.9817	liquid TB	24883.6
13	22.1483	liquid TB	24761.4
13	22.315	liquid TB	24882.2
13	22.4817	liquid TB	24859
13	22.6483	liquid TB	24640.2
14	0.148333	liquid TB	28506
14	0.315	liquid TB	28207.5
14	0.481667	liquid TB	27355
14	0.648333	liquid TB	26249.5
14	0.815	liquid TB	25844.9
14	0.981667	liquid TB	25271
14	1.14833	liquid TB	24603.1
14	1.315	liquid TB	26129.4
14	1.48167	liquid TB	28691.3
14	1.64833	liquid TB	36117.3
14	1.815	liquid TB	43712.5
14	1.98167	liquid TB	52005.6
14	2.14833	liquid TB	59491.7
14	2.315	liquid TB	66150.3
14	2.48167	liquid TB	77276.2
14	2.64833	liquid TB	82127.2
14	2.815	liquid TB	90272.6
14	2.98167	liquid TB	96915.9
14	3.14833	liquid TB	104251
14	3.315	liquid TB	109401
14	3.48167	liquid TB	113320
14	3.64833	liquid TB	114521
14	3.815	liquid TB	111826
14	3.98167	liquid TB	109554
14	4.14833	liquid TB	108928
14	4.315	liquid TB	105869
14	4.48167	liquid TB	100429
14	4.64833	liquid TB	96691.7
14	4.815	liquid TB	93393.6
14	4.98167	liquid TB	90922.9
14	5.14833	liquid TB	85930.7
14	5.315	liquid TB	84108.7
14	5.48167	liquid TB	81692.1
14	5.64833	liquid TB	80257.2
14	5.815	liquid TB	79407.2
14	5.98167	liquid TB	78860.1
14	6.14833	liquid TB	79616.1
14	6.315	liquid TB	80198.4
14	6.48167	liquid TB	82399.7
14	6.64833	liquid TB	83048.6
14	6.815	liquid TB	86515.2
14	6.98167	liquid TB	82187.2
14	7.14833	liquid TB	80175.9
14	7.315	liquid TB	72286.5
14	7.48167	liquid TB	77448.9
14	7.64833	liquid TB	92906.7
14	7.815	liquid TB	92434
14	7.98167	liquid TB	102475
14	8.14833	liquid TB	102945
14	8.315	liquid TB	108996
14	8.48167	liquid TB	106069
14	8.64833	liquid TB	107362
14	8.815	liquid TB	109066
14	8.98167	liquid TB	112832
14	9.14833	liquid TB	109711
14	9.315	liquid TB	106154
14	9.48167	liquid TB	109819
14	9.64833	liquid TB	103841
14	9.815	liquid TB	108071
14	9.98167	liquid TB	111097
14	10.1483	liquid TB	105442
14	10.315	liquid TB	98886.1
14	10.4817	liquid TB	112620
14	10.6483	liquid TB	110653
14	10.815	liquid TB	103416
14	10.9817	liquid TB	104088
14	11.1483	liquid TB	105770
14	11.315	liquid TB	104146
14	11.4817	liquid TB	106652
14	11.6483	liquid TB	112366
14	11.815	liquid TB	106453
14	11.9817	liquid TB	104834
14	12.1483	liquid TB	105703
14	12.315	liquid TB	105371
14	12.4817	liquid TB	103644
14	12.6483	liquid TB	102044
14	12.815	liquid TB	109174
14	12.9817	liquid TB	108850
14	13.1483	liquid TB	109742
14	13.315	liquid TB	106045
14	13.4817	liquid TB	107958
14	13.6483	liquid TB	107268
14	13.815	liquid TB	104499
14	13.9817	liquid TB	105808
14	14.1483	liquid TB	111789
14	14.315	liquid TB	113073
14	14.4817	liquid TB	108883
14	14.6483	liquid TB	107972
14	14.815	liquid TB	111518
14	14.9817	liquid TB	112286
14	15.1483	liquid TB	109475
14	15.315	liquid TB	109661
14	15.4817	liquid TB	107612
14	15.6483	liquid TB	110244
14	15.815	liquid TB	101474
14	15.9817	liquid TB	108896
14	16.1483	liquid TB	103372
14	16.315	liquid TB	107220
14	16.4817	liquid TB	110671
14	16.6483	liquid TB	98776.6
14	16.815	liquid TB	109032
14	16.9817	liquid TB	100131
14	17.1483	liquid TB	106700
14	17.315	liquid TB	106296
14	17.4817	liquid TB	101986
14	17.6483	liquid TB	106811
14	17.815	liquid TB	105074
14	17.9817	liquid TB	106594
14	18.1483	liquid TB	100419
14	18.315	liquid TB	97603.2
14	18.4817	liquid TB	107190
14	18.6483	liquid TB	105631
14	18.815	liquid TB	100567
14	18.9817	liquid TB	104449
14	19.1483	liquid TB	105261
14	19.315	liquid TB	104351
14	19.4817	liquid TB	107796
14	19.6483	liquid TB	100845
14	19.815	liquid TB	103850
14	19.9817	liquid TB	110855
14	20.1483	liquid TB	106393
14	20.315	liquid TB	105945
14	20.4817	liquid TB	104977
14	20.6483	liquid TB	111225
14	20.815	liquid TB	107584
14	20.9817	liquid TB	106926
14	21.1483	liquid TB	105689
14	21.315	liquid TB	101148
14	21.4817	liquid TB	103740
14	21.6483	liquid TB	108888
14	21.815	liquid TB	107084
14	21.9817	liquid TB	107996
14	22.1483	liquid TB	103262
14	22.315	liquid TB	101044
14	22.4817	liquid TB	107910
14	22.6483	liquid TB	108297
22	0.148333	liquid TB	17258.8
22	0.315	liquid TB	17368.5
22	0.481667	liquid TB	16988.4
22	0.648333	liquid TB	16730.4
22	0.815	liquid TB	16548
22	0.981667	liquid TB	15881.3
22	1.14833	liquid TB	15758.1
22	1.315	liquid TB	15580.9
22	1.48167	liquid TB	15011.3
22	1.64833	liquid TB	14700.3
22	1.815	liquid TB	14004.7
22	1.98167	liquid TB	13916.1
22	2.14833	liquid TB	13825.2
22	2.315	liquid TB	13615.2
22	2.48167	liquid TB	14281.8
22	2.64833	liquid TB	14843.7
22	2.815	liquid TB	15690.1
22	2.98167	liquid TB	16889.6
22	3.14833	liquid TB	18471.9
22	3.315	liquid TB	21124.9
22	3.48167	liquid TB	22245.8
22	3.64833	liquid TB	24250.9
22	3.815	liquid TB	25469
22	3.98167	liquid TB	26346.6
22	4.14833	liquid TB	26787.9
22	4.315	liquid TB	27309.8
22	4.48167	liquid TB	27771.8
22	4.64833	liquid TB	28737.5
22	4.815	liquid TB	29034.4
22	4.98167	liquid TB	29530.4
22	5.14833	liquid TB	28983.4
22	5.315	liquid TB	28494.4
22	5.48167	liquid TB	27293.1
22	5.64833	liquid TB	26738.4
22	5.815	liquid TB	25904.7
22	5.98167	liquid TB	25135.5
22	6.14833	liquid TB	24480.5
22	6.315	liquid TB	23619.5
22	6.48167	liquid TB	22870
22	6.64833	liquid TB	22301.4
22	6.815	liquid TB	22122.9
22	6.98167	liquid TB	21572.6
22	7.14833	liquid TB	20858.2
22	7.315	liquid TB	20593.9
22	7.48167	liquid TB	20193.5
22	7.64833	liquid TB	19808.9
22	7.815	liquid TB	19653.5
22	7.98167	liquid TB	19078.4
22	8.14833	liquid TB	18948.5
22	8.315	liquid TB	18489.8
22	8.48167	liquid TB	18409.8
22	8.64833	liquid TB	18076.6
22	8.815	liquid TB	17748.9
22	8.98167	liquid TB	17571.3
22	9.14833	liquid TB	17443.5
22	9.315	liquid TB	17205.6
22	9.48167	liquid TB	17190.3
22	9.64833	liquid TB	17020.7
22	9.815	liquid TB	16989
22	9.98167	liquid TB	16870.7
22	10.1483	liquid TB	16729.2
22	10.315	liquid TB	16901.7
22	10.4817	liquid TB	16701.9
22	10.6483	liquid TB	16594.3
22	10.815	liquid TB	16538.6
22	10.9817	liquid TB	16451.2
22	11.1483	liquid TB	16371.3
22	11.315	liquid TB	16365.8
22	11.4817	liquid TB	16253
22	11.6483	liquid TB	16145.8
22	11.815	liquid TB	16289.6
22	11.9817	liquid TB	16060.3
22	12.1483	liquid TB	15941.8
22	12.315	liquid TB	15865.4
22	12.4817	liquid TB	15983.5
22	12.6483	liquid TB	15841.2
22	12.815	liquid TB	15773.4
22	12.9817	liquid TB	15758.5
22	13.1483	liquid TB	15651.1
22	13.315	liquid TB	15595.9
22	13.4817	liquid TB	15584.7
22	13.6483	liquid TB	15435.1
22	13.815	liquid TB	15500.9
22	13.9817	liquid TB	15500.9
22	14.1483	liquid TB	15294
22	14.315	liquid TB	15379.3
22	14.4817	liquid TB	15467.3
22	14.6483	liquid TB	15192
22	14.815	liquid TB	15249.8
22	14.9817	liquid TB	15176.2
22	15.1483	liquid TB	15180
22	15.315	liquid TB	15036.7
22	15.4817	liquid TB	15233.2
22	15.6483	liquid TB	15083.6
22	15.815	liquid TB	14933.4
22	15.9817	liquid TB	14988.4
22	16.1483	liquid TB	14965.9
22	16.315	liquid TB	14933.7
22	16.4817	liquid TB	14993.5
22	16.6483	liquid TB	14878.6
22	16.815	liquid TB	14920.4
22	16.9817	liquid TB	14949.4
22	17.1483	liquid TB	14677.9
22	17.315	liquid TB	14869.3
22	17.4817	liquid TB	14714.4
22	17.6483	liquid TB	14732.4
22	17.815	liquid TB	14577.6
22	17.9817	liquid TB	14638.9
22	18.1483	liquid TB	14762.2
22	18.315	liquid TB	14554.1
22	18.4817	liquid TB	14710.5
22	18.6483	liquid TB	14592.7
22	18.815	liquid TB	14552.9
22	18.9817	liquid TB	14488.5
22	19.1483	liquid TB	14616.2
22	19.315	liquid TB	14656.5
22	19.4817	liquid TB	14399.9
22	19.6483	liquid TB	14465.2
22	19.815	liquid TB	14373.1
22	19.9817	liquid TB	14451.3
22	20.1483	liquid TB	14476.1
22	20.315	liquid TB	14373.3
22	20.4817	liquid TB	14422.9
22	20.6483	liquid TB	14397.1
22	20.815	liquid TB	14258.7
22	20.9817	liquid TB	14332.1
22	21.1483	liquid TB	14204.1
22	21.315	liquid TB	14242.6
22	21.4817	liquid TB	14184
22	21.6483	liquid TB	14157
22	21.815	liquid TB	14134.6
22	21.9817	liquid TB	14161.2
22	22.1483	liquid TB	14064.8
22	22.315	liquid TB	14079.5
22	22.4817	liquid TB	14189.8
22	22.6483	liquid TB	14004.1
26	0.148333	liquid TB	13154.6
26	0.315	liquid TB	12598.6
26	0.481667	liquid TB	12238.2
26	0.648333	liquid TB	11581.3
26	0.815	liquid TB	11212.4
26	0.981667	liquid TB	10722.2
26	1.14833	liquid TB	10490.5
26	1.315	liquid TB	11111.4
26	1.48167	liquid TB	13634.7
26	1.64833	liquid TB	17512.7
26	1.815	liquid TB	23651.4
26	1.98167	liquid TB	30775.4
26	2.14833	liquid TB	37541
26	2.315	liquid TB	43277.3
26	2.48167	liquid TB	48945.2
26	2.64833	liquid TB	53081.4
26	2.815	liquid TB	56224.2
26	2.98167	liquid TB	57526.3
26	3.14833	liquid TB	58604.8
26	3.315	liquid TB	58276.5
26	3.48167	liquid TB	57291.1
26	3.64833	liquid TB	55995.8
26	3.815	liquid TB	54462.2
26	3.98167	liquid TB	53081
26	4.14833	liquid TB	50991
26	4.315	liquid TB	48453.1
26	4.48167	liquid TB	46682.4
26	4.64833	liquid TB	45570
26	4.815	liquid TB	44405.6
26	4.98167	liquid TB	42127.4
26	5.14833	liquid TB	40386.1
26	5.315	liquid TB	38683
26	5.48167	liquid TB	36874.7
26	5.64833	liquid TB	35797.6
26	5.815	liquid TB	34610.8
26	5.98167	liquid TB	33215
26	6.14833	liquid TB	32514
26	6.315	liquid TB	31587.6
26	6.48167	liquid TB	30998.9
26	6.64833	liquid TB	30528.4
26	6.815	liquid TB	29798
26	6.98167	liquid TB	29298.7
26	7.14833	liquid TB	28965.9
26	7.315	liquid TB	28575.9
26	7.48167	liquid TB	27959.1
26	7.64833	liquid TB	27734.8
26	7.815	liquid TB	27197
26	7.98167	liquid TB	27226.9
26	8.14833	liquid TB	26603.5
26	8.315	liquid TB	26586.9
26	8.48167	liquid TB	26263.3
26	8.64833	liquid TB	24689.2
26	8.815	liquid TB	25596.9
26	8.98167	liquid TB	25459.7
26	9.14833	liquid TB	24328.6
26	9.315	liquid TB	24543.2
26	9.48167	liquid TB	24492.3
26	9.64833	liquid TB	24527
26	9.815	liquid TB	24560.1
26	9.98167	liquid TB	24570.3
26	10.1483	liquid TB	24310.8
26	10.315	liquid TB	24454.3
26	10.4817	liquid TB	24256
26	10.6483	liquid TB	24417.9
26	10.815	liquid TB	24018.5
26	10.9817	liquid TB	24152.7
26	11.1483	liquid TB	23927.9
26	11.315	liquid TB	23872
26	11.4817	liquid TB	23599.6
26	11.6483	liquid TB	23614.8
26	11.815	liquid TB	23612.9
26	11.9817	liquid TB	23430.6
26	12.1483	liquid TB	23375.6
26	12.315	liquid TB	23324.6
26	12.4817	liquid TB	23344.9
26	12.6483	liquid TB	23288.3
26	12.815	liquid TB	23338.1
26	12.9817	liquid TB	23128.6
26	13.1483	liquid TB	22675.7
26	13.315	liquid TB	22840.8
26	13.4817	liquid TB	22649.6
26	13.6483	liquid TB	22411.6
26	13.815	liquid TB	22522
26	13.9817	liquid TB	22226.4
26	14.1483	liquid TB	22346.4
26	14.315	liquid TB	22316.3
26	14.4817	liquid TB	22444.2
26	14.6483	liquid TB	22152.2
26	14.815	liquid TB	21947.9
26	14.9817	liquid TB	22130.1
26	15.1483	liquid TB	22179.1
26	15.315	liquid TB	22062.1
26	15.4817	liquid TB	22045.9
26	15.6483	liquid TB	22272.7
26	15.815	liquid TB	21997.4
26	15.9817	liquid TB	22175
26	16.1483	liquid TB	21962.5
26	16.315	liquid TB	21869
26	16.4817	liquid TB	21817.9
26	16.6483	liquid TB	21824.7
26	16.815	liquid TB	21984
26	16.9817	liquid TB	21491.5
26	17.1483	liquid TB	21786.3
26	17.315	liquid TB	21795.9
26	17.4817	liquid TB	21645.5
26	17.6483	liquid TB	21686.6
26	17.815	liquid TB	21785.5
26	17.9817	liquid TB	21533.1
26	18.1483	liquid TB	21467.9
26	18.315	liquid TB	21583.6
26	18.4817	liquid TB	21590.1
26	18.6483	liquid TB	21575.3
26	18.815	liquid TB	22083.8
26	18.9817	liquid TB	21453.3
26	19.1483	liquid TB	21352.5
26	19.315	liquid TB	21509
26	19.4817	liquid TB	21380.2
26	19.6483	liquid TB	21478.3
26	19.815	liquid TB	21496.2
26	19.9817	liquid TB	21575.5
26	20.1483	liquid TB	21511.9
26	20.315	liquid TB	21445.7
26	20.4817	liquid TB	21474.2
26	20.6483	liquid TB	21442.9
26	20.815	liquid TB	21596.6
26	20.9817	liquid TB	21394.6
26	21.1483	liquid TB	21537
26	21.315	liquid TB	21423.3
26	21.4817	liquid TB	21312.8
26	21.6483	liquid TB	21314.8
26	21.815	liquid TB	21438.5
26	21.9817	liquid TB	21381.6
26	22.1483	liquid TB	21329.6
26	22.315	liquid TB	21285
26	22.4817	liquid TB	21263.1
26	22.6483	liquid TB	21266.1
30	0.148333	liquid TB	21524.6
30	0.315	liquid TB	21015.1
30	0.481667	liquid TB	20680.8
30	0.648333	liquid TB	20101.7
30	0.815	liquid TB	19225.8
30	0.981667	liquid TB	18230.6
30	1.14833	liquid TB	17463.4
30	1.315	liquid TB	15981.9
30	1.48167	liquid TB	14791.2
30	1.64833	liquid TB	13436.3
30	1.815	liquid TB	12311
30	1.98167	liquid TB	11254.9
30	2.14833	liquid TB	10611.5
30	2.315	liquid TB	10268.3
30	2.48167	liquid TB	10490.5
30	2.64833	liquid TB	11023.8
30	2.815	liquid TB	11832
30	2.98167	liquid TB	13311.9
30	3.14833	liquid TB	14762.3
30	3.315	liquid TB	16085.7
30	3.48167	liquid TB	18102
30	3.64833	liquid TB	18963.2
30	3.815	liquid TB	19535.3
30	3.98167	liquid TB	19758.2
30	4.14833	liquid TB	19779.4
30	4.315	liquid TB	19320.6
30	4.48167	liquid TB	18696.7
30	4.64833	liquid TB	18549.4
30	4.815	liquid TB	18004.5
30	4.98167	liquid TB	17893
30	5.14833	liquid TB	17448.7
30	5.315	liquid TB	17036.4
30	5.48167	liquid TB	16868
30	5.64833	liquid TB	16816.6
30	5.815	liquid TB	16691.2
30	5.98167	liquid TB	16380.3
30	6.14833	liquid TB	16271.3
30	6.315	liquid TB	16325.8
30	6.48167	liquid TB	16346
30	6.64833	liquid TB	16077.9
30	6.815	liquid TB	16184.9
30	6.98167	liquid TB	15969.7
30	7.14833	liquid TB	16051.3
30	7.315	liquid TB	15689
30	7.48167	liquid TB	15702.2
30	7.64833	liquid TB	15565.4
30	7.815	liquid TB	15787.8
30	7.98167	liquid TB	15662.3
30	8.14833	liquid TB	15681.9
30	8.315	liquid TB	15444.1
30	8.48167	liquid TB	15673.6
30	8.64833	liquid TB	15536.2
30	8.815	liquid TB	15403.1
30	8.98167	liquid TB	15356.9
30	9.14833	liquid TB	15285.5
30	9.315	liquid TB	15306
30	9.48167	liquid TB	15380.8
30	9.64833	liquid TB	15210.3
30	9.815	liquid TB	15212.2
30	9.98167	liquid TB	15209.6
30	10.1483	liquid TB	15235.5
30	10.315	liquid TB	15171.2
30	10.4817	liquid TB	15117.4
30	10.6483	liquid TB	14976.3
30	10.815	liquid TB	15043.5
30	10.9817	liquid TB	15034.9
30	11.1483	liquid TB	15041.4
30	11.315	liquid TB	15131.2
30	11.4817	liquid TB	15103.5
30	11.6483	liquid TB	15074.1
30	11.815	liquid TB	15171.7
30	11.9817	liquid TB	15010.6
30	12.1483	liquid TB	15010.3
30	12.315	liquid TB	14925.8
30	12.4817	liquid TB	14950.7
30	12.6483	liquid TB	15056.9
30	12.815	liquid TB	14958
30	12.9817	liquid TB	15238.6
30	13.1483	liquid TB	14924.4
30	13.315	liquid TB	15086.1
30	13.4817	liquid TB	14990.2
30	13.6483	liquid TB	15066.5
30	13.815	liquid TB	15111.7
30	13.9817	liquid TB	15170.3
30	14.1483	liquid TB	15156.6
30	14.315	liquid TB	15181.1
30	14.4817	liquid TB	14964.4
30	14.6483	liquid TB	15303
30	14.815	liquid TB	15222.6
30	14.9817	liquid TB	15108.1
30	15.1483	liquid TB	15223.2
30	15.315	liquid TB	15255.4
30	15.4817	liquid TB	15314.2
30	15.6483	liquid TB	15319.4
30	15.815	liquid TB	15431.3
30	15.9817	liquid TB	15227.7
30	16.1483	liquid TB	15328.9
30	16.315	liquid TB	15325.7
30	16.4817	liquid TB	15486.3
30	16.6483	liquid TB	15414.4
30	16.815	liquid TB	15471.3
30	16.9817	liquid TB	15444.8
30	17.1483	liquid TB	15479.2
30	17.315	liquid TB	15529.2
30	17.4817	liquid TB	15502.1
30	17.6483	liquid TB	15637.3
30	17.815	liquid TB	15576.8
30	17.9817	liquid TB	15425.2
30	18.1483	liquid TB	15614.9
30	18.315	liquid TB	15731.2
30	18.4817	liquid TB	15674.1
30	18.6483	liquid TB	15735.1
30	18.815	liquid TB	15755.2
30	18.9817	liquid TB	15765
30	19.1483	liquid TB	15702.7
30	19.315	liquid TB	15742.7
30	19.4817	liquid TB	15849.1
30	19.6483	liquid TB	15778.9
30	19.815	liquid TB	15746.2
30	19.9817	liquid TB	15602.2
30	20.1483	liquid TB	15879.6
30	20.315	liquid TB	15944.6
30	20.4817	liquid TB	15807.7
30	20.6483	liquid TB	15855.4
30	20.815	liquid TB	15866.5
30	20.9817	liquid TB	16066.7
30	21.1483	liquid TB	16097.1
30	21.315	liquid TB	15964.3
30	21.4817	liquid TB	16016.4
30	21.6483	liquid TB	15851.8
30	21.815	liquid TB	15946.4
30	21.9817	liquid TB	16033.4
30	22.1483	liquid TB	16102.5
30	22.315	liquid TB	16057.5
30	22.4817	liquid TB	16150.3
30	22.6483	liquid TB	16106.3
42	0.148333	liquid TB	28576.1
42	0.315	liquid TB	27099.8
42	0.481667	liquid TB	26551.1
42	0.648333	liquid TB	25416.7
42	0.815	liquid TB	22984.3
42	0.981667	liquid TB	22961.7
42	1.14833	liquid TB	21904
42	1.315	liquid TB	20435.9
42	1.48167	liquid TB	19887.2
42	1.64833	liquid TB	19078.4
42	1.815	liquid TB	19128.7
42	1.98167	liquid TB	20567.6
42	2.14833	liquid TB	21533.7
42	2.315	liquid TB	23398.1
42	2.48167	liquid TB	26715.9
42	2.64833	liquid TB	30795.2
42	2.815	liquid TB	35066.4
42	2.98167	liquid TB	38632.7
42	3.14833	liquid TB	41924.2
42	3.315	liquid TB	44905.4
42	3.48167	liquid TB	47803.8
42	3.64833	liquid TB	48976.6
42	3.815	liquid TB	50802.6
42	3.98167	liquid TB	52723.5
42	4.14833	liquid TB	54789.3
42	4.315	liquid TB	56928.4
42	4.48167	liquid TB	58946.2
42	4.64833	liquid TB	61285.1
42	4.815	liquid TB	65539.9
42	4.98167	liquid TB	70302.5
42	5.14833	liquid TB	75177.4
42	5.315	liquid TB	79056.2
42	5.48167	liquid TB	82534.6
42	5.64833	liquid TB	85306
42	5.815	liquid TB	87553.1
42	5.98167	liquid TB	88424.3
42	6.14833	liquid TB	89700.1
42	6.315	liquid TB	89229
42	6.48167	liquid TB	88827.1
42	6.64833	liquid TB	88392
42	6.815	liquid TB	87359.2
42	6.98167	liquid TB	86820.1
42	7.14833	liquid TB	85585.2
42	7.315	liquid TB	84562.9
42	7.48167	liquid TB	83548.7
42	7.64833	liquid TB	83459.1
42	7.815	liquid TB	82105.3
42	7.98167	liquid TB	81497.3
42	8.14833	liquid TB	79939.7
42	8.315	liquid TB	79895.3
42	8.48167	liquid TB	78808
42	8.64833	liquid TB	76105.2
42	8.815	liquid TB	78420.9
42	8.98167	liquid TB	78784.7
42	9.14833	liquid TB	78040.7
42	9.315	liquid TB	78111.6
42	9.48167	liquid TB	77085.1
42	9.64833	liquid TB	77240.7
42	9.815	liquid TB	77103.5
42	9.98167	liquid TB	76787
42	10.1483	liquid TB	77437.6
42	10.315	liquid TB	77130.2
42	10.4817	liquid TB	78200.3
42	10.6483	liquid TB	76348
42	10.815	liquid TB	76715.4
42	10.9817	liquid TB	77135.8
42	11.1483	liquid TB	75899.4
42	11.315	liquid TB	75767.3
42	11.4817	liquid TB	76164.4
42	11.6483	liquid TB	75999
42	11.815	liquid TB	76833.1
42	11.9817	liquid TB	75626.2
42	12.1483	liquid TB	75270.9
42	12.315	liquid TB	76100.7
42	12.4817	liquid TB	75350.3
42	12.6483	liquid TB	75365.8
42	12.815	liquid TB	75082.7
42	12.9817	liquid TB	75975.8
42	13.1483	liquid TB	76522.8
42	13.315	liquid TB	75304.9
42	13.4817	liquid TB	76248.3
42	13.6483	liquid TB	76227
42	13.815	liquid TB	76754.4
42	13.9817	liquid TB	75725.9
42	14.1483	liquid TB	76451.6
42	14.315	liquid TB	76081.1
42	14.4817	liquid TB	77075.2
42	14.6483	liquid TB	76195.7
42	14.815	liquid TB	76545.8
42	14.9817	liquid TB	77172.1
42	15.1483	liquid TB	77278.4
42	15.315	liquid TB	76808.1
42	15.4817	liquid TB	76224
42	15.6483	liquid TB	76709
42	15.815	liquid TB	76264.1
42	15.9817	liquid TB	76606.5
42	16.1483	liquid TB	76784.9
42	16.315	liquid TB	76822.4
42	16.4817	liquid TB	77565.5
42	16.6483	liquid TB	76528
42	16.815	liquid TB	77340.8
42	16.9817	liquid TB	77447.8
42	17.1483	liquid TB	77528.7
42	17.315	liquid TB	77161.9
42	17.4817	liquid TB	77563.1
42	17.6483	liquid TB	77021.3
42	17.815	liquid TB	77169.8
42	17.9817	liquid TB	77513.2
42	18.1483	liquid TB	77707.2
42	18.315	liquid TB	77401.3
42	18.4817	liquid TB	77476.1
42	18.6483	liquid TB	78216.2
42	18.815	liquid TB	78444.5
42	18.9817	liquid TB	78184.7
42	19.1483	liquid TB	77954.7
42	19.315	liquid TB	78305.7
42	19.4817	liquid TB	78145.6
42	19.6483	liquid TB	78817.1
42	19.815	liquid TB	78170.3
42	19.9817	liquid TB	78387.3
42	20.1483	liquid TB	77945.3
42	20.315	liquid TB	77670.2
42	20.4817	liquid TB	78761.9
42	20.6483	liquid TB	78787.3
42	20.815	liquid TB	78575.1
42	20.9817	liquid TB	78587.4
42	21.1483	liquid TB	78829.5
42	21.315	liquid TB	78603.4
42	21.4817	liquid TB	78974.8
42	21.6483	liquid TB	78984.2
42	21.815	liquid TB	78115.2
42	21.9817	liquid TB	79582.8
42	22.1483	liquid TB	79278.3
42	22.315	liquid TB	79002.2
42	22.4817	liquid TB	79406.8
42	22.6483	liquid TB	79259.3
57	0.148333	liquid TB	22796.3
57	0.315	liquid TB	20908.3
57	0.481667	liquid TB	20919.6
57	0.648333	liquid TB	19801.7
57	0.815	liquid TB	18876
57	0.981667	liquid TB	17390.6
57	1.14833	liquid TB	16430.7
57	1.315	liquid TB	15612.2
57	1.48167	liquid TB	14297.5
57	1.64833	liquid TB	14473.4
57	1.815	liquid TB	15138.1
57	1.98167	liquid TB	18557.9
57	2.14833	liquid TB	24005
57	2.315	liquid TB	30404.5
57	2.48167	liquid TB	36432.1
57	2.64833	liquid TB	45243.1
57	2.815	liquid TB	51400.7
57	2.98167	liquid TB	60141.9
57	3.14833	liquid TB	66287.1
57	3.315	liquid TB	69882.4
57	3.48167	liquid TB	72811.4
57	3.64833	liquid TB	72616.7
57	3.815	liquid TB	71376.3
57	3.98167	liquid TB	68109.7
57	4.14833	liquid TB	68050.5
57	4.315	liquid TB	63854.9
57	4.48167	liquid TB	62725.7
57	4.64833	liquid TB	60526.3
57	4.815	liquid TB	58222.4
57	4.98167	liquid TB	55492.3
57	5.14833	liquid TB	53025.7
57	5.315	liquid TB	51197.9
57	5.48167	liquid TB	48665
57	5.64833	liquid TB	47259.9
57	5.815	liquid TB	45661.9
57	5.98167	liquid TB	43631.9
57	6.14833	liquid TB	42552.1
57	6.315	liquid TB	40599.4
57	6.48167	liquid TB	40095.4
57	6.64833	liquid TB	38737.7
57	6.815	liquid TB	38361.1
57	6.98167	liquid TB	37664.4
57	7.14833	liquid TB	36556.5
57	7.315	liquid TB	36260
57	7.48167	liquid TB	35359.7
57	7.64833	liquid TB	34741.6
57	7.815	liquid TB	34689.6
57	7.98167	liquid TB	33352.6
57	8.14833	liquid TB	43528.2
57	8.315	liquid TB	42381
57	8.48167	liquid TB	42140.1
57	8.64833	liquid TB	42914
57	8.815	liquid TB	42134.7
57	8.98167	liquid TB	41678.6
57	9.14833	liquid TB	42155.8
57	9.315	liquid TB	42648.1
57	9.48167	liquid TB	42906.3
57	9.64833	liquid TB	42798.7
57	9.815	liquid TB	42154.6
57	9.98167	liquid TB	42536.2
57	10.1483	liquid TB	42225.3
57	10.315	liquid TB	41768.7
57	10.4817	liquid TB	41510.5
57	10.6483	liquid TB	41503.9
57	10.815	liquid TB	41284.8
57	10.9817	liquid TB	40925.4
57	11.1483	liquid TB	41013.1
57	11.315	liquid TB	41485.6
57	11.4817	liquid TB	40049.6
57	11.6483	liquid TB	40921.7
57	11.815	liquid TB	40549.5
57	11.9817	liquid TB	40704
57	12.1483	liquid TB	39509.1
57	12.315	liquid TB	39401.8
57	12.4817	liquid TB	40203.4
57	12.6483	liquid TB	39681.8
57	12.815	liquid TB	39470.7
57	12.9817	liquid TB	39731.9
57	13.1483	liquid TB	39396.4
57	13.315	liquid TB	39435.2
57	13.4817	liquid TB	39327.3
57	13.6483	liquid TB	38809.6
57	13.815	liquid TB	38878.4
57	13.9817	liquid TB	39078.8
57	14.1483	liquid TB	38905.7
57	14.315	liquid TB	38507.7
57	14.4817	liquid TB	38375.5
57	14.6483	liquid TB	38335.1
57	14.815	liquid TB	38727.7
57	14.9817	liquid TB	38550.8
57	15.1483	liquid TB	38002.6
57	15.315	liquid TB	38191.8
57	15.4817	liquid TB	38442.7
57	15.6483	liquid TB	38462.6
57	15.815	liquid TB	38307.6
57	15.9817	liquid TB	37871.5
57	16.1483	liquid TB	37702.7
57	16.315	liquid TB	37989.7
57	16.4817	liquid TB	37470.4
57	16.6483	liquid TB	38299
57	16.815	liquid TB	38054
57	16.9817	liquid TB	37651.7
57	17.1483	liquid TB	37714.3
57	17.315	liquid TB	37933.1
57	17.4817	liquid TB	37867.6
57	17.6483	liquid TB	36924.2
57	17.815	liquid TB	37142.7
57	17.9817	liquid TB	37209.8
57	18.1483	liquid TB	37273.4
57	18.315	liquid TB	37691.1
57	18.4817	liquid TB	37111.8
57	18.6483	liquid TB	37243.9
57	18.815	liquid TB	36801
57	18.9817	liquid TB	36722.4
57	19.1483	liquid TB	37109.4
57	19.315	liquid TB	36984.6
57	19.4817	liquid TB	36961.5
57	19.6483	liquid TB	36890.7
57	19.815	liquid TB	36622.6
57	19.9817	liquid TB	36773.8
57	20.1483	liquid TB	37175.9
57	20.315	liquid TB	37451.2
57	20.4817	liquid TB	36715.9
57	20.6483	liquid TB	37206.9
57	20.815	liquid TB	36519.3
57	20.9817	liquid TB	36686.4
57	21.1483	liquid TB	36724.9
57	21.315	liquid TB	36335.5
57	21.4817	liquid TB	36783.5
57	21.6483	liquid TB	36724.9
57	21.815	liquid TB	36012.9
57	21.9817	liquid TB	36676.5
57	22.1483	liquid TB	36292.1
57	22.315	liquid TB	36310.2
57	22.4817	liquid TB	36588.9
57	22.6483	liquid TB	36413.1
72	0.148333	liquid TB	15920.6
72	0.315	liquid TB	15752.2
72	0.481667	liquid TB	15286.8
72	0.648333	liquid TB	14936.5
72	0.815	liquid TB	14690.3
72	0.981667	liquid TB	14636.8
72	1.14833	liquid TB	13967.9
72	1.315	liquid TB	13523.4
72	1.48167	liquid TB	13467.4
72	1.64833	liquid TB	13239.6
72	1.815	liquid TB	13434.4
72	1.98167	liquid TB	13496.5
72	2.14833	liquid TB	13800.7
72	2.315	liquid TB	14291.1
72	2.48167	liquid TB	14537.3
72	2.64833	liquid TB	15465
72	2.815	liquid TB	16059.2
72	2.98167	liquid TB	16832.3
72	3.14833	liquid TB	17491.2
72	3.315	liquid TB	17774.5
72	3.48167	liquid TB	18165.5
72	3.64833	liquid TB	18925.8
72	3.815	liquid TB	19588.4
72	3.98167	liquid TB	20599.2
72	4.14833	liquid TB	21317.5
72	4.315	liquid TB	21481.6
72	4.48167	liquid TB	21597.3
72	4.64833	liquid TB	20985.3
72	4.815	liquid TB	20877.5
72	4.98167	liquid TB	20296.4
72	5.14833	liquid TB	19652.3
72	5.315	liquid TB	19089.2
72	5.48167	liquid TB	18265.6
72	5.64833	liquid TB	17354.5
72	5.815	liquid TB	16783.4
72	5.98167	liquid TB	16253.3
72	6.14833	liquid TB	16039.6
72	6.315	liquid TB	15648.9
72	6.48167	liquid TB	16048.2
72	6.64833	liquid TB	16452.2
72	6.815	liquid TB	16729.4
72	6.98167	liquid TB	17536.7
72	7.14833	liquid TB	17372.1
72	7.315	liquid TB	17684.9
72	7.48167	liquid TB	17863.7
72	7.64833	liquid TB	17952.4
72	7.815	liquid TB	17735
72	7.98167	liquid TB	17972.4
72	8.14833	liquid TB	18032.4
72	8.315	liquid TB	17548.7
72	8.48167	liquid TB	17588.8
72	8.64833	liquid TB	17580.9
72	8.815	liquid TB	17216.8
72	8.98167	liquid TB	17148.8
72	9.14833	liquid TB	17134.6
72	9.315	liquid TB	16868.1
72	9.48167	liquid TB	17241
72	9.64833	liquid TB	16717
72	9.815	liquid TB	16515.5
72	9.98167	liquid TB	16592.2
72	10.1483	liquid TB	16365.2
72	10.315	liquid TB	16772.8
72	10.4817	liquid TB	16125.7
72	10.6483	liquid TB	16114.3
72	10.815	liquid TB	16115.1
72	10.9817	liquid TB	16590.8
72	11.1483	liquid TB	16240.8
72	11.315	liquid TB	16067
72	11.4817	liquid TB	15562.5
72	11.6483	liquid TB	15867.3
72	11.815	liquid TB	15807.7
72	11.9817	liquid TB	15502.7
72	12.1483	liquid TB	15527.8
72	12.315	liquid TB	15347
72	12.4817	liquid TB	15766.1
72	12.6483	liquid TB	15387.2
72	12.815	liquid TB	15306.7
72	12.9817	liquid TB	15936.4
72	13.1483	liquid TB	15408.3
72	13.315	liquid TB	15180.8
72	13.4817	liquid TB	14985.8
72	13.6483	liquid TB	15145.6
72	13.815	liquid TB	14732.4
72	13.9817	liquid TB	15195.7
72	14.1483	liquid TB	15689.1
72	14.315	liquid TB	15039.7
72	14.4817	liquid TB	14598.9
72	14.6483	liquid TB	14742.9
72	14.815	liquid TB	14826.7
72	14.9817	liquid TB	15293
72	15.1483	liquid TB	14979.1
72	15.315	liquid TB	14830.6
72	15.4817	liquid TB	14449.1
72	15.6483	liquid TB	14830.6
72	15.815	liquid TB	14910.3
72	15.9817	liquid TB	14376.4
72	16.1483	liquid TB	14424.9
72	16.315	liquid TB	14492.6
72	16.4817	liquid TB	14578.9
72	16.6483	liquid TB	14860.1
72	16.815	liquid TB	14572.7
72	16.9817	liquid TB	13786.2
72	17.1483	liquid TB	14355
72	17.315	liquid TB	14527.3
72	17.4817	liquid TB	14655.5
72	17.6483	liquid TB	13614.3
72	17.815	liquid TB	14560.1
72	17.9817	liquid TB	14525.4
72	18.1483	liquid TB	14115.3
72	18.315	liquid TB	14172.3
72	18.4817	liquid TB	14397.3
72	18.6483	liquid TB	14715.3
72	18.815	liquid TB	14577.7
72	18.9817	liquid TB	13986
72	19.1483	liquid TB	14212.6
72	19.315	liquid TB	13968.6
72	19.4817	liquid TB	14449.5
72	19.6483	liquid TB	14573.8
72	19.815	liquid TB	14265.8
72	19.9817	liquid TB	14091.3
72	20.1483	liquid TB	13454.5
72	20.315	liquid TB	14124.6
72	20.4817	liquid TB	14032.4
72	20.6483	liquid TB	13625.8
72	20.815	liquid TB	13925.2
72	20.9817	liquid TB	14200.6
72	21.1483	liquid TB	14110.1
72	21.315	liquid TB	14059.7
72	21.4817	liquid TB	14145.3
72	21.6483	liquid TB	13449.7
72	21.815	liquid TB	14491.9
72	21.9817	liquid TB	14329
72	22.1483	liquid TB	13782.1
72	22.315	liquid TB	14223.7
72	22.4817	liquid TB	14544.8
72	22.6483	liquid TB	13865.3

## Sheet: Supplementary Figure 10c
Strain	media	group	PfliC_activity_PR_mean	PfliC_activity_PR_SD	population-averaged_velocity_mean	population-averaged_velocity_SD
10	liquid TB	ECOR	63589.8	0	15.2378	0
11	liquid TB	ECOR	25497.3	0	2.88528	0
12	liquid TB	ECOR	52821.1	0	1.76093	0
13	liquid TB	ECOR	46407.8	808.119	13.499	3.98069
14	liquid TB	ECOR	96952.5	3310.79	17.9871	1.10757
16	liquid TB	ECOR	23841.4	0	3.4396	0
22	liquid TB	ECOR	38924.5	1337.59	11.9404	1.09537
24	liquid TB	ECOR	6259.75	0	0	0
26	liquid TB	ECOR	25319	4139.15	3.69824	0.29456
29	liquid TB	ECOR	36642.5	0	0.202862	0
30	liquid TB	ECOR	27741.7	2251.11	2.37269	1.25738
33	liquid TB	ECOR	64551.5	0	9.38726	0
38	liquid TB	ECOR	32491.5	0	5.84366	0
4	liquid TB	ECOR	28027.3	1413.26	7.29597	2.054
42	liquid TB	ECOR	85984.1	7851.46	7.42974	3.36026
44	liquid TB	ECOR	50704.8	0	0.676817	0
45	liquid TB	ECOR	75990.3	0	11.868	0
48	liquid TB	ECOR	6718.45	0	0	0
51	liquid TB	ECOR	95788.2	0	16.9701	0
57	liquid TB	ECOR	60541.4	8896.84	8.6615	1.77727
58	liquid TB	ECOR	27503.4	0	1.97212	0
6	liquid TB	ECOR	0	0	0	0
7	liquid TB	ECOR	26470.3	8788.67	2.12525	0.269732
72	liquid TB	ECOR	19664.3	3011.02	3.35337	0.657508
MG1655_WT	liquid TB	MG1655	78174.2	4527.44	19.2775	1.43701
Ptac0	liquid TB	Ptac	26762.2	8371.44	11.594	3.34031
Ptac1	liquid TB	Ptac	35511.1	8365.24	14.3442	2.47768
Ptac10	liquid TB	Ptac	92101.9	4379.26	20.3977	0.962982
Ptac25	liquid TB	Ptac	143005	9311.02	20.9604	0.460876
Ptac3	liquid TB	Ptac	50735.4	8365.13	16.8954	1.56547
Ptac50	liquid TB	Ptac	160412	9782	18.9566	1.08588

## Sheet: Supplementary Figure 10d
Strain	group	media	PfliC_activity_PR_mean	PfliC_activity_PR_SD	spread_mean	spread_SD
10	ECOR	semi-solid TB	46643.1		29.5367	0.822202
11	ECOR	semi-solid TB	26719.6		28.3815	2.09774
12	ECOR	semi-solid TB	45551		17.6356	2.15644
13	ECOR	semi-solid TB	58672.1	7757.36	26.2967	2.92188
14	ECOR	semi-solid TB	82580.9	16593.1	32.9393	2.08227
16	ECOR	semi-solid TB	35153.2		14.4602	3.42173
22	ECOR	semi-solid TB	37917.1	13392.2	26.9789	2.18694
24	ECOR	semi-solid TB	5512.56		10.4886	7.599
26	ECOR	semi-solid TB	31629.4	5004.24	22.0795	2.6097
29	ECOR	semi-solid TB	45031.2		33.3888	1.91302
30	ECOR	semi-solid TB	38285.2	5741.6	37.0034	2.33822
33	ECOR	semi-solid TB	57621.5		31.2979	2.41069
38	ECOR	semi-solid TB	43191.7		31.2018	0.644008
4	ECOR	semi-solid TB	42210.1	1833.4	22.9841	0.571132
42	ECOR	semi-solid TB	80779.8	915.902	33.7424	3.12316
44	ECOR	semi-solid TB	49718.5		17.5054	3.26088
45	ECOR	semi-solid TB	65533.4		33.4885	2.21995
48	ECOR	semi-solid TB	3302.02		11.2787	1.5819
51	ECOR	semi-solid TB	44066.2		30.8292	1.54315
57	ECOR	semi-solid TB	65262.7	14774.3	29.1464	1.71414
58	ECOR	semi-solid TB	29639.1		27.5774	1.06851
6	ECOR	semi-solid TB	0		4.32072	0.587829
7	ECOR	semi-solid TB	27832.8	12355.6	22.9123	1.00387
72	ECOR	semi-solid TB	40320.5	11094.7	29.1478	2.27264
MG1655_WT	MG1655	semi-solid TB	52069.9	8744	27.6504	2.76242
Ptac0	Ptac	semi-solid TB	8822.86	2105.01	22.5	2.12132
Ptac1	Ptac	semi-solid TB	11250.1	2223.18	24	2.82843
Ptac10	Ptac	semi-solid TB	50583.6	4494.11	29.5	0.707107
Ptac25	Ptac	semi-solid TB	108495	18867.3	33.6463	0.794755
Ptac3	Ptac	semi-solid TB	20103.8	2989.7	26	1.41421
Ptac50	Ptac	semi-solid TB	119797	15742.2	30.4647	1.04081

## Sheet: Supplementary Figure 10e
Strain	group	PfliC_activity_PR_liquid_mean	PfliC_activity_PR_semi-solid_mean	PfliC_activity_PR_liquid_SD	PfliC_activity_PR_semi-solid_SD
10	ECOR	63589.8	46643.1	0	0
11	ECOR	25497.3	26719.6	0	0
12	ECOR	52821.1	45551	0	0
13	ECOR	46407.8	58672.1	808.119	7757.36
14	ECOR	96952.5	82580.9	3310.79	16593.1
16	ECOR	23841.4	35153.2	0	0
22	ECOR	38924.5	37917.1	1337.59	13392.2
24	ECOR	6259.75	5512.56	0	0
26	ECOR	25319	31629.4	4139.15	5004.24
29	ECOR	36642.5	45031.2	0	0
30	ECOR	27741.7	38285.2	2251.11	5741.6
33	ECOR	64551.5	57621.5	0	0
38	ECOR	32491.5	43191.7	0	0
4	ECOR	28027.3	42210.1	1413.26	1833.4
42	ECOR	85984.1	80779.8	7851.46	915.902
44	ECOR	50704.8	49718.5	0	0
45	ECOR	75990.3	65533.4	0	0
48	ECOR	6718.45	3302.02	0	0
51	ECOR	95788.2	44066.2	0	0
57	ECOR	60541.4	65262.7	8896.84	14774.3
58	ECOR	27503.4	29639.1	0	0
6	ECOR	0	0	0	0
7	ECOR	26470.3	27832.8	8788.67	12355.6
72	ECOR	19664.3	40320.5	3011.02	11094.7
MG1655_WT	MG1655	78174.2	52069.9	4527.44	8744
Ptac0	Ptac	26762.2	8822.86	8371.44	2105.01
Ptac1	Ptac	35511.1	11250.1	8365.24	2223.18
Ptac10	Ptac	92101.9	50583.6	4379.26	4494.11
Ptac25	Ptac	143005	108495	9311.02	18867.3
Ptac3	Ptac	50735.4	20103.8	8365.13	2989.7
Ptac50	Ptac	160412	119797	9782	15742.2

## Sheet: Supplementary Figure 10f
Strain	media	group	PfliC_activity_PR_mean	PfliC_activity_PR_SD	population-averaged_velocity_mean	population-averaged_velocity_SD
10	semi-solid TB	ECOR	46643.1	0	13.2591	0
11	semi-solid TB	ECOR	26719.6	0	7.12523	0
12	semi-solid TB	ECOR	45551	0	12.7139	0
13	semi-solid TB	ECOR	58672.1	7757.36	14.7608	1.29986
14	semi-solid TB	ECOR	82580.9	16593.1	16.362	1.74647
16	semi-solid TB	ECOR	35153.2	0	10.4898	0
22	semi-solid TB	ECOR	37917.1	13392.2	11.5486	0.67448
24	semi-solid TB	ECOR	5512.56	0	1.10247	0
26	semi-solid TB	ECOR	31629.4	5004.24	9.5225	1.9978
29	semi-solid TB	ECOR	45031.2	0	10.844	0
30	semi-solid TB	ECOR	38285.2	5741.6	9.76146	1.59012
33	semi-solid TB	ECOR	57621.5	0	13.2288	0
38	semi-solid TB	ECOR	43191.7	0	11.1068	0
4	semi-solid TB	ECOR	42210.1	1833.4	9.51168	1.90883
42	semi-solid TB	ECOR	80779.8	915.902	11.8424	0.201702
44	semi-solid TB	ECOR	49718.5	0	6.63169	0
45	semi-solid TB	ECOR	65533.4	0	13.065	0
48	semi-solid TB	ECOR	3302.02	0	1.95211	0
51	semi-solid TB	ECOR	44066.2	0	11.8611	0
57	semi-solid TB	ECOR	65262.7	14774.3	12.8134	0.36103
58	semi-solid TB	ECOR	29639.1	0	9.92961	0
6	semi-solid TB	ECOR	0	0	0	0
7	semi-solid TB	ECOR	27832.8	12355.6	6.1151	2.09962
72	semi-solid TB	ECOR	40320.5	11094.7	11.6589	1.44223
MG1655_WT	semi-solid TB	MG1655	52069.9	8744	16.2587	0.763881
Ptac0	semi-solid TB	Ptac	8822.86	2105.01	4.36307	1.56644
Ptac1	semi-solid TB	Ptac	11250.1	2223.18	5.74806	1.55151
Ptac10	semi-solid TB	Ptac	50583.6	4494.11	12.9801	1.02862
Ptac25	semi-solid TB	Ptac	108495	18867.3	16.2678	0.555005
Ptac3	semi-solid TB	Ptac	20103.8	2989.7	9.77166	1.85093
Ptac50	semi-solid TB	Ptac	119797	15742.2	16.1549	0.339363

## Sheet: Supplementary Figure 10g
Strain	group	media	PfliC_activity_PR	swimming_fraction
10	ECOR	liquid TB	63589.8	0.727991
10	ECOR	semi-solid TB	46643.1	0.771576
11	ECOR	liquid TB	25497.3	0.187307
11	ECOR	semi-solid TB	26719.6	0.500978
12	ECOR	liquid TB	52821.1	0.0774543
12	ECOR	semi-solid TB	45551	0.754997
13	ECOR	liquid TB	46407.8	0.627153
13	ECOR	semi-solid TB	58672.1	0.761468
14	ECOR	liquid TB	96952.5	0.835611
14	ECOR	semi-solid TB	82580.9	0.833463
16	ECOR	liquid TB	23841.4	0.185513
16	ECOR	semi-solid TB	35153.2	0.66348
22	ECOR	liquid TB	38924.5	0.655173
22	ECOR	semi-solid TB	37917.1	0.747256
26	ECOR	liquid TB	25319	0.267264
26	ECOR	semi-solid TB	31629.4	0.673189
29	ECOR	liquid TB	36642.5	0.0126017
29	ECOR	semi-solid TB	45031.2	0.675767
30	ECOR	liquid TB	27741.7	0.285229
30	ECOR	semi-solid TB	38285.2	0.687555
33	ECOR	liquid TB	64551.5	0.547641
33	ECOR	semi-solid TB	57621.5	0.74761
38	ECOR	liquid TB	32491.5	0.399875
38	ECOR	semi-solid TB	43191.7	0.763841
4	ECOR	liquid TB	28027.3	0.539149
4	ECOR	semi-solid TB	42210.1	0.716007
42	ECOR	liquid TB	85984.1	0.475646
42	ECOR	semi-solid TB	80779.8	0.743025
44	ECOR	liquid TB	50704.8	0.18357
44	ECOR	semi-solid TB	49718.5	0.709957
45	ECOR	liquid TB	75990.3	0.734715
45	ECOR	semi-solid TB	65533.4	0.794465
48	ECOR	liquid TB	6718.45	0
48	ECOR	semi-solid TB	3302.02	0.232888
51	ECOR	liquid TB	95788.2	0.817639
51	ECOR	semi-solid TB	44066.2	0.76762
57	ECOR	liquid TB	60541.4	0.50851
57	ECOR	semi-solid TB	65262.7	0.747417
58	ECOR	liquid TB	27503.4	0.140548
58	ECOR	semi-solid TB	29639.1	0.664049
6	ECOR	liquid TB	0	0
6	ECOR	semi-solid TB	0	0
7	ECOR	liquid TB	26470.3	0.271751
7	ECOR	semi-solid TB	27832.8	0.561737
72	ECOR	liquid TB	19664.3	0.197885
72	ECOR	semi-solid TB	40320.5	0.736189
MG1655_WT	MG1655	liquid TB	78174.2	0.791829
MG1655_WT	MG1655	semi-solid TB	52069.9	0.789523
Ptac0	Ptac	liquid TB	26762.2	0.58414
Ptac0	Ptac	semi-solid TB	8822.86	0.391948
Ptac1	Ptac	liquid TB	35511.1	0.683771
Ptac1	Ptac	semi-solid TB	11250.1	0.478645
Ptac10	Ptac	liquid TB	92101.9	0.815921
Ptac10	Ptac	semi-solid TB	50583.6	0.717566
Ptac25	Ptac	liquid TB	143005	0.832006
Ptac25	Ptac	semi-solid TB	108495	0.798216
Ptac3	Ptac	liquid TB	50735.4	0.751683
Ptac3	Ptac	semi-solid TB	20103.8	0.664451
Ptac50	Ptac	liquid TB	160412	0.808566
Ptac50	Ptac	semi-solid TB	119797	0.804602

## Sheet: Supplementary Figure 10h
Strain	group	media	PfliC_activity_PR	velocity_swimmers
10	ECOR	liquid TB	63589.8	20.9314
10	ECOR	semi-solid TB	46643.1	17.1845
11	ECOR	liquid TB	25497.3	15.4041
11	ECOR	semi-solid TB	26719.6	14.2226
12	ECOR	liquid TB	52821.1	22.735
12	ECOR	semi-solid TB	45551	16.8397
13	ECOR	liquid TB	46407.8	21.3218
13	ECOR	semi-solid TB	58672.1	19.362
14	ECOR	liquid TB	96952.5	21.5154
14	ECOR	semi-solid TB	82580.9	19.5999
16	ECOR	liquid TB	23841.4	18.541
16	ECOR	semi-solid TB	35153.2	15.8102
22	ECOR	liquid TB	38924.5	18.2931
22	ECOR	semi-solid TB	37917.1	15.4599
26	ECOR	liquid TB	25319	13.8497
26	ECOR	semi-solid TB	31629.4	14.0447
29	ECOR	liquid TB	36642.5	16.098
29	ECOR	semi-solid TB	45031.2	16.0469
30	ECOR	liquid TB	27741.7	9.42115
30	ECOR	semi-solid TB	38285.2	14.1427
33	ECOR	liquid TB	64551.5	17.1413
33	ECOR	semi-solid TB	57621.5	17.6948
38	ECOR	liquid TB	32491.5	14.6137
38	ECOR	semi-solid TB	43191.7	14.5407
4	ECOR	liquid TB	28027.3	13.5158
4	ECOR	semi-solid TB	42210.1	13.3143
42	ECOR	liquid TB	85984.1	16.384
42	ECOR	semi-solid TB	80779.8	15.9469
44	ECOR	liquid TB	50704.8	3.68698
44	ECOR	semi-solid TB	49718.5	9.34097
45	ECOR	liquid TB	75990.3	16.1532
45	ECOR	semi-solid TB	65533.4	16.445
48	ECOR	liquid TB	6718.45	0
48	ECOR	semi-solid TB	3302.02	8.38219
51	ECOR	liquid TB	95788.2	20.7549
51	ECOR	semi-solid TB	44066.2	15.4518
57	ECOR	liquid TB	60541.4	17.0354
57	ECOR	semi-solid TB	65262.7	17.1454
58	ECOR	liquid TB	27503.4	14.0316
58	ECOR	semi-solid TB	29639.1	14.9531
6	ECOR	liquid TB	0	0
6	ECOR	semi-solid TB	0	0
7	ECOR	liquid TB	26470.3	8.70102
7	ECOR	semi-solid TB	27832.8	10.8179
72	ECOR	liquid TB	19664.3	17.0417
72	ECOR	semi-solid TB	40320.5	15.8028
MG1655_WT	MG1655	liquid TB	78174.2	24.3329
MG1655_WT	MG1655	semi-solid TB	52069.9	20.5896
Ptac0	Ptac	liquid TB	26762.2	19.5821
Ptac0	Ptac	semi-solid TB	8822.86	10.9155
Ptac1	Ptac	liquid TB	35511.1	20.8872
Ptac1	Ptac	semi-solid TB	11250.1	11.8929
Ptac10	Ptac	liquid TB	92101.9	24.9908
Ptac10	Ptac	semi-solid TB	50583.6	18.0774
Ptac25	Ptac	liquid TB	143005	25.1931
Ptac25	Ptac	semi-solid TB	108495	20.3835
Ptac3	Ptac	liquid TB	50735.4	22.4501
Ptac3	Ptac	semi-solid TB	20103.8	14.6223
Ptac50	Ptac	liquid TB	160412	23.4372
Ptac50	Ptac	semi-solid TB	119797	20.0788
