# Supplementary material for: Physics of swimming and its fitness cost determine strategies of bacterial investment in flagellar motility
Source: Nat Commun. 2025 Feb 18;16:1731. doi: 10.1038/s41467-025-56980-x (PMC11836070; doi:10.1038/s41467-025-56980-x)
Supplement: Supplementary file 7 — Source data file [file 41467_2025_56980_MOESM7_ESM.zip › Supplementary Fig.2.xlsx]

## Sheet: Supplementary Figure 2a
t (s)	DCIF q=0.43	DCIF q=0.72	DCIF q=1.08	Fit q=0.43	Fit q=0.72	Fit q=1.08
0.01	2.7561	2.464	1.9896	2.4678	2.2258	1.9094
0.02	3.7312	3.4812	2.7378	3.2878	3.1529	2.6051
0.03	4.9859	4.8148	3.6813	4.489	4.5069	3.5939
0.04	6.5431	6.4611	4.8064	6.0593	6.2478	4.8138
0.05	8.4171	8.3815	6.0973	7.9831	8.325	6.1931
0.06	10.555	10.563	7.4773	10.241	10.68	7.6595
0.07	13.004	12.981	8.9388	12.811	13.252	9.1465
0.08	15.756	15.54	10.408	15.667	15.976	10.599
0.1	21.862	21.101	13.197	22.128	21.646	13.249
0.11	25.251	23.944	14.428	25.675	24.485	14.404
0.12	28.814	26.752	15.556	29.391	27.27	15.433
0.14	36.334	32.301	17.374	37.212	32.541	17.13
0.15	40.278	34.921	18.107	41.257	34.982	17.815
0.17	48.406	39.764	19.164	49.477	39.413	18.912
0.19	56.687	43.958	19.85	57.701	43.215	19.721
0.22	68.949	48.834	20.393	69.676	47.804	20.564
0.25	80.618	52.176	20.75	80.838	51.245	21.13
0.28	91.387	54.305	21.101	90.917	53.793	21.536
0.31	100.91	55.665	21.464	99.79	55.677	21.853
0.35	111.41	56.698	21.914	109.73	57.474	22.198
0.39	119.58	57.562	22.344	117.68	58.736	22.497
0.44	126.67	58.506	22.782	125.24	59.86	22.838
0.5	131.92	59.797	23.312	131.62	60.839	23.221
0.56	134.95	60.811	23.717	135.93	61.608	23.588
0.63	137.16	61.961	24.194	139.26	62.371	23.999
0.7	138.87	63.031	24.628	141.46	63.061	24.395
0.79	140.94	64.09	25.078	143.36	63.891	24.883
0.89	142.81	65.124	25.617	144.82	64.773	25.399
1	144.38	66.213	26.215	146.06	65.709	25.935
1.12	146.14	67.172	26.713	147.22	66.701	26.485
1.25	147.96	68.126	27.263	148.39	67.742	27.042
1.41	150.11	69.492	27.779	149.78	68.981	27.674
1.58	152.14	70.885	28.354	151.23	70.245	28.289
1.77	154.04	72.086	28.977	152.83	71.599	28.911
1.99	156.32	73.371	29.471	154.65	73.089	29.555
2.23	158.13	74.898	30.058	156.61	74.627	30.174
2.51	160.69	76.683	30.627	158.85	76.31	30.8
2.81	162.89	78.342	31.208	161.19	77.989	31.373
3.16	164.93	80.068	31.753	163.84	79.797	31.931
3.54	167.83	81.692	32.226	166.62	81.591	32.428
3.98	170.88	83.321	32.719	169.71	83.47	32.887
4.46	173.76	85.114	33.153	172.93	85.299	33.277
5.01	177.11	87.008	33.509	176.43	87.146	33.613
5.62	180.52	88.876	33.83	180.1	88.921	33.885
6.3	184.08	90.688	34.075	183.94	90.61	34.097
7.07	188.31	92.107	34.193	187.99	92.209	34.259
7.94	191.56	93.205	34.289	192.21	93.686	34.376
8.91	194.55	94.572	34.358	196.49	94.999	34.455
10	199.62	95.617	34.485	200.84	96.144	34.505
11.22	203.16	96.775	34.458	205.19	97.109	34.535
12.58	207.46	97.179	34.55	209.44	97.892	34.552
14.12	212.47	97.81	34.501	213.62	98.512	34.561
15.84	216.43	98.084	34.499	217.59	98.977	34.564
17.78	220.13	98.22	34.488	221.32	99.311	34.566
19.95	224.13	98.641	34.657	224.72	99.537	34.567
22.38	228.5	99.249	34.62	227.76	99.681	34.567
25.11	231.05	100.22	34.506	230.4	99.767	34.567
28.18	234.71	100.05	34.56	232.62	99.814	34.567
31.62	237.94	100.08	34.366	234.43	99.838	34.567
35.48	240.32	100.28	34.357	235.84	99.849	34.567
39.81	240.25	100.41	34.538	236.9	99.854	34.567
44.66	238.79	100.77	34.67	237.65	99.855	34.567
50.11	235.33	101.24	34.74	238.16	99.856	34.567
56.23	234.84	100.9	34.681	238.48	99.856	34.567
63.09	232.51	99.724	34.805	238.67	99.856	34.567
70.79	239.23	99.581	34.809	238.77	99.856	34.567
79.43	240.79	100.27	35.152	238.82	99.856	34.567

## Sheet: Supplementary Figure 2b
q(um^-1)	D(um2/s)	Swimfraction	v(um/s)
0.0087656	1659	0.48105	1152.3
0.017531	734.21	0.36955	471.99
0.026297	40.572	0.29978	214.57
0.035062	28.714	0.24927	152.51
0.043828	4.7615	0.13577	60.893
0.052594	3.152	0.11447	46.792
0.061359	1.8322	0.088862	31.577
0.070125	1.3493	0.088695	25.457
0.07889	1.0789	0.10151	23.894
0.087656	0.96496	0.15807	21.784
0.096422	0.81955	0.15418	21.563
0.10519	0.81029	0.25676	20.786
0.11395	0.74984	0.34655	19.858
0.12272	1.0982	0.53006	19.557
0.13148	1.5134	0.60446	19.74
0.14025	0.55759	0.39106	18.874
0.14902	0.78629	0.45226	19.818
0.15778	0.52759	0.38028	20
0.16655	0.34315	0.26088	20.376
0.17531	0.34595	0.29604	20.467
0.18408	0.47557	0.40043	20.21
0.19284	0.65818	0.47886	19.94
0.20161	0.61767	0.52447	19.673
0.21037	0.50379	0.49297	19.806
0.21914	0.78519	0.57281	19.602
0.22791	0.573	0.52487	19.885
0.23667	0.51081	0.55511	19.291
0.24544	0.40651	0.54825	19.098
0.2542	0.56707	0.56578	19.38
0.26297	0.59794	0.57244	19.259
0.27173	0.43442	0.55858	19.127
0.2805	0.6026	0.59798	18.974
0.28926	0.47461	0.55729	18.94
0.29803	0.59041	0.56666	19.365
0.3068	0.61674	0.55176	19.576
0.31556	0.44206	0.5533	19.337
0.32433	0.41924	0.54934	19.306
0.33309	0.49231	0.57567	19.419
0.34186	0.48798	0.55959	19.408
0.35062	0.44623	0.5296	19.492
0.35939	0.38918	0.51139	19.362
0.36816	0.46306	0.52039	19.622
0.37692	0.39855	0.52992	19.219
0.38569	0.46124	0.52912	19.518
0.39445	0.4232	0.53618	19.235
0.40322	0.49553	0.54937	19.342
0.41198	0.45515	0.55636	19.299
0.42075	0.49755	0.54811	19.51
0.42951	0.53883	0.56623	19.458
0.43828	0.48556	0.55561	19.397
0.44705	0.44276	0.55209	19.227
0.45581	0.43985	0.55294	19.376
0.46458	0.46647	0.54066	19.548
0.47334	0.48333	0.5501	19.458
0.48211	0.44492	0.54127	19.294
0.49087	0.46277	0.53523	19.622
0.49964	0.42956	0.53424	19.693
0.50841	0.44168	0.55541	19.47
0.51717	0.41469	0.54364	19.593
0.52594	0.46029	0.54952	19.655
0.5347	0.43666	0.54555	19.692
0.54347	0.44928	0.56358	19.518
0.55223	0.49088	0.55502	19.665
0.561	0.4556	0.55973	19.726
0.56976	0.44327	0.56164	19.678
0.57853	0.43539	0.56703	19.654
0.5873	0.4316	0.5599	19.778
0.59606	0.47736	0.56205	19.519
0.60483	0.51091	0.55308	19.709
0.61359	0.47466	0.55032	19.658
0.62236	0.434	0.56305	19.647
0.63112	0.47241	0.57205	19.62
0.63989	0.47303	0.54305	19.801
0.64865	0.45912	0.57237	19.574
0.65742	0.46876	0.55575	19.736
0.66619	0.45452	0.57167	19.56
0.67495	0.46535	0.57013	19.615
0.68372	0.47942	0.55387	19.791
0.69248	0.46027	0.56391	19.667
0.70125	0.48445	0.55731	19.732
0.71001	0.46174	0.56353	19.705
0.71878	0.47743	0.55419	19.736
0.72755	0.48431	0.55507	19.73
0.73631	0.46475	0.55625	19.726
0.74508	0.45329	0.55884	19.634
0.75384	0.46892	0.5594	19.83
0.76261	0.46713	0.55614	19.758
0.77137	0.45792	0.55673	19.712
0.78014	0.46086	0.56591	19.787
0.7889	0.48205	0.55907	19.818
0.79767	0.46908	0.55939	19.81
0.80644	0.46354	0.55762	19.924
0.8152	0.47774	0.56217	19.783
0.82397	0.49519	0.55168	19.947
0.83273	0.4553	0.55329	19.884
0.8415	0.44564	0.55249	19.971
0.85026	0.46215	0.56919	19.868
0.85903	0.48298	0.56289	19.936
0.86779	0.4751	0.55823	20.018
0.87656	0.485	0.55855	19.976
0.88533	0.48097	0.55714	19.986
0.89409	0.48118	0.55657	20.002
0.90286	0.4795	0.54816	20.094
0.91162	0.47535	0.55204	20.01
0.92039	0.45221	0.55241	19.982
0.92915	0.48808	0.54864	20.019
0.93792	0.47242	0.54953	20.055
0.94669	0.45209	0.55397	19.979
0.95545	0.49657	0.54658	20.021
0.96422	0.47636	0.55424	20.04
0.97298	0.47072	0.55195	19.984
0.98175	0.45857	0.54956	20.038
0.99051	0.47638	0.54884	19.998
0.99928	0.47917	0.54581	20.09
1.008	0.4692	0.54533	20.101
1.0168	0.46494	0.54582	20.049
1.0256	0.46102	0.55	19.991
1.0343	0.45759	0.54963	20.092
1.0431	0.4701	0.54689	20.045
1.0519	0.4739	0.55328	20.027
1.0606	0.48003	0.54202	20.19
1.0694	0.46565	0.54806	20.103
1.0782	0.47265	0.54695	20.138
1.0869	0.47015	0.54223	20.169
1.0957	0.47457	0.53968	20.178
1.1045	0.47727	0.54622	20.147
1.1132	0.4803	0.53584	20.223
1.122	0.47757	0.54722	20.073
1.1308	0.47979	0.53884	20.151
1.1395	0.47745	0.548	20.099
1.1483	0.4675	0.5417	20.132
1.1571	0.47985	0.54443	20.165
1.1658	0.4674	0.54467	20.11
1.1746	0.47356	0.54272	20.125
1.1834	0.47838	0.54614	20.077
1.1921	0.48151	0.53609	20.232
1.2009	0.47296	0.54537	20.105
1.2097	0.48687	0.53928	20.226
1.2184	0.47686	0.54187	20.186
1.2272	0.49193	0.53902	20.266
1.236	0.47235	0.54134	20.197
1.2447	0.49251	0.53968	20.196
1.2535	0.48479	0.53919	20.262
1.2622	0.48255	0.53662	20.182
1.271	0.47181	0.54288	20.149
1.2798	0.48067	0.53638	20.242
1.2885	0.48461	0.53673	20.26
1.2973	0.47118	0.53849	20.196
1.3061	0.48021	0.54035	20.218
1.3148	0.48367	0.53031	20.287
1.3236	0.48095	0.54101	20.197
1.3324	0.48116	0.53145	20.26
1.3411	0.48343	0.53797	20.199
1.3499	0.48628	0.53174	20.225
1.3587	0.48114	0.53374	20.162
1.3674	0.46887	0.54134	20.186
1.3762	0.48154	0.53182	20.24
1.385	0.47251	0.53102	20.18
1.3937	0.48119	0.53688	20.234
1.4025	0.47408	0.53404	20.255
1.4113	0.48653	0.53092	20.259
1.42	0.48018	0.53252	20.287
1.4288	0.47318	0.53476	20.123
1.4376	0.47382	0.53337	20.209
1.4463	0.48107	0.53194	20.251
1.4551	0.48711	0.52994	20.273
1.4639	0.45946	0.53463	20.243
1.4726	0.48361	0.52777	20.241
1.4814	0.48496	0.53004	20.225
1.4902	0.48627	0.52879	20.248
1.4989	0.48087	0.52724	20.348
1.5077	0.48163	0.5288	20.319
1.5164	0.48287	0.53024	20.286
1.5252	0.47591	0.53096	20.168
1.534	0.48073	0.52856	20.266
1.5427	0.46864	0.52901	20.294
1.5515	0.47756	0.52305	20.313
1.5603	0.47731	0.52628	20.231
1.569	0.48126	0.52975	20.253
1.5778	0.48368	0.52889	20.248
1.5866	0.4876	0.52815	20.291
1.5953	0.48307	0.52491	20.302
1.6041	0.48156	0.52865	20.216
1.6129	0.47528	0.5356	20.179
1.6216	0.46421	0.53069	20.275
1.6304	0.47174	0.52873	20.311
1.6392	0.47708	0.52566	20.235
1.6479	0.48449	0.51778	20.355
1.6567	0.47965	0.52441	20.344
1.6655	0.47694	0.52467	20.37
1.6742	0.47722	0.52827	20.316
1.683	0.47975	0.52729	20.339
1.6918	0.47946	0.5243	20.31
1.7005	0.4789	0.52203	20.351
1.7093	0.47658	0.52775	20.318
1.7181	0.47638	0.51939	20.421
1.7268	0.48031	0.52243	20.397
1.7356	0.48167	0.52517	20.363
1.7444	0.48087	0.51969	20.408
1.7531	0.47181	0.52774	20.358
1.7619	0.46215	0.52818	20.428
1.7707	0.47741	0.52231	20.389
1.7794	0.48074	0.52215	20.322
1.7882	0.47146	0.52217	20.476
1.7969	0.47822	0.51933	20.422
1.8057	0.48305	0.51599	20.434
1.8145	0.47911	0.52415	20.445
1.8232	0.47103	0.5244	20.392
1.832	0.47871	0.51954	20.491
1.8408	0.46679	0.52539	20.376
1.8495	0.47139	0.52175	20.406
1.8583	0.47045	0.52595	20.429
1.8671	0.46723	0.52361	20.434
1.8758	0.49033	0.51161	20.485
1.8846	0.48779	0.51265	20.549
1.8934	0.47047	0.52305	20.455
1.9021	0.47281	0.52052	20.583
1.9109	0.4656	0.52507	20.503
1.9197	0.46758	0.52395	20.504
1.9284	0.47217	0.52506	20.534
1.9372	0.4706	0.5216	20.518
1.946	0.47044	0.52114	20.565
1.9547	0.48523	0.51417	20.674
1.9635	0.47087	0.51397	20.58
1.9723	0.47082	0.5226	20.536
1.981	0.45705	0.5214	20.61
1.9898	0.47589	0.52187	20.564
1.9986	0.46149	0.52395	20.491
2.0073	0.47571	0.5152	20.837
2.0161	0.47444	0.52037	20.659
2.0249	0.47106	0.51959	20.752
2.0336	0.46965	0.51607	20.738
2.0424	0.47787	0.51123	20.799
2.0512	0.4737	0.51755	20.878
2.0599	0.4795	0.51641	20.837
2.0687	0.46132	0.52491	20.788
2.0774	0.46222	0.52587	20.811
2.0862	0.46663	0.52333	20.842
2.095	0.46033	0.52428	20.518
2.1037	0.4702	0.51274	20.935
2.1125	0.46311	0.52198	20.961
2.1213	0.46572	0.51546	20.549
2.13	0.46668	0.52023	20.812
2.1388	0.46319	0.52079	20.769
2.1476	0.45624	0.52316	20.962
2.1563	0.46035	0.5171	20.732
2.1651	0.47226	0.51064	20.913
2.1739	0.47765	0.5047	20.923
2.1826	0.46225	0.51607	20.914
2.1914	0.46338	0.52093	20.856
2.2002	0.45375	0.5196	20.872
2.2089	0.45872	0.51494	20.921
2.2177	0.46463	0.51392	21.071
2.2265	0.47161	0.50609	20.796
2.2352	0.44993	0.52229	20.856
2.244	0.45133	0.51562	20.775
2.2528	0.45515	0.52222	21.049
2.2615	0.45314	0.53053	21.011
2.2703	0.46798	0.52121	21.04
2.2791	0.43839	0.53321	20.895
2.2878	0.46923	0.517	21.039
2.2966	0.46794	0.51334	21.095
2.3054	0.47031	0.50731	21.156
2.3141	0.46768	0.50999	21.056
2.3229	0.46095	0.52193	21.265
2.3317	0.46418	0.51698	21.26
2.3404	0.44824	0.55312	21.642
2.3492	0.38744	0.63093	22.605
2.3579	0.34436	0.7649	26.42
2.3667	0.33149	0.8232	34.408
2.3755	0.37095	0.8069	47.987
2.3842	0.36662	0.82465	53.12
2.393	0.38199	0.81949	51.768
2.4018	0.42399	0.77621	72.851
2.4105	0.42732	0.76529	74.792
2.4193	0.47562	0.72724	85.173
2.4281	0.5828	0.65814	91.263
2.4368	0.55311	0.68172	91.448
2.4456	0.92471	0.54035	111.8
2.4544	0.94419	0.5396	115.32
2.4631	1.0068	0.53042	116.74
2.4719	0.94381	0.55653	113.8
2.4807	0.96704	0.5478	114.52
2.4894	0.95878	0.56211	114.59
2.4982	0.95528	0.57087	116.66
2.507	1.0119	0.56714	117.17
2.5157	0.94247	0.58137	116.77
2.5245	0.98857	0.57597	117.19
2.5333	0.96155	0.59102	116.17
2.542	0.98561	0.59612	116.24
2.5508	0.97084	0.60324	116.88
2.5596	0.96308	0.61248	116.79
2.5683	0.98388	0.60745	117.43
2.5771	0.98051	0.6245	117.07
2.5859	0.9754	0.6248	116.75
2.5946	0.93632	0.63815	116.24
2.6034	1.0024	0.63805	117.38
2.6122	0.98192	0.64244	116.33
2.6209	0.98039	0.65495	115.65
2.6297	0.9389	0.65839	115.96
2.6384	0.9752	0.66871	115.76
2.6472	0.97481	0.66666	114.84
2.656	0.97446	0.67464	113.77
2.6647	0.98643	0.6753	114.92
2.6735	0.96152	0.67804	115.11
2.6823	0.99513	0.68698	114.28
2.691	0.97172	0.68869	113.92
2.6998	0.93535	0.69289	113.81
2.7086	1.0062	0.69553	113.78
2.7173	0.99551	0.69798	113.36
2.7261	0.97092	0.70875	112.49
2.7349	0.95048	0.7171	112.61
2.7436	1.0324	0.71232	112.3
2.7524	0.94874	0.72307	112.04
2.7612	1.0114	0.71983	111.26
2.7699	0.98597	0.72929	111.05
2.7787	0.9761	0.73037	111.15
2.7875	0.94715	0.73391	110.6
2.7962	0.91774	0.759	110.88
2.805	0.99084	0.75565	110.33
2.8138	1.005	0.75471	109.77
2.8225	0.88921	0.7685	109.55
2.8313	0.93271	0.77495	109.53
2.8401	0.99653	0.76795	109.27
2.8488	0.97045	0.77315	109.05
2.8576	0.9681	0.77561	109.13
2.8664	1.0173	0.77742	108.48
2.8751	0.99296	0.78644	108.9
2.8839	1.0521	0.77953	108.09
2.8926	1.0105	0.7926	107.16
2.9014	0.96615	0.79237	108.5
2.9102	0.95352	0.79444	107.38
2.9189	0.9986	0.79885	106.66
2.9277	0.97582	0.80634	105.51
2.9365	1.0063	0.80307	106.82
2.9452	0.93855	0.80449	106.14
2.954	0.93932	0.81595	105.02
2.9628	0.95439	0.81198	104.93
2.9715	0.92568	0.81289	105.16
2.9803	1.0159	0.80692	105.16
2.9891	0.96794	0.81962	103.95
2.9978	1.0204	0.81176	103.9
3.0066	0.95103	0.81679	103.45
3.0154	0.94472	0.8229	104.01
3.0241	0.84998	0.82965	103.62
3.0329	0.92805	0.82013	103.09
3.0417	0.91133	0.83017	102.99
3.0504	0.9821	0.81485	103.57
3.0592	0.9502	0.82172	102.12
3.068	0.88459	0.82271	101.83
3.0767	0.95313	0.82202	100.3
3.0855	1.1177	0.82357	101.51
3.0943	0.76086	0.84154	98.861
3.103	0.75215	0.8398	101.29
3.1118	0.81837	0.84879	98.512
3.1206	1.1423	0.83042	99.484
3.1293	0.89634	0.83776	98.219
3.1381	0.96767	0.82275	101.09
3.1469	0.95628	0.82684	98.759
3.1556	0.9509	0.84729	95.294
3.1644	1.4213	0.78602	98.498

## Sheet: Supplementary Figure 2c
frq (Hz)	PSD
0.00062832	469390000
0.0012566	1263800000
0.001885	2141200000
0.0025133	2868600000
0.0031416	3520600000
0.0037699	4165700000
0.0043982	4915800000
0.0050265	5255300000
0.0056549	5493600000
0.0062832	5767700000
0.0069115	5767400000
0.0075398	5953400000
0.0081681	6059700000
0.0087965	5967200000
0.0094248	5782800000
0.010053	5900500000
0.010681	5786100000
0.01131	5617600000
0.011938	5511400000
0.012566	5364100000
0.013195	5388500000
0.013823	5150300000
0.014451	5162500000
0.01508	4979800000
0.015708	4839800000
0.016336	4916700000
0.016965	4556900000
0.017593	4517200000
0.018221	4433300000
0.01885	4466400000
0.019478	4373400000
0.020106	4347100000
0.020735	4114300000
0.021363	4250100000
0.021991	4217300000
0.022619	3983300000
0.023248	3983700000
0.023876	3952500000
0.024504	3904300000
0.025133	4042400000
0.025761	3823900000
0.026389	3805900000
0.027018	4093700000
0.027646	3963300000
0.028274	4227100000
0.028903	4202200000
0.029531	4015900000
0.030159	4323100000
0.030788	4457100000
0.031416	4126600000
0.032044	4157900000
0.032673	4268000000
0.033301	4576900000
0.033929	4606000000
0.034558	4552300000
0.035186	4625900000
0.035814	4695400000
0.036442	4979500000
0.037071	5096600000
0.037699	5103100000
0.038327	5136400000
0.038956	5184800000
0.039584	5269400000
0.040212	5324300000
0.040841	5658200000
0.041469	5335900000
0.042097	5779000000
0.042726	5867700000
0.043354	5803600000
0.043982	5810000000
0.044611	6278600000
0.045239	6058600000
0.045867	6560500000
0.046496	6306400000
0.047124	6783100000
0.047752	6576000000
0.048381	6663700000
0.049009	7111800000
0.049637	7128800000
0.050265	7237400000
0.050894	7007300000
0.051522	6987800000
0.05215	7422500000
0.052779	7809000000
0.053407	7675400000
0.054035	7682000000
0.054664	8369200000
0.055292	8441200000
0.05592	8205900000
0.056549	8422800000
0.057177	8570000000
0.057805	8491100000
0.058434	8627500000
0.059062	8495300000
0.05969	8929100000
0.060319	9337100000
0.060947	9379200000
0.061575	9925400000
0.062204	9809400000
0.062832	10060000000
0.06346	9926200000
0.064088	9796600000
0.064717	10365000000
0.065345	10202000000
0.065973	10769000000
0.066602	11338000000
0.06723	11382000000
0.067858	11391000000
0.068487	10655000000
0.069115	12024000000
0.069743	11977000000
0.070372	11649000000
0.071	12108000000
0.071628	12808000000
0.072257	12384000000
0.072885	12352000000
0.073513	12767000000
0.074142	12770000000
0.07477	12999000000
0.075398	13357000000
0.076027	12992000000
0.076655	13803000000
0.077283	13660000000
0.077911	14040000000
0.07854	14269000000
0.079168	15112000000
0.079796	13858000000
0.080425	13910000000
0.081053	15832000000
0.081681	14289000000
0.08231	15748000000
0.082938	15712000000
0.083566	15015000000
0.084195	15651000000
0.084823	15412000000
0.085451	16434000000
0.08608	16419000000
0.086708	17041000000
0.087336	16568000000
0.087965	16598000000
0.088593	16579000000
0.089221	17926000000
0.08985	17662000000
0.090478	18274000000
0.091106	16903000000
0.091735	17727000000
0.092363	17455000000
0.092991	18118000000
0.093619	18887000000
0.094248	19150000000
0.094876	18625000000
0.095504	19073000000
0.096133	18797000000
0.096761	19615000000
0.097389	19338000000
0.098018	19436000000
0.098646	19962000000
0.099274	20778000000
0.099903	20445000000
0.10053	21064000000
0.10116	20361000000
0.10179	21126000000
0.10242	20488000000
0.10304	22013000000
0.10367	21207000000
0.1043	21863000000
0.10493	22095000000
0.10556	23249000000
0.10619	21868000000
0.10681	22935000000
0.10744	23376000000
0.10807	23933000000
0.1087	22812000000
0.10933	24048000000
0.10996	24148000000
0.11058	23576000000
0.11121	24035000000
0.11184	24958000000
0.11247	24666000000
0.1131	23716000000
0.11373	26351000000
0.11435	25396000000
0.11498	25136000000
0.11561	26023000000
0.11624	26322000000
0.11687	26501000000
0.1175	27983000000
0.11812	26247000000
0.11875	27153000000
0.11938	26048000000
0.12001	26975000000
0.12064	27044000000
0.12127	27685000000
0.12189	26138000000
0.12252	25924000000
0.12315	27907000000
0.12378	29719000000
0.12441	28669000000
0.12504	29097000000
0.12566	29951000000
0.12629	30199000000
0.12692	29068000000
0.12755	29553000000
0.12818	29777000000
0.12881	30543000000
0.12943	31512000000
0.13006	31818000000
0.13069	33157000000
0.13132	32290000000
0.13195	31821000000
0.13258	32902000000
0.1332	32948000000
0.13383	32748000000
0.13446	34280000000
0.13509	32628000000
0.13572	32515000000
0.13635	33933000000
0.13697	32898000000
0.1376	36352000000
0.13823	34429000000
0.13886	34123000000
0.13949	33762000000
0.14012	35908000000
0.14074	34257000000
0.14137	35547000000
0.142	36054000000
0.14263	33677000000
0.14326	35616000000
0.14388	34818000000
0.14451	35318000000
0.14514	36013000000
0.14577	36303000000
0.1464	35900000000
0.14703	34688000000
0.14765	37796000000
0.14828	36703000000
0.14891	36685000000
0.14954	37047000000
0.15017	36232000000
0.1508	37650000000
0.15142	35742000000
0.15205	36963000000
0.15268	37246000000
0.15331	38719000000
0.15394	39462000000
0.15457	38874000000
0.15519	38224000000
0.15582	37959000000
0.15645	38546000000
0.15708	38201000000
0.15771	38035000000
0.15834	39296000000
0.15896	38966000000
0.15959	39805000000
0.16022	40617000000
0.16085	40113000000
0.16148	39408000000
0.16211	41852000000
0.16273	42558000000
0.16336	41997000000
0.16399	41503000000
0.16462	41428000000
0.16525	42359000000
0.16588	43662000000
0.1665	41446000000
0.16713	43059000000
0.16776	45597000000
0.16839	42603000000
0.16902	46671000000
0.16965	43892000000
0.17027	44190000000
0.1709	45342000000
0.17153	44732000000
0.17216	46092000000
0.17279	45796000000
0.17342	42120000000
0.17404	41462000000
0.17467	44718000000
0.1753	45135000000
0.17593	42939000000
0.17656	45551000000
0.17719	43935000000
0.17781	43619000000
0.17844	43332000000
0.17907	45063000000
0.1797	46510000000
0.18033	43761000000
0.18096	44677000000
0.18158	43676000000
0.18221	44258000000
0.18284	46827000000
0.18347	47657000000
0.1841	46062000000
0.18473	46480000000
0.18535	47124000000
0.18598	47161000000
0.18661	48106000000
0.18724	46104000000
0.18787	45477000000
0.1885	47147000000
0.18912	48710000000
0.18975	49270000000
0.19038	50010000000
0.19101	49727000000
0.19164	52114000000
0.19227	48875000000
0.19289	49997000000
0.19352	49291000000
0.19415	49495000000
0.19478	51366000000
0.19541	48992000000
0.19604	50210000000
0.19666	51968000000
0.19729	52831000000
0.19792	52149000000
0.19855	50062000000
0.19918	51180000000
0.19981	51238000000
0.20043	51189000000
0.20106	51735000000
0.20169	52115000000
0.20232	52460000000
0.20295	53135000000
0.20358	51233000000
0.2042	51431000000
0.20483	51621000000
0.20546	53575000000
0.20609	50512000000
0.20672	51777000000
0.20735	55130000000
0.20797	52094000000
0.2086	52580000000
0.20923	50733000000
0.20986	54593000000
0.21049	51736000000
0.21112	54361000000
0.21174	55215000000
0.21237	51512000000
0.213	56149000000
0.21363	58358000000
0.21426	54932000000
0.21488	56083000000
0.21551	56619000000
0.21614	55807000000
0.21677	54503000000
0.2174	53854000000
0.21803	58109000000
0.21865	55303000000
0.21928	53676000000
0.21991	54502000000
0.22054	58131000000
0.22117	57544000000
0.2218	55562000000
0.22242	55708000000
0.22305	53358000000
0.22368	54715000000
0.22431	53890000000
0.22494	53877000000
0.22557	53710000000
0.22619	56455000000
0.22682	55407000000
0.22745	54139000000
0.22808	56492000000
0.22871	56488000000
0.22934	55835000000
0.22996	53577000000
0.23059	57153000000
0.23122	53314000000
0.23185	54191000000
0.23248	54066000000
0.23311	58381000000
0.23373	54327000000
0.23436	52910000000
0.23499	55119000000
0.23562	52762000000
0.23625	53861000000
0.23688	56813000000
0.2375	55060000000
0.23813	53764000000
0.23876	54067000000
0.23939	56392000000
0.24002	54276000000
0.24065	56446000000
0.24127	59329000000
0.2419	56221000000
0.24253	59124000000
0.24316	56044000000
0.24379	58016000000
0.24442	53402000000
0.24504	54788000000
0.24567	56318000000
0.2463	56139000000
0.24693	51265000000
0.24756	53450000000
0.24819	51647000000
0.24881	53879000000
0.24944	51747000000
0.25007	54390000000
0.2507	54771000000
0.25133	54934000000
0.25196	53490000000
0.25258	54141000000
0.25321	53970000000
0.25384	55840000000
0.25447	51242000000
0.2551	54970000000
0.25573	56178000000
0.25635	52748000000
0.25698	56687000000
0.25761	52993000000
0.25824	55830000000
0.25887	54234000000
0.2595	56021000000
0.26012	53379000000
0.26075	57087000000
0.26138	53144000000
0.26201	53674000000
0.26264	57396000000
0.26327	52556000000
0.26389	54732000000
0.26452	53877000000
0.26515	52155000000
0.26578	53791000000
0.26641	54566000000
0.26704	55044000000
0.26766	55114000000
0.26829	53208000000
0.26892	54296000000
0.26955	53911000000
0.27018	54131000000
0.27081	55619000000
0.27143	52844000000
0.27206	53070000000
0.27269	54662000000
0.27332	54159000000
0.27395	53366000000
0.27458	53677000000
0.2752	56689000000
0.27583	53404000000
0.27646	53601000000
0.27709	54669000000
0.27772	56206000000
0.27835	57173000000
0.27897	53324000000
0.2796	54682000000
0.28023	51077000000
0.28086	53677000000
0.28149	54244000000
0.28212	53208000000
0.28274	53248000000
0.28337	55467000000
0.284	56634000000
0.28463	53639000000
0.28526	53478000000
0.28588	51405000000
0.28651	52181000000
0.28714	52943000000
0.28777	52098000000
0.2884	50951000000
0.28903	49906000000
0.28965	53229000000
0.29028	50839000000
0.29091	50379000000
0.29154	50892000000
0.29217	54687000000
0.2928	50554000000
0.29342	53419000000
0.29405	51324000000
0.29468	50054000000
0.29531	51885000000
0.29594	52871000000
0.29657	51422000000
0.29719	50925000000
0.29782	54034000000
0.29845	53172000000
0.29908	51820000000
0.29971	52072000000
0.30034	50670000000
0.30096	50933000000
0.30159	54611000000
0.30222	53492000000
0.30285	54617000000
0.30348	50696000000
0.30411	50867000000
0.30473	53181000000
0.30536	49944000000
0.30599	52236000000
0.30662	53083000000
0.30725	49873000000
0.30788	52494000000
0.3085	52613000000
0.30913	48996000000
0.30976	50484000000
0.31039	52514000000
0.31102	50791000000
0.31165	50778000000
0.31227	51177000000
0.3129	48909000000
0.31353	50222000000
0.31416	49490000000
0.31479	49538000000
0.31542	47327000000
0.31604	49384000000
0.31667	49111000000
0.3173	49806000000
0.31793	47555000000
0.31856	48908000000
0.31919	49052000000
0.31981	50838000000
0.32044	51203000000
0.32107	49128000000
0.3217	50002000000
0.32233	48717000000
0.32296	50321000000
0.32358	46599000000
0.32421	49376000000
0.32484	48778000000
0.32547	48749000000
0.3261	49405000000
0.32673	47636000000
0.32735	46749000000
0.32798	47792000000
0.32861	49994000000
0.32924	45273000000
0.32987	49876000000
0.3305	49092000000
0.33112	48603000000
0.33175	46671000000
0.33238	45474000000
0.33301	48218000000
0.33364	48526000000
0.33427	47203000000
0.33489	48380000000
0.33552	47698000000
0.33615	46340000000
0.33678	48120000000
0.33741	46481000000
0.33804	49665000000
0.33866	45838000000
0.33929	47511000000
0.33992	47598000000
0.34055	46220000000
0.34118	46594000000
0.34181	46634000000
0.34243	45631000000
0.34306	43374000000
0.34369	47147000000
0.34432	43872000000
0.34495	44781000000
0.34558	47792000000
0.3462	45561000000
0.34683	45454000000
0.34746	46634000000
0.34809	46691000000
0.34872	45390000000
0.34935	45205000000
0.34997	45856000000
0.3506	44197000000
0.35123	45136000000
0.35186	45436000000
0.35249	45641000000
0.35312	42518000000
0.35374	44927000000
0.35437	45153000000
0.355	46571000000
0.35563	43664000000
0.35626	42954000000
0.35688	45336000000
0.35751	43628000000
0.35814	40813000000
0.35877	44365000000
0.3594	43048000000
0.36003	43367000000
0.36065	43846000000
0.36128	44056000000
0.36191	42799000000
0.36254	43564000000
0.36317	44611000000
0.3638	44119000000
0.36442	45181000000
0.36505	43516000000
0.36568	41672000000
0.36631	43863000000
0.36694	43811000000
0.36757	42160000000
0.36819	43272000000
0.36882	43120000000
0.36945	44499000000
0.37008	42537000000
0.37071	41854000000
0.37134	43583000000
0.37196	42819000000
0.37259	42332000000
0.37322	42242000000
0.37385	41725000000
0.37448	40726000000
0.37511	41168000000
0.37573	41713000000
0.37636	41125000000
0.37699	40358000000
0.37762	39816000000
0.37825	41366000000
0.37888	40765000000
0.3795	40017000000
0.38013	40881000000
0.38076	40386000000
0.38139	42063000000
0.38202	39475000000
0.38265	39319000000
0.38327	40466000000
0.3839	40356000000
0.38453	41029000000
0.38516	38912000000
0.38579	39534000000
0.38642	38447000000
0.38704	41067000000
0.38767	37731000000
0.3883	39336000000
0.38893	38868000000
0.38956	40020000000
0.39019	39369000000
0.39081	39274000000
0.39144	38513000000
0.39207	38800000000
0.3927	39365000000
0.39333	38829000000
0.39396	37472000000
0.39458	39149000000
0.39521	38449000000
0.39584	37829000000
0.39647	38307000000
0.3971	40158000000
0.39773	39368000000
0.39835	37094000000
0.39898	38806000000
0.39961	37971000000
0.40024	38730000000
0.40087	37799000000
0.4015	37768000000
0.40212	37927000000
0.40275	39260000000
0.40338	37692000000
0.40401	36651000000
0.40464	37721000000
0.40527	39392000000
0.40589	36613000000
0.40652	37851000000
0.40715	38048000000
0.40778	36026000000
0.40841	38344000000
0.40904	38384000000
0.40966	38794000000
0.41029	38007000000
0.41092	38477000000
0.41155	35918000000
0.41218	36473000000
0.41281	36800000000
0.41343	37084000000
0.41406	38055000000
0.41469	37435000000
0.41532	34490000000
0.41595	37337000000
0.41658	35971000000
0.4172	35428000000
0.41783	36333000000
0.41846	36045000000
0.41909	35121000000
0.41972	35136000000
0.42035	36194000000
0.42097	36642000000
0.4216	36046000000
0.42223	36291000000
0.42286	35750000000
0.42349	36429000000
0.42412	35720000000
0.42474	38388000000
0.42537	34706000000
0.426	36317000000
0.42663	34967000000
0.42726	34747000000
0.42788	34577000000
0.42851	34967000000
0.42914	35559000000
0.42977	33958000000
0.4304	34429000000
0.43103	35591000000
0.43165	33970000000
0.43228	35207000000
0.43291	36128000000
0.43354	35758000000
0.43417	32620000000
0.4348	34120000000
0.43542	34708000000
0.43605	35150000000
0.43668	34251000000
0.43731	34067000000
0.43794	35598000000
0.43857	35341000000
0.43919	33821000000
0.43982	33121000000
0.44045	33939000000
0.44108	34107000000
0.44171	33791000000
0.44234	34746000000
0.44296	34473000000
0.44359	34676000000
0.44422	34482000000
0.44485	32479000000
0.44548	33869000000
0.44611	33649000000
0.44673	31506000000
0.44736	32878000000
0.44799	32854000000
0.44862	32945000000
0.44925	33696000000
0.44988	34610000000
0.4505	33265000000
0.45113	34323000000
0.45176	33038000000
0.45239	31164000000
0.45302	32481000000
0.45365	32920000000
0.45427	33249000000
0.4549	31600000000
0.45553	33570000000
0.45616	32326000000
0.45679	32790000000
0.45742	32014000000
0.45804	32657000000
0.45867	30622000000
0.4593	33236000000
0.45993	28979000000
0.46056	29976000000
0.46119	31692000000
0.46181	31946000000
0.46244	32058000000
0.46307	31578000000
0.4637	29156000000
0.46433	31447000000
0.46496	31932000000
0.46558	31519000000
0.46621	30537000000
0.46684	31398000000
0.46747	30949000000
0.4681	31071000000
0.46873	33455000000
0.46935	29054000000
0.46998	29985000000
0.47061	30894000000
0.47124	30362000000
0.47187	32317000000
0.4725	31679000000
0.47312	31649000000
0.47375	29842000000
0.47438	31581000000
0.47501	31099000000
0.47564	29816000000
0.47627	29127000000
0.47689	31344000000
0.47752	30894000000
0.47815	29131000000
0.47878	30785000000
0.47941	31693000000
0.48004	30905000000
0.48066	30132000000
0.48129	32243000000
0.48192	29914000000
0.48255	29983000000
0.48318	29596000000
0.48381	28987000000
0.48443	29060000000
0.48506	29924000000
0.48569	30663000000
0.48632	30703000000
0.48695	30272000000
0.48758	30661000000
0.4882	29827000000
0.48883	29095000000
0.48946	30471000000
0.49009	31141000000
0.49072	29376000000
0.49135	29186000000
0.49197	29526000000
0.4926	28625000000
0.49323	30617000000
0.49386	30289000000
0.49449	28649000000
0.49512	28820000000
0.49574	27999000000
0.49637	28192000000
0.497	29336000000
0.49763	30425000000
0.49826	30073000000
0.49888	30355000000
0.49951	28390000000
0.50014	28486000000
0.50077	27621000000
0.5014	28504000000
0.50203	29026000000
0.50265	29604000000
0.50328	29172000000
0.50391	27998000000
0.50454	28476000000
0.50517	26527000000
0.5058	28335000000
0.50642	27815000000
0.50705	29539000000
0.50768	27644000000
0.50831	28528000000
0.50894	28048000000
0.50957	28849000000
0.51019	28071000000
0.51082	27519000000
0.51145	30261000000
0.51208	28135000000
0.51271	28841000000
0.51334	27549000000
0.51396	27330000000
0.51459	29198000000
0.51522	27679000000
0.51585	28585000000
0.51648	27338000000
0.51711	27163000000
0.51773	27220000000
0.51836	29420000000
0.51899	28871000000
0.51962	28145000000
0.52025	27205000000
0.52088	27193000000
0.5215	28528000000
0.52213	27412000000
0.52276	28448000000
0.52339	26970000000
0.52402	27295000000
0.52465	28603000000
0.52527	25962000000
0.5259	27342000000
0.52653	27349000000
0.52716	27623000000
0.52779	27734000000
0.52842	28176000000
0.52904	28002000000
0.52967	27211000000
0.5303	26918000000
0.53093	27670000000
0.53156	28008000000
0.53219	26539000000
0.53281	26526000000
0.53344	27522000000
0.53407	27472000000
0.5347	27010000000
0.53533	29008000000
0.53596	28329000000
0.53658	27409000000
0.53721	26717000000
0.53784	25527000000
0.53847	28519000000
0.5391	26800000000
0.53973	27619000000
0.54035	27724000000
0.54098	26935000000
0.54161	26384000000
0.54224	26037000000
0.54287	26146000000
0.5435	26336000000
0.54412	26487000000
0.54475	26731000000
0.54538	26042000000
0.54601	25182000000
0.54664	26208000000
0.54727	26710000000
0.54789	25597000000
0.54852	25401000000
0.54915	26877000000
0.54978	27552000000
0.55041	25984000000
0.55104	26380000000
0.55166	25477000000
0.55229	25870000000
0.55292	25582000000
0.55355	26022000000
0.55418	25700000000
0.55481	25531000000
0.55543	26217000000
0.55606	26287000000
0.55669	26088000000
0.55732	26585000000
0.55795	25094000000
0.55858	25678000000
0.5592	25530000000
0.55983	25993000000
0.56046	25817000000
0.56109	25617000000
0.56172	25192000000
0.56235	26231000000
0.56297	26080000000
0.5636	24829000000
0.56423	24864000000
0.56486	25263000000
0.56549	26350000000
0.56612	25773000000
0.56674	26539000000
0.56737	23933000000
0.568	25126000000
0.56863	24630000000
0.56926	25143000000
0.56988	25893000000
0.57051	26254000000
0.57114	25718000000
0.57177	26086000000
0.5724	26320000000
0.57303	24168000000
0.57365	25453000000
0.57428	26347000000
0.57491	24695000000
0.57554	25155000000
0.57617	24640000000
0.5768	23877000000
0.57742	24545000000
0.57805	24499000000
0.57868	24099000000
0.57931	25198000000
0.57994	24018000000
0.58057	25047000000
0.58119	25113000000
0.58182	24170000000
0.58245	24526000000
0.58308	24576000000
0.58371	22979000000
0.58434	24994000000
0.58496	24983000000
0.58559	23769000000
0.58622	23378000000
0.58685	24823000000
0.58748	24110000000
0.58811	24071000000
0.58873	23581000000
0.58936	23354000000
0.58999	22805000000
0.59062	23513000000
0.59125	25592000000
0.59188	23960000000
0.5925	25134000000
0.59313	23456000000
0.59376	24864000000
0.59439	24032000000
0.59502	23406000000
0.59565	24208000000
0.59627	23965000000
0.5969	24147000000
0.59753	25571000000
0.59816	23671000000
0.59879	24958000000
0.59942	25353000000
0.60004	23703000000
0.60067	23735000000
0.6013	23872000000
0.60193	24347000000
0.60256	24664000000
0.60319	23782000000
0.60381	23643000000
0.60444	24007000000
0.60507	24395000000
0.6057	23365000000
0.60633	24058000000
0.60696	22219000000
0.60758	22856000000
0.60821	24597000000
0.60884	23376000000
0.60947	24736000000
0.6101	24919000000
0.61073	24845000000
0.61135	23321000000
0.61198	23158000000
0.61261	22756000000
0.61324	22405000000
0.61387	23403000000
0.6145	22230000000
0.61512	23344000000
0.61575	21822000000
0.61638	22090000000
0.61701	22946000000
0.61764	22918000000
0.61827	22344000000
0.61889	23199000000
0.61952	22740000000
0.62015	23262000000
0.62078	23789000000
0.62141	23218000000
0.62204	23384000000
0.62266	23495000000
0.62329	22073000000
0.62392	22950000000
0.62455	23679000000
0.62518	23986000000
0.62581	22970000000
0.62643	23442000000
0.62706	21581000000
0.62769	23004000000
0.62832	23041000000
0.62895	23560000000
0.62958	22586000000
0.6302	23226000000
0.63083	22414000000
0.63146	23044000000
0.63209	21896000000
0.63272	23029000000
0.63335	23797000000
0.63397	22910000000
0.6346	22553000000
0.63523	23567000000
0.63586	22860000000
0.63649	23302000000
0.63712	22327000000
0.63774	22551000000
0.63837	22824000000
0.639	22307000000
0.63963	22701000000
0.64026	22171000000
0.64088	23121000000
0.64151	22155000000
0.64214	22288000000
0.64277	21721000000
0.6434	22751000000
0.64403	21974000000
0.64465	22133000000
0.64528	22169000000
0.64591	23277000000
0.64654	21128000000
0.64717	22186000000
0.6478	22146000000
0.64842	22507000000
0.64905	21149000000
0.64968	22736000000
0.65031	21566000000
0.65094	22430000000
0.65157	22328000000
0.65219	22704000000
0.65282	22272000000
0.65345	21347000000
0.65408	22960000000
0.65471	21664000000
0.65534	20306000000
0.65596	21708000000
0.65659	21142000000
0.65722	21944000000
0.65785	21968000000
0.65848	21397000000
0.65911	21798000000
0.65973	20913000000
0.66036	21521000000
0.66099	21821000000
0.66162	20908000000
0.66225	20922000000
0.66288	20898000000
0.6635	20558000000
0.66413	20386000000
0.66476	20698000000
0.66539	21504000000
0.66602	21642000000
0.66665	20895000000
0.66727	22036000000
0.6679	20708000000
0.66853	20134000000
0.66916	20528000000
0.66979	20739000000
0.67042	20542000000
0.67104	20868000000
0.67167	20871000000
0.6723	20598000000
0.67293	20555000000
0.67356	20157000000
0.67419	20334000000
0.67481	19814000000
0.67544	19848000000
0.67607	19776000000
0.6767	20897000000
0.67733	21164000000
0.67796	21940000000
0.67858	20520000000
0.67921	20689000000
0.67984	19971000000
0.68047	19456000000
0.6811	21132000000
0.68173	20376000000
0.68235	19643000000
0.68298	20501000000
0.68361	20681000000
0.68424	20310000000
0.68487	21776000000
0.6855	19994000000
0.68612	20686000000
0.68675	20435000000
0.68738	19861000000
0.68801	19786000000
0.68864	19588000000
0.68927	21308000000
0.68989	19605000000
0.69052	21114000000
0.69115	20531000000
0.69178	19532000000
0.69241	19379000000
0.69304	20276000000
0.69366	19222000000
0.69429	20162000000
0.69492	20858000000
0.69555	19795000000
0.69618	20722000000
0.69681	19810000000
0.69743	18781000000
0.69806	19793000000
0.69869	20320000000
0.69932	19503000000
0.69995	20301000000
0.70058	19145000000
0.7012	18280000000
0.70183	19913000000
0.70246	18766000000
0.70309	19516000000
0.70372	18735000000
0.70435	18303000000
0.70497	19205000000
0.7056	19758000000
0.70623	19588000000
0.70686	19187000000
0.70749	19055000000
0.70811	20218000000
0.70874	19985000000
0.70937	19410000000
0.71	18523000000
0.71063	19054000000
0.71126	19723000000
0.71188	18692000000
0.71251	19645000000
0.71314	18496000000
0.71377	19081000000
0.7144	19761000000
0.71503	18584000000
0.71565	19605000000
0.71628	19803000000
0.71691	20769000000
0.71754	19206000000
0.71817	19638000000
0.7188	20389000000
0.71942	19713000000
0.72005	20728000000
0.72068	20900000000
0.72131	19361000000
0.72194	20110000000
0.72257	20581000000
0.72319	22120000000
0.72382	21084000000
0.72445	20155000000
0.72508	20206000000
0.72571	19692000000
0.72634	20472000000
0.72696	19953000000
0.72759	19381000000
0.72822	18744000000
0.72885	20181000000
0.72948	19659000000
0.73011	19813000000
0.73073	18609000000
0.73136	18947000000
0.73199	19632000000
0.73262	18432000000
0.73325	18020000000
0.73388	18717000000
0.7345	17762000000
0.73513	18512000000
0.73576	18342000000
0.73639	18536000000
0.73702	18135000000
0.73765	18360000000
0.73827	18186000000
0.7389	18311000000
0.73953	17605000000
0.74016	18368000000
0.74079	17381000000
0.74142	17507000000
0.74204	18649000000
0.74267	17776000000
0.7433	18578000000
0.74393	17277000000
0.74456	18126000000
0.74519	17477000000
0.74581	17208000000
0.74644	17942000000
0.74707	18180000000
0.7477	17156000000
0.74833	17730000000
0.74896	17252000000
0.74958	18084000000
0.75021	17633000000
0.75084	18133000000
0.75147	17599000000
0.7521	18090000000
0.75273	17945000000
0.75335	17799000000
0.75398	16775000000
0.75461	17335000000
0.75524	18005000000
0.75587	17485000000
0.7565	17690000000
0.75712	17101000000
0.75775	17184000000
0.75838	17720000000
0.75901	17175000000
0.75964	18103000000
0.76027	17855000000
0.76089	17845000000
0.76152	16844000000
0.76215	17360000000
0.76278	16885000000
0.76341	16777000000
0.76404	17225000000
0.76466	17966000000
0.76529	16297000000
0.76592	18321000000
0.76655	16611000000
0.76718	16528000000
0.76781	17695000000
0.76843	17529000000
0.76906	17395000000
0.76969	16363000000
0.77032	16579000000
0.77095	17125000000
0.77158	16866000000
0.7722	16794000000
0.77283	16868000000
0.77346	16819000000
0.77409	16476000000
0.77472	16604000000
0.77535	15859000000
0.77597	15956000000
0.7766	16730000000
0.77723	16107000000
0.77786	17076000000
0.77849	16430000000
0.77911	16402000000
0.77974	16184000000
0.78037	16380000000
0.781	16373000000
0.78163	16542000000
0.78226	16704000000
0.78288	16533000000
0.78351	17202000000
0.78414	16499000000
0.78477	16314000000
0.7854	15421000000
0.78603	16693000000
0.78665	16718000000
0.78728	16635000000
0.78791	15213000000
0.78854	17294000000
0.78917	16949000000
0.7898	16701000000
0.79042	15959000000
0.79105	15972000000
0.79168	15755000000
0.79231	16431000000
0.79294	15952000000
0.79357	15905000000
0.79419	16124000000
0.79482	16792000000
0.79545	16344000000
0.79608	16263000000
0.79671	15654000000
0.79734	16072000000
0.79796	16138000000
0.79859	15423000000
0.79922	16010000000
0.79985	16674000000
0.80048	17023000000
0.80111	16159000000
0.80173	15887000000
0.80236	16511000000
0.80299	16155000000
0.80362	15708000000
0.80425	15585000000
0.80488	15613000000
0.8055	16546000000
0.80613	15052000000
0.80676	16038000000
0.80739	16851000000
0.80802	16093000000
0.80865	16591000000
0.80927	16781000000
0.8099	15152000000
0.81053	15738000000
0.81116	16147000000
0.81179	15444000000
0.81242	15517000000
0.81304	15907000000
0.81367	15235000000
0.8143	16249000000
0.81493	16494000000
0.81556	16167000000
0.81619	16211000000
0.81681	15006000000
0.81744	16009000000
0.81807	15353000000
0.8187	15978000000
0.81933	15570000000
0.81996	16633000000
0.82058	15913000000
0.82121	15800000000
0.82184	15471000000
0.82247	14763000000
0.8231	15260000000
0.82373	15117000000
0.82435	15562000000
0.82498	15451000000
0.82561	15946000000
0.82624	15409000000
0.82687	15369000000
0.8275	15434000000
0.82812	15402000000
0.82875	14961000000
0.82938	15280000000
0.83001	15780000000
0.83064	15685000000
0.83127	15522000000
0.83189	15341000000
0.83252	14939000000
0.83315	14623000000
0.83378	14786000000
0.83441	14964000000
0.83504	14844000000
0.83566	15027000000
0.83629	14920000000
0.83692	14564000000
0.83755	14649000000
0.83818	14427000000
0.83881	15692000000
0.83943	14788000000
0.84006	15150000000
0.84069	15162000000
0.84132	14350000000
0.84195	15413000000
0.84258	14914000000
0.8432	15378000000
0.84383	14448000000
0.84446	15456000000
0.84509	15175000000
0.84572	15422000000
0.84635	14729000000
0.84697	14396000000
0.8476	14448000000
0.84823	14819000000
0.84886	13776000000
0.84949	14492000000
0.85012	14131000000
0.85074	15341000000
0.85137	14484000000
0.852	14620000000
0.85263	14788000000
0.85326	14812000000
0.85388	14459000000
0.85451	14622000000
0.85514	14544000000
0.85577	14622000000
0.8564	14522000000
0.85703	14897000000
0.85765	15365000000
0.85828	14755000000
0.85891	15007000000
0.85954	14221000000
0.86017	14005000000
0.8608	14911000000
0.86142	14665000000
0.86205	14653000000
0.86268	13566000000
0.86331	15366000000
0.86394	14853000000
0.86457	14014000000
0.86519	13907000000
0.86582	14051000000
0.86645	13567000000
0.86708	15012000000
0.86771	14513000000
0.86834	13628000000
0.86896	14306000000
0.86959	15140000000
0.87022	14927000000
0.87085	14262000000
0.87148	13921000000
0.87211	13883000000
0.87273	15117000000
0.87336	13978000000
0.87399	14541000000
0.87462	14378000000
0.87525	14072000000
0.87588	13852000000
0.8765	14425000000
0.87713	14473000000
0.87776	14544000000
0.87839	13835000000
0.87902	14507000000
0.87965	13574000000
0.88027	14792000000
0.8809	13897000000
0.88153	14360000000
0.88216	14693000000
0.88279	13754000000
0.88342	14279000000
0.88404	14139000000
0.88467	13950000000
0.8853	13773000000
0.88593	14058000000
0.88656	14098000000
0.88719	13992000000
0.88781	13786000000
0.88844	14441000000
0.88907	14222000000
0.8897	14739000000
0.89033	13947000000
0.89096	13778000000
0.89158	14592000000
0.89221	14029000000
0.89284	13622000000
0.89347	15174000000
0.8941	14483000000
0.89473	14263000000
0.89535	14480000000
0.89598	13825000000
0.89661	13690000000
0.89724	14379000000
0.89787	14270000000
0.8985	14062000000
0.89912	14261000000
0.89975	14524000000
0.90038	14324000000
0.90101	14646000000
0.90164	14073000000
0.90227	14451000000
0.90289	13791000000
0.90352	14093000000
0.90415	13457000000
0.90478	13859000000
0.90541	14582000000
0.90604	14097000000
0.90666	13628000000
0.90729	13788000000
0.90792	13612000000
0.90855	14315000000
0.90918	14019000000
0.90981	14303000000
0.91043	13935000000
0.91106	13954000000
0.91169	14584000000
0.91232	14149000000
0.91295	13380000000
0.91358	13646000000
0.9142	13822000000
0.91483	13863000000
0.91546	14386000000
0.91609	14681000000
0.91672	14398000000
0.91735	14102000000
0.91797	13354000000
0.9186	14130000000
0.91923	13539000000
0.91986	14154000000
0.92049	14329000000
0.92111	13498000000
0.92174	13871000000
0.92237	14191000000
0.923	13487000000
0.92363	13810000000
0.92426	14485000000
0.92488	13434000000
0.92551	14420000000
0.92614	14232000000
0.92677	13894000000
0.9274	14461000000
0.92803	14540000000
0.92865	14392000000
0.92928	13642000000
0.92991	13936000000
0.93054	13757000000
0.93117	13470000000
0.9318	14142000000
0.93242	14419000000
0.93305	14028000000
0.93368	13778000000
0.93431	14584000000
0.93494	13373000000
0.93557	14382000000
0.93619	13363000000
0.93682	13801000000
0.93745	13964000000
0.93808	13836000000
0.93871	14155000000
0.93934	13552000000
0.93996	13933000000
0.94059	13561000000
0.94122	14356000000
0.94185	13961000000
0.94248	13589000000
0.94311	13567000000
0.94373	14559000000
0.94436	13553000000
0.94499	14103000000
0.94562	13802000000
0.94625	14474000000
0.94688	13447000000
0.9475	13881000000
0.94813	14258000000
0.94876	14541000000
0.94939	13914000000
0.95002	14589000000
0.95065	13598000000
0.95127	13623000000
0.9519	13471000000
0.95253	13898000000
0.95316	14628000000
0.95379	14091000000
0.95442	13728000000
0.95504	14048000000
0.95567	13841000000
0.9563	14026000000
0.95693	14518000000
0.95756	13385000000
0.95819	14189000000
0.95881	14385000000
0.95944	14512000000
0.96007	13835000000
0.9607	13823000000
0.96133	14046000000
0.96196	13981000000
0.96258	14248000000
0.96321	13915000000
0.96384	13992000000
0.96447	14198000000
0.9651	13464000000
0.96573	13738000000
0.96635	13991000000
0.96698	13963000000
0.96761	14628000000
0.96824	14535000000
0.96887	13738000000
0.9695	13456000000
0.97012	14504000000
0.97075	13534000000
0.97138	14319000000
0.97201	13584000000
0.97264	13856000000
0.97327	13986000000
0.97389	14161000000
0.97452	13547000000
0.97515	14125000000
0.97578	14245000000
0.97641	14223000000
0.97704	13733000000
0.97766	14152000000
0.97829	13538000000
0.97892	13876000000
0.97955	13690000000
0.98018	13934000000
0.98081	14026000000
0.98143	12635000000
0.98206	13661000000
0.98269	14301000000
0.98332	13430000000
0.98395	13819000000
0.98458	13748000000
0.9852	13830000000
0.98583	13946000000
0.98646	13716000000
0.98709	14353000000
0.98772	13825000000
0.98835	14722000000
0.98897	14200000000
0.9896	14007000000
0.99023	13766000000
0.99086	13741000000
0.99149	14092000000
0.99211	13785000000
0.99274	13938000000
0.99337	14111000000
0.994	14355000000
0.99463	14318000000
0.99526	14584000000
0.99588	14168000000
0.99651	14113000000
0.99714	13548000000
0.99777	14526000000
0.9984	13598000000
0.99903	13905000000
0.99965	14045000000
1.0003	13678000000
1.0009	14233000000
1.0015	13617000000
1.0022	13652000000
1.0028	13765000000
1.0034	14287000000
1.0041	13957000000
1.0047	14100000000
1.0053	14211000000
1.0059	13317000000
1.0066	13487000000
1.0072	14097000000
1.0078	14538000000
1.0085	13732000000
1.0091	14510000000
1.0097	14711000000
1.0103	14297000000
1.011	14113000000
1.0116	14061000000
1.0122	14393000000
1.0128	13883000000
1.0135	13618000000
1.0141	14196000000
1.0147	13458000000
1.0154	14355000000
1.016	13927000000
1.0166	13861000000
1.0172	13853000000
1.0179	13248000000
1.0185	14197000000
1.0191	13580000000
1.0198	14643000000
1.0204	14314000000
1.021	14064000000
1.0216	13978000000
1.0223	14753000000
1.0229	14151000000
1.0235	14502000000
1.0242	14182000000
1.0248	14510000000
1.0254	14271000000
1.026	14385000000
1.0267	14549000000
1.0273	14138000000
1.0279	14176000000
1.0286	14186000000
1.0292	14354000000
1.0298	14956000000
1.0304	13999000000
1.0311	14592000000
1.0317	14139000000
1.0323	14697000000
1.033	14122000000
1.0336	14071000000
1.0342	14980000000
1.0348	14516000000
1.0355	14414000000
1.0361	14354000000
1.0367	14203000000
1.0374	15037000000
1.038	14388000000
1.0386	14325000000
1.0392	15159000000
1.0399	14380000000
1.0405	14254000000
1.0411	14466000000
1.0418	13972000000
1.0424	14548000000
1.043	14373000000
1.0436	14314000000
1.0443	14702000000
1.0449	14347000000
1.0455	14333000000
1.0462	14620000000
1.0468	14439000000
1.0474	14833000000
1.048	14018000000
1.0487	14726000000
1.0493	14783000000
1.0499	14445000000
1.0505	14686000000
1.0512	15074000000
1.0518	14458000000
1.0524	14351000000
1.0531	14458000000
1.0537	14622000000
1.0543	14463000000
1.0549	14525000000
1.0556	14886000000
1.0562	15426000000
1.0568	14930000000
1.0575	14397000000
1.0581	14271000000
1.0587	14841000000
1.0593	15236000000
1.06	15912000000
1.0606	14698000000
1.0612	14711000000
1.0619	14392000000
1.0625	14289000000
1.0631	14282000000
1.0637	14844000000
1.0644	14278000000
1.065	14766000000
1.0656	14885000000
1.0663	14185000000
1.0669	14578000000
1.0675	14553000000
1.0681	15450000000
1.0688	14994000000
1.0694	15109000000
1.07	14801000000
1.0707	14397000000
1.0713	15322000000
1.0719	14550000000
1.0725	15120000000
1.0732	15422000000
1.0738	14779000000
1.0744	15026000000
1.0751	14815000000
1.0757	15061000000
1.0763	14829000000
1.0769	14485000000
1.0776	15089000000
1.0782	15063000000
1.0788	15240000000
1.0795	15434000000
1.0801	15030000000
1.0807	15121000000
1.0813	16030000000
1.082	16196000000
1.0826	15235000000
1.0832	15828000000
1.0838	14794000000
1.0845	14846000000
1.0851	15525000000
1.0857	15254000000
1.0864	15349000000
1.087	15397000000
1.0876	15012000000
1.0882	15171000000
1.0889	15311000000
1.0895	15345000000
1.0901	15384000000
1.0908	14540000000
1.0914	15021000000
1.092	15146000000
1.0926	14919000000
1.0933	14632000000
1.0939	15934000000
1.0945	15101000000
1.0952	15351000000
1.0958	15113000000
1.0964	15115000000
1.097	15827000000
1.0977	15493000000
1.0983	16537000000
1.0989	14987000000
1.0996	15179000000
1.1002	15476000000
1.1008	14866000000
1.1014	15860000000
1.1021	16087000000
1.1027	14881000000
1.1033	15406000000
1.104	15086000000
1.1046	15779000000
1.1052	15450000000
1.1058	16266000000
1.1065	15554000000
1.1071	15138000000
1.1077	15116000000
1.1084	15911000000
1.109	15189000000
1.1096	15298000000
1.1102	15252000000
1.1109	15491000000
1.1115	15738000000
1.1121	15767000000
1.1128	15574000000
1.1134	16062000000
1.114	16259000000
1.1146	15510000000
1.1153	15913000000
1.1159	16171000000
1.1165	15628000000
1.1172	15985000000
1.1178	15914000000
1.1184	15218000000
1.119	15751000000
1.1197	16072000000
1.1203	15497000000
1.1209	15802000000
1.1215	15100000000
1.1222	15623000000
1.1228	15884000000
1.1234	15826000000
1.1241	16247000000
1.1247	15998000000
1.1253	15725000000
1.1259	15825000000
1.1266	15889000000
1.1272	16060000000
1.1278	17207000000
1.1285	15950000000
1.1291	15966000000
1.1297	16125000000
1.1303	15632000000
1.131	14754000000
1.1316	16140000000
1.1322	16277000000
1.1329	16198000000
1.1335	15904000000
1.1341	15903000000
1.1347	15413000000
1.1354	16342000000
1.136	16356000000
1.1366	15695000000
1.1373	16750000000
1.1379	15736000000
1.1385	16350000000
1.1391	15732000000
1.1398	16447000000
1.1404	15280000000
1.141	16082000000
1.1417	15978000000
1.1423	15990000000
1.1429	15925000000
1.1435	16136000000
1.1442	16442000000
1.1448	16685000000
1.1454	16832000000
1.1461	16026000000
1.1467	16807000000
1.1473	16838000000
1.1479	16753000000
1.1486	16074000000
1.1492	17036000000
1.1498	16256000000
1.1505	16224000000
1.1511	16390000000
1.1517	16095000000
1.1523	16733000000
1.153	16492000000
1.1536	15887000000
1.1542	17047000000
1.1548	16448000000
1.1555	17084000000
1.1561	16549000000
1.1567	16643000000
1.1574	17249000000
1.158	16098000000
1.1586	16897000000
1.1592	16229000000
1.1599	16897000000
1.1605	16017000000
1.1611	16157000000
1.1618	16876000000
1.1624	16613000000
1.163	17465000000
1.1636	17030000000
1.1643	16524000000
1.1649	16393000000
1.1655	16023000000
1.1662	16300000000
1.1668	16414000000
1.1674	16942000000
1.168	16813000000
1.1687	16708000000
1.1693	16430000000
1.1699	17575000000
1.1706	17003000000
1.1712	17293000000
1.1718	17980000000
1.1724	16414000000
1.1731	16718000000
1.1737	17064000000
1.1743	17006000000
1.175	16603000000
1.1756	17039000000
1.1762	16377000000
1.1768	16289000000
1.1775	17460000000
1.1781	18561000000
1.1787	17308000000
1.1794	17468000000
1.18	17419000000
1.1806	18140000000
1.1812	16772000000
1.1819	17457000000
1.1825	16907000000
1.1831	17699000000
1.1838	16087000000
1.1844	16588000000
1.185	16378000000
1.1856	17041000000
1.1863	17093000000
1.1869	18012000000
1.1875	18444000000
1.1882	17584000000
1.1888	17441000000
1.1894	17519000000
1.19	17526000000
1.1907	17334000000
1.1913	17248000000
1.1919	17109000000
1.1925	17291000000
1.1932	17417000000
1.1938	18041000000
1.1944	17467000000
1.1951	17735000000
1.1957	18175000000
1.1963	18031000000
1.1969	18515000000
1.1976	17931000000
1.1982	17142000000
1.1988	18121000000
1.1995	17267000000
1.2001	18120000000
1.2007	18203000000
1.2013	16934000000
1.202	17432000000
1.2026	17347000000
1.2032	18064000000
1.2039	18612000000
1.2045	17925000000
1.2051	18001000000
1.2057	17404000000
1.2064	17007000000
1.207	17638000000
1.2076	18125000000
1.2083	18158000000
1.2089	17920000000
1.2095	17958000000
1.2101	18255000000
1.2108	18464000000
1.2114	18822000000
1.212	18169000000
1.2127	17557000000
1.2133	18410000000
1.2139	18853000000
1.2145	18333000000
1.2152	17875000000
1.2158	19494000000
1.2164	18698000000
1.2171	19016000000
1.2177	18451000000
1.2183	18533000000
1.2189	19221000000
1.2196	18239000000
1.2202	17531000000
1.2208	17756000000
1.2215	17169000000
1.2221	18484000000
1.2227	18018000000
1.2233	18849000000
1.224	18840000000
1.2246	18608000000
1.2252	18598000000
1.2258	19394000000
1.2265	19006000000
1.2271	18579000000
1.2277	18630000000
1.2284	18233000000
1.229	18653000000
1.2296	17854000000
1.2302	19088000000
1.2309	18818000000
1.2315	18229000000
1.2321	18914000000
1.2328	19054000000
1.2334	19394000000
1.234	19165000000
1.2346	19247000000
1.2353	20498000000
1.2359	20202000000
1.2365	19509000000
1.2372	19279000000
1.2378	19229000000
1.2384	19070000000
1.239	20035000000
1.2397	18825000000
1.2403	19656000000
1.2409	19809000000
1.2416	19364000000
1.2422	19041000000
1.2428	20596000000
1.2434	20244000000
1.2441	19685000000
1.2447	18776000000
1.2453	19699000000
1.246	18493000000
1.2466	19670000000
1.2472	19498000000
1.2478	20071000000
1.2485	19130000000
1.2491	19874000000
1.2497	19711000000
1.2504	19049000000
1.251	19637000000
1.2516	20089000000
1.2522	19701000000
1.2529	18976000000
1.2535	19868000000
1.2541	19629000000
1.2548	19433000000
1.2554	20305000000
1.256	19495000000
[truncated: 3,000 more rows]
