# Supplementary material for: Physics of swimming and its fitness cost determine strategies of bacterial investment in flagellar motility
Source: Nat Commun. 2025 Feb 18;16:1731. doi: 10.1038/s41467-025-56980-x (PMC11836070; doi:10.1038/s41467-025-56980-x)
Supplement: Supplementary file 7 — Source data file [file 41467_2025_56980_MOESM7_ESM.zip › Supplementary Fig.3.xlsx]

## Sheet: Supplementary Figure 3a
Strain	N_flagella	#cell	media		.y.	group1	group2	p	method	alternative	p.adj	p.adj.signif		Strain	N_flagella_mean	NF_fraction
MG1655_WT	4	1	TB		Flag_num	MG1655_WT	Ptac0	1.73e-44	T-test	two.sided	3.46e-44	****		Ptac0	1.48113	0.301887
MG1655_WT	4	2	TB		Flag_num	MG1655_WT	Ptac50	1.81e-21	T-test	two.sided	1.81e-21	****		Ptac50	7.36111	0.0277778
MG1655_WT	4	3	TB		Flag_num	Ptac0	Ptac50	1.25e-55	T-test	two.sided	3.75e-55	****		MG1655_WT	4.59091	0.0363636
MG1655_WT	4	4	TB
MG1655_WT	4	5	TB
MG1655_WT	6	6	TB
MG1655_WT	4	7	TB
MG1655_WT	3	8	TB
MG1655_WT	3	9	TB
MG1655_WT	6	10	TB
MG1655_WT	3	11	TB
MG1655_WT	3	12	TB
MG1655_WT	3	13	TB
MG1655_WT	3	14	TB
MG1655_WT	6	15	TB
MG1655_WT	4	16	TB
MG1655_WT	6	17	TB
MG1655_WT	4	18	TB
MG1655_WT	5	19	TB
MG1655_WT	4	20	TB
MG1655_WT	6	21	TB
MG1655_WT	6	22	TB
MG1655_WT	3	23	TB
MG1655_WT	4	24	TB
MG1655_WT	4	25	TB
MG1655_WT	6	26	TB
MG1655_WT	4	27	TB
MG1655_WT	3	28	TB
MG1655_WT	6	29	TB
MG1655_WT	4	30	TB
MG1655_WT	4	31	TB
MG1655_WT	6	32	TB
MG1655_WT	4	33	TB
MG1655_WT	5	34	TB
MG1655_WT	3	35	TB
MG1655_WT	4	36	TB
MG1655_WT	5	37	TB
MG1655_WT	4	38	TB
MG1655_WT	4	39	TB
MG1655_WT	5	40	TB
MG1655_WT	5	41	TB
MG1655_WT	5	42	TB
MG1655_WT	5	43	TB
MG1655_WT	5	44	TB
MG1655_WT	4	45	TB
MG1655_WT	5	46	TB
MG1655_WT	5	47	TB
MG1655_WT	8	48	TB
MG1655_WT	4	49	TB
MG1655_WT	6	50	TB
MG1655_WT	5	51	TB
MG1655_WT	6	52	TB
MG1655_WT	5	53	TB
MG1655_WT	7	54	TB
MG1655_WT	6	55	TB
MG1655_WT	7	56	TB
MG1655_WT	3	57	TB
MG1655_WT	4	58	TB
MG1655_WT	6	59	TB
MG1655_WT	6	60	TB
MG1655_WT	4	61	TB
MG1655_WT	4	62	TB
MG1655_WT	3	63	TB
MG1655_WT	4	64	TB
MG1655_WT	5	65	TB
MG1655_WT	5	66	TB
MG1655_WT	4	67	TB
MG1655_WT	5	68	TB
MG1655_WT	5	69	TB
MG1655_WT	6	70	TB
MG1655_WT	4	71	TB
MG1655_WT	5	72	TB
MG1655_WT	4	73	TB
MG1655_WT	4	74	TB
MG1655_WT	8	75	TB
MG1655_WT	4	76	TB
MG1655_WT	3	77	TB
MG1655_WT	8	78	TB
MG1655_WT	5	79	TB
MG1655_WT	5	80	TB
MG1655_WT	4	81	TB
MG1655_WT	5	82	TB
MG1655_WT	8	83	TB
MG1655_WT	6	84	TB
MG1655_WT	8	85	TB
MG1655_WT	4	86	TB
MG1655_WT	4	87	TB
MG1655_WT	4	88	TB
MG1655_WT	6	89	TB
MG1655_WT	3	90	TB
MG1655_WT	6	91	TB
MG1655_WT	6	92	TB
MG1655_WT	4	93	TB
MG1655_WT	5	94	TB
MG1655_WT	3	95	TB
MG1655_WT	7	96	TB
MG1655_WT	7	97	TB
MG1655_WT	4	98	TB
MG1655_WT	3	99	TB
MG1655_WT	4	100	TB
MG1655_WT	7	101	TB
MG1655_WT	5	102	TB
MG1655_WT	5	103	TB
MG1655_WT	2	104	TB
MG1655_WT	5	105	TB
MG1655_WT	5	106	TB
Ptac0	3	1	TB
Ptac0	2	2	TB
Ptac0	3	3	TB
Ptac0	1	4	TB
Ptac0	0	5	TB
Ptac0	0	6	TB
Ptac0	2	7	TB
Ptac0	0	8	TB
Ptac0	0	9	TB
Ptac0	3	10	TB
Ptac0	2	11	TB
Ptac0	1	12	TB
Ptac0	0	13	TB
Ptac0	1	14	TB
Ptac0	3	15	TB
Ptac0	0	16	TB
Ptac0	1	17	TB
Ptac0	2	18	TB
Ptac0	0	19	TB
Ptac0	1	20	TB
Ptac0	0	21	TB
Ptac0	5	22	TB
Ptac0	2	23	TB
Ptac0	1	24	TB
Ptac0	0	25	TB
Ptac0	2	26	TB
Ptac0	2	27	TB
Ptac0	3	28	TB
Ptac0	2	29	TB
Ptac0	0	30	TB
Ptac0	0	31	TB
Ptac0	2	32	TB
Ptac0	2	33	TB
Ptac0	0	34	TB
Ptac0	1	35	TB
Ptac0	0	36	TB
Ptac0	0	37	TB
Ptac0	4	38	TB
Ptac0	3	39	TB
Ptac0	2	40	TB
Ptac0	3	41	TB
Ptac0	4	42	TB
Ptac0	0	43	TB
Ptac0	1	44	TB
Ptac0	2	45	TB
Ptac0	4	46	TB
Ptac0	0	47	TB
Ptac0	4	48	TB
Ptac0	1	49	TB
Ptac0	0	50	TB
Ptac0	3	51	TB
Ptac0	2	52	TB
Ptac0	4	53	TB
Ptac0	1	54	TB
Ptac0	3	55	TB
Ptac0	4	56	TB
Ptac0	2	57	TB
Ptac0	3	58	TB
Ptac0	4	59	TB
Ptac0	2	60	TB
Ptac0	0	61	TB
Ptac0	2	62	TB
Ptac0	3	63	TB
Ptac0	3	64	TB
Ptac0	0	65	TB
Ptac0	1	66	TB
Ptac0	1	67	TB
Ptac0	0	68	TB
Ptac0	0	69	TB
Ptac0	2	70	TB
Ptac0	1	71	TB
Ptac0	2	72	TB
Ptac0	4	73	TB
Ptac0	1	74	TB
Ptac0	1	75	TB
Ptac0	2	76	TB
Ptac0	0	77	TB
Ptac0	0	78	TB
Ptac0	0	79	TB
Ptac0	1	80	TB
Ptac0	2	81	TB
Ptac0	4	82	TB
Ptac0	4	83	TB
Ptac0	1	84	TB
Ptac0	2	85	TB
Ptac0	2	86	TB
Ptac0	0	87	TB
Ptac0	0	88	TB
Ptac0	1	89	TB
Ptac0	0	90	TB
Ptac0	2	91	TB
Ptac0	1	92	TB
Ptac0	0	93	TB
Ptac0	1	94	TB
Ptac0	0	95	TB
Ptac0	1	96	TB
Ptac0	1	97	TB
Ptac0	1	98	TB
Ptac0	1	99	TB
Ptac0	0	100	TB
Ptac0	0	101	TB
Ptac0	1	102	TB
Ptac0	2	103	TB
Ptac0	2	104	TB
Ptac0	0	105	TB
Ptac0	1	106	TB
Ptac50	5	1	TB
Ptac50	12	2	TB
Ptac50	8	3	TB
Ptac50	6	4	TB
Ptac50	7	5	TB
Ptac50	6	6	TB
Ptac50	7	7	TB
Ptac50	8	8	TB
Ptac50	7	9	TB
Ptac50	7	10	TB
Ptac50	6	11	TB
Ptac50	5	12	TB
Ptac50	6	13	TB
Ptac50	10	14	TB
Ptac50	9	15	TB
Ptac50	6	16	TB
Ptac50	12	17	TB
Ptac50	10	18	TB
Ptac50	7	19	TB
Ptac50	9	20	TB
Ptac50	5	21	TB
Ptac50	7	22	TB
Ptac50	7	23	TB
Ptac50	7	24	TB
Ptac50	8	25	TB
Ptac50	10	26	TB
Ptac50	11	27	TB
Ptac50	8	28	TB
Ptac50	9	29	TB
Ptac50	10	30	TB
Ptac50	8	31	TB
Ptac50	8	32	TB
Ptac50	7	33	TB
Ptac50	12	34	TB
Ptac50	6	35	TB
Ptac50	3	36	TB
Ptac50	8	37	TB
Ptac50	8	38	TB
Ptac50	8	39	TB
Ptac50	7	40	TB
Ptac50	7	41	TB
Ptac50	7	42	TB
Ptac50	11	43	TB
Ptac50	8	44	TB
Ptac50	8	45	TB
Ptac50	8	46	TB
Ptac50	9	47	TB
Ptac50	8	48	TB
Ptac50	10	49	TB
Ptac50	7	50	TB
Ptac50	9	51	TB
Ptac50	6	52	TB
Ptac50	14	53	TB
Ptac50	10	54	TB
Ptac50	7	55	TB
Ptac50	7	56	TB
Ptac50	9	57	TB
Ptac50	8	58	TB
Ptac50	6	59	TB
Ptac50	6	60	TB
Ptac50	7	61	TB
Ptac50	8	62	TB
Ptac50	4	63	TB
Ptac50	9	64	TB
Ptac50	8	65	TB
Ptac50	5	66	TB
Ptac50	7	67	TB
Ptac50	8	67	TB
Ptac50	9	68	TB
Ptac50	7	69	TB
Ptac50	5	70	TB
Ptac50	3	71	TB
Ptac50	7	72	TB
Ptac50	5	73	TB
Ptac50	8	74	TB
Ptac50	8	75	TB
Ptac50	3	76	TB
Ptac50	6	77	TB
Ptac50	6	78	TB
Ptac50	9	79	TB
Ptac50	8	80	TB
Ptac50	6	81	TB
Ptac50	5	82	TB
Ptac50	5	83	TB
Ptac50	10	86	TB
Ptac50	6	87	TB
Ptac50	2	88	TB
Ptac50	3	89	TB
Ptac50	8	90	TB
Ptac50	2	91	TB
Ptac50	10	92	TB
Ptac50	9	93	TB
Ptac50	8	94	TB
Ptac50	8	95	TB
Ptac50	9	96	TB
Ptac50	8	97	TB
Ptac50	9	98	TB
Ptac50	6	99	TB
Ptac50	10	100	TB
Ptac50	5	101	TB
Ptac50	9	102	TB
Ptac50	6	103	TB
Ptac50	13	104	TB
Ptac50	10	105	TB
Ptac50	13	106	TB

## Sheet: Supplementary Figure 3b
Strain	Flagella length	#cell	media			group1	group2	p	method	alternative	p.adj	p.adj.signif
MG1655_WT	6.986	1	TB			MG1655_WT	Ptac0	5.22e-06	T-test	two.sided	1.04e-05	****
MG1655_WT	4.633	1	TB			MG1655_WT	Ptac50	0.28	T-test	two.sided	0.28	ns
MG1655_WT	5.902	1	TB			Ptac0	Ptac50	7.12e-08	T-test	two.sided	2.14e-07	****
MG1655_WT	6.374	2	TB
MG1655_WT	7.542	2	TB
MG1655_WT	9.202	2	TB
MG1655_WT	10.381	3	TB
MG1655_WT	6.882	3	TB
MG1655_WT	6.773	3	TB
MG1655_WT	9.226	4	TB
MG1655_WT	12.05	4	TB
MG1655_WT	11.031	4	TB
MG1655_WT	9.332	4	TB
MG1655_WT	12.165	5	TB
MG1655_WT	8.108	5	TB
MG1655_WT	6.851	5	TB
MG1655_WT	6.817	5	TB
MG1655_WT	8.426	5	TB
MG1655_WT	7.373	6	TB
MG1655_WT	7.421	6	TB
MG1655_WT	6.474	6	TB
MG1655_WT	10.516	6	TB
MG1655_WT	6.744	7	TB
MG1655_WT	7.119	7	TB
MG1655_WT	6.458	7	TB
MG1655_WT	5.221	7	TB
MG1655_WT	6.46	8	TB
MG1655_WT	6.455	8	TB
MG1655_WT	10.372	9	TB
MG1655_WT	7.73	9	TB
MG1655_WT	8.883	9	TB
MG1655_WT	10.629	10	TB
MG1655_WT	8.25	10	TB
MG1655_WT	9.473	10	TB
MG1655_WT	5.853	10	TB
Ptac0	5.34	1	TB
Ptac0	5.049	1	TB
Ptac0	5.021	1	TB
Ptac0	5.492	2	TB
Ptac0	8.561	3	TB
Ptac0	7.036	4	TB
Ptac0	5.826	5	TB
Ptac0	6.622	5	TB
Ptac0	5.21	6	TB
Ptac0	3.473	6	TB
Ptac0	4.229	7	TB
Ptac0	8.879	7	TB
Ptac0	8.102	8	TB
Ptac0	9.611	9	TB
Ptac0	5.133	9	TB
Ptac0	7.197	9	TB
Ptac0	8.103	10	TB
Ptac0	4.909	10	TB
Ptac0	5.957	11	TB
Ptac0	5.682	12	TB
Ptac0	6.327	13	TB
Ptac0	7.142	13	TB
Ptac0	7.293	14	TB
Ptac0	5.974	15	TB
Ptac0	7.358	16	TB
Ptac0	6.132	16	TB
Ptac0	7.009	17	TB
Ptac0	3.605	17	TB
Ptac0	4.983	17	TB
Ptac0	4.351	18	TB
Ptac0	3.947	18	TB
Ptac0	5.565	19	TB
Ptac0	5.873	19	TB
Ptac0	4.509	19	TB
Ptac0	5.652	20	TB
Ptac0	4.639	20	TB
Ptac0	5.7	20	TB
Ptac50	10.36	1	TB
Ptac50	9.874	1	TB
Ptac50	13.931	1	TB
Ptac50	9.13	1	TB
Ptac50	12.101	1	TB
Ptac50	9.312	1	TB
Ptac50	13.737	2	TB
Ptac50	7.631	2	TB
Ptac50	9.403	2	TB
Ptac50	7.337	2	TB
Ptac50	12.257	2	TB
Ptac50	8.405	3	TB
Ptac50	7.616	3	TB
Ptac50	11.544	3	TB
Ptac50	6.13	3	TB
Ptac50	6.686	3	TB
Ptac50	9.329	3	TB
Ptac50	9.401	3	TB
Ptac50	8.573	3	TB
Ptac50	10.859	4	TB
Ptac50	9.709	4	TB
Ptac50	6.599	5	TB
Ptac50	8.27	5	TB
Ptac50	6.159	5	TB
Ptac50	7.628	5	TB
Ptac50	8.03	5	TB
Ptac50	10.742	6	TB
Ptac50	8.31	6	TB
Ptac50	12.455	6	TB
Ptac50	9.704	6	TB
Ptac50	4.871	6	TB
Ptac50	8.735	6	TB
Ptac50	6.557	6	TB
Ptac50	7.982	6	TB
Ptac50	6.962	6	TB
Ptac50	4.986	6	TB
Ptac50	5.075	7	TB
Ptac50	7.046	7	TB
Ptac50	10.015	7	TB
Ptac50	8.259	7	TB
Ptac50	5.547	7	TB
Ptac50	12.497	7	TB
Ptac50	9.103	7	TB
Ptac50	8.75	7	TB
Ptac50	8.248	7	TB
Ptac50	5.035	7	TB
Ptac50	4.612	7	TB
Ptac50	3.585	7	TB
