# Supplementary material for: Physics of swimming and its fitness cost determine strategies of bacterial investment in flagellar motility
Source: Nat Commun. 2025 Feb 18;16:1731. doi: 10.1038/s41467-025-56980-x (PMC11836070; doi:10.1038/s41467-025-56980-x)
Supplement: Supplementary file 7 — Source data file [file 41467_2025_56980_MOESM7_ESM.zip › Supplementary Fig.5.xlsx]

## Sheet: Supplementary Figure 5d
Experimental data					Lighthill							Lighthill γk=0.6							Lighthill γk=0.7
Strain	nflag	U(um/s)	NormU		l	mean_U	std_U	mean_NormU_Lighthill	std_NormU_Lighthill			l	mean_U	std_U	mean_NormU_Lighthill-Constantgk0.6	std_NormU_Lighthill-Constantgk0.6			l	mean_U	std_U	mean_NormU_Lighthill-Constantgk0.7	std_NormU_Lighthill-Constantgk0.7
Patc0	2.12	23.806	0.968716		1	33.0496	0.468216	0.89629	0.0127666			1	29.7496	0.396042	0.861017	0.0116162			1	21.0624	0.248356	0.873765	0.0101398
Patc0	2.12	20.273	0.824951		2	35.8382	0.288687	0.971915	0.00790848			2	32.7878	0.256547	0.948798	0.00742174			2	23.0288	0.162793	0.955328	0.00670835
Patc0	2.12	23.244	0.945847		3	36.94	0.268906	1.00181	0.00740965			3	34.2085	0.25847	0.989818	0.0074484			3	23.9209	0.196262	0.992326	0.0081293
MG1655_WT	4.76	27.847	1.13315		4	37.4869	0.326421	1.01664	0.00899308			4	35.0635	0.319535	1.01449	0.00927415			4	24.4448	0.257874	1.01406	0.0106622
MG1655_WT	4.76	25.911	1.05437		5	37.7752	0.399628	1.02447	0.0110031			5	35.6414	0.391272	1.03115	0.0114065			5	24.7908	0.31766	1.02841	0.0131122
MG1655_WT	4.76	25.911	1.05437		6	37.9222	0.470383	1.02846	0.0129465			6	36.0587	0.459607	1.04319	0.0134338			6	25.0348	0.371187	1.03853	0.0153066
Ptac50	7.57	26.327	1.0713		7	37.9838	0.535296	1.03013	0.014726			7	36.3734	0.522444	1.05225	0.0152998			7	25.2143	0.418891	1.04597	0.0172616
Ptac50	7.57	22.637	0.921147		8	37.9898	0.59385	1.03029	0.0163223			8	36.6177	0.579794	1.05929	0.0169941			8	25.3501	0.461744	1.05161	0.0190137
Ptac50	7.57	24.896	1.01307
Ptac50	7.57	24.896	1.01307		GrayHancock							GrayHancock γk=0.6							GrayHancock γk=0.7
					l	mean_U	std_U	mean_NormU_GrayHancock	std_NormU_GrayHancock			l	mean_U	std_U	mean_NormU_GrayHancock-Constantgk0.6	std_NormU_GrayHancock-Constantgk0.6			l	mean_U	std_U	mean_NormU_GrayHancock-Constantgk0.7	std_NormU_GrayHancock-Constantgk0.7
					1	25.1235	0.611256	0.850659	0.0208385			1	24.3193	0.583997	0.81886	0.0195975			1	17.4448	0.383394	0.829653	0.0184883
					2	27.8969	0.509036	0.944546	0.0173675			2	27.4536	0.49658	0.92444	0.0166895			2	19.5575	0.313519	0.930144	0.0151245
					3	29.2024	0.43479	0.988734	0.0148346			3	29.0643	0.431119	0.978697	0.0145165			3	20.6267	0.264652	0.981008	0.0127523
					4	29.9911	0.37933	1.01543	0.0129368			4	30.1133	0.381022	1.01404	0.0128529			4	21.316	0.22938	1.0138	0.0110327
					5	30.5248	0.336388	1.0335	0.011463			5	30.8756	0.342334	1.03972	0.0115665			5	21.8126	0.20371	1.03742	0.00977069
					6	30.9112	0.303277	1.04658	0.0103185			6	31.4655	0.311675	1.0596	0.0105595			6	22.1945	0.185504	1.05559	0.0088613
					7	31.2028	0.277778	1.05644	0.00943252			7	31.9418	0.287998	1.07565	0.00977697			7	22.5009	0.173234	1.07017	0.00824129
					8	31.4296	0.258605	1.06411	0.00875878			8	32.3382	0.270121	1.089	0.00918477			8	22.7544	0.166006	1.08223	0.00786339

## Sheet: Supplementary Figure 5e
Experimental data					Lighthill							Lighthill γk=0.6							Lighthill γk=0.7
Strain	nflag	U_wf	NormU_wf		l	mean_U_wf	std_U_wf	mean_NormU_wf_Lighthill	std_NormU_wf_Lighthill			l	mean_U_wf	std_U_wf	mean_NormU_wf_Lighthill-Constantgk0.6	std_NormU_wf_Lighthill-Constantgk0.6			l	mean_U_wf	std_U_wf	mean_NormU_wf_Lighthill-Constantgk0.7	std_NormU_wf_Lighthill-Constantgk0.7
Patc0	2.12	0.10397	0.777596		1	0.166485	0.0049379	0.83864	0.0250429			1	0.150105	0.00429035	0.805279	0.0234708			1	0.106742	0.0029883	0.81584	0.0225032
Patc0	2.12	0.1217	0.910199		2	0.186161	0.00477662	0.937766	0.0242244			2	0.170578	0.00422599	0.915033	0.0231185			2	0.120431	0.00290503	0.920441	0.0218755
Patc0	2.12	0.12938	0.967638		3	0.19572	0.00460422	0.985918	0.0233497			3	0.181505	0.00413085	0.973601	0.0225939			3	0.127664	0.00281904	0.97571	0.0212277
MG1655_WT	4.76	0.14082	1.0532		4	0.201627	0.00445376	1.01567	0.0225871			4	0.188841	0.00404245	1.01293	0.0221096			4	0.132492	0.00274559	1.0126	0.0206731
MG1655_WT	4.76	0.14006	1.04751		5	0.205699	0.00432275	1.03619	0.0219232			5	0.194311	0.00396453	1.04224	0.0216804			5	0.136076	0.0026826	1.03998	0.0201996
MG1655_WT	4.76	0.15134	1.13188		6	0.208689	0.00420764	1.05125	0.02134			6	0.198644	0.0038944	1.06546	0.0212981			6	0.138906	0.00262774	1.06161	0.0197864
Ptac50	7.57	0.13831	1.03443		7	0.210973	0.00410515	1.06276	0.0208211			7	0.202217	0.00383191	1.08461	0.020955			7	0.141234	0.00257933	1.07939	0.0194217
Ptac50	7.57	0.13831	1.03443		8	0.212767	0.0040128	1.0718	0.0203519			8	0.205247	0.00377506	1.10085	0.020644			8	0.143203	0.00253602	1.09444	0.0190955
Ptac50	7.57	0.14308	1.0701
Ptac50	7.57	0.1301	0.973023		GrayHancock							GrayHancock γk=0.6							GrayHancock γk=0.7
					l	mean_U_wf	std_U_wf	mean_NormU_wf_GrayHancock	std_NormU_wf_GrayHancock			l	mean_U_wf	std_U_wf	mean_NormU_wf_GrayHancock-Constantgk0.6	std_NormU_wf_GrayHancock-Constantgk0.6			l	mean_U_wf	std_U_wf	mean_NormU_wf_GrayHancock-Constantgk0.7	std_NormU_wf_GrayHancock-Constantgk0.7
					1	0.122407	0.00435795	0.817605	0.0292544			1	0.118535	0.00417553	0.787185	0.0275864			1	0.0852925	0.00286226	0.796734	0.0270665
					2	0.138513	0.0044417	0.925176	0.0298175			2	0.136344	0.00433671	0.905457	0.0286557			2	0.0974677	0.00293807	0.910488	0.0277853
					3	0.146698	0.00442384	0.979845	0.0297026			3	0.14602	0.00437602	0.96973	0.0289097			3	0.104026	0.00294516	0.971761	0.0278597
					4	0.151965	0.0043854	1.01502	0.0294448			4	0.152585	0.00438368	1.01334	0.0289602			4	0.108452	0.00293673	1.01312	0.0277817
					5	0.155745	0.0043426	1.04027	0.0291608			5	0.157516	0.0043784	1.04609	0.0289254			5	0.111764	0.00292345	1.04406	0.0276572
					6	0.158633	0.00429986	1.05956	0.0288733			6	0.161445	0.00436808	1.07219	0.0288558			6	0.114395	0.00290854	1.06865	0.0275174
					7	0.160936	0.00425847	1.07495	0.0285958			7	0.1647	0.00435541	1.0938	0.02877			7	0.116569	0.00289349	1.08896	0.0273761
					8	0.162827	0.00421913	1.08758	0.0283323			8	0.16747	0.00434119	1.11221	0.028675			8	0.118416	0.00287861	1.10622	0.0272358

## Sheet: Supplementary Figure 5f
Experimental data					Lighthill							Lighthill γk=0.6							Lighthill γk=0.7
Strain	nflag	wb_wf	Normwb_wf		l	mean_wb_wf	std_wb_wf	mean_Normwb_wf_Lighthill	std_Normwb_wf_Lighthill			l	mean_wb_wf	std_wb_wf	mean_Normwb_wf_Lighthill-Constantgk0.6	std_Normwb_wf_Lighthill-Constantgk0.6			l	mean_wb_wf	std_wb_wf	mean_Normwb_wf_Lighthill-Constantgk0.7	std_Normwb_wf_Lighthill-Constantgk0.7
Patc0	2.12	0.13333	0.691169		1	0.108023	0.0192164	0.590093	0.105992			1	0.109847	0.019212	0.595284	0.105841			1	0.114767	0.0204809	0.596951	0.105429
Patc0	2.12	0.15183	0.787071		2	0.142723	0.0250467	0.779723	0.138187			2	0.144507	0.0249962	0.783081	0.137831			2	0.150507	0.0267277	0.7829	0.137587
Patc0	2.12	0.19565	1.01423		3	0.165699	0.0289804	0.905135	0.159794			3	0.167371	0.0288756	0.907008	0.159101			3	0.174282	0.0309037	0.906584	0.159088
MG1655_WT	4.76	0.17935	0.929732		4	0.183478	0.032055	1.0023	0.176721			4	0.185057	0.0318785	1.00291	0.175675			4	0.192704	0.0341532	1.00238	0.175773
MG1655_WT	4.76	0.18919	0.980742		5	0.198277	0.0346119	1.0831	0.190809			5	0.199714	0.0343957	1.08236	0.189489			5	0.207995	0.0368549	1.08194	0.189697
MG1655_WT	4.76	0.22826	1.18328		6	0.21108	0.0368261	1.15306	0.203048			6	0.212377	0.0365509	1.15094	0.201403			6	0.221219	0.0391869	1.15072	0.201707
Ptac50	7.57	0.20556	1.0656		7	0.222446	0.0388026	1.21516	0.213966			7	0.223591	0.0384741	1.21176	0.212004			7	0.232945	0.0412591	1.21171	0.212372
Ptac50	7.57	0.22222	1.15197		8	0.232735	0.0405919	1.27142	0.223788			8	0.233723	0.0402091	1.26666	0.221554			8	0.243539	0.0431362	1.26682	0.222018
Ptac50	7.57	0.22826	1.18328
Ptac50	7.57	0.1954	1.01293		GrayHancock							GrayHancock γk=0.6							GrayHancock γk=0.7
					l	mean_wb_wf	std_wb_wf	mean_Normwb_wf_GrayHancock	std_Normwb_wf_GrayHancock			l	mean_wb_wf	std_wb_wf	mean_Normwb_wf_GrayHancock-Constantgk0.6	std_Normwb_wf_GrayHancock-Constantgk0.6			l	mean_wb_wf	std_wb_wf	mean_Normwb_wf_GrayHancock-Constantgk0.7	std_Normwb_wf_GrayHancock-Constantgk0.7
					1	0.0716026	0.0129825	0.630463	0.114113			1	0.0720283	0.0129406	0.634328	0.113357			1	0.0753804	0.0134022	0.637806	0.114106
					2	0.0920831	0.0164554	0.810697	0.144604			2	0.0923409	0.0163629	0.81312	0.143456			2	0.0961779	0.0169875	0.813768	0.144604
					3	0.104944	0.0186666	0.923963	0.164166			3	0.105066	0.0185397	0.925308	0.162401			3	0.109332	0.0192682	0.924979	0.164067
					4	0.114548	0.0203352	1.00848	0.178768			4	0.114555	0.0201788	1.0089	0.176837			4	0.11917	0.0209794	1.0082	0.178651
					5	0.12233	0.0216873	1.07694	0.190758			5	0.122199	0.0214992	1.07628	0.188363			5	0.127122	0.0223687	1.0755	0.19049
					6	0.128889	0.0228367	1.13468	0.200835			6	0.12866	0.0226162	1.13313	0.198191			6	0.133837	0.0235402	1.13235	0.200455
					7	0.134604	0.0238354	1.18504	0.209634			7	0.134266	0.0235973	1.18253	0.206723			7	0.139681	0.0245651	1.18175	0.209182
					8	0.139676	0.0247253	1.22974	0.217491			8	0.139234	0.0244612	1.2264	0.21427			8	0.144872	0.0254752	1.22564	0.216916

## Sheet: Supplementary Figure 5g
Lighthill				Lighthill γk=0.6				Lighthill γk=0.7
l	mean_theta	std_theta		l	mean_theta	std_theta		l	mean_theta	std_theta
1	0.083715	0.021091		1	0.0744281	0.0191824		1	0.0506059	0.0128579
2	0.0456789	0.0249457		2	0.040451	0.0231936		2	0.0279062	0.015719
3	0.0337217	0.0180738		3	0.0313652	0.0168798		3	0.0210722	0.0114341
4	0.0272899	0.0154165		4	0.0251018	0.0141487		4	0.0169545	0.00941254
5	0.0227549	0.0128047		5	0.0214715	0.0123711		5	0.014618	0.00829154
6	0.0195922	0.0111496		6	0.0186425	0.0107291		6	0.0125519	0.00718211
7	0.0176614	0.0101238		7	0.0168351	0.00978203		7	0.0111523	0.00631192
8	0.0161082	0.00922545		8	0.0152663	0.00895937		8	0.0101388	0.00596064
GrayHancock				GrayHancock γk=0.6				GrayHancock γk=0.7
l	mean_theta	std_theta		l	mean_theta	std_theta		l	mean_theta	std_theta
1	0.0925126	0.0238482		1	0.0893762	0.0226986		1	0.0620063	0.0158817
2	0.0522708	0.0297406		2	0.0512221	0.0289707		2	0.0358032	0.0197272
3	0.0403324	0.021664		3	0.0399752	0.0215587		3	0.0275737	0.0148929
4	0.0331801	0.018935		4	0.0329028	0.0183175		4	0.0227729	0.0126957
5	0.0277692	0.0158344		5	0.0287173	0.0161374		5	0.0194929	0.0110722
6	0.0247793	0.0141648		6	0.0250063	0.0140539		6	0.0173995	0.00990208
7	0.0221468	0.0127695		7	0.0226777	0.0131111		7	0.015635	0.00888571
8	0.0204754	0.0118095		8	0.0211203	0.0123096		8	0.0140579	0.00817626

## Sheet: Supplementary Figure 5h
l	mean_U_Lighthill-Constantgk0.7_theta_0	std_U_Lighthill-Constantgk0.7_theta_0	mean_U_Lighthill-Constantgk0.7_theta_2.5	std_U_Lighthill-Constantgk0.7_theta_2.5	mean_U_Lighthill-Constantgk0.7_theta_5	std_U_Lighthill-Constantgk0.7_theta_5	mean_U_Lighthill-Constantgk0.7_theta_10	std_U_Lighthill-Constantgk0.7_theta_10	mean_U_Lighthill-Constantgk0.7_theta_20	std_U_Lighthill-Constantgk0.7_theta_20	mean_U_Lighthill-Constantgk0.7_theta_30	std_U_Lighthill-Constantgk0.7_theta_30
1	21.0605	0.240841	21.0685	0.248281	21.0898	0.245042	21.1755	0.253785	21.3653	0.30694	21.4765	0.36982
2	23.025	0.161079	23.0407	0.157484	23.0755	0.152869	23.2075	0.135548	23.5561	0.164792	23.8316	0.246844
3	23.9151	0.198438	23.9357	0.190211	23.9793	0.180581	24.1411	0.138577	24.5945	0.0819092	24.9807	0.163173
4	24.4372	0.2609	24.4616	0.252952	24.5117	0.240161	24.6958	0.192422	25.2282	0.0738672	25.6991	0.106403
5	24.7814	0.320564	24.8089	0.313677	24.8641	0.298679	25.0662	0.249516	25.6624	0.11723	26.2024	0.0791842
6	25.0239	0.373883	25.0541	0.368086	25.1136	0.351349	25.3306	0.301569	25.9805	0.165201	26.5791	0.0857812
7	25.2021	0.421289	25.2345	0.416493	25.2977	0.398306	25.5276	0.348133	26.2239	0.209564	26.8736	0.111269
8	25.3367	0.46371	25.371	0.459821	25.4374	0.440387	25.6787	0.389915	26.416	0.249787	27.1109	0.141571

## Sheet: Supplementary Figure 5i
l	mean_GammaM_Lighthill	std_GammaM_Lighthill	mean_GammaM_GrayHancock	std_GammaM_GrayHancock	mean_GammaM_Lighthill-Constantgk0.6	std_GammaM_Lighthill-Constantgk0.6	mean_GammaM_Lighthill-Constantgk0.7	std_GammaM_Lighthill-Constantgk0.7	mean_GammaM_GrayHancock-Constantgk0.6	std_GammaM_GrayHancock-Constantgk0.6	mean_GammaM_GrayHancock-Constantgk0.7	std_GammaM_GrayHancock-Constantgk0.7
1	776.115	14.1207	534.532	6.78878	785.425	14.2648	810.78	14.8882	536.561	6.71961	552.966	7.07623
2	491.697	11.1744	332.933	5.20207	496.635	11.2881	513.123	11.8519	333.601	5.14495	344.118	5.44742
3	372.015	9.52595	249.138	4.34355	375.186	9.60689	387.744	10.1185	249.326	4.28364	257.288	4.55455
4	303.983	8.44556	201.895	3.78602	306.187	8.50177	316.474	8.96795	201.85	3.73266	208.341	3.97372
5	259.398	7.66322	171.127	3.39121	261	7.70422	269.778	8.13522	170.952	3.33716	176.473	3.559
6	227.617	7.06429	149.308	3.0904	228.809	7.09141	236.502	7.49343	149.053	3.03853	153.88	3.24312
7	203.663	6.58687	132.933	2.85254	204.556	6.60289	211.429	6.98024	132.625	2.80213	136.93	2.99363
8	184.873	6.19195	120.137	2.65875	185.542	6.20021	191.769	6.55771	119.794	2.60881	123.689	2.78945
