# Supplementary material for: Physics of swimming and its fitness cost determine strategies of bacterial investment in flagellar motility
Source: Nat Commun. 2025 Feb 18;16:1731. doi: 10.1038/s41467-025-56980-x (PMC11836070; doi:10.1038/s41467-025-56980-x)
Supplement: Supplementary file 7 — Source data file [file 41467_2025_56980_MOESM7_ESM.zip › Supplementary Fig.6.xlsx]

## Sheet: Supplementary Figure 6a
Strain	group	media	cost_mean	cost_SD	PfliC_activity_PR_mean	PfliC_activity_PR_SD
MG1655_WT	WT	M9+glu	37.6331	1.75128	7478.06	3949.53
Ptac1	Ptac	M9+glu	34.6133	3.8165	1881.33	967.639
Ptac3	Ptac	M9+glu	33.2984	4.57243	4108.7	1413.68
Ptac10	Ptac	M9+glu	11.1832	5.60745	64534	6137.11
MG1655_WT	WT	M9+suc	25.398	2.37192	76888	9917.38
Ptac1	Ptac	M9+suc	36.9799	3.21726	7834.03	766.19
Ptac3	Ptac	M9+suc	26.6998	3.49454	37678.6	2913.34
Ptac10	Ptac	M9+suc	4.20167	1.23957	137567	3910.55
Ptac25	Ptac	M9+glu	3.29742	2.41371	181617	5739.3

## Sheet: Supplementary Figure 6b
Strain	PfliC_activity_FC	population-averaged_velocity	media	Culture	swimming_fraction	velocity_swimmers
MG1655_WT	6296	11.6055	M9+suc	Batch	0.598703	19.3844
Ptac0	37	0	M9+suc	Batch	0	0
Ptac1	66	0	M9+suc	Batch	0	0
Ptac3	1881	4.64116	M9+suc	Batch	0.323437	14.3495
Ptac10	9556	13.2805	M9+suc	Batch	0.716325	18.5397
MG1655_WT	9301	9.3303	M9+suc	Batch	0.535144	17.4288
Ptac0	37	0	M9+suc	Batch	0	0
Ptac1	379	0	M9+suc	Batch	0	0
Ptac3	3717	6.02581	M9+suc	Batch	0.458194	13.1512
Ptac10	13790	16.3336	M9+suc	Batch	0.706843	23.1078
MG1655_WT	3238	4.16834	M9+glu	Batch	0.287105	14.5185
MG1655_WT	3101	3.32964	M9+glu	Batch	0.236568	14.0748
MG1655_WT	3279	4.0733	M9+glu	Batch	0.294873	13.8137
Ptac0	53	0	M9+glu	Batch	0	0
Ptac0	45	0	M9+glu	Batch	0	0
Ptac1	50	0	M9+glu	Batch	0	0
Ptac1	41	0	M9+glu	Batch	0	0
Ptac3	56	0	M9+glu	Batch	0	0
Ptac3	58	0	M9+glu	Batch	0	0
Ptac3	44	0	M9+glu	Batch	0	0
Ptac10	6006	11.4514	M9+glu	Batch	0.543993	21.0507
Ptac10	4152	8.6287	M9+glu	Batch	0.475033	18.1644
MG1655_WT	9066	10.0404	M9+suc	Batch	0.581599	17.2634
MG1655_WT	8987	12.3049	M9+suc	Batch	0.646675	19.028
MG1655_WT	9691	13.9016	M9+suc	Batch	0.698742	19.8952
Ptac0	61	0	M9+suc	Batch	0	0
Ptac0	61	0	M9+suc	Batch	0	0
Ptac0	62	0	M9+suc	Batch	0	0
Ptac1	297	0	M9+suc	Batch	0	0
Ptac1	245	0	M9+suc	Batch	0	0
Ptac1	329	0	M9+suc	Batch	0	0
Ptac3	2686	6.53519	M9+suc	Batch	0.431611	15.1414
Ptac3	2659	6.7271	M9+suc	Batch	0.445115	15.1132
Ptac3	3005	5.9455	M9+suc	Batch	0.348187	17.0756
Ptac10	11106	17.2348	M9+suc	Batch	0.730093	23.6064
Ptac10	11321	15.5346	M9+suc	Batch	0.725244	21.4198
Ptac10	11760	16.1947	M9+suc	Batch	0.682505	23.7284
Ptac25	15735	17.5029	M9+glu	Batch	0.733743	23.8542
Ptac25	12165	15.3363	M9+glu	Batch	0.699068	21.9382
MG1655_WT_nopTrc99a	6069	5.36841	M9+glu	Batch	0.343534	15.627
MG1655_WT_nopTrc99a	10955	11.3042	M9+suc	Batch	0.673044	16.7956
Ptac0_nopTrc99a	6908	9.79449	M9+glu	Batch	0.586356	16.704
Ptac0_nopTrc99a	7304	6.88316	M9+suc	Batch	0.537943	12.7953
Ptac3_nopTrc99a	10832	12.9915	M9+glu	Batch	0.72699	17.8703
Ptac3_nopTrc99a	15265	13.5828	M9+suc	Batch	0.735102	18.4774
Ptac10_nopTrc99a	16550	13.5415	M9+glu	Batch	0.718226	18.8541
Ptac10_nopTrc99a	19923	13.2179	M9+suc	Batch	0.751157	17.5967
MG1655_WT_nopTrc99a	4202	4.00049	M9+glu	Balanced	0.255705	15.6449
MG1655_WT_nopTrc99a	5200	6.1155	M9+glu	Balanced	0.379652	16.1082
MG1655_WT_nopTrc99a	5490	8.04798	M9+glu	Balanced	0.475035	16.9419
MG1655_WT_nopTrc99a	8361	10.3764	M9+suc	Balanced	0.57127	18.1637
MG1655_WT_nopTrc99a	8508	12.5077	M9+suc	Balanced	0.727618	17.1899
MG1655_WT_nopTrc99a	8195	13.7098	M9+suc	Balanced	0.753677	18.1905
Ptac0_nopTrc99a	6253	15.1799	M9+glu	Balanced	0.74767	20.3029
Ptac0_nopTrc99a	6058	14.9731	M9+glu	Balanced	0.750769	19.9437
Ptac0_nopTrc99a	7368	14.8071	M9+glu	Balanced	0.740311	20.0012
Ptac3_nopTrc99a	9498	14.7181	M9+glu	Balanced	0.725145	20.2968
Ptac3_nopTrc99a	9623	14.3702	M9+glu	Balanced	0.72804	19.7382
Ptac3_nopTrc99a	9321	14.7168	M9+glu	Balanced	0.728483	20.2019
Ptac10_nopTrc99a	14887	15.9477	M9+glu	Balanced	0.802116	19.882
Ptac10_nopTrc99a	15490	14.8966	M9+glu	Balanced	0.764637	19.4819
Ptac10_nopTrc99a	15684	16.1779	M9+glu	Balanced	0.78836	20.521
Ptac0_nopTrc99a	6640	9.57936	M9+suc	Balanced	0.641936	14.9226
Ptac0_nopTrc99a	6242	7.58823	M9+suc	Balanced	0.571274	13.283
Ptac3_nopTrc99a	9874	14.4619	M9+suc	Balanced	0.734536	19.6884
Ptac3_nopTrc99a	10055	14.7569	M9+suc	Balanced	0.74959	19.6866
Ptac3_nopTrc99a	9781	15.6869	M9+suc	Balanced	0.755191	20.7721
Ptac10_nopTrc99a	23391	11.6917	M9+suc	Balanced	0.738618	15.8292
Ptac10_nopTrc99a	22653	11.9602	M9+suc	Balanced	0.746478	16.0222
Ptac10_nopTrc99a	23292	11.9785	M9+suc	Balanced	0.745505	16.0677

## Sheet: Supplementary Figure 6c
Strain	PfliC_activity_FC	swimming_fraction	media	Culture
MG1655_WT	6296	0.598703	M9+suc	Batch
Ptac0	37	0	M9+suc	Batch
Ptac1	66	0	M9+suc	Batch
Ptac3	1881	0.323437	M9+suc	Batch
Ptac10	9556	0.716325	M9+suc	Batch
MG1655_WT	9301	0.535144	M9+suc	Batch
Ptac0	37	0	M9+suc	Batch
Ptac1	379	0	M9+suc	Batch
Ptac3	3717	0.458194	M9+suc	Batch
Ptac10	13790	0.706843	M9+suc	Batch
MG1655_WT	3238	0.287105	M9+glu	Batch
MG1655_WT	3101	0.236568	M9+glu	Batch
MG1655_WT	3279	0.294873	M9+glu	Batch
Ptac0	53	0	M9+glu	Batch
Ptac0	45	0	M9+glu	Batch
Ptac1	50	0	M9+glu	Batch
Ptac1	41	0	M9+glu	Batch
Ptac3	56	0	M9+glu	Batch
Ptac3	58	0	M9+glu	Batch
Ptac3	44	0	M9+glu	Batch
Ptac10	6006	0.543993	M9+glu	Batch
Ptac10	4152	0.475033	M9+glu	Batch
MG1655_WT	9066	0.581599	M9+suc	Batch
MG1655_WT	8987	0.646675	M9+suc	Batch
MG1655_WT	9691	0.698742	M9+suc	Batch
Ptac0	61	0	M9+suc	Batch
Ptac0	61	0	M9+suc	Batch
Ptac0	62	0	M9+suc	Batch
Ptac1	297	0	M9+suc	Batch
Ptac1	245	0	M9+suc	Batch
Ptac1	329	0	M9+suc	Batch
Ptac3	2686	0.431611	M9+suc	Batch
Ptac3	2659	0.445115	M9+suc	Batch
Ptac3	3005	0.348187	M9+suc	Batch
Ptac10	11106	0.730093	M9+suc	Batch
Ptac10	11321	0.725244	M9+suc	Batch
Ptac10	11760	0.682505	M9+suc	Batch
Ptac25	15735	0.733743	M9+glu	Batch
Ptac25	12165	0.699068	M9+glu	Batch
MG1655_WT_nopTrc99a	359	0.115388	M9+glu	Balanced
MG1655_WT_nopTrc99a	148	0	M9+glu	Balanced
MG1655_WT_nopTrc99a	370	0.13545	M9+glu	Balanced
MG1655_WT_nopTrc99a	11493	0.358944	M9+suc	Balanced
MG1655_WT_nopTrc99a	11563	0.504839	M9+suc	Balanced
MG1655_WT_nopTrc99a	11473	0.66114	M9+suc	Balanced

## Sheet: Supplementary Figure 6d
Strain	PfliC_activity_positive_FC	velocity_swimmers	media	Culture
MG1655_WT	6440	19.3844	M9+suc	Batch
Ptac0	445	0	M9+suc	Batch
Ptac1	803	0	M9+suc	Batch
Ptac3	2182	14.3495	M9+suc	Batch
Ptac10	9577	18.5397	M9+suc	Batch
MG1655_WT	9507	17.4288	M9+suc	Batch
Ptac0	734	0	M9+suc	Batch
Ptac1	1278	0	M9+suc	Batch
Ptac3	3886	13.1512	M9+suc	Batch
Ptac10	13850	23.1078	M9+suc	Batch
MG1655_WT	3370	14.5185	M9+glu	Batch
MG1655_WT	3234	14.0748	M9+glu	Batch
MG1655_WT	3398	13.8137	M9+glu	Batch
Ptac0	203	0	M9+glu	Batch
Ptac0	219	0	M9+glu	Batch
Ptac1	296	0	M9+glu	Batch
Ptac1	335	0	M9+glu	Batch
Ptac3	385	0	M9+glu	Batch
Ptac3	495	0	M9+glu	Batch
Ptac3	407	0	M9+glu	Batch
Ptac10	6055	21.0507	M9+glu	Batch
Ptac10	4273	18.1644	M9+glu	Batch
MG1655_WT	9303	17.2634	M9+suc	Batch
MG1655_WT	9129	19.028	M9+suc	Batch
MG1655_WT	9828	19.8952	M9+suc	Batch
Ptac0	311	0	M9+suc	Batch
Ptac0	278	0	M9+suc	Batch
Ptac0	282	0	M9+suc	Batch
Ptac1	718	0	M9+suc	Batch
Ptac1	726	0	M9+suc	Batch
Ptac1	873	0	M9+suc	Batch
Ptac3	2775	15.1414	M9+suc	Batch
Ptac3	2751	15.1132	M9+suc	Batch
Ptac3	3088	17.0756	M9+suc	Batch
Ptac10	11145	23.6064	M9+suc	Batch
Ptac10	11345	21.4198	M9+suc	Batch
Ptac10	11784	23.7284	M9+suc	Batch
Ptac25	15768	23.8542	M9+glu	Batch
Ptac25	12199	21.9382	M9+glu	Batch
MG1655_WT_nopTrc99a	1089	7.90613	M9+glu	Balanced
MG1655_WT_nopTrc99a	628	0	M9+glu	Balanced
MG1655_WT_nopTrc99a	874	7.14903	M9+glu	Balanced
MG1655_WT_nopTrc99a	11516	13.5836	M9+suc	Balanced
MG1655_WT_nopTrc99a	11585	15.2769	M9+suc	Balanced
MG1655_WT_nopTrc99a	11545	16.78	M9+suc	Balanced
