# Supplementary material for: Physics of swimming and its fitness cost determine strategies of bacterial investment in flagellar motility
Source: Nat Commun. 2025 Feb 18;16:1731. doi: 10.1038/s41467-025-56980-x (PMC11836070; doi:10.1038/s41467-025-56980-x)
Supplement: Supplementary file 7 — Source data file [file 41467_2025_56980_MOESM7_ESM.zip › Supplementary Fig.7.xlsx]

## Sheet: Supplementary Figure 7b
Strain	IPTG, μM	media	PfliC_activity_PR	% of MG1655 WT or Ptac VS ΔcheY
MG1655_WT	0	M9+glu	1250	45
MG1655_WT	0	M9+glu	1250	50
Ptac	0	M9+glu	194	46
Ptac	0	M9+glu	194	48
Ptac	2.5	M9+glu	565.192	50
Ptac	2.5	M9+glu	565.192	52
Ptac	5	M9+glu	2379.97	54
Ptac	5	M9+glu	2379.97	57
Ptac	7.5	M9+glu	5694.2	57
Ptac	7.5	M9+glu	5694.2	56
Ptac	10	M9+glu	10346.7	57
Ptac	10	M9+glu	10346.7	58
Ptac	15	M9+glu	19448.2	56
Ptac	15	M9+glu	19448.2	56.2
MG1655_WT	0	M9+suc	24000	80
MG1655_WT	0	M9+suc	24000	85
Ptac	0	M9+suc	396.14	53
Ptac	0	M9+suc	396.14	40.9
Ptac	2.5	M9+suc	5412.47	69.7
Ptac	2.5	M9+suc	5412.47	64.4
Ptac	5	M9+suc	13271.5	85.5
Ptac	5	M9+suc	13271.5	81.1
Ptac	7.5	M9+suc	24332.4	81.2
Ptac	7.5	M9+suc	24332.4	82.5
Ptac	10	M9+suc	33678.5	81.9
Ptac	10	M9+suc	33678.5	79.3
Ptac	15	M9+suc	53881.9	69.3
Ptac	15	M9+suc	53881.9	68.9
