# Supplementary material for: Physics of swimming and its fitness cost determine strategies of bacterial investment in flagellar motility
Source: Nat Commun. 2025 Feb 18;16:1731. doi: 10.1038/s41467-025-56980-x (PMC11836070; doi:10.1038/s41467-025-56980-x)
Supplement: Supplementary file 7 — Source data file [file 41467_2025_56980_MOESM7_ESM.zip › Supplementary Fig.8.xlsx]

## Sheet: Sheet1
Strain	media	PfliC_activity_FC
Ptac0	M9+suc	-18.24
Ptac0	M9+suc	123.12
Ptac0	M9+suc	20.52
Ptac0	M9+suc	-48.64
Ptac0	M9+suc	16.72
Ptac0	M9+suc	306.28
Ptac0	M9+suc	1342.16
Ptac0	M9+suc	-33.44
Ptac0	M9+suc	-46.36
Ptac0	M9+suc	-26.6
Ptac0	M9+suc	6.84
Ptac0	M9+suc	-44.08
Ptac0	M9+suc	17.48
Ptac0	M9+suc	1304.92
Ptac0	M9+suc	90.44
Ptac0	M9+suc	60.04
Ptac0	M9+suc	444.6
Ptac0	M9+suc	30.4
Ptac0	M9+suc	23.56
Ptac0	M9+suc	9.88
Ptac0	M9+suc	-19.76
Ptac0	M9+suc	31.92
Ptac0	M9+suc	44.84
Ptac0	M9+suc	-1.52
Ptac0	M9+suc	-63.84
Ptac0	M9+suc	-27.36
Ptac0	M9+suc	11.4
Ptac0	M9+suc	28.88
Ptac0	M9+suc	71.44
Ptac0	M9+suc	91.2
Ptac0	M9+suc	30.4
Ptac0	M9+suc	20.52
Ptac0	M9+suc	84.36
Ptac0	M9+suc	-6.08
Ptac0	M9+suc	-6.84
Ptac0	M9+suc	-41.8
Ptac0	M9+suc	-22.8
Ptac0	M9+suc	-65.36
Ptac0	M9+suc	1.52
Ptac0	M9+suc	-1.52
Ptac0	M9+suc	-6.84
Ptac0	M9+suc	354.16
Ptac0	M9+suc	-53.96
Ptac0	M9+suc	63.84
Ptac0	M9+suc	30.4
Ptac0	M9+suc	11.4
Ptac0	M9+suc	7.6
Ptac0	M9+suc	322.24
Ptac0	M9+suc	21.28
Ptac0	M9+suc	-3.8
Ptac0	M9+suc	306.28
Ptac0	M9+suc	413.44
Ptac0	M9+suc	154.28
Ptac0	M9+suc	52.44
Ptac0	M9+suc	7.6
Ptac0	M9+suc	99.56
Ptac0	M9+suc	-31.92
Ptac0	M9+suc	36.48
Ptac0	M9+suc	12.92
Ptac0	M9+suc	1354.32
Ptac0	M9+suc	-28.88
Ptac0	M9+suc	34.96
Ptac0	M9+suc	1003.96
Ptac0	M9+suc	43.32
Ptac0	M9+suc	450.68
Ptac0	M9+suc	-5.32
Ptac0	M9+suc	50.92
Ptac0	M9+suc	23.56
Ptac0	M9+suc	-73.72
Ptac0	M9+suc	-15.2
Ptac0	M9+suc	38.76
Ptac0	M9+suc	40.28
Ptac0	M9+suc	25.08
Ptac0	M9+suc	-4.56
Ptac0	M9+suc	31.92
Ptac0	M9+suc	34.96
Ptac0	M9+suc	389.88
Ptac0	M9+suc	11.4
Ptac0	M9+suc	28.12
Ptac0	M9+suc	19.76
Ptac0	M9+suc	6.08
Ptac0	M9+suc	36.48
Ptac0	M9+suc	34.96
Ptac0	M9+suc	561.64
Ptac0	M9+suc	269.04
Ptac0	M9+suc	35.72
Ptac0	M9+suc	-38
Ptac0	M9+suc	29.64
Ptac0	M9+suc	-5.32
Ptac0	M9+suc	967.48
Ptac0	M9+suc	-38
Ptac0	M9+suc	20.52
Ptac0	M9+suc	107.92
Ptac0	M9+suc	3.8
Ptac0	M9+suc	6.08
Ptac0	M9+suc	-4.56
Ptac0	M9+suc	38
Ptac0	M9+suc	-37.24
Ptac0	M9+suc	349.6
Ptac0	M9+suc	30.4
Ptac0	M9+suc	70.68
Ptac0	M9+suc	34.96
Ptac0	M9+suc	479.56
Ptac0	M9+suc	31.92
Ptac0	M9+suc	30.4
Ptac0	M9+suc	22.8
Ptac0	M9+suc	59.28
Ptac0	M9+suc	20146.8
Ptac0	M9+suc	11.4
Ptac0	M9+suc	-56.24
Ptac0	M9+suc	-35.72
Ptac0	M9+suc	-39.52
Ptac0	M9+suc	-14.44
Ptac0	M9+suc	-47.88
Ptac0	M9+suc	47.12
Ptac0	M9+suc	15.96
Ptac0	M9+suc	-30.4
Ptac0	M9+suc	28.88
Ptac0	M9+suc	765.32
Ptac0	M9+suc	-30.4
Ptac0	M9+suc	9.12
Ptac0	M9+suc	-26.6
Ptac0	M9+suc	-104.12
Ptac0	M9+suc	22.04
Ptac0	M9+suc	197.6
Ptac0	M9+suc	59.28
Ptac0	M9+suc	24.32
Ptac0	M9+suc	883.88
Ptac0	M9+suc	50.92
Ptac0	M9+suc	-22.04
Ptac0	M9+suc	55.48
Ptac0	M9+suc	-50.92
Ptac0	M9+suc	1055.64
Ptac0	M9+suc	1.52
Ptac0	M9+suc	41.04
Ptac0	M9+suc	-37.24
Ptac0	M9+suc	15.2
Ptac0	M9+suc	53.96
Ptac0	M9+suc	-9.12
Ptac0	M9+suc	117.04
Ptac0	M9+suc	34.96
Ptac0	M9+suc	32.68
Ptac0	M9+suc	31.92
Ptac0	M9+suc	-2.28
Ptac0	M9+suc	45.6
Ptac0	M9+suc	32.68
Ptac0	M9+suc	14.44
Ptac0	M9+suc	102.6
Ptac0	M9+suc	-7.6
Ptac0	M9+suc	-11.4
Ptac0	M9+suc	469.68
Ptac0	M9+suc	21.28
Ptac0	M9+suc	48.64
Ptac0	M9+suc	872.48
Ptac0	M9+suc	-6.84
Ptac0	M9+suc	93.48
Ptac0	M9+suc	-18.24
Ptac0	M9+suc	-3.04
Ptac0	M9+suc	500.84
Ptac0	M9+suc	54.72
Ptac0	M9+suc	34.96
Ptac0	M9+suc	-19.76
Ptac0	M9+suc	19.76
Ptac0	M9+suc	-3.04
Ptac0	M9+suc	28.12
Ptac0	M9+suc	1484.28
Ptac0	M9+suc	-9.12
Ptac0	M9+suc	-3.04
Ptac0	M9+suc	-1.52
Ptac0	M9+suc	-3.04
Ptac0	M9+suc	-33.44
Ptac0	M9+suc	-14.44
Ptac0	M9+suc	39.52
Ptac0	M9+suc	443.08
Ptac0	M9+suc	197.6
Ptac0	M9+suc	60.04
Ptac0	M9+suc	-15.96
Ptac0	M9+suc	336.68
Ptac0	M9+suc	107.92
Ptac0	M9+suc	57
Ptac0	M9+suc	-9.12
Ptac0	M9+suc	-20.52
Ptac0	M9+suc	132.24
Ptac0	M9+suc	70.68
Ptac0	M9+suc	-19
Ptac0	M9+suc	3.8
Ptac0	M9+suc	8.36
Ptac0	M9+suc	73.72
Ptac0	M9+suc	22.8
Ptac0	M9+suc	25.08
Ptac0	M9+suc	-17.48
Ptac0	M9+suc	11.4
Ptac0	M9+suc	36.48
Ptac0	M9+suc	31.16
Ptac0	M9+suc	-13.68
Ptac0	M9+suc	-29.64
Ptac0	M9+suc	-21.28
Ptac0	M9+suc	57
Ptac0	M9+suc	0
Ptac0	M9+suc	-34.96
Ptac0	M9+suc	22.8
Ptac0	M9+suc	50.92
Ptac0	M9+suc	38
Ptac0	M9+suc	-3.04
Ptac0	M9+suc	45.6
Ptac0	M9+suc	-26.6
Ptac0	M9+suc	-20.52
Ptac0	M9+suc	112.48
Ptac0	M9+suc	78.28
Ptac0	M9+suc	57
Ptac0	M9+suc	338.2
Ptac0	M9+suc	342
Ptac0	M9+suc	143.64
Ptac0	M9+suc	-8.36
Ptac0	M9+suc	177.08
Ptac0	M9+suc	492.48
Ptac0	M9+suc	14.44
Ptac0	M9+suc	-47.12
Ptac0	M9+suc	25.08
Ptac0	M9+suc	-29.64
Ptac0	M9+suc	41.8
Ptac0	M9+suc	81.32
Ptac0	M9+suc	73.72
Ptac0	M9+suc	163.4
Ptac0	M9+suc	595.84
Ptac0	M9+suc	9.12
Ptac0	M9+suc	19.76
Ptac0	M9+suc	34.96
Ptac0	M9+suc	17.48
Ptac0	M9+suc	112.48
Ptac0	M9+suc	569.24
Ptac0	M9+suc	430.16
Ptac0	M9+suc	48.64
Ptac0	M9+suc	-10.64
Ptac0	M9+suc	62.32
Ptac0	M9+suc	552.52
Ptac0	M9+suc	22.04
Ptac0	M9+suc	-48.64
Ptac0	M9+suc	230.28
Ptac0	M9+suc	77.52
Ptac0	M9+suc	-0.76
Ptac0	M9+suc	45.6
Ptac0	M9+suc	25.08
Ptac0	M9+suc	25.08
Ptac0	M9+suc	52.44
Ptac0	M9+suc	-19
Ptac0	M9+suc	19.76
Ptac0	M9+suc	57.76
Ptac0	M9+suc	-46.36
Ptac0	M9+suc	20.52
Ptac0	M9+suc	47.12
Ptac0	M9+suc	69.92
Ptac0	M9+suc	-19.76
Ptac0	M9+suc	74.48
Ptac0	M9+suc	70.68
Ptac0	M9+suc	-8.36
Ptac0	M9+suc	649.8
Ptac0	M9+suc	3.04
Ptac0	M9+suc	26.6
Ptac0	M9+suc	-9.12
Ptac0	M9+suc	1.52
Ptac0	M9+suc	-1.52
Ptac0	M9+suc	8.36
Ptac0	M9+suc	44.08
Ptac0	M9+suc	35.72
Ptac0	M9+suc	18.24
Ptac0	M9+suc	72.96
Ptac0	M9+suc	-17.48
Ptac0	M9+suc	40.28
Ptac0	M9+suc	53.2
Ptac0	M9+suc	12.16
Ptac0	M9+suc	42.56
Ptac0	M9+suc	28.12
Ptac0	M9+suc	1541.28
Ptac0	M9+suc	15.2
Ptac0	M9+suc	1057.16
Ptac0	M9+suc	2344.6
Ptac0	M9+suc	22.04
Ptac0	M9+suc	106.4
Ptac0	M9+suc	-27.36
Ptac0	M9+suc	171
Ptac0	M9+suc	47.88
Ptac0	M9+suc	26.6
Ptac0	M9+suc	319.96
Ptac0	M9+suc	-2.28
Ptac0	M9+suc	484.88
Ptac0	M9+suc	15.2
Ptac0	M9+suc	43.32
Ptac0	M9+suc	-25.08
Ptac0	M9+suc	136.8
Ptac0	M9+suc	47.12
Ptac0	M9+suc	37.24
Ptac0	M9+suc	23.56
Ptac0	M9+suc	49.4
Ptac0	M9+suc	13.68
Ptac0	M9+suc	20.52
Ptac0	M9+suc	27.36
Ptac0	M9+suc	1830.84
Ptac0	M9+suc	40.28
Ptac0	M9+suc	88.92
Ptac0	M9+suc	6.08
Ptac0	M9+suc	64.6
Ptac0	M9+suc	9.12
Ptac0	M9+suc	144.4
Ptac0	M9+suc	9.88
Ptac0	M9+suc	326.8
Ptac0	M9+suc	7.6
Ptac0	M9+suc	25.84
Ptac0	M9+suc	57.76
Ptac0	M9+suc	28.88
Ptac0	M9+suc	56.24
Ptac0	M9+suc	12.16
Ptac0	M9+suc	27.36
Ptac0	M9+suc	177.84
Ptac0	M9+suc	17.48
Ptac0	M9+suc	85.88
Ptac0	M9+suc	6.84
Ptac0	M9+suc	92.72
Ptac0	M9+suc	159.6
Ptac0	M9+suc	-12.16
Ptac0	M9+suc	74.48
Ptac0	M9+suc	-31.16
Ptac0	M9+suc	-10.64
Ptac0	M9+suc	67.64
Ptac0	M9+suc	50.92
Ptac0	M9+suc	59.28
Ptac0	M9+suc	-12.16
Ptac0	M9+suc	36.48
Ptac0	M9+suc	743.28
Ptac0	M9+suc	31.16
Ptac0	M9+suc	53.96
Ptac0	M9+suc	6.84
Ptac0	M9+suc	86.64
Ptac0	M9+suc	-24.32
Ptac0	M9+suc	-19.76
Ptac0	M9+suc	31.16
Ptac0	M9+suc	11.4
Ptac0	M9+suc	20.52
Ptac0	M9+suc	6.84
Ptac0	M9+suc	23.56
Ptac0	M9+suc	-0.76
Ptac0	M9+suc	92.72
Ptac0	M9+suc	9.12
Ptac0	M9+suc	27.36
Ptac0	M9+suc	-51.68
Ptac0	M9+suc	1141.52
Ptac0	M9+suc	-30.4
Ptac0	M9+suc	8.36
Ptac0	M9+suc	26.6
Ptac0	M9+suc	28.12
Ptac0	M9+suc	3.8
Ptac0	M9+suc	335.92
Ptac0	M9+suc	9.12
Ptac0	M9+suc	41.8
Ptac0	M9+suc	456.76
Ptac0	M9+suc	52.44
Ptac0	M9+suc	37.24
Ptac0	M9+suc	30.4
Ptac0	M9+suc	43.32
Ptac0	M9+suc	37.24
Ptac0	M9+suc	13.68
Ptac0	M9+suc	9.12
Ptac0	M9+suc	0.76
Ptac0	M9+suc	-25.08
Ptac0	M9+suc	4.56
Ptac0	M9+suc	52.44
Ptac0	M9+suc	-31.92
Ptac0	M9+suc	417.24
Ptac0	M9+suc	621.68
Ptac0	M9+suc	-35.72
Ptac0	M9+suc	31.16
Ptac0	M9+suc	369.36
Ptac0	M9+suc	56.24
Ptac0	M9+suc	42.56
Ptac0	M9+suc	173.28
Ptac0	M9+suc	69.16
Ptac0	M9+suc	76.76
Ptac0	M9+suc	27.36
Ptac0	M9+suc	-16.72
Ptac0	M9+suc	22.8
Ptac0	M9+suc	5.32
Ptac0	M9+suc	9.12
Ptac0	M9+suc	89.68
Ptac0	M9+suc	390.64
Ptac0	M9+suc	1235
Ptac0	M9+suc	22.04
Ptac0	M9+suc	572.28
Ptac0	M9+suc	7.6
Ptac0	M9+suc	2.28
Ptac0	M9+suc	-79.04
Ptac0	M9+suc	-15.2
Ptac0	M9+suc	-14.44
Ptac0	M9+suc	-6.84
Ptac0	M9+suc	0
Ptac0	M9+suc	60.04
Ptac0	M9+suc	48.64
Ptac0	M9+suc	41.8
Ptac0	M9+suc	33.44
Ptac0	M9+suc	16.72
Ptac0	M9+suc	16.72
Ptac0	M9+suc	-1.52
Ptac0	M9+suc	-22.8
Ptac0	M9+suc	75.24
Ptac0	M9+suc	31.16
Ptac0	M9+suc	69.16
Ptac0	M9+suc	-5.32
Ptac0	M9+suc	22.04
Ptac0	M9+suc	-9.88
Ptac0	M9+suc	-38
Ptac0	M9+suc	695.4
Ptac0	M9+suc	31.92
Ptac0	M9+suc	149.72
Ptac0	M9+suc	63.08
Ptac0	M9+suc	15.2
Ptac0	M9+suc	538.84
Ptac0	M9+suc	-34.96
Ptac0	M9+suc	12.16
Ptac0	M9+suc	111.72
Ptac0	M9+suc	38
Ptac0	M9+suc	11.4
Ptac0	M9+suc	-34.2
Ptac0	M9+suc	-18.24
Ptac0	M9+suc	-17.48
Ptac0	M9+suc	29.64
Ptac0	M9+suc	63.08
Ptac0	M9+suc	5.32
Ptac0	M9+suc	69.16
Ptac0	M9+suc	-22.8
Ptac0	M9+suc	96.52
Ptac0	M9+suc	46.36
Ptac0	M9+suc	58.52
Ptac0	M9+suc	530.48
Ptac0	M9+suc	19.76
Ptac0	M9+suc	0.76
Ptac0	M9+suc	-18.24
Ptac0	M9+suc	35.72
Ptac0	M9+suc	-11.4
Ptac0	M9+suc	14.44
Ptac0	M9+suc	-46.36
Ptac0	M9+suc	7.6
Ptac0	M9+suc	-31.16
Ptac0	M9+suc	38.76
Ptac0	M9+suc	315.4
Ptac0	M9+suc	16.72
Ptac0	M9+suc	58.52
Ptac0	M9+suc	29.64
Ptac0	M9+suc	30.4
Ptac0	M9+suc	47.88
Ptac0	M9+suc	200.64
Ptac0	M9+suc	126.92
Ptac0	M9+suc	15.96
Ptac0	M9+suc	285.76
Ptac0	M9+suc	195.32
Ptac0	M9+suc	14.44
Ptac0	M9+suc	-31.92
Ptac0	M9+suc	5.32
Ptac0	M9+suc	79.04
Ptac0	M9+suc	70.68
Ptac0	M9+suc	116.28
Ptac0	M9+suc	498.56
Ptac0	M9+suc	101.08
Ptac0	M9+suc	559.36
Ptac0	M9+suc	5.32
Ptac0	M9+suc	12.92
Ptac0	M9+suc	19.76
Ptac0	M9+suc	-25.08
Ptac0	M9+suc	15.2
Ptac0	M9+suc	70.68
Ptac0	M9+suc	-7.6
Ptac0	M9+suc	25.84
Ptac0	M9+suc	568.48
Ptac0	M9+suc	255.36
Ptac0	M9+suc	2.28
Ptac0	M9+suc	12.16
Ptac0	M9+suc	-86.64
Ptac0	M9+suc	115.52
Ptac0	M9+suc	1405.24
Ptac0	M9+suc	-7.6
Ptac0	M9+suc	67.64
Ptac0	M9+suc	-33.44
Ptac0	M9+suc	791.92
Ptac0	M9+suc	3.04
Ptac0	M9+suc	-7.6
Ptac0	M9+suc	40.28
Ptac0	M9+suc	63.08
Ptac0	M9+suc	234.08
Ptac0	M9+suc	22.04
Ptac0	M9+suc	47.12
Ptac0	M9+suc	22.04
Ptac0	M9+suc	345.8
Ptac0	M9+suc	14.44
Ptac0	M9+suc	79.04
Ptac0	M9+suc	49.4
Ptac0	M9+suc	543.4
Ptac0	M9+suc	-38
Ptac0	M9+suc	1259.32
Ptac0	M9+suc	5.32
Ptac0	M9+suc	459.8
Ptac0	M9+suc	-60.04
Ptac0	M9+suc	104.12
Ptac0	M9+suc	895.28
Ptac0	M9+suc	165.68
Ptac0	M9+suc	665
Ptac0	M9+suc	14.44
Ptac0	M9+suc	-24.32
Ptac0	M9+suc	-6.84
Ptac0	M9+suc	-28.88
Ptac0	M9+suc	38.76
Ptac0	M9+suc	61.56
Ptac0	M9+suc	54.72
Ptac0	M9+suc	47.88
Ptac0	M9+suc	-29.64
Ptac0	M9+suc	8.36
Ptac0	M9+suc	-43.32
Ptac0	M9+suc	158.08
Ptac0	M9+suc	8.36
Ptac0	M9+suc	19.76
Ptac0	M9+suc	39.52
Ptac0	M9+suc	379.24
Ptac0	M9+suc	-20.52
Ptac0	M9+suc	12.92
Ptac0	M9+suc	44.84
Ptac0	M9+suc	122.36
Ptac0	M9+suc	0.76
Ptac0	M9+suc	60.8
Ptac0	M9+suc	-6.84
Ptac0	M9+suc	31.16
Ptac0	M9+suc	54.72
Ptac0	M9+suc	78.28
Ptac0	M9+suc	19
Ptac0	M9+suc	1470.6
Ptac0	M9+suc	1881.76
Ptac0	M9+suc	10.64
Ptac0	M9+suc	3.04
Ptac0	M9+suc	59.28
Ptac0	M9+suc	-4.56
Ptac0	M9+suc	-28.88
Ptac0	M9+suc	-3.04
Ptac0	M9+suc	98.04
Ptac0	M9+suc	8.36
Ptac0	M9+suc	19
Ptac0	M9+suc	38.76
Ptac0	M9+suc	-20.52
Ptac0	M9+suc	74.48
Ptac0	M9+suc	1.52
Ptac0	M9+suc	0
Ptac0	M9+suc	-12.92
Ptac0	M9+suc	79.8
Ptac0	M9+suc	47.88
Ptac0	M9+suc	68.4
Ptac0	M9+suc	411.16
Ptac0	M9+suc	45.6
Ptac0	M9+suc	10.64
Ptac0	M9+suc	113.24
Ptac0	M9+suc	-7.6
Ptac0	M9+suc	-31.16
Ptac0	M9+suc	932.52
Ptac0	M9+suc	333.64
Ptac0	M9+suc	-9.12
Ptac0	M9+suc	140.6
Ptac0	M9+suc	588.24
Ptac0	M9+suc	5.32
Ptac0	M9+suc	-3.8
Ptac0	M9+suc	30.4
Ptac0	M9+suc	19
Ptac0	M9+suc	-22.8
Ptac0	M9+suc	-62.32
Ptac0	M9+suc	44.08
Ptac0	M9+suc	33.44
Ptac0	M9+suc	2041.36
Ptac0	M9+suc	-38
Ptac0	M9+suc	-25.08
Ptac0	M9+suc	421.04
Ptac0	M9+suc	4.56
Ptac0	M9+suc	9.12
Ptac0	M9+suc	92.72
Ptac0	M9+suc	63.08
Ptac0	M9+suc	328.32
Ptac0	M9+suc	-17.48
Ptac0	M9+suc	-38
Ptac0	M9+suc	342.76
Ptac0	M9+suc	-41.04
Ptac0	M9+suc	395.2
Ptac0	M9+suc	11.4
Ptac0	M9+suc	-25.84
Ptac0	M9+suc	28.88
Ptac0	M9+suc	152
Ptac0	M9+suc	170.24
Ptac0	M9+suc	1178.76
Ptac0	M9+suc	65.36
Ptac0	M9+suc	31.92
Ptac0	M9+suc	53.2
Ptac0	M9+suc	87.4
Ptac0	M9+suc	885.4
Ptac0	M9+suc	13.68
Ptac0	M9+suc	41.8
Ptac0	M9+suc	-28.12
Ptac0	M9+suc	-60.8
Ptac0	M9+suc	-35.72
Ptac0	M9+suc	101.84
Ptac0	M9+suc	-3.8
Ptac0	M9+suc	-16.72
Ptac0	M9+suc	46.36
Ptac0	M9+suc	25.84
Ptac0	M9+suc	-14.44
Ptac0	M9+suc	19.76
Ptac0	M9+suc	140.6
Ptac0	M9+suc	150.48
Ptac0	M9+suc	-15.2
Ptac0	M9+suc	-5.32
Ptac0	M9+suc	620.16
Ptac0	M9+suc	51.68
Ptac0	M9+suc	-28.12
Ptac0	M9+suc	2.28
Ptac0	M9+suc	-53.96
Ptac0	M9+suc	-0.76
Ptac0	M9+suc	-11.4
Ptac0	M9+suc	5.32
Ptac0	M9+suc	28.88
Ptac0	M9+suc	69.16
Ptac0	M9+suc	-12.92
Ptac0	M9+suc	1.52
Ptac0	M9+suc	22.8
Ptac0	M9+suc	18.24
Ptac0	M9+suc	-9.12
Ptac0	M9+suc	27.36
Ptac0	M9+suc	60.8
Ptac0	M9+suc	25.08
Ptac0	M9+suc	-16.72
Ptac0	M9+suc	163.4
Ptac0	M9+suc	5.32
Ptac0	M9+suc	25.84
Ptac0	M9+suc	76
Ptac0	M9+suc	12.92
Ptac0	M9+suc	43.32
Ptac0	M9+suc	31.16
Ptac0	M9+suc	350.36
Ptac0	M9+suc	63.84
Ptac0	M9+suc	19.76
Ptac0	M9+suc	2.28
Ptac0	M9+suc	47.88
Ptac0	M9+suc	-31.16
Ptac0	M9+suc	2.28
Ptac0	M9+suc	-33.44
Ptac0	M9+suc	817
Ptac0	M9+suc	48.64
Ptac0	M9+suc	8.36
Ptac0	M9+suc	20.52
Ptac0	M9+suc	0
Ptac0	M9+suc	21.28
Ptac0	M9+suc	50.92
Ptac0	M9+suc	57.76
Ptac0	M9+suc	330.6
Ptac0	M9+suc	-51.68
Ptac0	M9+suc	51.68
Ptac0	M9+suc	1284.4
Ptac0	M9+suc	29.64
Ptac0	M9+suc	-25.08
Ptac0	M9+suc	118.56
Ptac0	M9+suc	24.32
Ptac0	M9+suc	117.04
Ptac0	M9+suc	237.12
Ptac0	M9+suc	-8.36
Ptac0	M9+suc	10.64
Ptac0	M9+suc	31.92
Ptac0	M9+suc	-36.48
Ptac0	M9+suc	-16.72
Ptac0	M9+suc	1.52
Ptac0	M9+suc	38
Ptac0	M9+suc	30.4
Ptac0	M9+suc	4.56
Ptac0	M9+suc	72.96
Ptac0	M9+suc	-80.56
Ptac0	M9+suc	72.96
Ptac0	M9+suc	270.56
Ptac0	M9+suc	38
Ptac0	M9+suc	750.88
Ptac0	M9+suc	-3.04
Ptac0	M9+suc	340.48
Ptac0	M9+suc	25.84
Ptac0	M9+suc	-50.16
Ptac0	M9+suc	13.68
Ptac0	M9+suc	6.08
Ptac0	M9+suc	-3.8
Ptac0	M9+suc	-6.84
Ptac0	M9+suc	0
Ptac0	M9+suc	-7.6
Ptac0	M9+suc	28.88
Ptac0	M9+suc	0.76
Ptac0	M9+suc	83.6
Ptac0	M9+suc	96.52
Ptac0	M9+suc	-1.52
Ptac0	M9+suc	110.2
Ptac0	M9+suc	150.48
Ptac0	M9+suc	19.76
Ptac0	M9+suc	-9.88
Ptac0	M9+suc	47.88
Ptac0	M9+suc	6.84
Ptac0	M9+suc	7.6
Ptac0	M9+suc	74.48
Ptac0	M9+suc	0.76
Ptac0	M9+suc	39.52
Ptac0	M9+suc	65.36
Ptac0	M9+suc	60.8
Ptac0	M9+suc	-7.6
Ptac0	M9+suc	94.24
Ptac0	M9+suc	137.56
Ptac0	M9+suc	67.64
Ptac0	M9+suc	-6.84
Ptac0	M9+suc	9.88
Ptac0	M9+suc	25.08
Ptac0	M9+suc	88.92
Ptac0	M9+suc	47.12
Ptac0	M9+suc	-12.92
Ptac0	M9+suc	110.2
Ptac0	M9+suc	-22.04
Ptac0	M9+suc	-34.96
Ptac0	M9+suc	27.36
Ptac0	M9+suc	20.52
Ptac0	M9+suc	-10.64
Ptac0	M9+suc	-4.56
Ptac0	M9+suc	-21.28
Ptac0	M9+suc	77.52
Ptac0	M9+suc	888.44
Ptac0	M9+suc	41.8
Ptac0	M9+suc	63.84
Ptac0	M9+suc	4.56
Ptac0	M9+suc	-34.96
Ptac0	M9+suc	343.52
Ptac0	M9+suc	16.72
Ptac0	M9+suc	4.56
Ptac0	M9+suc	15.96
Ptac0	M9+suc	31.92
Ptac0	M9+suc	92.72
Ptac0	M9+suc	-53.2
Ptac0	M9+suc	53.96
Ptac0	M9+suc	35.72
Ptac0	M9+suc	24.32
Ptac0	M9+suc	8.36
Ptac0	M9+suc	12.92
Ptac0	M9+suc	-3.8
Ptac0	M9+suc	60.8
Ptac0	M9+suc	1.52
Ptac0	M9+suc	-5.32
Ptac0	M9+suc	537.32
Ptac0	M9+suc	28.88
Ptac0	M9+suc	-6.08
Ptac0	M9+suc	53.96
Ptac0	M9+suc	5.32
Ptac0	M9+suc	-9.12
Ptac0	M9+suc	126.92
Ptac0	M9+suc	1.52
Ptac0	M9+suc	11.4
Ptac0	M9+suc	10.64
Ptac0	M9+suc	3.04
Ptac0	M9+suc	10.64
Ptac0	M9+suc	63.08
Ptac0	M9+suc	6.84
Ptac0	M9+suc	24.32
Ptac0	M9+suc	57.76
Ptac0	M9+suc	60.8
Ptac0	M9+suc	94.24
Ptac0	M9+suc	21.28
Ptac0	M9+suc	-15.2
Ptac0	M9+suc	-3.8
Ptac0	M9+suc	28.12
Ptac0	M9+suc	-41.8
Ptac0	M9+suc	76
Ptac0	M9+suc	-3.04
Ptac0	M9+suc	44.08
Ptac0	M9+suc	34.2
Ptac0	M9+suc	-28.12
Ptac0	M9+suc	37.24
Ptac0	M9+suc	24.32
Ptac0	M9+suc	28.12
Ptac0	M9+suc	-53.2
Ptac0	M9+suc	651.32
Ptac0	M9+suc	53.2
Ptac0	M9+suc	15.96
Ptac0	M9+suc	487.92
Ptac0	M9+suc	42.56
Ptac0	M9+suc	-2.28
Ptac0	M9+suc	61.56
Ptac0	M9+suc	473.48
Ptac0	M9+suc	33.44
Ptac0	M9+suc	62.32
Ptac0	M9+suc	366.32
Ptac0	M9+suc	46.36
Ptac0	M9+suc	-21.28
Ptac0	M9+suc	18.24
Ptac0	M9+suc	25.84
Ptac0	M9+suc	69.92
Ptac0	M9+suc	-10.64
Ptac0	M9+suc	2.28
Ptac0	M9+suc	39.52
Ptac0	M9+suc	31.92
Ptac0	M9+suc	1028.28
Ptac0	M9+suc	-28.88
Ptac0	M9+suc	304.76
Ptac0	M9+suc	-4.56
Ptac0	M9+suc	42.56
Ptac0	M9+suc	396.72
Ptac0	M9+suc	-18.24
Ptac0	M9+suc	978.12
Ptac0	M9+suc	636.88
Ptac0	M9+suc	31.92
Ptac0	M9+suc	12.92
Ptac0	M9+suc	-23.56
Ptac0	M9+suc	15.2
Ptac0	M9+suc	5.32
Ptac0	M9+suc	438.52
Ptac0	M9+suc	51.68
Ptac0	M9+suc	117.04
Ptac0	M9+suc	15.2
Ptac0	M9+suc	38.76
Ptac0	M9+suc	21.28
Ptac0	M9+suc	13.68
Ptac0	M9+suc	30.4
Ptac0	M9+suc	-4.56
Ptac0	M9+suc	9.88
Ptac0	M9+suc	-40.28
Ptac0	M9+suc	217.36
Ptac0	M9+suc	34.96
Ptac0	M9+suc	-15.2
Ptac0	M9+suc	41.8
Ptac0	M9+suc	63.08
Ptac0	M9+suc	12.92
Ptac0	M9+suc	3.04
Ptac0	M9+suc	34.96
Ptac0	M9+suc	-53.2
Ptac0	M9+suc	-7.6
Ptac0	M9+suc	51.68
Ptac0	M9+suc	222.68
Ptac0	M9+suc	36.48
Ptac0	M9+suc	126.16
Ptac0	M9+suc	80.56
Ptac0	M9+suc	30.4
Ptac0	M9+suc	-7.6
Ptac0	M9+suc	47.12
Ptac0	M9+suc	-21.28
Ptac0	M9+suc	26.6
Ptac0	M9+suc	59.28
Ptac0	M9+suc	33.44
Ptac0	M9+suc	39.52
Ptac0	M9+suc	56.24
Ptac0	M9+suc	1127.84
Ptac0	M9+suc	-65.36
Ptac0	M9+suc	53.2
Ptac0	M9+suc	-14.44
Ptac0	M9+suc	33.44
Ptac0	M9+suc	62.32
Ptac0	M9+suc	557.08
Ptac0	M9+suc	23.56
Ptac0	M9+suc	6.08
Ptac0	M9+suc	15.2
Ptac0	M9+suc	43.32
Ptac0	M9+suc	46.36
Ptac0	M9+suc	21.28
Ptac0	M9+suc	15.96
Ptac0	M9+suc	271.32
Ptac0	M9+suc	66.12
Ptac0	M9+suc	1.52
Ptac0	M9+suc	42.56
Ptac0	M9+suc	47.12
Ptac0	M9+suc	28.88
Ptac0	M9+suc	19
Ptac0	M9+suc	1037.4
Ptac0	M9+suc	-49.4
Ptac0	M9+suc	32.68
Ptac0	M9+suc	69.16
Ptac0	M9+suc	44.08
Ptac0	M9+suc	-41.8
Ptac0	M9+suc	190
Ptac0	M9+suc	612.56
Ptac0	M9+suc	-19.76
Ptac0	M9+suc	-57
Ptac0	M9+suc	51.68
Ptac0	M9+suc	0.76
Ptac0	M9+suc	16.72
Ptac0	M9+suc	95.76
Ptac0	M9+suc	44.84
Ptac0	M9+suc	6.08
Ptac0	M9+suc	21.28
Ptac0	M9+suc	69.16
Ptac0	M9+suc	-8.36
Ptac0	M9+suc	-20.52
Ptac0	M9+suc	31.92
Ptac0	M9+suc	94.24
Ptac0	M9+suc	23.56
Ptac0	M9+suc	60.04
Ptac0	M9+suc	12.16
Ptac0	M9+suc	29.64
Ptac0	M9+suc	12.16
Ptac0	M9+suc	9.12
Ptac0	M9+suc	55.48
Ptac0	M9+suc	492.48
Ptac0	M9+suc	77.52
Ptac0	M9+suc	97.28
Ptac0	M9+suc	-6.08
Ptac0	M9+suc	-0.76
Ptac0	M9+suc	573.8
Ptac0	M9+suc	44.08
Ptac0	M9+suc	-25.84
Ptac0	M9+suc	-22.8
Ptac0	M9+suc	-22.8
Ptac0	M9+suc	37.24
Ptac0	M9+suc	77.52
Ptac0	M9+suc	-24.32
Ptac0	M9+suc	374.68
Ptac0	M9+suc	36.48
Ptac0	M9+suc	-21.28
Ptac0	M9+suc	3.04
Ptac0	M9+suc	-0.76
Ptac0	M9+suc	-35.72
Ptac0	M9+suc	27.36
Ptac0	M9+suc	-44.08
Ptac0	M9+suc	2000.32
Ptac0	M9+suc	-8.36
Ptac0	M9+suc	12.92
Ptac0	M9+suc	965.2
Ptac0	M9+suc	467.4
Ptac0	M9+suc	11.4
Ptac0	M9+suc	49.4
Ptac0	M9+suc	58.52
Ptac0	M9+suc	712.88
Ptac0	M9+suc	12.16
Ptac0	M9+suc	-38.76
Ptac0	M9+suc	17.48
Ptac0	M9+suc	17.48
Ptac0	M9+suc	26.6
Ptac0	M9+suc	-3.8
Ptac0	M9+suc	-32.68
Ptac0	M9+suc	175.56
Ptac0	M9+suc	285
Ptac0	M9+suc	47.12
Ptac0	M9+suc	-6.08
Ptac0	M9+suc	18.24
Ptac0	M9+suc	-4.56
Ptac0	M9+suc	12.92
Ptac0	M9+suc	-30.4
Ptac0	M9+suc	6.08
Ptac0	M9+suc	461.32
Ptac0	M9+suc	-3.04
Ptac0	M9+suc	-40.28
Ptac0	M9+suc	83.6
Ptac0	M9+suc	0
Ptac0	M9+suc	-29.64
Ptac0	M9+suc	15.2
Ptac0	M9+suc	0
Ptac0	M9+suc	243.2
Ptac0	M9+suc	60.8
Ptac0	M9+suc	89.68
Ptac0	M9+suc	254.6
Ptac0	M9+suc	3359.96
Ptac0	M9+suc	10.64
Ptac0	M9+suc	2.28
Ptac0	M9+suc	-14.44
Ptac0	M9+suc	9.12
Ptac0	M9+suc	-18.24
Ptac0	M9+suc	57.76
Ptac0	M9+suc	341.24
Ptac0	M9+suc	436.24
Ptac0	M9+suc	-4.56
Ptac0	M9+suc	6.84
Ptac0	M9+suc	-37.24
Ptac0	M9+suc	1351.28
Ptac0	M9+suc	48.64
Ptac0	M9+suc	-16.72
Ptac0	M9+suc	-2.28
Ptac0	M9+suc	-31.16
Ptac0	M9+suc	-0.76
Ptac0	M9+suc	11.4
Ptac0	M9+suc	1599.8
Ptac0	M9+suc	190
Ptac0	M9+suc	19
Ptac0	M9+suc	12.16
Ptac0	M9+suc	-1.52
Ptac0	M9+suc	-10.64
Ptac0	M9+suc	-0.76
Ptac0	M9+suc	54.72
Ptac0	M9+suc	28.88
Ptac0	M9+suc	1912.92
Ptac0	M9+suc	-38
Ptac0	M9+suc	288.04
Ptac0	M9+suc	-31.92
Ptac0	M9+suc	231.04
Ptac0	M9+suc	-13.68
Ptac0	M9+suc	12.92
Ptac0	M9+suc	22.8
Ptac0	M9+suc	34.2
Ptac0	M9+suc	576.84
Ptac0	M9+suc	25.08
Ptac0	M9+suc	-9.88
Ptac0	M9+suc	-31.16
Ptac0	M9+suc	35.72
Ptac0	M9+suc	6.84
Ptac0	M9+suc	31.92
Ptac0	M9+suc	31.16
Ptac0	M9+suc	530.48
Ptac0	M9+suc	6.08
Ptac0	M9+suc	104.12
Ptac0	M9+suc	44.84
Ptac0	M9+suc	44.08
Ptac0	M9+suc	33.44
Ptac0	M9+suc	25.08
Ptac0	M9+suc	-24.32
Ptac0	M9+suc	23.56
Ptac0	M9+suc	-10.64
Ptac0	M9+suc	56.24
Ptac0	M9+suc	-1.52
Ptac0	M9+suc	53.96
Ptac0	M9+suc	-25.08
Ptac0	M9+suc	34.96
Ptac0	M9+suc	251.56
Ptac0	M9+suc	-69.92
Ptac0	M9+suc	-45.6
Ptac0	M9+suc	84.36
Ptac0	M9+suc	5.32
Ptac0	M9+suc	1340.64
Ptac0	M9+suc	1129.36
Ptac0	M9+suc	10.64
Ptac0	M9+suc	-61.56
Ptac0	M9+suc	-34.2
Ptac0	M9+suc	25.08
Ptac0	M9+suc	5.32
Ptac0	M9+suc	11.4
Ptac0	M9+suc	28.88
Ptac0	M9+suc	363.28
Ptac0	M9+suc	52.44
Ptac0	M9+suc	14.44
Ptac0	M9+suc	23.56
Ptac0	M9+suc	2.28
Ptac0	M9+suc	19.76
Ptac0	M9+suc	159.6
Ptac0	M9+suc	-11.4
Ptac0	M9+suc	58.52
Ptac0	M9+suc	975.08
Ptac0	M9+suc	-20.52
Ptac0	M9+suc	49.4
Ptac0	M9+suc	1409.04
Ptac0	M9+suc	76
Ptac0	M9+suc	5.32
Ptac0	M9+suc	-44.84
Ptac0	M9+suc	12.92
Ptac0	M9+suc	319.2
Ptac0	M9+suc	50.92
Ptac0	M9+suc	129.96
Ptac0	M9+suc	41.04
Ptac0	M9+suc	-5.32
Ptac0	M9+suc	2566.52
Ptac0	M9+suc	25.08
Ptac0	M9+suc	-26.6
Ptac0	M9+suc	63.84
Ptac0	M9+suc	22.8
Ptac0	M9+suc	31.92
Ptac0	M9+suc	19.76
Ptac0	M9+suc	-0.76
Ptac0	M9+suc	42.56
Ptac0	M9+suc	67.64
Ptac0	M9+suc	-15.2
Ptac0	M9+suc	865.64
Ptac0	M9+suc	58.52
Ptac0	M9+suc	44.08
Ptac0	M9+suc	36.48
Ptac0	M9+suc	-10.64
Ptac0	M9+suc	38
Ptac0	M9+suc	1374.84
Ptac0	M9+suc	28.12
Ptac0	M9+suc	63.08
Ptac0	M9+suc	-54.72
Ptac0	M9+suc	-3.8
Ptac0	M9+suc	790.4
Ptac0	M9+suc	30.4
Ptac0	M9+suc	38
Ptac0	M9+suc	38.76
Ptac0	M9+suc	137.56
Ptac0	M9+suc	58.52
Ptac0	M9+suc	-5.32
Ptac0	M9+suc	-66.12
Ptac0	M9+suc	124.64
Ptac0	M9+suc	199.12
Ptac0	M9+suc	-3.8
Ptac0	M9+suc	57
Ptac0	M9+suc	-22.8
Ptac0	M9+suc	-6.08
Ptac0	M9+suc	9.88
Ptac0	M9+suc	-3.8
Ptac0	M9+suc	12.92
Ptac0	M9+suc	3.8
Ptac0	M9+suc	93.48
Ptac0	M9+suc	22.8
Ptac0	M9+suc	136.8
Ptac0	M9+suc	329.08
Ptac0	M9+suc	38.76
Ptac0	M9+suc	44.84
Ptac0	M9+suc	147.44
Ptac0	M9+suc	-9.88
Ptac0	M9+suc	73.72
Ptac0	M9+suc	-12.16
Ptac0	M9+suc	43.32
Ptac0	M9+suc	28.88
Ptac0	M9+suc	44.84
Ptac0	M9+suc	-17.48
Ptac0	M9+suc	-12.16
Ptac0	M9+suc	40.28
Ptac0	M9+suc	387.6
Ptac0	M9+suc	15.2
Ptac0	M9+suc	27.36
Ptac0	M9+suc	-0.76
Ptac0	M9+suc	4.56
Ptac0	M9+suc	-29.64
Ptac0	M9+suc	-5.32
Ptac0	M9+suc	-9.12
Ptac0	M9+suc	10.64
Ptac0	M9+suc	-86.64
Ptac0	M9+suc	6.08
Ptac0	M9+suc	56.24
Ptac0	M9+suc	123.12
Ptac0	M9+suc	17.48
Ptac0	M9+suc	-37.24
Ptac0	M9+suc	-64.6
Ptac0	M9+suc	-3.04
Ptac0	M9+suc	17.48
Ptac0	M9+suc	52.44
Ptac0	M9+suc	38.76
Ptac0	M9+suc	15.96
Ptac0	M9+suc	-5.32
Ptac0	M9+suc	-3.8
Ptac0	M9+suc	1708.48
Ptac0	M9+suc	-34.96
Ptac0	M9+suc	-59.28
Ptac0	M9+suc	368.6
Ptac0	M9+suc	428.64
Ptac0	M9+suc	248.52
Ptac0	M9+suc	1079.2
Ptac0	M9+suc	78.28
Ptac0	M9+suc	12.92
Ptac0	M9+suc	19
Ptac0	M9+suc	33.44
Ptac0	M9+suc	-6.08
Ptac0	M9+suc	844.36
Ptac0	M9+suc	-6.08
Ptac0	M9+suc	-38.76
Ptac0	M9+suc	-9.88
Ptac0	M9+suc	19
Ptac0	M9+suc	-14.44
Ptac0	M9+suc	-37.24
Ptac0	M9+suc	22.8
Ptac0	M9+suc	269.04
Ptac0	M9+suc	7.6
Ptac0	M9+suc	14.44
Ptac0	M9+suc	44.84
Ptac0	M9+suc	38.76
Ptac0	M9+suc	63.84
Ptac0	M9+suc	746.32
Ptac0	M9+suc	133.76
Ptac0	M9+suc	-60.04
Ptac0	M9+suc	28.12
Ptac0	M9+suc	60.8
Ptac0	M9+suc	61.56
Ptac0	M9+suc	54.72
Ptac0	M9+suc	-25.84
Ptac0	M9+suc	48.64
Ptac0	M9+suc	41.8
Ptac0	M9+suc	38.76
Ptac0	M9+suc	400.52
Ptac0	M9+suc	-17.48
Ptac0	M9+suc	36.48
Ptac0	M9+suc	47.88
Ptac0	M9+suc	75.24
Ptac0	M9+suc	-38.76
Ptac0	M9+suc	88.92
Ptac0	M9+suc	29.64
Ptac0	M9+suc	20.52
Ptac0	M9+suc	-44.84
Ptac0	M9+suc	47.12
Ptac0	M9+suc	215.08
Ptac0	M9+suc	49.4
Ptac0	M9+suc	36.48
Ptac0	M9+suc	939.36
Ptac0	M9+suc	114
Ptac0	M9+suc	-13.68
Ptac0	M9+suc	4.56
Ptac0	M9+suc	-30.4
Ptac0	M9+suc	74.48
Ptac0	M9+suc	-24.32
Ptac0	M9+suc	3176.8
Ptac0	M9+suc	12.16
Ptac0	M9+suc	50.16
Ptac0	M9+suc	45.6
Ptac0	M9+suc	25.08
Ptac0	M9+suc	154.28
Ptac0	M9+suc	-19
Ptac0	M9+suc	1269.96
Ptac0	M9+suc	397.48
Ptac0	M9+suc	29.64
Ptac0	M9+suc	297.92
Ptac0	M9+suc	1016.88
Ptac0	M9+suc	69.16
Ptac0	M9+suc	74.48
Ptac0	M9+suc	923.4
Ptac0	M9+suc	429.4
Ptac0	M9+suc	8.36
Ptac0	M9+suc	79.04
Ptac0	M9+suc	-33.44
Ptac0	M9+suc	32.68
Ptac0	M9+suc	25.84
Ptac0	M9+suc	-59.28
Ptac0	M9+suc	26.6
Ptac0	M9+suc	894.52
Ptac0	M9+suc	19.76
Ptac0	M9+suc	15.2
Ptac0	M9+suc	-0.76
Ptac0	M9+suc	-28.12
Ptac0	M9+suc	-7.6
Ptac0	M9+suc	4.56
Ptac0	M9+suc	28.12
Ptac0	M9+suc	668.04
Ptac0	M9+suc	3.04
Ptac0	M9+suc	7.6
Ptac0	M9+suc	142.12
Ptac0	M9+suc	51.68
Ptac0	M9+suc	15.96
Ptac0	M9+suc	18.24
Ptac0	M9+suc	37.24
Ptac0	M9+suc	-56.24
Ptac0	M9+suc	113.24
Ptac0	M9+suc	-12.92
Ptac0	M9+suc	17.48
Ptac0	M9+suc	44.08
Ptac0	M9+suc	653.6
Ptac0	M9+suc	1008.52
Ptac0	M9+suc	-7.6
Ptac0	M9+suc	10.64
Ptac0	M9+suc	-25.08
Ptac0	M9+suc	14.44
Ptac0	M9+suc	5.32
Ptac0	M9+suc	-20.52
Ptac0	M9+suc	-4.56
Ptac0	M9+suc	73.72
Ptac0	M9+suc	310.08
Ptac0	M9+suc	-40.28
Ptac0	M9+suc	8.36
Ptac0	M9+suc	-12.16
Ptac0	M9+suc	0.76
Ptac0	M9+suc	334.4
Ptac0	M9+suc	421.8
Ptac0	M9+suc	1090.6
Ptac0	M9+suc	-30.4
Ptac0	M9+suc	547.96
Ptac0	M9+suc	-5.32
Ptac0	M9+suc	1.52
Ptac0	M9+suc	-2.28
Ptac0	M9+suc	-19.76
Ptac0	M9+suc	708.32
Ptac0	M9+suc	18.24
Ptac0	M9+suc	-2.28
Ptac0	M9+suc	11.4
Ptac0	M9+suc	-27.36
Ptac0	M9+suc	70.68
Ptac0	M9+suc	23.56
Ptac0	M9+suc	38
Ptac0	M9+suc	69.92
Ptac0	M9+suc	-19.76
Ptac0	M9+suc	-14.44
Ptac0	M9+suc	176.32
Ptac0	M9+suc	438.52
Ptac0	M9+suc	-49.4
Ptac0	M9+suc	343.52
Ptac0	M9+suc	41.8
Ptac0	M9+suc	53.2
Ptac0	M9+suc	84.36
Ptac0	M9+suc	-13.68
Ptac0	M9+suc	-35.72
Ptac0	M9+suc	-5.32
Ptac0	M9+suc	-1.52
Ptac0	M9+suc	197.6
Ptac0	M9+suc	116.28
Ptac0	M9+suc	18.24
Ptac0	M9+suc	44.08
Ptac0	M9+suc	-18.24
Ptac0	M9+suc	3.8
Ptac0	M9+suc	36.48
Ptac0	M9+suc	-33.44
Ptac0	M9+suc	-37.24
Ptac0	M9+suc	19.76
Ptac0	M9+suc	-24.32
Ptac0	M9+suc	9.12
Ptac0	M9+suc	63.84
Ptac0	M9+suc	50.92
Ptac0	M9+suc	31.92
Ptac0	M9+suc	-39.52
Ptac0	M9+suc	41.8
Ptac0	M9+suc	555.56
Ptac0	M9+suc	175.56
Ptac0	M9+suc	340.48
Ptac0	M9+suc	-22.8
Ptac0	M9+suc	51.68
Ptac0	M9+suc	-1.52
Ptac0	M9+suc	6.08
Ptac0	M9+suc	27.36
Ptac0	M9+suc	-1.52
Ptac0	M9+suc	557.84
Ptac0	M9+suc	-3.8
Ptac0	M9+suc	248.52
Ptac0	M9+suc	-39.52
Ptac0	M9+suc	196.84
Ptac0	M9+suc	14.44
Ptac0	M9+suc	-47.12
Ptac0	M9+suc	81.32
Ptac0	M9+suc	47.88
Ptac0	M9+suc	34.2
Ptac0	M9+suc	6.08
Ptac0	M9+suc	69.16
Ptac0	M9+suc	9.88
Ptac0	M9+suc	-51.68
Ptac0	M9+suc	37.24
Ptac0	M9+suc	-43.32
Ptac0	M9+suc	27.36
Ptac0	M9+suc	670.32
Ptac0	M9+suc	63.08
Ptac0	M9+suc	289.56
Ptac0	M9+suc	9.88
Ptac0	M9+suc	0
Ptac0	M9+suc	-27.36
Ptac0	M9+suc	15.96
Ptac0	M9+suc	41.8
Ptac0	M9+suc	35.72
Ptac0	M9+suc	6.84
Ptac0	M9+suc	63.84
Ptac0	M9+suc	-37.24
Ptac0	M9+suc	164.16
Ptac0	M9+suc	36.48
Ptac0	M9+suc	-17.48
Ptac0	M9+suc	3839.52
Ptac0	M9+suc	652.84
Ptac0	M9+suc	123.88
Ptac0	M9+suc	-31.16
Ptac0	M9+suc	5.32
Ptac0	M9+suc	1253.24
Ptac0	M9+suc	23.56
Ptac0	M9+suc	-5.32
Ptac0	M9+suc	833.72
Ptac0	M9+suc	1836.16
Ptac0	M9+suc	10.64
Ptac0	M9+suc	25.84
Ptac0	M9+suc	47.12
Ptac0	M9+suc	17.48
Ptac0	M9+suc	52.44
Ptac0	M9+suc	8.36
Ptac0	M9+suc	43.32
Ptac0	M9+suc	-0.76
Ptac0	M9+suc	20.52
Ptac0	M9+suc	-31.92
Ptac0	M9+suc	79.8
Ptac0	M9+suc	-10.64
Ptac0	M9+suc	1125.56
Ptac0	M9+suc	-11.4
Ptac0	M9+suc	424.08
Ptac0	M9+suc	38.76
Ptac0	M9+suc	2786.16
Ptac0	M9+suc	2028.44
Ptac0	M9+suc	84.36
Ptac0	M9+suc	231.04
Ptac0	M9+suc	34.2
Ptac0	M9+suc	50.16
Ptac0	M9+suc	-4.56
Ptac0	M9+suc	-4.56
Ptac0	M9+suc	257.64
Ptac0	M9+suc	-28.12
Ptac0	M9+suc	-8.36
Ptac0	M9+suc	493.24
Ptac0	M9+suc	42.56
Ptac0	M9+suc	-44.08
Ptac0	M9+suc	22.8
Ptac0	M9+suc	21.28
Ptac0	M9+suc	60.04
Ptac0	M9+suc	-44.84
Ptac0	M9+suc	75.24
Ptac0	M9+suc	27.36
Ptac0	M9+suc	1570.16
Ptac0	M9+suc	50.16
Ptac0	M9+suc	38.76
Ptac0	M9+suc	19.76
Ptac0	M9+suc	-36.48
Ptac0	M9+suc	1547.36
Ptac0	M9+suc	1753.32
Ptac0	M9+suc	2.28
Ptac0	M9+suc	2207.04
Ptac0	M9+suc	44.84
Ptac0	M9+suc	20.52
Ptac0	M9+suc	132.24
Ptac0	M9+suc	-12.92
Ptac0	M9+suc	27.36
Ptac0	M9+suc	253.08
Ptac0	M9+suc	47.12
Ptac0	M9+suc	11.4
Ptac0	M9+suc	14.44
Ptac0	M9+suc	-18.24
Ptac0	M9+suc	67.64
Ptac0	M9+suc	-38.76
Ptac0	M9+suc	0.76
Ptac0	M9+suc	19.76
Ptac0	M9+suc	333.64
Ptac0	M9+suc	1169.64
Ptac0	M9+suc	-57
Ptac0	M9+suc	-28.88
Ptac0	M9+suc	6.84
Ptac0	M9+suc	55.48
Ptac0	M9+suc	-14.44
Ptac0	M9+suc	-30.4
Ptac0	M9+suc	-16.72
Ptac0	M9+suc	78.28
Ptac0	M9+suc	29.64
Ptac0	M9+suc	10.64
Ptac0	M9+suc	-11.4
Ptac0	M9+suc	120.84
Ptac0	M9+suc	651.32
Ptac0	M9+suc	9.88
Ptac0	M9+suc	27.36
Ptac0	M9+suc	3.8
Ptac0	M9+suc	418
Ptac0	M9+suc	31.16
Ptac0	M9+suc	19.76
Ptac0	M9+suc	25.08
Ptac0	M9+suc	505.4
Ptac0	M9+suc	-42.56
Ptac0	M9+suc	50.16
Ptac0	M9+suc	41.8
Ptac0	M9+suc	2.28
Ptac0	M9+suc	19.76
Ptac0	M9+suc	-15.2
Ptac0	M9+suc	82.08
Ptac0	M9+suc	-23.56
Ptac0	M9+suc	84.36
Ptac0	M9+suc	36.48
Ptac0	M9+suc	40.28
Ptac0	M9+suc	20.52
Ptac0	M9+suc	64.6
Ptac0	M9+suc	44.08
Ptac0	M9+suc	68.4
Ptac0	M9+suc	212.04
Ptac0	M9+suc	34.2
Ptac0	M9+suc	12.92
Ptac0	M9+suc	-23.56
Ptac0	M9+suc	52.44
Ptac0	M9+suc	47.12
Ptac0	M9+suc	0.76
Ptac0	M9+suc	49.4
Ptac0	M9+suc	-27.36
Ptac0	M9+suc	22.04
Ptac0	M9+suc	387.6
Ptac0	M9+suc	33.44
Ptac0	M9+suc	32.68
Ptac0	M9+suc	26.6
Ptac0	M9+suc	904.4
Ptac0	M9+suc	510.72
Ptac0	M9+suc	-45.6
Ptac0	M9+suc	21.28
Ptac0	M9+suc	18.24
Ptac0	M9+suc	4.56
Ptac0	M9+suc	11.4
Ptac0	M9+suc	58.52
Ptac0	M9+suc	561.64
Ptac0	M9+suc	-38
Ptac0	M9+suc	41.8
Ptac0	M9+suc	232.56
Ptac0	M9+suc	21.28
Ptac0	M9+suc	12.16
Ptac0	M9+suc	2.28
Ptac0	M9+suc	23.56
Ptac0	M9+suc	62.32
Ptac0	M9+suc	33.44
Ptac0	M9+suc	1.52
Ptac0	M9+suc	-36.48
Ptac0	M9+suc	-6.08
Ptac0	M9+suc	44.84
Ptac0	M9+suc	347.32
Ptac0	M9+suc	36.48
Ptac0	M9+suc	44.84
Ptac0	M9+suc	25.08
Ptac0	M9+suc	-29.64
Ptac0	M9+suc	70.68
Ptac0	M9+suc	-45.6
Ptac0	M9+suc	27.36
Ptac0	M9+suc	-2.28
Ptac0	M9+suc	141.36
Ptac0	M9+suc	62.32
Ptac0	M9+suc	9.88
Ptac0	M9+suc	95.76
Ptac0	M9+suc	25.84
Ptac0	M9+suc	2302.8
Ptac0	M9+suc	-19.76
Ptac0	M9+suc	74.48
Ptac0	M9+suc	-25.84
Ptac0	M9+suc	15.2
Ptac0	M9+suc	-3.8
Ptac0	M9+suc	-14.44
Ptac0	M9+suc	85.12
Ptac0	M9+suc	-60.04
Ptac0	M9+suc	13.68
Ptac0	M9+suc	22.8
Ptac0	M9+suc	-22.04
Ptac0	M9+suc	0.76
Ptac0	M9+suc	35.72
Ptac0	M9+suc	50.16
Ptac0	M9+suc	-18.24
Ptac0	M9+suc	34.2
Ptac0	M9+suc	34.2
Ptac0	M9+suc	595.84
Ptac0	M9+suc	35.72
Ptac0	M9+suc	109.44
Ptac0	M9+suc	0
Ptac0	M9+suc	9.12
Ptac0	M9+suc	-20.52
Ptac0	M9+suc	97.28
Ptac0	M9+suc	5.32
Ptac0	M9+suc	74.48
Ptac0	M9+suc	25.08
Ptac0	M9+suc	15.2
Ptac0	M9+suc	2351.44
Ptac0	M9+suc	-1.52
Ptac0	M9+suc	23.56
Ptac0	M9+suc	13.68
Ptac0	M9+suc	47.88
Ptac0	M9+suc	34.96
Ptac0	M9+suc	-25.84
Ptac0	M9+suc	28.88
Ptac0	M9+suc	36.48
Ptac0	M9+suc	1459.2
Ptac0	M9+suc	49.4
Ptac0	M9+suc	571.52
Ptac0	M9+suc	15.2
Ptac0	M9+suc	29.64
Ptac0	M9+suc	40.28
Ptac0	M9+suc	534.28
Ptac0	M9+suc	-20.52
Ptac0	M9+suc	18.24
Ptac0	M9+suc	-0.76
Ptac0	M9+suc	-2.28
Ptac0	M9+suc	40.28
Ptac0	M9+suc	-48.64
Ptac0	M9+suc	-15.2
Ptac0	M9+suc	38.76
Ptac0	M9+suc	38
Ptac0	M9+suc	-5.32
Ptac0	M9+suc	39.52
Ptac0	M9+suc	12.16
Ptac0	M9+suc	42.56
Ptac0	M9+suc	142.12
Ptac0	M9+suc	9.12
Ptac0	M9+suc	145.92
Ptac0	M9+suc	-3.8
Ptac0	M9+suc	-16.72
Ptac0	M9+suc	47.12
Ptac0	M9+suc	30.4
Ptac0	M9+suc	22.8
Ptac0	M9+suc	28.88
Ptac0	M9+suc	30.4
Ptac0	M9+suc	78.28
Ptac0	M9+suc	18.24
Ptac0	M9+suc	2.28
Ptac0	M9+suc	27.36
Ptac0	M9+suc	-42.56
Ptac0	M9+suc	25.08
Ptac0	M9+suc	25.08
Ptac0	M9+suc	9.12
Ptac0	M9+suc	-31.92
Ptac0	M9+suc	56.24
Ptac0	M9+suc	11.4
Ptac0	M9+suc	3.8
Ptac0	M9+suc	519.08
Ptac0	M9+suc	34.2
Ptac0	M9+suc	107.16
Ptac0	M9+suc	-27.36
Ptac0	M9+suc	493.24
Ptac0	M9+suc	58.52
Ptac0	M9+suc	57.76
Ptac0	M9+suc	-38.76
Ptac0	M9+suc	99.56
Ptac0	M9+suc	26.6
Ptac0	M9+suc	630.8
Ptac0	M9+suc	1447.8
Ptac0	M9+suc	19
Ptac0	M9+suc	39.52
Ptac0	M9+suc	50.16
Ptac0	M9+suc	28.88
Ptac0	M9+suc	-47.88
Ptac0	M9+suc	78.28
Ptac0	M9+suc	559.36
Ptac0	M9+suc	-23.56
Ptac0	M9+suc	46.36
Ptac0	M9+suc	14.44
Ptac0	M9+suc	147.44
Ptac0	M9+suc	-18.24
Ptac0	M9+suc	28.88
Ptac0	M9+suc	34.2
Ptac0	M9+suc	2409.2
Ptac0	M9+suc	63.08
Ptac0	M9+suc	37.24
Ptac0	M9+suc	9.12
Ptac0	M9+suc	209.76
Ptac0	M9+suc	-8.36
Ptac0	M9+suc	42.56
Ptac0	M9+suc	21.28
Ptac0	M9+suc	8.36
Ptac0	M9+suc	50.16
Ptac0	M9+suc	538.84
Ptac0	M9+suc	3.8
Ptac0	M9+suc	53.2
Ptac0	M9+suc	22.04
Ptac0	M9+suc	61.56
Ptac0	M9+suc	43.32
Ptac0	M9+suc	42.56
Ptac0	M9+suc	-32.68
Ptac0	M9+suc	-25.84
Ptac0	M9+suc	12.92
Ptac0	M9+suc	-6.84
Ptac0	M9+suc	39.52
Ptac0	M9+suc	17.48
Ptac0	M9+suc	48.64
Ptac0	M9+suc	39.52
Ptac0	M9+suc	25.08
Ptac0	M9+suc	10.64
Ptac0	M9+suc	39.52
Ptac0	M9+suc	63.84
Ptac0	M9+suc	56.24
Ptac0	M9+suc	-59.28
Ptac0	M9+suc	62.32
Ptac0	M9+suc	45.6
Ptac0	M9+suc	-8.36
Ptac0	M9+suc	348.84
Ptac0	M9+suc	44.08
Ptac0	M9+suc	8.36
Ptac0	M9+suc	-9.88
Ptac0	M9+suc	28.12
Ptac0	M9+suc	-32.68
Ptac0	M9+suc	3.8
Ptac0	M9+suc	31.16
Ptac0	M9+suc	3.04
Ptac0	M9+suc	9.12
Ptac0	M9+suc	552.52
Ptac0	M9+suc	30.4
Ptac0	M9+suc	73.72
Ptac0	M9+suc	-61.56
Ptac0	M9+suc	24.32
Ptac0	M9+suc	46.36
Ptac0	M9+suc	-34.2
Ptac0	M9+suc	64.6
Ptac0	M9+suc	21.28
Ptac0	M9+suc	-7.6
Ptac0	M9+suc	50.16
Ptac0	M9+suc	110.2
Ptac0	M9+suc	5.32
Ptac0	M9+suc	1392.32
Ptac0	M9+suc	59.28
Ptac0	M9+suc	55.48
Ptac0	M9+suc	62.32
Ptac0	M9+suc	35.72
Ptac0	M9+suc	116.28
Ptac0	M9+suc	59.28
Ptac0	M9+suc	-4.56
Ptac0	M9+suc	45.6
Ptac0	M9+suc	39.52
Ptac0	M9+suc	54.72
Ptac0	M9+suc	21.28
Ptac0	M9+suc	860.32
Ptac0	M9+suc	316.16
Ptac0	M9+suc	72.96
Ptac0	M9+suc	24.32
Ptac0	M9+suc	4.56
Ptac0	M9+suc	39.52
Ptac0	M9+suc	100.32
Ptac0	M9+suc	-14.44
Ptac0	M9+suc	37.24
Ptac0	M9+suc	-1.52
Ptac0	M9+suc	8.36
Ptac0	M9+suc	16.72
Ptac0	M9+suc	35.72
Ptac0	M9+suc	-17.48
Ptac0	M9+suc	76
Ptac0	M9+suc	33.44
Ptac0	M9+suc	17.48
Ptac0	M9+suc	488.68
Ptac0	M9+suc	34.96
Ptac0	M9+suc	49.4
Ptac0	M9+suc	752.4
Ptac0	M9+suc	52.44
Ptac0	M9+suc	55.48
Ptac0	M9+suc	63.84
Ptac0	M9+suc	45.6
Ptac0	M9+suc	1848.32
Ptac0	M9+suc	6.08
Ptac0	M9+suc	44.08
Ptac0	M9+suc	-19
Ptac0	M9+suc	18.24
Ptac0	M9+suc	-5.32
Ptac0	M9+suc	-29.64
Ptac0	M9+suc	141.36
Ptac0	M9+suc	-37.24
Ptac0	M9+suc	110.96
Ptac0	M9+suc	42.56
Ptac0	M9+suc	48.64
Ptac0	M9+suc	66.88
Ptac0	M9+suc	22.8
Ptac0	M9+suc	-21.28
Ptac0	M9+suc	82.08
Ptac0	M9+suc	12.92
Ptac0	M9+suc	47.12
Ptac0	M9+suc	367.08
Ptac0	M9+suc	13.68
Ptac0	M9+suc	-20.52
Ptac0	M9+suc	-40.28
Ptac0	M9+suc	139.08
Ptac0	M9+suc	-27.36
Ptac0	M9+suc	105.64
Ptac0	M9+suc	132.24
Ptac0	M9+suc	-40.28
Ptac0	M9+suc	167.2
Ptac0	M9+suc	59.28
Ptac0	M9+suc	211.28
Ptac0	M9+suc	34.2
Ptac0	M9+suc	-9.12
Ptac0	M9+suc	169.48
Ptac0	M9+suc	0
Ptac0	M9+suc	84.36
Ptac0	M9+suc	18.24
Ptac0	M9+suc	19.76
Ptac0	M9+suc	-30.4
Ptac0	M9+suc	357.96
Ptac0	M9+suc	-47.12
Ptac0	M9+suc	228.76
Ptac0	M9+suc	37.24
Ptac0	M9+suc	-13.68
Ptac0	M9+suc	1.52
Ptac0	M9+suc	63.84
Ptac0	M9+suc	20.52
Ptac0	M9+suc	445.36
Ptac0	M9+suc	22.8
Ptac0	M9+suc	148.96
Ptac0	M9+suc	46.36
Ptac0	M9+suc	40.28
Ptac0	M9+suc	53.96
Ptac0	M9+suc	2161.44
Ptac0	M9+suc	22.04
Ptac0	M9+suc	6.08
Ptac0	M9+suc	-7.6
Ptac0	M9+suc	17.48
Ptac0	M9+suc	-58.52
Ptac0	M9+suc	53.2
Ptac0	M9+suc	2.28
Ptac0	M9+suc	-25.08
Ptac0	M9+suc	104.12
Ptac0	M9+suc	12.16
Ptac0	M9+suc	66.88
Ptac0	M9+suc	-9.88
Ptac0	M9+suc	66.88
Ptac0	M9+suc	365.56
Ptac0	M9+suc	11.4
Ptac0	M9+suc	-6.08
Ptac0	M9+suc	128.44
Ptac0	M9+suc	858.04
Ptac0	M9+suc	8.36
Ptac0	M9+suc	-0.76
Ptac0	M9+suc	38.76
Ptac0	M9+suc	3309.8
Ptac0	M9+suc	-3.04
Ptac0	M9+suc	34.2
Ptac0	M9+suc	-1.52
Ptac0	M9+suc	55.48
Ptac0	M9+suc	23.56
Ptac0	M9+suc	47.88
Ptac0	M9+suc	20.52
Ptac0	M9+suc	23.56
Ptac0	M9+suc	51.68
Ptac0	M9+suc	-22.8
Ptac0	M9+suc	375.44
Ptac0	M9+suc	48.64
Ptac0	M9+suc	74.48
Ptac0	M9+suc	14.44
Ptac0	M9+suc	930.24
Ptac0	M9+suc	18.24
Ptac0	M9+suc	15.2
Ptac0	M9+suc	15.2
Ptac0	M9+suc	1.52
Ptac0	M9+suc	237.12
Ptac0	M9+suc	46.36
Ptac0	M9+suc	812.44
Ptac0	M9+suc	31.92
Ptac0	M9+suc	25.08
Ptac0	M9+suc	39.52
Ptac0	M9+suc	31.16
Ptac0	M9+suc	72.96
Ptac0	M9+suc	60.8
Ptac0	M9+suc	-6.08
Ptac0	M9+suc	26.6
Ptac0	M9+suc	31.16
Ptac0	M9+suc	42.56
Ptac0	M9+suc	36.48
Ptac0	M9+suc	49.4
Ptac0	M9+suc	16.72
Ptac0	M9+suc	34.96
Ptac0	M9+suc	6.84
Ptac0	M9+suc	-7.6
Ptac0	M9+suc	0.76
Ptac0	M9+suc	-13.68
Ptac0	M9+suc	79.8
Ptac0	M9+suc	-2.28
Ptac0	M9+suc	-33.44
Ptac0	M9+suc	121.6
Ptac0	M9+suc	9.12
Ptac0	M9+suc	-41.04
Ptac0	M9+suc	43.32
Ptac0	M9+suc	669.56
Ptac0	M9+suc	-13.68
Ptac0	M9+suc	628.52
Ptac0	M9+suc	924.92
Ptac0	M9+suc	-26.6
Ptac0	M9+suc	-11.4
Ptac0	M9+suc	10.64
Ptac0	M9+suc	78.28
Ptac0	M9+suc	37.24
Ptac0	M9+suc	63.84
Ptac0	M9+suc	54.72
Ptac0	M9+suc	9.88
Ptac0	M9+suc	-10.64
Ptac0	M9+suc	47.88
Ptac0	M9+suc	-31.16
Ptac0	M9+suc	9.88
Ptac0	M9+suc	27.36
Ptac0	M9+suc	47.12
Ptac0	M9+suc	0.76
Ptac0	M9+suc	2349.92
Ptac0	M9+suc	31.92
Ptac0	M9+suc	-11.4
Ptac0	M9+suc	-12.92
Ptac0	M9+suc	49.4
Ptac0	M9+suc	-15.96
Ptac0	M9+suc	25.84
Ptac0	M9+suc	46.36
Ptac0	M9+suc	1542.8
Ptac0	M9+suc	-9.88
Ptac0	M9+suc	3.8
Ptac0	M9+suc	2.28
Ptac0	M9+suc	-10.64
Ptac0	M9+suc	-16.72
Ptac0	M9+suc	-23.56
Ptac0	M9+suc	119.32
Ptac0	M9+suc	6.84
Ptac0	M9+suc	-36.48
Ptac0	M9+suc	77.52
Ptac0	M9+suc	33.44
Ptac0	M9+suc	44.84
Ptac0	M9+suc	38.76
Ptac0	M9+suc	2869.76
Ptac0	M9+suc	39.52
Ptac0	M9+suc	-11.4
Ptac0	M9+suc	73.72
Ptac0	M9+suc	453.72
Ptac0	M9+suc	2235.92
Ptac0	M9+suc	142.12
Ptac0	M9+suc	-13.68
Ptac0	M9+suc	-2.28
Ptac0	M9+suc	-48.64
Ptac0	M9+suc	4.56
Ptac0	M9+suc	9.12
Ptac0	M9+suc	22.8
Ptac0	M9+suc	-8.36
Ptac0	M9+suc	-9.88
Ptac0	M9+suc	49.4
Ptac0	M9+suc	26.6
Ptac0	M9+suc	83.6
Ptac0	M9+suc	148.2
Ptac0	M9+suc	77.52
Ptac0	M9+suc	27.36
Ptac0	M9+suc	85.88
Ptac0	M9+suc	19
Ptac0	M9+suc	55.48
Ptac0	M9+suc	-22.8
Ptac0	M9+suc	70.68
Ptac0	M9+suc	23.56
Ptac0	M9+suc	334.4
Ptac0	M9+suc	57.76
Ptac0	M9+suc	50.16
Ptac0	M9+suc	16.72
Ptac0	M9+suc	-1.52
Ptac0	M9+suc	-68.4
Ptac0	M9+suc	-3.8
Ptac0	M9+suc	53.96
Ptac0	M9+suc	234.08
Ptac0	M9+suc	65.36
Ptac0	M9+suc	42.56
Ptac0	M9+suc	17.48
Ptac0	M9+suc	-40.28
Ptac0	M9+suc	0.76
Ptac0	M9+suc	501.6
Ptac0	M9+suc	32.68
Ptac0	M9+suc	1855.92
Ptac0	M9+suc	-39.52
Ptac0	M9+suc	11.4
Ptac0	M9+suc	39.52
Ptac0	M9+suc	-36.48
Ptac0	M9+suc	28.12
Ptac0	M9+suc	18.24
Ptac0	M9+suc	-48.64
Ptac0	M9+suc	7.6
Ptac0	M9+suc	31.92
Ptac0	M9+suc	24.32
Ptac0	M9+suc	802.56
Ptac0	M9+suc	-12.92
Ptac0	M9+suc	38.76
Ptac0	M9+suc	-11.4
Ptac0	M9+suc	3.04
Ptac0	M9+suc	45.6
Ptac0	M9+suc	17.48
Ptac0	M9+suc	-19
Ptac0	M9+suc	506.16
Ptac0	M9+suc	63.08
Ptac0	M9+suc	34.2
Ptac0	M9+suc	26.6
Ptac0	M9+suc	444.6
Ptac0	M9+suc	20.52
Ptac0	M9+suc	60.04
Ptac0	M9+suc	593.56
Ptac0	M9+suc	-22.8
Ptac0	M9+suc	9.88
Ptac0	M9+suc	2048.96
Ptac0	M9+suc	-42.56
Ptac0	M9+suc	546.44
Ptac0	M9+suc	351.12
Ptac0	M9+suc	-33.44
Ptac0	M9+suc	-37.24
Ptac0	M9+suc	1318.6
Ptac0	M9+suc	12.16
Ptac0	M9+suc	52.44
Ptac0	M9+suc	13.68
Ptac0	M9+suc	81.32
Ptac0	M9+suc	-7.6
Ptac0	M9+suc	459.8
Ptac0	M9+suc	71.44
Ptac0	M9+suc	61.56
Ptac0	M9+suc	1845.28
Ptac0	M9+suc	37.24
Ptac0	M9+suc	7.6
Ptac0	M9+suc	31.92
Ptac0	M9+suc	-19
Ptac0	M9+suc	58.52
Ptac0	M9+suc	70.68
Ptac0	M9+suc	47.88
Ptac0	M9+suc	-6.08
Ptac0	M9+suc	27.36
Ptac0	M9+suc	7.6
Ptac0	M9+suc	21.28
Ptac0	M9+suc	509.96
Ptac0	M9+suc	-12.92
Ptac0	M9+suc	-25.08
Ptac0	M9+suc	41.04
Ptac0	M9+suc	-46.36
Ptac0	M9+suc	3.04
Ptac0	M9+suc	48.64
Ptac0	M9+suc	27.36
Ptac0	M9+suc	-41.04
Ptac0	M9+suc	68.4
Ptac0	M9+suc	39.52
Ptac0	M9+suc	31.16
Ptac0	M9+suc	50.16
Ptac0	M9+suc	-5.32
Ptac0	M9+suc	66.12
Ptac0	M9+suc	26.6
Ptac0	M9+suc	1375.6
Ptac0	M9+suc	-3.04
Ptac0	M9+suc	35.72
Ptac0	M9+suc	-6.84
Ptac0	M9+suc	17.48
Ptac0	M9+suc	-14.44
Ptac0	M9+suc	30.4
Ptac0	M9+suc	169.48
Ptac0	M9+suc	49.4
Ptac0	M9+suc	76.76
Ptac0	M9+suc	107.16
Ptac0	M9+suc	2.28
Ptac0	M9+suc	36.48
Ptac0	M9+suc	-26.6
Ptac0	M9+suc	59.28
Ptac0	M9+suc	620.16
Ptac0	M9+suc	-31.92
Ptac0	M9+suc	720.48
Ptac0	M9+suc	124.64
Ptac0	M9+suc	-17.48
Ptac0	M9+suc	4.56
Ptac0	M9+suc	-31.92
Ptac0	M9+suc	18.24
Ptac0	M9+suc	-6.84
Ptac0	M9+suc	889.2
Ptac0	M9+suc	-17.48
Ptac0	M9+suc	41.8
Ptac0	M9+suc	885.4
Ptac0	M9+suc	-5.32
Ptac0	M9+suc	54.72
[truncated: 628,001+ more rows]
