# Supplementary material for: Physics of swimming and its fitness cost determine strategies of bacterial investment in flagellar motility
Source: Nat Commun. 2025 Feb 18;16:1731. doi: 10.1038/s41467-025-56980-x (PMC11836070; doi:10.1038/s41467-025-56980-x)
Supplement: Supplementary file 7 — Source data file [file 41467_2025_56980_MOESM7_ESM.zip › Supplementary Fig.9.xlsx]

## Sheet: Supplementary Figure 9a
Strain	Culture	media	Blue.C.A(PfliC activity)
Ptac3	Batch	M9+glu	59.28
Ptac3	Batch	M9+glu	116.28
Ptac3	Batch	M9+glu	1304.92
Ptac3	Batch	M9+glu	-29.64
Ptac3	Batch	M9+glu	40.28
Ptac3	Batch	M9+glu	-46.36
Ptac3	Batch	M9+glu	-107.16
Ptac3	Batch	M9+glu	630.04
Ptac3	Batch	M9+glu	11.4
Ptac3	Batch	M9+glu	23.56
Ptac3	Batch	M9+glu	1003.96
Ptac3	Batch	M9+glu	753.16
Ptac3	Batch	M9+glu	-24.32
Ptac3	Batch	M9+glu	53.96
Ptac3	Batch	M9+glu	40.28
Ptac3	Batch	M9+glu	-32.68
Ptac3	Batch	M9+glu	224.96
Ptac3	Batch	M9+glu	22.8
Ptac3	Batch	M9+glu	374.68
Ptac3	Batch	M9+glu	49.4
Ptac3	Batch	M9+glu	766.84
Ptac3	Batch	M9+glu	40.28
Ptac3	Batch	M9+glu	1559.52
Ptac3	Batch	M9+glu	-20.52
Ptac3	Batch	M9+glu	-9.12
Ptac3	Batch	M9+glu	331.36
Ptac3	Batch	M9+glu	-47.88
Ptac3	Batch	M9+glu	1.52
Ptac3	Batch	M9+glu	2580.96
Ptac3	Batch	M9+glu	492.48
Ptac3	Batch	M9+glu	47.12
Ptac3	Batch	M9+glu	32.68
Ptac3	Batch	M9+glu	-6.84
Ptac3	Batch	M9+glu	880.08
Ptac3	Batch	M9+glu	0.76
Ptac3	Batch	M9+glu	36.48
Ptac3	Batch	M9+glu	458.28
Ptac3	Batch	M9+glu	7.6
Ptac3	Batch	M9+glu	90.44
Ptac3	Batch	M9+glu	26.6
Ptac3	Batch	M9+glu	-46.36
Ptac3	Batch	M9+glu	70.68
Ptac3	Batch	M9+glu	6.84
Ptac3	Batch	M9+glu	28.12
Ptac3	Batch	M9+glu	115.52
Ptac3	Batch	M9+glu	19
Ptac3	Batch	M9+glu	45.6
Ptac3	Batch	M9+glu	1271.48
Ptac3	Batch	M9+glu	28.12
Ptac3	Batch	M9+glu	-13.68
Ptac3	Batch	M9+glu	-28.88
Ptac3	Batch	M9+glu	10.64
Ptac3	Batch	M9+glu	2.28
Ptac3	Batch	M9+glu	600.4
Ptac3	Batch	M9+glu	103.36
Ptac3	Batch	M9+glu	53.2
Ptac3	Batch	M9+glu	2.28
Ptac3	Batch	M9+glu	15.96
Ptac3	Batch	M9+glu	28.12
Ptac3	Batch	M9+glu	-28.12
Ptac3	Batch	M9+glu	46.36
Ptac3	Batch	M9+glu	27.36
Ptac3	Batch	M9+glu	1791.32
Ptac3	Batch	M9+glu	41.04
Ptac3	Batch	M9+glu	3.8
Ptac3	Batch	M9+glu	38
Ptac3	Batch	M9+glu	12.92
Ptac3	Batch	M9+glu	2770.2
Ptac3	Batch	M9+glu	40.28
Ptac3	Batch	M9+glu	13.68
Ptac3	Batch	M9+glu	20.52
Ptac3	Batch	M9+glu	145.16
Ptac3	Batch	M9+glu	10.64
Ptac3	Batch	M9+glu	391.4
Ptac3	Batch	M9+glu	76.76
Ptac3	Batch	M9+glu	-1.52
Ptac3	Batch	M9+glu	25.08
Ptac3	Batch	M9+glu	177.08
Ptac3	Batch	M9+glu	7.6
Ptac3	Batch	M9+glu	1109.6
Ptac3	Batch	M9+glu	969
Ptac3	Batch	M9+glu	66.88
Ptac3	Batch	M9+glu	70.68
Ptac3	Batch	M9+glu	1610.44
Ptac3	Batch	M9+glu	123.12
Ptac3	Batch	M9+glu	4140.48
Ptac3	Batch	M9+glu	409.64
Ptac3	Batch	M9+glu	25.08
Ptac3	Batch	M9+glu	7.6
Ptac3	Batch	M9+glu	-0.76
Ptac3	Batch	M9+glu	2538.4
Ptac3	Batch	M9+glu	72.96
Ptac3	Batch	M9+glu	21.28
Ptac3	Batch	M9+glu	11.4
Ptac3	Batch	M9+glu	-30.4
Ptac3	Batch	M9+glu	-5.32
Ptac3	Batch	M9+glu	-1.52
Ptac3	Batch	M9+glu	-25.08
Ptac3	Batch	M9+glu	25.08
Ptac3	Batch	M9+glu	38.76
Ptac3	Batch	M9+glu	1260.84
Ptac3	Batch	M9+glu	-29.64
Ptac3	Batch	M9+glu	44.08
Ptac3	Batch	M9+glu	5.32
Ptac3	Batch	M9+glu	15.2
Ptac3	Batch	M9+glu	302.48
Ptac3	Batch	M9+glu	1049.56
Ptac3	Batch	M9+glu	186.96
Ptac3	Batch	M9+glu	47.12
Ptac3	Batch	M9+glu	-26.6
Ptac3	Batch	M9+glu	-12.92
Ptac3	Batch	M9+glu	1225.88
Ptac3	Batch	M9+glu	55.48
Ptac3	Batch	M9+glu	66.88
Ptac3	Batch	M9+glu	2671.4
Ptac3	Batch	M9+glu	50.92
Ptac3	Batch	M9+glu	27.36
Ptac3	Batch	M9+glu	15.96
Ptac3	Batch	M9+glu	1269.2
Ptac3	Batch	M9+glu	761.52
Ptac3	Batch	M9+glu	38.76
Ptac3	Batch	M9+glu	751.64
Ptac3	Batch	M9+glu	-22.04
Ptac3	Batch	M9+glu	-12.92
Ptac3	Batch	M9+glu	475
Ptac3	Batch	M9+glu	-19.76
Ptac3	Batch	M9+glu	22.04
Ptac3	Batch	M9+glu	247
Ptac3	Batch	M9+glu	72.2
Ptac3	Batch	M9+glu	3.04
Ptac3	Batch	M9+glu	-5.32
Ptac3	Batch	M9+glu	-13.68
Ptac3	Batch	M9+glu	67.64
Ptac3	Batch	M9+glu	21.28
Ptac3	Batch	M9+glu	38.76
Ptac3	Batch	M9+glu	14.44
Ptac3	Batch	M9+glu	-18.24
Ptac3	Batch	M9+glu	24.32
Ptac3	Batch	M9+glu	14.44
Ptac3	Batch	M9+glu	50.16
Ptac3	Batch	M9+glu	407.36
Ptac3	Batch	M9+glu	-9.88
Ptac3	Batch	M9+glu	63.84
Ptac3	Batch	M9+glu	-5.32
Ptac3	Batch	M9+glu	4.56
Ptac3	Batch	M9+glu	1.52
Ptac3	Batch	M9+glu	297.92
Ptac3	Batch	M9+glu	45.6
Ptac3	Batch	M9+glu	58.52
Ptac3	Batch	M9+glu	44.84
Ptac3	Batch	M9+glu	44.84
Ptac3	Batch	M9+glu	-9.12
Ptac3	Batch	M9+glu	-8.36
Ptac3	Batch	M9+glu	62.32
Ptac3	Batch	M9+glu	-6.84
Ptac3	Batch	M9+glu	-25.08
Ptac3	Batch	M9+glu	93.48
Ptac3	Batch	M9+glu	122.36
Ptac3	Batch	M9+glu	503.12
Ptac3	Batch	M9+glu	9.12
Ptac3	Batch	M9+glu	-46.36
Ptac3	Batch	M9+glu	5.32
Ptac3	Batch	M9+glu	138.32
Ptac3	Batch	M9+glu	-27.36
Ptac3	Batch	M9+glu	519.08
Ptac3	Batch	M9+glu	-2.28
Ptac3	Batch	M9+glu	36.48
Ptac3	Batch	M9+glu	75.24
Ptac3	Batch	M9+glu	71.44
Ptac3	Batch	M9+glu	440.8
Ptac3	Batch	M9+glu	1516.2
Ptac3	Batch	M9+glu	45.6
Ptac3	Batch	M9+glu	1002.44
Ptac3	Batch	M9+glu	224.2
Ptac3	Batch	M9+glu	28.12
Ptac3	Batch	M9+glu	-2.28
Ptac3	Batch	M9+glu	2742.08
Ptac3	Batch	M9+glu	-3.8
Ptac3	Batch	M9+glu	25.08
Ptac3	Batch	M9+glu	820.8
Ptac3	Batch	M9+glu	-44.08
Ptac3	Batch	M9+glu	29.64
Ptac3	Batch	M9+glu	1721.4
Ptac3	Batch	M9+glu	12.92
Ptac3	Batch	M9+glu	18.24
Ptac3	Batch	M9+glu	19.76
Ptac3	Batch	M9+glu	-57.76
Ptac3	Batch	M9+glu	-67.64
Ptac3	Batch	M9+glu	20.52
Ptac3	Batch	M9+glu	129.2
Ptac3	Batch	M9+glu	49.4
Ptac3	Batch	M9+glu	337.44
Ptac3	Batch	M9+glu	-12.16
Ptac3	Batch	M9+glu	22.04
Ptac3	Batch	M9+glu	61.56
Ptac3	Batch	M9+glu	-13.68
Ptac3	Batch	M9+glu	11.4
Ptac3	Batch	M9+glu	247
Ptac3	Batch	M9+glu	16.72
Ptac3	Batch	M9+glu	-41.04
Ptac3	Batch	M9+glu	-17.48
Ptac3	Batch	M9+glu	66.12
Ptac3	Batch	M9+glu	-13.68
Ptac3	Batch	M9+glu	32.68
Ptac3	Batch	M9+glu	27.36
Ptac3	Batch	M9+glu	294.12
Ptac3	Batch	M9+glu	145.16
Ptac3	Batch	M9+glu	519.08
Ptac3	Batch	M9+glu	-6.08
Ptac3	Batch	M9+glu	-15.96
Ptac3	Batch	M9+glu	91.96
Ptac3	Batch	M9+glu	49.4
Ptac3	Batch	M9+glu	181.64
Ptac3	Batch	M9+glu	4.56
Ptac3	Batch	M9+glu	32.68
Ptac3	Batch	M9+glu	348.08
Ptac3	Batch	M9+glu	31.92
Ptac3	Batch	M9+glu	-2.28
Ptac3	Batch	M9+glu	851.2
Ptac3	Batch	M9+glu	368.6
Ptac3	Batch	M9+glu	40.28
Ptac3	Batch	M9+glu	-1.52
Ptac3	Batch	M9+glu	9.88
Ptac3	Batch	M9+glu	2.28
Ptac3	Batch	M9+glu	1174.96
Ptac3	Batch	M9+glu	-12.16
Ptac3	Batch	M9+glu	271.32
Ptac3	Batch	M9+glu	50.92
Ptac3	Batch	M9+glu	22.04
Ptac3	Batch	M9+glu	415.72
Ptac3	Batch	M9+glu	0
Ptac3	Batch	M9+glu	-69.16
Ptac3	Batch	M9+glu	52.44
Ptac3	Batch	M9+glu	1.52
Ptac3	Batch	M9+glu	18.24
Ptac3	Batch	M9+glu	175.56
Ptac3	Batch	M9+glu	2804.4
Ptac3	Batch	M9+glu	6.84
Ptac3	Batch	M9+glu	1117.96
Ptac3	Batch	M9+glu	114.76
Ptac3	Batch	M9+glu	540.36
Ptac3	Batch	M9+glu	364.04
Ptac3	Batch	M9+glu	177.08
Ptac3	Batch	M9+glu	-6.84
Ptac3	Batch	M9+glu	-11.4
Ptac3	Batch	M9+glu	2290.64
Ptac3	Batch	M9+glu	26.6
Ptac3	Batch	M9+glu	58.52
Ptac3	Batch	M9+glu	445.36
Ptac3	Batch	M9+glu	-50.16
Ptac3	Batch	M9+glu	3.8
Ptac3	Batch	M9+glu	-43.32
Ptac3	Batch	M9+glu	323
Ptac3	Batch	M9+glu	4227.12
Ptac3	Batch	M9+glu	54.72
Ptac3	Batch	M9+glu	38.76
Ptac3	Batch	M9+glu	1895.44
Ptac3	Batch	M9+glu	16.72
Ptac3	Batch	M9+glu	-3.8
Ptac3	Batch	M9+glu	44.84
Ptac3	Batch	M9+glu	1680.36
Ptac3	Batch	M9+glu	19
Ptac3	Batch	M9+glu	4.56
Ptac3	Batch	M9+glu	646
Ptac3	Batch	M9+glu	40.28
Ptac3	Batch	M9+glu	-21.28
Ptac3	Batch	M9+glu	30.4
Ptac3	Batch	M9+glu	92.72
Ptac3	Batch	M9+glu	30.4
Ptac3	Batch	M9+glu	160.36
Ptac3	Batch	M9+glu	-19
Ptac3	Batch	M9+glu	69.92
Ptac3	Batch	M9+glu	13.68
Ptac3	Batch	M9+glu	402.04
Ptac3	Batch	M9+glu	3.04
Ptac3	Batch	M9+glu	1385.48
Ptac3	Batch	M9+glu	-84.36
Ptac3	Batch	M9+glu	629.28
Ptac3	Batch	M9+glu	48.64
Ptac3	Batch	M9+glu	82.08
Ptac3	Batch	M9+glu	41.8
Ptac3	Batch	M9+glu	1228.92
Ptac3	Batch	M9+glu	25.84
Ptac3	Batch	M9+glu	38.76
Ptac3	Batch	M9+glu	20.52
Ptac3	Batch	M9+glu	-7.6
Ptac3	Batch	M9+glu	-4.56
Ptac3	Batch	M9+glu	182.4
Ptac3	Batch	M9+glu	0
Ptac3	Batch	M9+glu	22.8
Ptac3	Batch	M9+glu	357.2
Ptac3	Batch	M9+glu	-63.08
Ptac3	Batch	M9+glu	2634.16
Ptac3	Batch	M9+glu	26.6
Ptac3	Batch	M9+glu	9.12
Ptac3	Batch	M9+glu	170.24
Ptac3	Batch	M9+glu	-3.8
Ptac3	Batch	M9+glu	36.48
Ptac3	Batch	M9+glu	9.12
Ptac3	Batch	M9+glu	49.4
Ptac3	Batch	M9+glu	52.44
Ptac3	Batch	M9+glu	42.56
Ptac3	Batch	M9+glu	-26.6
Ptac3	Batch	M9+glu	14.44
Ptac3	Batch	M9+glu	-31.92
Ptac3	Batch	M9+glu	50.16
Ptac3	Batch	M9+glu	18.24
Ptac3	Batch	M9+glu	36.48
Ptac3	Batch	M9+glu	70.68
Ptac3	Batch	M9+glu	95.76
Ptac3	Batch	M9+glu	-3.04
Ptac3	Batch	M9+glu	6.84
Ptac3	Batch	M9+glu	953.8
Ptac3	Batch	M9+glu	38
Ptac3	Batch	M9+glu	1.52
Ptac3	Batch	M9+glu	-3.04
Ptac3	Batch	M9+glu	-46.36
Ptac3	Batch	M9+glu	12.92
Ptac3	Batch	M9+glu	658.16
Ptac3	Batch	M9+glu	2046.68
Ptac3	Batch	M9+glu	9.12
Ptac3	Batch	M9+glu	120.08
Ptac3	Batch	M9+glu	-12.16
Ptac3	Batch	M9+glu	69.16
Ptac3	Batch	M9+glu	10.64
Ptac3	Batch	M9+glu	-25.08
Ptac3	Batch	M9+glu	16.72
Ptac3	Batch	M9+glu	61.56
Ptac3	Batch	M9+glu	667.28
Ptac3	Batch	M9+glu	2.28
Ptac3	Batch	M9+glu	-9.88
Ptac3	Batch	M9+glu	92.72
Ptac3	Batch	M9+glu	100.32
Ptac3	Batch	M9+glu	452.2
Ptac3	Batch	M9+glu	208.24
Ptac3	Batch	M9+glu	57.76
Ptac3	Batch	M9+glu	469.68
Ptac3	Batch	M9+glu	-3.04
Ptac3	Batch	M9+glu	513.76
Ptac3	Batch	M9+glu	54.72
Ptac3	Batch	M9+glu	-8.36
Ptac3	Batch	M9+glu	3.04
Ptac3	Batch	M9+glu	11.4
Ptac3	Batch	M9+glu	79.04
Ptac3	Batch	M9+glu	27.36
Ptac3	Batch	M9+glu	174.04
Ptac3	Batch	M9+glu	-32.68
Ptac3	Batch	M9+glu	2.28
Ptac3	Batch	M9+glu	12.16
Ptac3	Batch	M9+glu	950
Ptac3	Batch	M9+glu	-13.68
Ptac3	Batch	M9+glu	50.16
Ptac3	Batch	M9+glu	-5.32
Ptac3	Batch	M9+glu	413.44
Ptac3	Batch	M9+glu	52.44
Ptac3	Batch	M9+glu	598.12
Ptac3	Batch	M9+glu	192.28
Ptac3	Batch	M9+glu	67.64
Ptac3	Batch	M9+glu	-6.08
Ptac3	Batch	M9+glu	67.64
Ptac3	Batch	M9+glu	113.24
Ptac3	Batch	M9+glu	24.32
Ptac3	Batch	M9+glu	432.44
Ptac3	Batch	M9+glu	-54.72
Ptac3	Batch	M9+glu	35.72
Ptac3	Batch	M9+glu	-8.36
Ptac3	Batch	M9+glu	-3.8
Ptac3	Batch	M9+glu	22.8
Ptac3	Batch	M9+glu	22.8
Ptac3	Batch	M9+glu	0
Ptac3	Batch	M9+glu	-6.84
Ptac3	Batch	M9+glu	-2.28
Ptac3	Batch	M9+glu	2108.24
Ptac3	Batch	M9+glu	-41.04
Ptac3	Batch	M9+glu	10.64
Ptac3	Batch	M9+glu	18.24
Ptac3	Batch	M9+glu	20.52
Ptac3	Batch	M9+glu	53.2
Ptac3	Batch	M9+glu	-9.88
Ptac3	Batch	M9+glu	3.8
Ptac3	Batch	M9+glu	19.76
Ptac3	Batch	M9+glu	1003.96
Ptac3	Batch	M9+glu	81.32
Ptac3	Batch	M9+glu	21.28
Ptac3	Batch	M9+glu	7.6
Ptac3	Batch	M9+glu	38
Ptac3	Batch	M9+glu	3.04
Ptac3	Batch	M9+glu	100.32
Ptac3	Batch	M9+glu	5.32
Ptac3	Batch	M9+glu	45.6
Ptac3	Batch	M9+glu	47.88
Ptac3	Batch	M9+glu	8.36
Ptac3	Batch	M9+glu	844.36
Ptac3	Batch	M9+glu	-15.96
Ptac3	Batch	M9+glu	294.88
Ptac3	Batch	M9+glu	-3.04
Ptac3	Batch	M9+glu	34.96
Ptac3	Batch	M9+glu	-24.32
Ptac3	Batch	M9+glu	177.84
Ptac3	Batch	M9+glu	63.08
Ptac3	Batch	M9+glu	2922.2
Ptac3	Batch	M9+glu	208.24
Ptac3	Batch	M9+glu	0.76
Ptac3	Batch	M9+glu	-70.68
Ptac3	Batch	M9+glu	-29.64
Ptac3	Batch	M9+glu	-42.56
Ptac3	Batch	M9+glu	120.08
Ptac3	Batch	M9+glu	237.12
Ptac3	Batch	M9+glu	-38
Ptac3	Batch	M9+glu	430.16
Ptac3	Batch	M9+glu	3.04
Ptac3	Batch	M9+glu	378.48
Ptac3	Batch	M9+glu	2824.92
Ptac3	Batch	M9+glu	1099.72
Ptac3	Batch	M9+glu	39.52
Ptac3	Batch	M9+glu	42.56
Ptac3	Batch	M9+glu	-25.08
Ptac3	Batch	M9+glu	665
Ptac3	Batch	M9+glu	35.72
Ptac3	Batch	M9+glu	42.56
Ptac3	Batch	M9+glu	21.28
Ptac3	Batch	M9+glu	-33.44
Ptac3	Batch	M9+glu	-3.8
Ptac3	Batch	M9+glu	136.8
Ptac3	Batch	M9+glu	1180.28
Ptac3	Batch	M9+glu	-3.8
Ptac3	Batch	M9+glu	-20.52
Ptac3	Batch	M9+glu	10.64
Ptac3	Batch	M9+glu	72.96
Ptac3	Batch	M9+glu	185.44
Ptac3	Batch	M9+glu	9.88
Ptac3	Batch	M9+glu	19
Ptac3	Batch	M9+glu	45.6
Ptac3	Batch	M9+glu	53.96
Ptac3	Batch	M9+glu	41.04
Ptac3	Batch	M9+glu	-44.84
Ptac3	Batch	M9+glu	105.64
Ptac3	Batch	M9+glu	-22.04
Ptac3	Batch	M9+glu	25.84
Ptac3	Batch	M9+glu	69.92
Ptac3	Batch	M9+glu	-31.92
Ptac3	Batch	M9+glu	924.16
Ptac3	Batch	M9+glu	201.4
Ptac3	Batch	M9+glu	9.12
Ptac3	Batch	M9+glu	74.48
Ptac3	Batch	M9+glu	-25.84
Ptac3	Batch	M9+glu	19
Ptac3	Batch	M9+glu	90.44
Ptac3	Batch	M9+glu	-31.16
Ptac3	Batch	M9+glu	47.12
Ptac3	Batch	M9+glu	-35.72
Ptac3	Batch	M9+glu	3.04
Ptac3	Batch	M9+glu	-91.96
Ptac3	Batch	M9+glu	-17.48
Ptac3	Batch	M9+glu	-2.28
Ptac3	Batch	M9+glu	31.92
Ptac3	Batch	M9+glu	25.84
Ptac3	Batch	M9+glu	62.32
Ptac3	Batch	M9+glu	20.52
Ptac3	Batch	M9+glu	-9.88
Ptac3	Batch	M9+glu	3.8
Ptac3	Batch	M9+glu	473.48
Ptac3	Batch	M9+glu	7.6
Ptac3	Batch	M9+glu	1834.64
Ptac3	Batch	M9+glu	-9.88
Ptac3	Batch	M9+glu	713.64
Ptac3	Batch	M9+glu	29.64
Ptac3	Batch	M9+glu	79.04
Ptac3	Batch	M9+glu	13.68
Ptac3	Batch	M9+glu	218.12
Ptac3	Batch	M9+glu	56.24
Ptac3	Batch	M9+glu	2848.48
Ptac3	Batch	M9+glu	22.04
Ptac3	Batch	M9+glu	24.32
Ptac3	Batch	M9+glu	175.56
Ptac3	Batch	M9+glu	-6.08
Ptac3	Batch	M9+glu	991.04
Ptac3	Batch	M9+glu	1593.72
Ptac3	Batch	M9+glu	38
Ptac3	Batch	M9+glu	-3.8
Ptac3	Batch	M9+glu	-67.64
Ptac3	Batch	M9+glu	-18.24
Ptac3	Batch	M9+glu	405.84
Ptac3	Batch	M9+glu	1083
Ptac3	Batch	M9+glu	85.88
Ptac3	Batch	M9+glu	51.68
Ptac3	Batch	M9+glu	-11.4
Ptac3	Batch	M9+glu	57.76
Ptac3	Batch	M9+glu	-31.16
Ptac3	Batch	M9+glu	310.08
Ptac3	Batch	M9+glu	-58.52
Ptac3	Batch	M9+glu	80.56
Ptac3	Batch	M9+glu	883.12
Ptac3	Batch	M9+glu	60.8
Ptac3	Batch	M9+glu	38.76
Ptac3	Batch	M9+glu	8.36
Ptac3	Batch	M9+glu	139.84
Ptac3	Batch	M9+glu	-5.32
Ptac3	Batch	M9+glu	48.64
Ptac3	Batch	M9+glu	25.84
Ptac3	Batch	M9+glu	240.92
Ptac3	Batch	M9+glu	0
Ptac3	Batch	M9+glu	29.64
Ptac3	Batch	M9+glu	2209.32
Ptac3	Batch	M9+glu	173.28
Ptac3	Batch	M9+glu	2.28
Ptac3	Batch	M9+glu	392.92
Ptac3	Batch	M9+glu	3.04
Ptac3	Batch	M9+glu	-19
Ptac3	Batch	M9+glu	-62.32
Ptac3	Batch	M9+glu	10.64
Ptac3	Batch	M9+glu	-31.16
Ptac3	Batch	M9+glu	24.32
Ptac3	Batch	M9+glu	41.8
Ptac3	Batch	M9+glu	-47.12
Ptac3	Batch	M9+glu	88.16
Ptac3	Batch	M9+glu	716.68
Ptac3	Batch	M9+glu	58.52
Ptac3	Batch	M9+glu	649.04
Ptac3	Batch	M9+glu	1241.08
Ptac3	Batch	M9+glu	713.64
Ptac3	Batch	M9+glu	165.68
Ptac3	Batch	M9+glu	55.48
Ptac3	Batch	M9+glu	-31.16
Ptac3	Batch	M9+glu	60.8
Ptac3	Batch	M9+glu	62.32
Ptac3	Batch	M9+glu	-20.52
Ptac3	Batch	M9+glu	30.4
Ptac3	Batch	M9+glu	29.64
Ptac3	Batch	M9+glu	29.64
Ptac3	Batch	M9+glu	25.08
Ptac3	Batch	M9+glu	1507.84
Ptac3	Batch	M9+glu	95.76
Ptac3	Batch	M9+glu	15.2
Ptac3	Batch	M9+glu	55.48
Ptac3	Batch	M9+glu	-22.04
Ptac3	Batch	M9+glu	-3.04
Ptac3	Batch	M9+glu	0
Ptac3	Batch	M9+glu	25.08
Ptac3	Batch	M9+glu	512.24
Ptac3	Batch	M9+glu	753.16
Ptac3	Batch	M9+glu	1982.84
Ptac3	Batch	M9+glu	-41.04
Ptac3	Batch	M9+glu	2791.48
Ptac3	Batch	M9+glu	15.2
Ptac3	Batch	M9+glu	1493.4
Ptac3	Batch	M9+glu	-2.28
Ptac3	Batch	M9+glu	37.24
Ptac3	Batch	M9+glu	437.76
Ptac3	Batch	M9+glu	17.48
Ptac3	Batch	M9+glu	2876.6
Ptac3	Batch	M9+glu	-8.36
Ptac3	Batch	M9+glu	2.28
Ptac3	Batch	M9+glu	19
Ptac3	Batch	M9+glu	1640.08
Ptac3	Batch	M9+glu	-93.48
Ptac3	Batch	M9+glu	-36.48
Ptac3	Batch	M9+glu	-10.64
Ptac3	Batch	M9+glu	-44.84
Ptac3	Batch	M9+glu	45.6
Ptac3	Batch	M9+glu	-9.88
Ptac3	Batch	M9+glu	72.2
Ptac3	Batch	M9+glu	-47.88
Ptac3	Batch	M9+glu	0.76
Ptac3	Batch	M9+glu	62.32
Ptac3	Batch	M9+glu	60.04
Ptac3	Batch	M9+glu	0
Ptac3	Batch	M9+glu	-25.84
Ptac3	Batch	M9+glu	22.8
Ptac3	Batch	M9+glu	2271.64
Ptac3	Batch	M9+glu	-1.52
Ptac3	Batch	M9+glu	25.08
Ptac3	Batch	M9+glu	-50.16
Ptac3	Batch	M9+glu	15.96
Ptac3	Batch	M9+glu	-8.36
Ptac3	Batch	M9+glu	508.44
Ptac3	Batch	M9+glu	17.48
Ptac3	Batch	M9+glu	46.36
Ptac3	Batch	M9+glu	1972.96
Ptac3	Batch	M9+glu	745.56
Ptac3	Batch	M9+glu	3.8
Ptac3	Batch	M9+glu	160.36
Ptac3	Batch	M9+glu	0.76
Ptac3	Batch	M9+glu	383.8
Ptac3	Batch	M9+glu	194.56
Ptac3	Batch	M9+glu	114
Ptac3	Batch	M9+glu	19.76
Ptac3	Batch	M9+glu	40.28
Ptac3	Batch	M9+glu	-14.44
Ptac3	Batch	M9+glu	-32.68
Ptac3	Batch	M9+glu	195.32
Ptac3	Batch	M9+glu	288.8
Ptac3	Batch	M9+glu	-9.12
Ptac3	Batch	M9+glu	63.08
Ptac3	Batch	M9+glu	42.56
Ptac3	Batch	M9+glu	2055.04
Ptac3	Batch	M9+glu	75.24
Ptac3	Batch	M9+glu	12.16
Ptac3	Batch	M9+glu	51.68
Ptac3	Batch	M9+glu	148.96
Ptac3	Batch	M9+glu	53.96
Ptac3	Batch	M9+glu	274.36
Ptac3	Batch	M9+glu	432.44
Ptac3	Batch	M9+glu	-7.6
Ptac3	Batch	M9+glu	3494.48
Ptac3	Batch	M9+glu	38
Ptac3	Batch	M9+glu	186.2
Ptac3	Batch	M9+glu	38.76
Ptac3	Batch	M9+glu	-3.8
Ptac3	Batch	M9+glu	728.08
Ptac3	Batch	M9+glu	86.64
Ptac3	Batch	M9+glu	-87.4
Ptac3	Batch	M9+glu	20.52
Ptac3	Batch	M9+glu	6.84
Ptac3	Batch	M9+glu	687.04
Ptac3	Batch	M9+glu	109.44
Ptac3	Batch	M9+glu	20.52
Ptac3	Batch	M9+glu	43.32
Ptac3	Batch	M9+glu	905.16
Ptac3	Batch	M9+glu	18.24
Ptac3	Batch	M9+glu	9.12
Ptac3	Batch	M9+glu	-17.48
Ptac3	Batch	M9+glu	48.64
Ptac3	Batch	M9+glu	1130.12
Ptac3	Batch	M9+glu	59.28
Ptac3	Batch	M9+glu	-7.6
Ptac3	Batch	M9+glu	-19.76
Ptac3	Batch	M9+glu	62.32
Ptac3	Batch	M9+glu	51.68
Ptac3	Batch	M9+glu	25.84
Ptac3	Batch	M9+glu	1267.68
Ptac3	Batch	M9+glu	79.04
Ptac3	Batch	M9+glu	35.72
Ptac3	Batch	M9+glu	25.84
Ptac3	Batch	M9+glu	11.4
Ptac3	Batch	M9+glu	-8.36
Ptac3	Batch	M9+glu	21.28
Ptac3	Batch	M9+glu	63.84
Ptac3	Batch	M9+glu	-30.4
Ptac3	Batch	M9+glu	28.88
Ptac3	Batch	M9+glu	412.68
Ptac3	Batch	M9+glu	85.12
Ptac3	Batch	M9+glu	1.52
Ptac3	Batch	M9+glu	57.76
Ptac3	Batch	M9+glu	30.4
Ptac3	Batch	M9+glu	-27.36
Ptac3	Batch	M9+glu	3623.68
Ptac3	Batch	M9+glu	96.52
Ptac3	Batch	M9+glu	32.68
Ptac3	Batch	M9+glu	-24.32
Ptac3	Batch	M9+glu	25.08
Ptac3	Batch	M9+glu	167.2
Ptac3	Batch	M9+glu	38.76
Ptac3	Batch	M9+glu	-10.64
Ptac3	Batch	M9+glu	620.92
Ptac3	Batch	M9+glu	-11.4
Ptac3	Batch	M9+glu	62.32
Ptac3	Batch	M9+glu	725.8
Ptac3	Batch	M9+glu	3.8
Ptac3	Batch	M9+glu	-38.76
Ptac3	Batch	M9+glu	-33.44
Ptac3	Batch	M9+glu	38
Ptac3	Batch	M9+glu	427.12
Ptac3	Batch	M9+glu	32.68
Ptac3	Batch	M9+glu	19.76
Ptac3	Batch	M9+glu	832.2
Ptac3	Batch	M9+glu	-3.8
Ptac3	Batch	M9+glu	99.56
Ptac3	Batch	M9+glu	209
Ptac3	Batch	M9+glu	58.52
Ptac3	Batch	M9+glu	23.56
Ptac3	Batch	M9+glu	82.08
Ptac3	Batch	M9+glu	15.2
Ptac3	Batch	M9+glu	1061.72
Ptac3	Batch	M9+glu	46.36
Ptac3	Batch	M9+glu	88.92
Ptac3	Batch	M9+glu	443.84
Ptac3	Batch	M9+glu	1134.68
Ptac3	Batch	M9+glu	44.08
Ptac3	Batch	M9+glu	2251.88
Ptac3	Batch	M9+glu	84.36
Ptac3	Batch	M9+glu	57.76
Ptac3	Batch	M9+glu	15.2
Ptac3	Batch	M9+glu	88.16
Ptac3	Batch	M9+glu	2.28
Ptac3	Batch	M9+glu	33.44
Ptac3	Batch	M9+glu	54.72
Ptac3	Batch	M9+glu	858.04
Ptac3	Batch	M9+glu	481.84
Ptac3	Batch	M9+glu	-6.84
Ptac3	Batch	M9+glu	1282.88
Ptac3	Batch	M9+glu	15.96
Ptac3	Batch	M9+glu	87.4
Ptac3	Batch	M9+glu	1731.28
Ptac3	Batch	M9+glu	101.84
Ptac3	Batch	M9+glu	-3.04
Ptac3	Batch	M9+glu	367.08
Ptac3	Batch	M9+glu	170.24
Ptac3	Batch	M9+glu	34.96
Ptac3	Batch	M9+glu	40.28
Ptac3	Batch	M9+glu	250.8
Ptac3	Batch	M9+glu	944.68
Ptac3	Batch	M9+glu	310.08
Ptac3	Batch	M9+glu	2.28
Ptac3	Batch	M9+glu	82.08
Ptac3	Batch	M9+glu	-36.48
Ptac3	Batch	M9+glu	13.68
Ptac3	Batch	M9+glu	1763.2
Ptac3	Batch	M9+glu	17.48
Ptac3	Batch	M9+glu	6.84
Ptac3	Batch	M9+glu	74.48
Ptac3	Batch	M9+glu	-38.76
Ptac3	Batch	M9+glu	35.72
Ptac3	Batch	M9+glu	-11.4
Ptac3	Batch	M9+glu	50.16
Ptac3	Batch	M9+glu	-47.88
Ptac3	Batch	M9+glu	200.64
Ptac3	Batch	M9+glu	265.24
Ptac3	Batch	M9+glu	-29.64
Ptac3	Batch	M9+glu	1512.4
Ptac3	Batch	M9+glu	-10.64
Ptac3	Batch	M9+glu	46.36
Ptac3	Batch	M9+glu	2587.8
Ptac3	Batch	M9+glu	44.08
Ptac3	Batch	M9+glu	211.28
Ptac3	Batch	M9+glu	731.12
Ptac3	Batch	M9+glu	41.04
Ptac3	Batch	M9+glu	72.2
Ptac3	Batch	M9+glu	408.88
Ptac3	Batch	M9+glu	204.44
Ptac3	Batch	M9+glu	-27.36
Ptac3	Batch	M9+glu	38.76
Ptac3	Batch	M9+glu	-25.08
Ptac3	Batch	M9+glu	12.92
Ptac3	Batch	M9+glu	-49.4
Ptac3	Batch	M9+glu	-9.12
Ptac3	Batch	M9+glu	25.84
Ptac3	Batch	M9+glu	-80.56
Ptac3	Batch	M9+glu	178.6
Ptac3	Batch	M9+glu	60.8
Ptac3	Batch	M9+glu	5.32
Ptac3	Batch	M9+glu	92.72
Ptac3	Batch	M9+glu	34.96
Ptac3	Batch	M9+glu	259.16
Ptac3	Batch	M9+glu	-38.76
Ptac3	Batch	M9+glu	1873.4
Ptac3	Batch	M9+glu	8.36
Ptac3	Batch	M9+glu	-14.44
Ptac3	Batch	M9+glu	15.2
Ptac3	Batch	M9+glu	300.96
Ptac3	Batch	M9+glu	280.44
Ptac3	Batch	M9+glu	25.08
Ptac3	Batch	M9+glu	-7.6
Ptac3	Batch	M9+glu	-23.56
Ptac3	Batch	M9+glu	709.84
Ptac3	Batch	M9+glu	-34.2
Ptac3	Batch	M9+glu	492.48
Ptac3	Batch	M9+glu	386.08
Ptac3	Batch	M9+glu	96.52
Ptac3	Batch	M9+glu	269.8
Ptac3	Batch	M9+glu	114
Ptac3	Batch	M9+glu	61.56
Ptac3	Batch	M9+glu	-41.04
Ptac3	Batch	M9+glu	34.96
Ptac3	Batch	M9+glu	198.36
Ptac3	Batch	M9+glu	-14.44
Ptac3	Batch	M9+glu	14.44
Ptac3	Batch	M9+glu	0
Ptac3	Batch	M9+glu	187.72
Ptac3	Batch	M9+glu	120.84
Ptac3	Batch	M9+glu	-34.96
Ptac3	Batch	M9+glu	24.32
Ptac3	Batch	M9+glu	569.24
Ptac3	Batch	M9+glu	-15.2
Ptac3	Batch	M9+glu	-51.68
Ptac3	Batch	M9+glu	-8.36
Ptac3	Batch	M9+glu	-18.24
Ptac3	Batch	M9+glu	-43.32
Ptac3	Batch	M9+glu	31.92
Ptac3	Batch	M9+glu	-44.08
Ptac3	Batch	M9+glu	27.36
Ptac3	Batch	M9+glu	335.92
Ptac3	Batch	M9+glu	1.52
Ptac3	Batch	M9+glu	365.56
Ptac3	Batch	M9+glu	-11.4
Ptac3	Batch	M9+glu	58.52
Ptac3	Batch	M9+glu	408.12
Ptac3	Batch	M9+glu	1783.72
Ptac3	Batch	M9+glu	54.72
Ptac3	Batch	M9+glu	28.88
Ptac3	Batch	M9+glu	136.8
Ptac3	Batch	M9+glu	-40.28
Ptac3	Batch	M9+glu	45.6
Ptac3	Batch	M9+glu	-6.84
Ptac3	Batch	M9+glu	32.68
Ptac3	Batch	M9+glu	12.92
Ptac3	Batch	M9+glu	287.28
Ptac3	Batch	M9+glu	-17.48
Ptac3	Batch	M9+glu	2530.8
Ptac3	Batch	M9+glu	-9.12
Ptac3	Batch	M9+glu	9.88
Ptac3	Batch	M9+glu	6.08
Ptac3	Batch	M9+glu	-45.6
Ptac3	Batch	M9+glu	27.36
Ptac3	Batch	M9+glu	19.76
Ptac3	Batch	M9+glu	1618.04
Ptac3	Batch	M9+glu	636.88
Ptac3	Batch	M9+glu	25.08
Ptac3	Batch	M9+glu	814.72
Ptac3	Batch	M9+glu	1263.12
Ptac3	Batch	M9+glu	-38
Ptac3	Batch	M9+glu	87.4
Ptac3	Batch	M9+glu	1012.32
Ptac3	Batch	M9+glu	354.16
Ptac3	Batch	M9+glu	161.88
Ptac3	Batch	M9+glu	67.64
Ptac3	Batch	M9+glu	-10.64
Ptac3	Batch	M9+glu	4.56
Ptac3	Batch	M9+glu	0.76
Ptac3	Batch	M9+glu	-20.52
Ptac3	Batch	M9+glu	-55.48
Ptac3	Batch	M9+glu	3530.2
Ptac3	Batch	M9+glu	95
Ptac3	Batch	M9+glu	-12.92
Ptac3	Batch	M9+glu	41.04
Ptac3	Batch	M9+glu	1407.52
Ptac3	Batch	M9+glu	1127.84
Ptac3	Batch	M9+glu	0.76
Ptac3	Batch	M9+glu	177.08
Ptac3	Batch	M9+glu	44.08
Ptac3	Batch	M9+glu	9.12
Ptac3	Batch	M9+glu	36.48
Ptac3	Batch	M9+glu	2377.28
Ptac3	Batch	M9+glu	-5.32
Ptac3	Batch	M9+glu	69.92
Ptac3	Batch	M9+glu	0.76
Ptac3	Batch	M9+glu	53.96
Ptac3	Batch	M9+glu	88.16
Ptac3	Batch	M9+glu	717.44
Ptac3	Batch	M9+glu	-36.48
Ptac3	Batch	M9+glu	2.28
Ptac3	Batch	M9+glu	19
Ptac3	Batch	M9+glu	-9.88
Ptac3	Batch	M9+glu	30.4
Ptac3	Batch	M9+glu	21.28
Ptac3	Batch	M9+glu	12.92
Ptac3	Batch	M9+glu	1649.96
Ptac3	Batch	M9+glu	12.16
Ptac3	Batch	M9+glu	51.68
Ptac3	Batch	M9+glu	18.24
Ptac3	Batch	M9+glu	48.64
Ptac3	Batch	M9+glu	33.44
Ptac3	Batch	M9+glu	463.6
Ptac3	Batch	M9+glu	943.92
Ptac3	Batch	M9+glu	101.08
Ptac3	Batch	M9+glu	669.56
Ptac3	Batch	M9+glu	3.04
Ptac3	Batch	M9+glu	1403.72
Ptac3	Batch	M9+glu	224.96
Ptac3	Batch	M9+glu	16.72
Ptac3	Batch	M9+glu	39.52
Ptac3	Batch	M9+glu	606.48
Ptac3	Batch	M9+glu	53.2
Ptac3	Batch	M9+glu	605.72
Ptac3	Batch	M9+glu	-24.32
Ptac3	Batch	M9+glu	340.48
Ptac3	Batch	M9+glu	1268.44
Ptac3	Batch	M9+glu	90.44
Ptac3	Batch	M9+glu	38.76
Ptac3	Batch	M9+glu	17.48
Ptac3	Batch	M9+glu	204.44
Ptac3	Batch	M9+glu	20.52
Ptac3	Batch	M9+glu	48.64
Ptac3	Batch	M9+glu	-44.08
Ptac3	Batch	M9+glu	-57
Ptac3	Batch	M9+glu	189.24
Ptac3	Batch	M9+glu	1470.6
Ptac3	Batch	M9+glu	156.56
Ptac3	Batch	M9+glu	6.08
Ptac3	Batch	M9+glu	21.28
Ptac3	Batch	M9+glu	66.12
Ptac3	Batch	M9+glu	78.28
Ptac3	Batch	M9+glu	94.24
Ptac3	Batch	M9+glu	23.56
Ptac3	Batch	M9+glu	425.6
Ptac3	Batch	M9+glu	44.08
Ptac3	Batch	M9+glu	266
Ptac3	Batch	M9+glu	-20.52
Ptac3	Batch	M9+glu	238.64
Ptac3	Batch	M9+glu	60.04
Ptac3	Batch	M9+glu	-49.4
Ptac3	Batch	M9+glu	38.76
Ptac3	Batch	M9+glu	-41.04
Ptac3	Batch	M9+glu	83.6
Ptac3	Batch	M9+glu	-6.84
Ptac3	Batch	M9+glu	40.28
Ptac3	Batch	M9+glu	-15.2
Ptac3	Batch	M9+glu	-12.92
Ptac3	Batch	M9+glu	102.6
Ptac3	Batch	M9+glu	-8.36
Ptac3	Batch	M9+glu	24.32
Ptac3	Batch	M9+glu	653.6
Ptac3	Batch	M9+glu	63.84
Ptac3	Batch	M9+glu	53.96
Ptac3	Batch	M9+glu	54.72
Ptac3	Batch	M9+glu	33.44
Ptac3	Batch	M9+glu	221.16
Ptac3	Batch	M9+glu	50.92
Ptac3	Batch	M9+glu	57
Ptac3	Batch	M9+glu	145.92
Ptac3	Batch	M9+glu	28.88
Ptac3	Batch	M9+glu	45.6
Ptac3	Batch	M9+glu	316.16
Ptac3	Batch	M9+glu	25.08
Ptac3	Batch	M9+glu	-23.56
Ptac3	Batch	M9+glu	47.12
Ptac3	Batch	M9+glu	9.88
Ptac3	Batch	M9+glu	15.96
Ptac3	Batch	M9+glu	22.8
Ptac3	Batch	M9+glu	68.4
Ptac3	Batch	M9+glu	-3.04
Ptac3	Batch	M9+glu	53.96
Ptac3	Batch	M9+glu	374.68
Ptac3	Batch	M9+glu	76.76
Ptac3	Batch	M9+glu	44.08
Ptac3	Batch	M9+glu	28.88
Ptac3	Batch	M9+glu	27.36
Ptac3	Batch	M9+glu	28.88
Ptac3	Batch	M9+glu	28.12
Ptac3	Batch	M9+glu	-22.04
Ptac3	Batch	M9+glu	-34.2
Ptac3	Batch	M9+glu	71.44
Ptac3	Batch	M9+glu	20.52
Ptac3	Batch	M9+glu	45.6
Ptac3	Batch	M9+glu	509.2
Ptac3	Batch	M9+glu	-3.8
Ptac3	Batch	M9+glu	1522.28
Ptac3	Batch	M9+glu	-10.64
Ptac3	Batch	M9+glu	1204.6
Ptac3	Batch	M9+glu	1955.48
Ptac3	Batch	M9+glu	78.28
Ptac3	Batch	M9+glu	1665.92
Ptac3	Batch	M9+glu	1149.88
Ptac3	Batch	M9+glu	48.64
Ptac3	Batch	M9+glu	884.64
Ptac3	Batch	M9+glu	7.6
Ptac3	Batch	M9+glu	41.04
Ptac3	Batch	M9+glu	75.24
Ptac3	Batch	M9+glu	33.44
Ptac3	Batch	M9+glu	-56.24
Ptac3	Batch	M9+glu	9.12
Ptac3	Batch	M9+glu	56.24
Ptac3	Batch	M9+glu	-19.76
Ptac3	Batch	M9+glu	0.76
Ptac3	Batch	M9+glu	25.84
Ptac3	Batch	M9+glu	1020.68
Ptac3	Batch	M9+glu	10.64
Ptac3	Batch	M9+glu	5893.04
Ptac3	Batch	M9+glu	43.32
Ptac3	Batch	M9+glu	28.88
Ptac3	Batch	M9+glu	95
Ptac3	Batch	M9+glu	5.32
Ptac3	Batch	M9+glu	2419.08
Ptac3	Batch	M9+glu	-35.72
Ptac3	Batch	M9+glu	10.64
Ptac3	Batch	M9+glu	-50.16
Ptac3	Batch	M9+glu	56.24
Ptac3	Batch	M9+glu	127.68
Ptac3	Batch	M9+glu	-9.12
Ptac3	Batch	M9+glu	1209.92
Ptac3	Batch	M9+glu	36.48
Ptac3	Batch	M9+glu	-44.08
Ptac3	Batch	M9+glu	-0.76
Ptac3	Batch	M9+glu	-10.64
Ptac3	Batch	M9+glu	11.4
Ptac3	Batch	M9+glu	1674.28
Ptac3	Batch	M9+glu	-15.96
Ptac3	Batch	M9+glu	1.52
Ptac3	Batch	M9+glu	15.96
Ptac3	Batch	M9+glu	427.88
Ptac3	Batch	M9+glu	69.92
Ptac3	Batch	M9+glu	490.2
Ptac3	Batch	M9+glu	-6.84
Ptac3	Batch	M9+glu	95
Ptac3	Batch	M9+glu	88.92
Ptac3	Batch	M9+glu	1201.56
Ptac3	Batch	M9+glu	-47.12
Ptac3	Batch	M9+glu	193.8
Ptac3	Batch	M9+glu	150.48
Ptac3	Batch	M9+glu	25.08
Ptac3	Batch	M9+glu	303.24
Ptac3	Batch	M9+glu	103.36
Ptac3	Batch	M9+glu	157.32
Ptac3	Batch	M9+glu	-15.96
Ptac3	Batch	M9+glu	8.36
Ptac3	Batch	M9+glu	1001.68
Ptac3	Batch	M9+glu	1604.36
Ptac3	Batch	M9+glu	53.2
Ptac3	Batch	M9+glu	65.36
Ptac3	Batch	M9+glu	23.56
Ptac3	Batch	M9+glu	-25.08
Ptac3	Batch	M9+glu	-20.52
Ptac3	Batch	M9+glu	128.44
Ptac3	Batch	M9+glu	2557.4
Ptac3	Batch	M9+glu	-17.48
Ptac3	Batch	M9+glu	33.44
Ptac3	Batch	M9+glu	17.48
Ptac3	Batch	M9+glu	-10.64
Ptac3	Batch	M9+glu	4.56
Ptac3	Batch	M9+glu	899.08
Ptac3	Batch	M9+glu	60.8
Ptac3	Batch	M9+glu	-9.88
Ptac3	Batch	M9+glu	12.16
Ptac3	Batch	M9+glu	-62.32
Ptac3	Batch	M9+glu	235.6
Ptac3	Batch	M9+glu	848.92
Ptac3	Batch	M9+glu	-14.44
Ptac3	Batch	M9+glu	-11.4
Ptac3	Batch	M9+glu	26.6
Ptac3	Batch	M9+glu	83.6
Ptac3	Batch	M9+glu	112.48
Ptac3	Batch	M9+glu	-11.4
Ptac3	Batch	M9+glu	473.48
Ptac3	Batch	M9+glu	35.72
Ptac3	Batch	M9+glu	-5.32
Ptac3	Batch	M9+glu	112.48
Ptac3	Batch	M9+glu	-53.96
Ptac3	Batch	M9+glu	17.48
Ptac3	Batch	M9+glu	784.32
Ptac3	Batch	M9+glu	2137.88
Ptac3	Batch	M9+glu	88.16
Ptac3	Batch	M9+glu	-9.12
Ptac3	Batch	M9+glu	-23.56
Ptac3	Batch	M9+glu	440.8
Ptac3	Batch	M9+glu	70.68
Ptac3	Batch	M9+glu	22.04
Ptac3	Batch	M9+glu	1197
Ptac3	Batch	M9+glu	604.2
Ptac3	Batch	M9+glu	26.6
Ptac3	Batch	M9+glu	42.56
Ptac3	Batch	M9+glu	1123.28
Ptac3	Batch	M9+glu	61.56
Ptac3	Batch	M9+glu	1811.84
Ptac3	Batch	M9+glu	41.8
Ptac3	Batch	M9+glu	38
Ptac3	Batch	M9+glu	15.2
Ptac3	Batch	M9+glu	31.92
Ptac3	Batch	M9+glu	31.16
Ptac3	Batch	M9+glu	19.76
Ptac3	Batch	M9+glu	25.84
Ptac3	Batch	M9+glu	-36.48
Ptac3	Batch	M9+glu	38
Ptac3	Batch	M9+glu	60.8
Ptac3	Batch	M9+glu	53.2
Ptac3	Batch	M9+glu	34.96
Ptac3	Batch	M9+glu	43.32
Ptac3	Batch	M9+glu	142.88
Ptac3	Batch	M9+glu	33.44
Ptac3	Batch	M9+glu	-21.28
Ptac3	Batch	M9+glu	1028.28
Ptac3	Batch	M9+glu	50.92
Ptac3	Batch	M9+glu	1051.08
Ptac3	Batch	M9+glu	65.36
Ptac3	Batch	M9+glu	602.68
Ptac3	Batch	M9+glu	935.56
Ptac3	Batch	M9+glu	941.64
Ptac3	Batch	M9+glu	43.32
Ptac3	Batch	M9+glu	-23.56
Ptac3	Batch	M9+glu	1130.88
Ptac3	Batch	M9+glu	2599.2
Ptac3	Batch	M9+glu	26.6
Ptac3	Batch	M9+glu	31.16
Ptac3	Batch	M9+glu	55.48
Ptac3	Batch	M9+glu	82.84
Ptac3	Batch	M9+glu	938.6
Ptac3	Batch	M9+glu	43.32
Ptac3	Batch	M9+glu	28.88
Ptac3	Batch	M9+glu	923.4
Ptac3	Batch	M9+glu	4.56
Ptac3	Batch	M9+glu	-12.16
Ptac3	Batch	M9+glu	-15.96
Ptac3	Batch	M9+glu	813.96
Ptac3	Batch	M9+glu	2113.56
Ptac3	Batch	M9+glu	76
Ptac3	Batch	M9+glu	1147.6
Ptac3	Batch	M9+glu	49.4
Ptac3	Batch	M9+glu	60.04
Ptac3	Batch	M9+glu	87.4
Ptac3	Batch	M9+glu	-3.04
Ptac3	Batch	M9+glu	18.24
Ptac3	Batch	M9+glu	69.92
Ptac3	Batch	M9+glu	-57
Ptac3	Batch	M9+glu	370.12
Ptac3	Batch	M9+glu	978.12
Ptac3	Batch	M9+glu	1025.24
Ptac3	Batch	M9+glu	53.96
Ptac3	Batch	M9+glu	-11.4
Ptac3	Batch	M9+glu	14.44
Ptac3	Batch	M9+glu	1017.64
Ptac3	Batch	M9+glu	-19.76
Ptac3	Batch	M9+glu	-70.68
Ptac3	Batch	M9+glu	-3.04
Ptac3	Batch	M9+glu	32.68
Ptac3	Batch	M9+glu	95
Ptac3	Batch	M9+glu	858.8
Ptac3	Batch	M9+glu	95.76
Ptac3	Batch	M9+glu	3.04
Ptac3	Batch	M9+glu	1353.56
Ptac3	Batch	M9+glu	13.68
Ptac3	Batch	M9+glu	8.36
Ptac3	Batch	M9+glu	145.92
Ptac3	Batch	M9+glu	8.36
Ptac3	Batch	M9+glu	50.92
Ptac3	Batch	M9+glu	-39.52
Ptac3	Batch	M9+glu	35.72
Ptac3	Batch	M9+glu	35.72
Ptac3	Batch	M9+glu	-17.48
Ptac3	Batch	M9+glu	61.56
Ptac3	Batch	M9+glu	24.32
Ptac3	Batch	M9+glu	19
Ptac3	Batch	M9+glu	34.96
Ptac3	Batch	M9+glu	11.4
Ptac3	Batch	M9+glu	41.8
Ptac3	Batch	M9+glu	1602.84
Ptac3	Batch	M9+glu	-11.4
Ptac3	Batch	M9+glu	405.84
Ptac3	Batch	M9+glu	-29.64
Ptac3	Batch	M9+glu	467.4
Ptac3	Batch	M9+glu	82.84
Ptac3	Batch	M9+glu	1096.68
Ptac3	Batch	M9+glu	794.96
Ptac3	Batch	M9+glu	-6.84
Ptac3	Batch	M9+glu	38.76
Ptac3	Batch	M9+glu	-11.4
Ptac3	Batch	M9+glu	44.08
Ptac3	Batch	M9+glu	17.48
Ptac3	Batch	M9+glu	-1.52
Ptac3	Batch	M9+glu	160.36
Ptac3	Batch	M9+glu	-41.04
Ptac3	Batch	M9+glu	24.32
Ptac3	Batch	M9+glu	69.92
Ptac3	Batch	M9+glu	684.76
Ptac3	Batch	M9+glu	212.04
Ptac3	Batch	M9+glu	16.72
Ptac3	Batch	M9+glu	-1.52
Ptac3	Batch	M9+glu	41.8
Ptac3	Batch	M9+glu	820.8
Ptac3	Batch	M9+glu	-14.44
Ptac3	Batch	M9+glu	12.16
Ptac3	Batch	M9+glu	2682.04
Ptac3	Batch	M9+glu	30.4
Ptac3	Batch	M9+glu	-28.88
Ptac3	Batch	M9+glu	285
Ptac3	Batch	M9+glu	797.24
Ptac3	Batch	M9+glu	247.76
Ptac3	Batch	M9+glu	53.96
Ptac3	Batch	M9+glu	7.6
Ptac3	Batch	M9+glu	170.24
Ptac3	Batch	M9+glu	-3.04
Ptac3	Batch	M9+glu	-46.36
Ptac3	Batch	M9+glu	45.6
Ptac3	Batch	M9+glu	-84.36
Ptac3	Batch	M9+glu	46.36
Ptac3	Batch	M9+glu	-37.24
Ptac3	Batch	M9+glu	138.32
Ptac3	Batch	M9+glu	23.56
Ptac3	Batch	M9+glu	0
Ptac3	Batch	M9+glu	-25.84
Ptac3	Batch	M9+glu	18.24
Ptac3	Batch	M9+glu	17.48
Ptac3	Batch	M9+glu	-0.76
Ptac3	Batch	M9+glu	59.28
Ptac3	Batch	M9+glu	585.2
Ptac3	Batch	M9+glu	4204.32
Ptac3	Batch	M9+glu	1108.08
Ptac3	Batch	M9+glu	-9.12
Ptac3	Batch	M9+glu	34.96
Ptac3	Batch	M9+glu	60.04
Ptac3	Batch	M9+glu	10.64
Ptac3	Batch	M9+glu	22.04
Ptac3	Batch	M9+glu	12.92
Ptac3	Batch	M9+glu	38.76
Ptac3	Batch	M9+glu	-1.52
Ptac3	Batch	M9+glu	1440.2
Ptac3	Batch	M9+glu	1197.76
Ptac3	Batch	M9+glu	20.52
Ptac3	Batch	M9+glu	849.68
Ptac3	Batch	M9+glu	53.2
Ptac3	Batch	M9+glu	2.28
Ptac3	Batch	M9+glu	38
Ptac3	Batch	M9+glu	25.84
Ptac3	Batch	M9+glu	61.56
Ptac3	Batch	M9+glu	15.2
Ptac3	Batch	M9+glu	43.32
Ptac3	Batch	M9+glu	934.8
Ptac3	Batch	M9+glu	-12.16
Ptac3	Batch	M9+glu	170.24
Ptac3	Batch	M9+glu	41.8
Ptac3	Batch	M9+glu	-58.52
Ptac3	Batch	M9+glu	1.52
Ptac3	Batch	M9+glu	3.8
Ptac3	Batch	M9+glu	-34.96
Ptac3	Batch	M9+glu	12.92
Ptac3	Batch	M9+glu	381.52
Ptac3	Batch	M9+glu	-10.64
Ptac3	Batch	M9+glu	43.32
Ptac3	Batch	M9+glu	1504.8
Ptac3	Batch	M9+glu	-5.32
Ptac3	Batch	M9+glu	0
Ptac3	Batch	M9+glu	136.8
Ptac3	Batch	M9+glu	54.72
Ptac3	Batch	M9+glu	7.6
Ptac3	Batch	M9+glu	31.16
Ptac3	Batch	M9+glu	20.52
Ptac3	Batch	M9+glu	107.92
Ptac3	Batch	M9+glu	60.8
Ptac3	Batch	M9+glu	0
Ptac3	Batch	M9+glu	134.52
Ptac3	Batch	M9+glu	23.56
Ptac3	Batch	M9+glu	44.84
Ptac3	Batch	M9+glu	53.96
Ptac3	Batch	M9+glu	-27.36
Ptac3	Batch	M9+glu	14.44
Ptac3	Batch	M9+glu	-13.68
Ptac3	Batch	M9+glu	15.2
Ptac3	Batch	M9+glu	-27.36
Ptac3	Batch	M9+glu	-15.2
Ptac3	Batch	M9+glu	69.92
Ptac3	Batch	M9+glu	-12.16
Ptac3	Batch	M9+glu	31.92
Ptac3	Batch	M9+glu	8.36
Ptac3	Batch	M9+glu	548.72
Ptac3	Batch	M9+glu	-19.76
Ptac3	Batch	M9+glu	971.28
Ptac3	Batch	M9+glu	35.72
Ptac3	Batch	M9+glu	52.44
Ptac3	Batch	M9+glu	-18.24
Ptac3	Batch	M9+glu	121.6
Ptac3	Batch	M9+glu	152
Ptac3	Batch	M9+glu	1027.52
Ptac3	Batch	M9+glu	1400.68
Ptac3	Batch	M9+glu	-34.2
Ptac3	Batch	M9+glu	55.48
Ptac3	Batch	M9+glu	812.44
Ptac3	Batch	M9+glu	73.72
Ptac3	Batch	M9+glu	53.2
Ptac3	Batch	M9+glu	6.08
Ptac3	Batch	M9+glu	63.08
Ptac3	Batch	M9+glu	28.88
Ptac3	Batch	M9+glu	-12.16
Ptac3	Batch	M9+glu	47.88
Ptac3	Batch	M9+glu	435.48
Ptac3	Batch	M9+glu	9.88
Ptac3	Batch	M9+glu	741.76
Ptac3	Batch	M9+glu	-6.08
Ptac3	Batch	M9+glu	500.08
Ptac3	Batch	M9+glu	167.96
Ptac3	Batch	M9+glu	-37.24
Ptac3	Batch	M9+glu	9.88
Ptac3	Batch	M9+glu	44.08
Ptac3	Batch	M9+glu	1999.56
Ptac3	Batch	M9+glu	1273.76
Ptac3	Batch	M9+glu	352.64
Ptac3	Batch	M9+glu	38.76
Ptac3	Batch	M9+glu	24.32
Ptac3	Batch	M9+glu	1783.72
Ptac3	Batch	M9+glu	290.32
Ptac3	Batch	M9+glu	1615
Ptac3	Batch	M9+glu	85.12
Ptac3	Batch	M9+glu	4.56
Ptac3	Batch	M9+glu	-38.76
Ptac3	Batch	M9+glu	-28.88
Ptac3	Batch	M9+glu	-6.08
Ptac3	Batch	M9+glu	72.96
Ptac3	Batch	M9+glu	817
Ptac3	Batch	M9+glu	25.84
Ptac3	Batch	M9+glu	4293.24
Ptac3	Batch	M9+glu	14.44
Ptac3	Batch	M9+glu	962.16
Ptac3	Batch	M9+glu	53.96
Ptac3	Batch	M9+glu	78.28
Ptac3	Batch	M9+glu	151.24
Ptac3	Batch	M9+glu	69.16
Ptac3	Batch	M9+glu	41.8
Ptac3	Batch	M9+glu	40.28
Ptac3	Batch	M9+glu	-3.04
Ptac3	Batch	M9+glu	-30.4
Ptac3	Batch	M9+glu	46.36
Ptac3	Batch	M9+glu	19.76
Ptac3	Batch	M9+glu	-61.56
Ptac3	Batch	M9+glu	44.84
Ptac3	Batch	M9+glu	44.08
Ptac3	Batch	M9+glu	129.2
Ptac3	Batch	M9+glu	3188.96
Ptac3	Batch	M9+glu	-18.24
Ptac3	Batch	M9+glu	-5.32
Ptac3	Batch	M9+glu	-33.44
Ptac3	Batch	M9+glu	34.96
Ptac3	Batch	M9+glu	2.28
Ptac3	Batch	M9+glu	-28.88
Ptac3	Batch	M9+glu	-22.8
Ptac3	Batch	M9+glu	41.04
Ptac3	Batch	M9+glu	5823.88
Ptac3	Batch	M9+glu	-0.76
Ptac3	Batch	M9+glu	-12.92
Ptac3	Batch	M9+glu	769.88
Ptac3	Batch	M9+glu	478.04
Ptac3	Batch	M9+glu	33.44
Ptac3	Batch	M9+glu	516.8
Ptac3	Batch	M9+glu	-33.44
Ptac3	Batch	M9+glu	233.32
Ptac3	Batch	M9+glu	6.08
Ptac3	Batch	M9+glu	128.44
Ptac3	Batch	M9+glu	1086.04
Ptac3	Batch	M9+glu	29.64
Ptac3	Batch	M9+glu	16.72
Ptac3	Batch	M9+glu	750.12
Ptac3	Batch	M9+glu	31.16
Ptac3	Batch	M9+glu	6.08
Ptac3	Batch	M9+glu	3233.8
Ptac3	Batch	M9+glu	101.84
Ptac3	Batch	M9+glu	28.12
Ptac3	Batch	M9+glu	76
Ptac3	Batch	M9+glu	-30.4
Ptac3	Batch	M9+glu	2249.6
Ptac3	Batch	M9+glu	4219.52
Ptac3	Batch	M9+glu	136.04
Ptac3	Batch	M9+glu	76
Ptac3	Batch	M9+glu	53.96
Ptac3	Batch	M9+glu	1038.92
Ptac3	Batch	M9+glu	-18.24
Ptac3	Batch	M9+glu	53.96
Ptac3	Batch	M9+glu	-15.96
Ptac3	Batch	M9+glu	19.76
Ptac3	Batch	M9+glu	13.68
Ptac3	Batch	M9+glu	-25.84
Ptac3	Batch	M9+glu	9.12
Ptac3	Batch	M9+glu	28.88
Ptac3	Batch	M9+glu	247.76
Ptac3	Batch	M9+glu	35.72
Ptac3	Batch	M9+glu	50.16
Ptac3	Batch	M9+glu	41.04
Ptac3	Batch	M9+glu	820.8
Ptac3	Batch	M9+glu	292.6
Ptac3	Batch	M9+glu	33.44
Ptac3	Batch	M9+glu	48.64
Ptac3	Batch	M9+glu	43.32
Ptac3	Batch	M9+glu	41.8
Ptac3	Batch	M9+glu	-58.52
Ptac3	Batch	M9+glu	38
Ptac3	Batch	M9+glu	213.56
Ptac3	Batch	M9+glu	272.84
Ptac3	Batch	M9+glu	1.52
Ptac3	Batch	M9+glu	-9.12
Ptac3	Batch	M9+glu	-25.84
Ptac3	Batch	M9+glu	10.64
Ptac3	Batch	M9+glu	-29.64
Ptac3	Batch	M9+glu	205.96
Ptac3	Batch	M9+glu	26.6
Ptac3	Batch	M9+glu	-22.8
Ptac3	Batch	M9+glu	2234.4
Ptac3	Batch	M9+glu	46.36
Ptac3	Batch	M9+glu	31.92
Ptac3	Batch	M9+glu	-82.08
Ptac3	Batch	M9+glu	26.6
Ptac3	Batch	M9+glu	29.64
Ptac3	Batch	M9+glu	26.6
Ptac3	Batch	M9+glu	-28.12
Ptac3	Batch	M9+glu	5.32
Ptac3	Batch	M9+glu	38
Ptac3	Batch	M9+glu	38.76
Ptac3	Batch	M9+glu	363.28
Ptac3	Batch	M9+glu	-9.12
Ptac3	Batch	M9+glu	-20.52
Ptac3	Batch	M9+glu	28.88
Ptac3	Batch	M9+glu	52.44
Ptac3	Batch	M9+glu	6.84
Ptac3	Batch	M9+glu	34.2
Ptac3	Batch	M9+glu	100.32
Ptac3	Batch	M9+glu	-35.72
Ptac3	Batch	M9+glu	-56.24
Ptac3	Batch	M9+glu	22.8
Ptac3	Batch	M9+glu	-43.32
Ptac3	Batch	M9+glu	8.36
Ptac3	Batch	M9+glu	-1.52
Ptac3	Batch	M9+glu	15.2
Ptac3	Batch	M9+glu	-60.8
Ptac3	Batch	M9+glu	15.96
Ptac3	Batch	M9+glu	14.44
Ptac3	Batch	M9+glu	247.76
Ptac3	Batch	M9+glu	12.92
Ptac3	Batch	M9+glu	-10.64
Ptac3	Batch	M9+glu	1721.4
Ptac3	Batch	M9+glu	33.44
Ptac3	Batch	M9+glu	334.4
Ptac3	Batch	M9+glu	1596.76
Ptac3	Batch	M9+glu	-46.36
Ptac3	Batch	M9+glu	-15.96
Ptac3	Batch	M9+glu	-21.28
Ptac3	Batch	M9+glu	22.8
Ptac3	Batch	M9+glu	914.28
Ptac3	Batch	M9+glu	-75.24
Ptac3	Batch	M9+glu	101.08
Ptac3	Batch	M9+glu	49.4
Ptac3	Batch	M9+glu	1642.36
Ptac3	Batch	M9+glu	244.72
Ptac3	Batch	M9+glu	4.56
Ptac3	Batch	M9+glu	41.04
Ptac3	Batch	M9+glu	72.96
Ptac3	Batch	M9+glu	14.44
Ptac3	Batch	M9+glu	2061.12
Ptac3	Batch	M9+glu	5.32
Ptac3	Batch	M9+glu	39.52
Ptac3	Batch	M9+glu	-30.4
Ptac3	Batch	M9+glu	112.48
Ptac3	Batch	M9+glu	15.96
Ptac3	Batch	M9+glu	27.36
Ptac3	Batch	M9+glu	535.04
Ptac3	Batch	M9+glu	563.16
Ptac3	Batch	M9+glu	5.32
Ptac3	Batch	M9+glu	130.72
Ptac3	Batch	M9+glu	80.56
Ptac3	Batch	M9+glu	46.36
Ptac3	Batch	M9+glu	578.36
Ptac3	Batch	M9+glu	6.84
Ptac3	Batch	M9+glu	-42.56
Ptac3	Batch	M9+glu	35.72
Ptac3	Batch	M9+glu	38.76
Ptac3	Batch	M9+glu	-14.44
Ptac3	Batch	M9+glu	-14.44
Ptac3	Batch	M9+glu	43.32
Ptac3	Batch	M9+glu	3.04
Ptac3	Batch	M9+glu	41.8
Ptac3	Batch	M9+glu	120.84
Ptac3	Batch	M9+glu	11.4
Ptac3	Batch	M9+glu	185.44
Ptac3	Batch	M9+glu	-15.96
Ptac3	Batch	M9+glu	63.08
Ptac3	Batch	M9+glu	-19
Ptac3	Batch	M9+glu	-31.92
Ptac3	Batch	M9+glu	93.48
Ptac3	Batch	M9+glu	644.48
Ptac3	Batch	M9+glu	50.16
Ptac3	Batch	M9+glu	-38.76
Ptac3	Batch	M9+glu	588.24
Ptac3	Batch	M9+glu	221.16
Ptac3	Batch	M9+glu	52.44
Ptac3	Batch	M9+glu	500.84
Ptac3	Batch	M9+glu	76.76
Ptac3	Batch	M9+glu	-5.32
Ptac3	Batch	M9+glu	1161.28
Ptac3	Batch	M9+glu	56.24
Ptac3	Batch	M9+glu	40.28
Ptac3	Batch	M9+glu	3.8
Ptac3	Batch	M9+glu	1601.32
Ptac3	Batch	M9+glu	19.76
Ptac3	Batch	M9+glu	395.2
Ptac3	Batch	M9+glu	886.16
Ptac3	Batch	M9+glu	-19.76
Ptac3	Batch	M9+glu	935.56
Ptac3	Batch	M9+glu	92.72
Ptac3	Batch	M9+glu	5.32
Ptac3	Batch	M9+glu	141.36
Ptac3	Batch	M9+glu	35.72
Ptac3	Batch	M9+glu	83.6
Ptac3	Batch	M9+glu	622.44
Ptac3	Batch	M9+glu	41.8
Ptac3	Batch	M9+glu	86.64
Ptac3	Batch	M9+glu	247.76
Ptac3	Batch	M9+glu	1538.24
Ptac3	Batch	M9+glu	13.68
Ptac3	Batch	M9+glu	23.56
Ptac3	Batch	M9+glu	1399.16
Ptac3	Batch	M9+glu	3590.24
Ptac3	Batch	M9+glu	31.92
Ptac3	Batch	M9+glu	470.44
Ptac3	Batch	M9+glu	903.64
Ptac3	Batch	M9+glu	0.76
Ptac3	Batch	M9+glu	42.56
Ptac3	Batch	M9+glu	30.4
Ptac3	Batch	M9+glu	3.04
Ptac3	Batch	M9+glu	-27.36
Ptac3	Batch	M9+glu	101.08
Ptac3	Batch	M9+glu	1272.24
Ptac3	Batch	M9+glu	-3.04
Ptac3	Batch	M9+glu	6.08
Ptac3	Batch	M9+glu	-18.24
Ptac3	Batch	M9+glu	4331.24
Ptac3	Batch	M9+glu	576.08
Ptac3	Batch	M9+glu	444.6
Ptac3	Batch	M9+glu	25.08
Ptac3	Batch	M9+glu	374.68
Ptac3	Batch	M9+glu	54.72
Ptac3	Batch	M9+glu	31.16
Ptac3	Batch	M9+glu	86.64
Ptac3	Batch	M9+glu	-6.84
Ptac3	Batch	M9+glu	3.8
Ptac3	Batch	M9+glu	360.24
Ptac3	Batch	M9+glu	26.6
Ptac3	Batch	M9+glu	63.84
Ptac3	Batch	M9+glu	23.56
Ptac3	Batch	M9+glu	7.6
Ptac3	Batch	M9+glu	273.6
Ptac3	Batch	M9+glu	13.68
Ptac3	Batch	M9+glu	33.44
Ptac3	Batch	M9+glu	60.04
Ptac3	Batch	M9+glu	-37.24
Ptac3	Batch	M9+glu	13.68
Ptac3	Batch	M9+glu	2282.28
Ptac3	Batch	M9+glu	-31.16
Ptac3	Batch	M9+glu	19
Ptac3	Batch	M9+glu	-7.6
Ptac3	Batch	M9+glu	-24.32
Ptac3	Batch	M9+glu	-43.32
Ptac3	Batch	M9+glu	19
Ptac3	Batch	M9+glu	31.16
Ptac3	Batch	M9+glu	9.88
Ptac3	Batch	M9+glu	581.4
Ptac3	Batch	M9+glu	636.12
Ptac3	Batch	M9+glu	66.12
Ptac3	Batch	M9+glu	881.6
Ptac3	Batch	M9+glu	379.24
Ptac3	Batch	M9+glu	256.12
Ptac3	Batch	M9+glu	25.08
Ptac3	Batch	M9+glu	28.88
Ptac3	Batch	M9+glu	110.2
Ptac3	Batch	M9+glu	28.12
Ptac3	Batch	M9+glu	144.4
Ptac3	Batch	M9+glu	-13.68
Ptac3	Batch	M9+glu	0
Ptac3	Batch	M9+glu	-14.44
Ptac3	Batch	M9+glu	1038.92
Ptac3	Batch	M9+glu	-17.48
Ptac3	Batch	M9+glu	48.64
Ptac3	Batch	M9+glu	110.2
Ptac3	Batch	M9+glu	177.84
Ptac3	Batch	M9+glu	519.84
Ptac3	Batch	M9+glu	4.56
Ptac3	Batch	M9+glu	60.8
Ptac3	Batch	M9+glu	28.88
Ptac3	Batch	M9+glu	12.16
Ptac3	Batch	M9+glu	34.2
Ptac3	Batch	M9+glu	63.08
Ptac3	Batch	M9+glu	1766.24
Ptac3	Batch	M9+glu	0.76
Ptac3	Batch	M9+glu	1328.48
Ptac3	Batch	M9+glu	70.68
Ptac3	Batch	M9+glu	792.68
Ptac3	Batch	M9+glu	40.28
Ptac3	Batch	M9+glu	1267.68
Ptac3	Batch	M9+glu	922.64
Ptac3	Batch	M9+glu	-6.08
Ptac3	Batch	M9+glu	70.68
Ptac3	Batch	M9+glu	1184.84
Ptac3	Batch	M9+glu	9.88
Ptac3	Batch	M9+glu	21.28
Ptac3	Batch	M9+glu	3.04
Ptac3	Batch	M9+glu	-35.72
Ptac3	Batch	M9+glu	-28.12
Ptac3	Batch	M9+glu	-5.32
Ptac3	Batch	M9+glu	33.44
Ptac3	Batch	M9+glu	45.6
Ptac3	Batch	M9+glu	51.68
Ptac3	Batch	M9+glu	1726.72
Ptac3	Batch	M9+glu	46.36
Ptac3	Batch	M9+glu	70.68
Ptac3	Batch	M9+glu	-23.56
Ptac3	Batch	M9+glu	3.04
Ptac3	Batch	M9+glu	-7.6
Ptac3	Batch	M9+glu	8.36
Ptac3	Batch	M9+glu	117.04
Ptac3	Batch	M9+glu	57.76
Ptac3	Batch	M9+glu	175.56
Ptac3	Batch	M9+glu	316.92
Ptac3	Batch	M9+glu	50.16
Ptac3	Batch	M9+glu	1501
Ptac3	Batch	M9+glu	123.88
Ptac3	Batch	M9+glu	1743.44
Ptac3	Batch	M9+glu	9.12
Ptac3	Batch	M9+glu	-15.96
Ptac3	Batch	M9+glu	41.8
Ptac3	Batch	M9+glu	37.24
Ptac3	Batch	M9+glu	60.8
Ptac3	Batch	M9+glu	379.24
Ptac3	Batch	M9+glu	2.28
Ptac3	Batch	M9+glu	38.76
Ptac3	Batch	M9+glu	19.76
Ptac3	Batch	M9+glu	243.96
Ptac3	Batch	M9+glu	60.04
Ptac3	Batch	M9+glu	69.16
Ptac3	Batch	M9+glu	60.8
Ptac3	Batch	M9+glu	-26.6
Ptac3	Batch	M9+glu	59.28
Ptac3	Batch	M9+glu	104.12
Ptac3	Batch	M9+glu	35.72
Ptac3	Batch	M9+glu	367.08
Ptac3	Batch	M9+glu	-34.96
Ptac3	Batch	M9+glu	62.32
Ptac3	Batch	M9+glu	79.04
Ptac3	Batch	M9+glu	13.68
Ptac3	Batch	M9+glu	340.48
Ptac3	Batch	M9+glu	9.88
Ptac3	Batch	M9+glu	59.28
Ptac3	Batch	M9+glu	38
Ptac3	Batch	M9+glu	494
Ptac3	Batch	M9+glu	40.28
Ptac3	Batch	M9+glu	1417.4
Ptac3	Batch	M9+glu	19.76
Ptac3	Batch	M9+glu	-2.28
Ptac3	Batch	M9+glu	86.64
Ptac3	Batch	M9+glu	1607.4
Ptac3	Batch	M9+glu	-5.32
Ptac3	Batch	M9+glu	48.64
Ptac3	Batch	M9+glu	9.88
Ptac3	Batch	M9+glu	101.08
Ptac3	Batch	M9+glu	33.44
Ptac3	Batch	M9+glu	104.12
Ptac3	Batch	M9+glu	313.12
Ptac3	Batch	M9+glu	52.44
Ptac3	Batch	M9+glu	72.96
Ptac3	Batch	M9+glu	1.52
Ptac3	Batch	M9+glu	9.12
Ptac3	Batch	M9+glu	-50.16
Ptac3	Batch	M9+glu	-0.76
Ptac3	Batch	M9+glu	8.36
Ptac3	Batch	M9+glu	60.8
Ptac3	Batch	M9+glu	5.32
Ptac3	Batch	M9+glu	240.16
Ptac3	Batch	M9+glu	28.88
Ptac3	Batch	M9+glu	1316.32
Ptac3	Batch	M9+glu	107.92
Ptac3	Batch	M9+glu	-23.56
Ptac3	Batch	M9+glu	78.28
Ptac3	Batch	M9+glu	48.64
Ptac3	Batch	M9+glu	73.72
Ptac3	Batch	M9+glu	-12.92
Ptac3	Batch	M9+glu	31.16
Ptac3	Batch	M9+glu	44.08
Ptac3	Batch	M9+glu	107.16
Ptac3	Batch	M9+glu	676.4
Ptac3	Batch	M9+glu	18.24
Ptac3	Batch	M9+glu	27.36
Ptac3	Batch	M9+glu	72.2
Ptac3	Batch	M9+glu	-6.84
Ptac3	Batch	M9+glu	54.72
Ptac3	Batch	M9+glu	1972.96
Ptac3	Batch	M9+glu	62.32
Ptac3	Batch	M9+glu	53.2
Ptac3	Batch	M9+glu	31.92
Ptac3	Batch	M9+glu	-14.44
Ptac3	Batch	M9+glu	2059.6
Ptac3	Batch	M9+glu	49.4
Ptac3	Batch	M9+glu	3453.44
Ptac3	Batch	M9+glu	57
Ptac3	Batch	M9+glu	47.88
Ptac3	Batch	M9+glu	201.4
Ptac3	Batch	M9+glu	49.4
Ptac3	Batch	M9+glu	20.52
Ptac3	Batch	M9+glu	1157.48
Ptac3	Batch	M9+glu	69.16
Ptac3	Batch	M9+glu	2092.28
Ptac3	Batch	M9+glu	209
Ptac3	Batch	M9+glu	12.16
Ptac3	Batch	M9+glu	503.88
Ptac3	Batch	M9+glu	6.84
Ptac3	Batch	M9+glu	1.52
Ptac3	Batch	M9+glu	16.72
Ptac3	Batch	M9+glu	-18.24
Ptac3	Batch	M9+glu	3853.96
Ptac3	Batch	M9+glu	10.64
Ptac3	Batch	M9+glu	44.08
Ptac3	Batch	M9+glu	-29.64
Ptac3	Batch	M9+glu	150.48
Ptac3	Batch	M9+glu	855
Ptac3	Batch	M9+glu	63.08
Ptac3	Batch	M9+glu	0
Ptac3	Batch	M9+glu	-27.36
Ptac3	Batch	M9+glu	16.72
Ptac3	Batch	M9+glu	-38.76
Ptac3	Batch	M9+glu	83.6
Ptac3	Batch	M9+glu	1537.48
Ptac3	Batch	M9+glu	-4.56
Ptac3	Batch	M9+glu	-74.48
Ptac3	Batch	M9+glu	13.68
Ptac3	Batch	M9+glu	616.36
Ptac3	Batch	M9+glu	662.72
Ptac3	Batch	M9+glu	-33.44
Ptac3	Batch	M9+glu	31.92
Ptac3	Batch	M9+glu	44.08
Ptac3	Batch	M9+glu	24.32
Ptac3	Batch	M9+glu	2629.6
Ptac3	Batch	M9+glu	52.44
Ptac3	Batch	M9+glu	-15.2
Ptac3	Batch	M9+glu	180.88
Ptac3	Batch	M9+glu	17.48
Ptac3	Batch	M9+glu	-12.16
Ptac3	Batch	M9+glu	-33.44
Ptac3	Batch	M9+glu	70.68
Ptac3	Batch	M9+glu	66.88
Ptac3	Batch	M9+glu	60.8
Ptac3	Batch	M9+glu	-34.2
Ptac3	Batch	M9+glu	2362.84
Ptac3	Batch	M9+glu	128.44
Ptac3	Batch	M9+glu	-28.88
Ptac3	Batch	M9+glu	425.6
Ptac3	Batch	M9+glu	10.64
Ptac3	Batch	M9+glu	9.88
Ptac3	Batch	M9+glu	772.92
Ptac3	Batch	M9+glu	-0.76
Ptac3	Batch	M9+glu	-41.04
Ptac3	Batch	M9+glu	13.68
Ptac3	Batch	M9+glu	171
Ptac3	Batch	M9+glu	-11.4
Ptac3	Batch	M9+glu	43.32
Ptac3	Batch	M9+glu	31.16
Ptac3	Batch	M9+glu	83.6
Ptac3	Batch	M9+glu	139.84
Ptac3	Batch	M9+glu	42.56
Ptac3	Batch	M9+glu	57.76
Ptac3	Batch	M9+glu	14.44
Ptac3	Batch	M9+glu	-10.64
Ptac3	Batch	M9+glu	18.24
Ptac3	Batch	M9+glu	79.04
Ptac3	Batch	M9+glu	124.64
Ptac3	Batch	M9+glu	82.08
Ptac3	Batch	M9+glu	-8.36
Ptac3	Batch	M9+glu	-15.2
Ptac3	Batch	M9+glu	915.8
Ptac3	Batch	M9+glu	15.96
Ptac3	Batch	M9+glu	-18.24
Ptac3	Batch	M9+glu	8.36
Ptac3	Batch	M9+glu	342
Ptac3	Batch	M9+glu	-14.44
Ptac3	Batch	M9+glu	11.4
Ptac3	Batch	M9+glu	3.8
Ptac3	Batch	M9+glu	18.24
Ptac3	Batch	M9+glu	19.76
Ptac3	Batch	M9+glu	275.12
Ptac3	Batch	M9+glu	1187.88
Ptac3	Batch	M9+glu	28.88
Ptac3	Batch	M9+glu	70.68
Ptac3	Batch	M9+glu	228
Ptac3	Batch	M9+glu	32.68
Ptac3	Batch	M9+glu	385.32
Ptac3	Batch	M9+glu	91.2
Ptac3	Batch	M9+glu	1484.28
Ptac3	Batch	M9+glu	910.48
Ptac3	Batch	M9+glu	79.04
Ptac3	Batch	M9+glu	73.72
Ptac3	Batch	M9+glu	72.96
Ptac3	Batch	M9+glu	32.68
Ptac3	Batch	M9+glu	-16.72
Ptac3	Batch	M9+glu	30.4
Ptac3	Batch	M9+glu	47.12
Ptac3	Batch	M9+glu	224.2
Ptac3	Batch	M9+glu	-12.92
Ptac3	Batch	M9+glu	100.32
Ptac3	Batch	M9+glu	-38.76
Ptac3	Batch	M9+glu	826.12
Ptac3	Batch	M9+glu	30.4
Ptac3	Batch	M9+glu	6.08
Ptac3	Batch	M9+glu	33.44
Ptac3	Batch	M9+glu	2756.52
Ptac3	Batch	M9+glu	2645.56
Ptac3	Batch	M9+glu	2227.56
Ptac3	Batch	M9+glu	-24.32
Ptac3	Batch	M9+glu	136.04
Ptac3	Batch	M9+glu	1572.44
Ptac3	Batch	M9+glu	-9.12
Ptac3	Batch	M9+glu	3.04
Ptac3	Batch	M9+glu	2393.24
Ptac3	Batch	M9+glu	32.68
Ptac3	Batch	M9+glu	41.8
Ptac3	Batch	M9+glu	108.68
Ptac3	Batch	M9+glu	-3.04
Ptac3	Batch	M9+glu	559.36
Ptac3	Batch	M9+glu	42.56
Ptac3	Batch	M9+glu	11.4
Ptac3	Batch	M9+glu	-0.76
Ptac3	Batch	M9+glu	-27.36
Ptac3	Batch	M9+glu	61.56
Ptac3	Batch	M9+glu	849.68
Ptac3	Batch	M9+glu	16.72
Ptac3	Batch	M9+glu	205.96
Ptac3	Batch	M9+glu	281.96
Ptac3	Batch	M9+glu	85.12
Ptac3	Batch	M9+glu	-23.56
Ptac3	Batch	M9+glu	260.68
Ptac3	Batch	M9+glu	3.8
Ptac3	Batch	M9+glu	15.2
Ptac3	Batch	M9+glu	1238.8
Ptac3	Batch	M9+glu	173.28
Ptac3	Batch	M9+glu	-9.88
Ptac3	Batch	M9+glu	-10.64
Ptac3	Batch	M9+glu	912
Ptac3	Batch	M9+glu	-19
Ptac3	Batch	M9+glu	-15.96
Ptac3	Batch	M9+glu	-9.88
Ptac3	Batch	M9+glu	86.64
Ptac3	Batch	M9+glu	47.88
Ptac3	Batch	M9+glu	9.88
Ptac3	Batch	M9+glu	35.72
Ptac3	Batch	M9+glu	-41.8
Ptac3	Batch	M9+glu	55.48
Ptac3	Batch	M9+glu	182.4
Ptac3	Batch	M9+glu	-12.92
Ptac3	Batch	M9+glu	124.64
Ptac3	Batch	M9+glu	-3.04
Ptac3	Batch	M9+glu	90.44
Ptac3	Batch	M9+glu	-3.8
Ptac3	Batch	M9+glu	513.76
Ptac3	Batch	M9+glu	-4.56
Ptac3	Batch	M9+glu	1732.8
Ptac3	Batch	M9+glu	76
Ptac3	Batch	M9+glu	6.08
Ptac3	Batch	M9+glu	636.12
Ptac3	Batch	M9+glu	70.68
Ptac3	Batch	M9+glu	73.72
Ptac3	Batch	M9+glu	1579.28
Ptac3	Batch	M9+glu	133
Ptac3	Batch	M9+glu	823.08
Ptac3	Batch	M9+glu	-23.56
Ptac3	Batch	M9+glu	36.48
Ptac3	Batch	M9+glu	-3.04
Ptac3	Batch	M9+glu	164.92
Ptac3	Batch	M9+glu	12.92
Ptac3	Batch	M9+glu	-5.32
Ptac3	Batch	M9+glu	-0.76
Ptac3	Batch	M9+glu	-4.56
Ptac3	Batch	M9+glu	457.52
Ptac3	Batch	M9+glu	915.8
Ptac3	Batch	M9+glu	-9.88
Ptac3	Batch	M9+glu	15.2
Ptac3	Batch	M9+glu	12.16
Ptac3	Batch	M9+glu	901.36
Ptac3	Batch	M9+glu	3821.28
Ptac3	Batch	M9+glu	911.24
Ptac3	Batch	M9+glu	-31.16
Ptac3	Batch	M9+glu	785.84
Ptac3	Batch	M9+glu	12.16
Ptac3	Batch	M9+glu	44.84
Ptac3	Batch	M9+glu	116.28
Ptac3	Batch	M9+glu	471.96
Ptac3	Batch	M9+glu	-32.68
Ptac3	Batch	M9+glu	-8.36
Ptac3	Batch	M9+glu	117.04
Ptac3	Batch	M9+glu	24.32
Ptac3	Batch	M9+glu	469.68
Ptac3	Batch	M9+glu	50.92
Ptac3	Batch	M9+glu	437.76
Ptac3	Batch	M9+glu	106.4
Ptac3	Batch	M9+glu	448.4
Ptac3	Batch	M9+glu	-16.72
Ptac3	Batch	M9+glu	19.76
Ptac3	Batch	M9+glu	40.28
Ptac3	Batch	M9+glu	134.52
Ptac3	Batch	M9+glu	15.96
Ptac3	Batch	M9+glu	3.8
Ptac3	Batch	M9+glu	94.24
Ptac3	Batch	M9+glu	14.44
Ptac3	Batch	M9+glu	333.64
Ptac3	Batch	M9+glu	16.72
Ptac3	Batch	M9+glu	26.6
Ptac3	Batch	M9+glu	243.96
Ptac3	Batch	M9+glu	91.2
Ptac3	Batch	M9+glu	231.8
Ptac3	Batch	M9+glu	18.24
Ptac3	Batch	M9+glu	41.8
Ptac3	Batch	M9+glu	38
Ptac3	Batch	M9+glu	465.12
Ptac3	Batch	M9+glu	-29.64
Ptac3	Batch	M9+glu	9.88
Ptac3	Batch	M9+glu	21.28
Ptac3	Batch	M9+glu	14.44
Ptac3	Batch	M9+glu	53.2
Ptac3	Batch	M9+glu	11.4
Ptac3	Batch	M9+glu	46.36
Ptac3	Batch	M9+glu	25.84
Ptac3	Batch	M9+glu	532
Ptac3	Batch	M9+glu	-28.12
Ptac3	Batch	M9+glu	579.12
Ptac3	Batch	M9+glu	144.4
Ptac3	Batch	M9+glu	-39.52
Ptac3	Batch	M9+glu	-19.76
Ptac3	Batch	M9+glu	427.12
Ptac3	Batch	M9+glu	-57.76
Ptac3	Batch	M9+glu	4.56
Ptac3	Batch	M9+glu	50.16
Ptac3	Batch	M9+glu	749.36
Ptac3	Batch	M9+glu	25.84
Ptac3	Batch	M9+glu	98.04
Ptac3	Batch	M9+glu	19
Ptac3	Batch	M9+glu	59.28
Ptac3	Batch	M9+glu	-79.8
Ptac3	Batch	M9+glu	-12.92
Ptac3	Batch	M9+glu	77.52
Ptac3	Batch	M9+glu	-19
Ptac3	Batch	M9+glu	1761.68
Ptac3	Batch	M9+glu	82.84
Ptac3	Batch	M9+glu	34.96
Ptac3	Batch	M9+glu	-8.36
Ptac3	Batch	M9+glu	1947.12
Ptac3	Batch	M9+glu	2312.68
Ptac3	Batch	M9+glu	-27.36
Ptac3	Batch	M9+glu	-39.52
Ptac3	Batch	M9+glu	-82.84
Ptac3	Batch	M9+glu	-30.4
Ptac3	Batch	M9+glu	22.8
Ptac3	Batch	M9+glu	-28.12
Ptac3	Batch	M9+glu	-22.04
Ptac3	Batch	M9+glu	17.48
Ptac3	Batch	M9+glu	1530.64
Ptac3	Batch	M9+glu	16.72
Ptac3	Batch	M9+glu	547.96
Ptac3	Batch	M9+glu	232.56
Ptac3	Batch	M9+glu	583.68
Ptac3	Batch	M9+glu	57
Ptac3	Batch	M9+glu	22.04
Ptac3	Batch	M9+glu	5.32
Ptac3	Batch	M9+glu	380
Ptac3	Batch	M9+glu	-21.28
Ptac3	Batch	M9+glu	22.04
Ptac3	Batch	M9+glu	-31.92
Ptac3	Batch	M9+glu	9.88
Ptac3	Batch	M9+glu	-44.84
Ptac3	Batch	M9+glu	242.44
Ptac3	Batch	M9+glu	483.36
Ptac3	Batch	M9+glu	42.56
Ptac3	Batch	M9+glu	4718.84
Ptac3	Batch	M9+glu	-12.16
Ptac3	Batch	M9+glu	-13.68
Ptac3	Batch	M9+glu	4283.36
Ptac3	Batch	M9+glu	-6.84
Ptac3	Batch	M9+glu	685.52
Ptac3	Batch	M9+glu	18.24
Ptac3	Batch	M9+glu	1203.08
Ptac3	Batch	M9+glu	-28.12
Ptac3	Batch	M9+glu	251.56
Ptac3	Batch	M9+glu	477.28
Ptac3	Batch	M9+glu	-22.8
Ptac3	Batch	M9+glu	-1.52
Ptac3	Batch	M9+glu	5.32
Ptac3	Batch	M9+glu	5.32
Ptac3	Batch	M9+glu	12.16
Ptac3	Batch	M9+glu	680.2
Ptac3	Batch	M9+glu	25.84
Ptac3	Batch	M9+glu	39.52
Ptac3	Batch	M9+glu	-18.24
Ptac3	Batch	M9+glu	28.88
Ptac3	Batch	M9+glu	20.52
Ptac3	Batch	M9+glu	1.52
Ptac3	Batch	M9+glu	-0.76
Ptac3	Batch	M9+glu	5.32
Ptac3	Batch	M9+glu	562.4
Ptac3	Batch	M9+glu	68.4
Ptac3	Batch	M9+glu	38
Ptac3	Batch	M9+glu	57
Ptac3	Batch	M9+glu	27.36
Ptac3	Batch	M9+glu	82.84
Ptac3	Batch	M9+glu	52.44
Ptac3	Batch	M9+glu	1355.84
Ptac3	Batch	M9+glu	8.36
Ptac3	Batch	M9+glu	25.08
Ptac3	Batch	M9+glu	1895.44
Ptac3	Batch	M9+glu	82.08
Ptac3	Batch	M9+glu	2699.52
Ptac3	Batch	M9+glu	4.56
Ptac3	Batch	M9+glu	194.56
Ptac3	Batch	M9+glu	61.56
Ptac3	Batch	M9+glu	14.44
Ptac3	Batch	M9+glu	19.76
Ptac3	Batch	M9+glu	136.8
Ptac3	Batch	M9+glu	0.76
Ptac3	Batch	M9+glu	50.92
Ptac3	Batch	M9+glu	316.16
Ptac3	Batch	M9+glu	-13.68
Ptac3	Batch	M9+glu	107.92
Ptac3	Batch	M9+glu	538.08
Ptac3	Batch	M9+glu	1441.72
Ptac3	Batch	M9+glu	29.64
Ptac3	Batch	M9+glu	63.08
Ptac3	Batch	M9+glu	27.36
Ptac3	Batch	M9+glu	12.92
Ptac3	Batch	M9+glu	119.32
Ptac3	Batch	M9+glu	997.88
Ptac3	Batch	M9+glu	15.2
Ptac3	Batch	M9+glu	-22.04
Ptac3	Batch	M9+glu	-6.84
Ptac3	Batch	M9+glu	-6.84
Ptac3	Batch	M9+glu	47.88
Ptac3	Batch	M9+glu	723.52
Ptac3	Batch	M9+glu	187.72
Ptac3	Batch	M9+glu	158.84
Ptac3	Batch	M9+glu	-34.2
Ptac3	Batch	M9+glu	857.28
Ptac3	Batch	M9+glu	-10.64
Ptac3	Batch	M9+glu	-59.28
Ptac3	Batch	M9+glu	22.8
Ptac3	Batch	M9+glu	131.48
[truncated: 148,001 more rows]

## Sheet: Supplementary Figure 9b
Strain	Culture	media	Blue.C.A(PfliC activity)
Ptac0	Batch	TB	1322.88
Ptac0	Batch	TB	139.62
Ptac0	Batch	TB	596.7
Ptac0	Batch	TB	24.96
Ptac0	Batch	TB	773.76
Ptac0	Batch	TB	14631.2
Ptac0	Batch	TB	1185.6
Ptac0	Batch	TB	5431.92
Ptac0	Batch	TB	3034.2
Ptac0	Batch	TB	4138.68
Ptac0	Batch	TB	5154.24
Ptac0	Batch	TB	108.42
Ptac0	Batch	TB	85.02
Ptac0	Batch	TB	2269.8
Ptac0	Batch	TB	6320.34
Ptac0	Batch	TB	3747.9
Ptac0	Batch	TB	2949.18
Ptac0	Batch	TB	3980.34
Ptac0	Batch	TB	3741.66
Ptac0	Batch	TB	2058.42
Ptac0	Batch	TB	193.44
Ptac0	Batch	TB	1386.84
Ptac0	Batch	TB	5240.82
Ptac0	Batch	TB	754.26
Ptac0	Batch	TB	16.38
Ptac0	Batch	TB	291.72
Ptac0	Batch	TB	3010.8
Ptac0	Batch	TB	2320.5
Ptac0	Batch	TB	1418.82
Ptac0	Batch	TB	1444.56
Ptac0	Batch	TB	2029.56
Ptac0	Batch	TB	116.22
Ptac0	Batch	TB	3797.82
Ptac0	Batch	TB	304.2
Ptac0	Batch	TB	2825.94
Ptac0	Batch	TB	2097.42
Ptac0	Batch	TB	2180.88
Ptac0	Batch	TB	2641.08
Ptac0	Batch	TB	2094.3
Ptac0	Batch	TB	2870.4
Ptac0	Batch	TB	5683.86
Ptac0	Batch	TB	690.3
Ptac0	Batch	TB	3340.74
Ptac0	Batch	TB	1760.46
Ptac0	Batch	TB	104.52
Ptac0	Batch	TB	124.8
Ptac0	Batch	TB	2921.1
Ptac0	Batch	TB	5079.36
Ptac0	Batch	TB	3718.26
Ptac0	Batch	TB	1135.68
Ptac0	Batch	TB	4363.32
Ptac0	Batch	TB	16.38
Ptac0	Batch	TB	2212.08
Ptac0	Batch	TB	127.14
Ptac0	Batch	TB	2600.52
Ptac0	Batch	TB	646.62
Ptac0	Batch	TB	2485.86
Ptac0	Batch	TB	2974.14
Ptac0	Batch	TB	7346.04
Ptac0	Batch	TB	45.24
Ptac0	Batch	TB	3323.58
Ptac0	Batch	TB	3659.76
Ptac0	Batch	TB	1457.04
Ptac0	Batch	TB	1180.92
Ptac0	Batch	TB	755.82
Ptac0	Batch	TB	129.48
Ptac0	Batch	TB	1007.76
Ptac0	Batch	TB	146.64
Ptac0	Batch	TB	949.26
Ptac0	Batch	TB	1714.44
Ptac0	Batch	TB	1681.68
Ptac0	Batch	TB	3697.2
Ptac0	Batch	TB	1404.78
Ptac0	Batch	TB	5121.48
Ptac0	Batch	TB	468.78
Ptac0	Batch	TB	1015.56
Ptac0	Batch	TB	2180.88
Ptac0	Batch	TB	1407.12
Ptac0	Batch	TB	2942.94
Ptac0	Batch	TB	609.18
Ptac0	Batch	TB	51.48
Ptac0	Batch	TB	285.48
Ptac0	Batch	TB	1490.58
Ptac0	Batch	TB	471.12
Ptac0	Batch	TB	3573.96
Ptac0	Batch	TB	3676.14
Ptac0	Batch	TB	48.36
Ptac0	Batch	TB	2121.6
Ptac0	Batch	TB	1972.62
Ptac0	Batch	TB	11.7
Ptac0	Batch	TB	1436.76
Ptac0	Batch	TB	2748.72
Ptac0	Batch	TB	3910.92
Ptac0	Batch	TB	2907.84
Ptac0	Batch	TB	3814.2
Ptac0	Batch	TB	35.88
Ptac0	Batch	TB	163.8
Ptac0	Batch	TB	2171.52
Ptac0	Batch	TB	2811.12
Ptac0	Batch	TB	1201.98
Ptac0	Batch	TB	2880.54
Ptac0	Batch	TB	2409.42
Ptac0	Batch	TB	3240.9
Ptac0	Batch	TB	2312.7
Ptac0	Batch	TB	2137.98
Ptac0	Batch	TB	381.42
Ptac0	Batch	TB	775.32
Ptac0	Batch	TB	145.08
Ptac0	Batch	TB	1295.58
Ptac0	Batch	TB	-2.34
Ptac0	Batch	TB	1712.1
Ptac0	Batch	TB	1450.8
Ptac0	Batch	TB	1939.86
Ptac0	Batch	TB	27.3
Ptac0	Batch	TB	2579.46
Ptac0	Batch	TB	24.96
Ptac0	Batch	TB	0
Ptac0	Batch	TB	4376.58
Ptac0	Batch	TB	569.4
Ptac0	Batch	TB	2849.34
Ptac0	Batch	TB	47.58
Ptac0	Batch	TB	11.7
Ptac0	Batch	TB	696.54
Ptac0	Batch	TB	1564.68
Ptac0	Batch	TB	8468.46
Ptac0	Batch	TB	4334.46
Ptac0	Batch	TB	4290
Ptac0	Batch	TB	4526.34
Ptac0	Batch	TB	541.32
Ptac0	Batch	TB	941.46
Ptac0	Batch	TB	5208.06
Ptac0	Batch	TB	3147.3
Ptac0	Batch	TB	220.74
Ptac0	Batch	TB	602.94
Ptac0	Batch	TB	840.06
Ptac0	Batch	TB	132.6
Ptac0	Batch	TB	3976.44
Ptac0	Batch	TB	1108.38
Ptac0	Batch	TB	2455.44
Ptac0	Batch	TB	975
Ptac0	Batch	TB	1971.06
Ptac0	Batch	TB	1822.86
Ptac0	Batch	TB	3634.02
Ptac0	Batch	TB	775.32
Ptac0	Batch	TB	797.94
Ptac0	Batch	TB	1938.3
Ptac0	Batch	TB	443.04
Ptac0	Batch	TB	2293.98
Ptac0	Batch	TB	2821.26
Ptac0	Batch	TB	1460.16
Ptac0	Batch	TB	1351.74
Ptac0	Batch	TB	2212.86
Ptac0	Batch	TB	2921.88
Ptac0	Batch	TB	887.64
Ptac0	Batch	TB	639.6
Ptac0	Batch	TB	2138.76
Ptac0	Batch	TB	128.7
Ptac0	Batch	TB	1431.3
Ptac0	Batch	TB	3535.74
Ptac0	Batch	TB	695.76
Ptac0	Batch	TB	6913.92
Ptac0	Batch	TB	324.48
Ptac0	Batch	TB	117
Ptac0	Batch	TB	23.4
Ptac0	Batch	TB	2128.62
Ptac0	Batch	TB	1353.3
Ptac0	Batch	TB	1915.68
Ptac0	Batch	TB	14.04
Ptac0	Batch	TB	46.02
Ptac0	Batch	TB	4364.1
Ptac0	Batch	TB	3102.06
Ptac0	Batch	TB	28.08
Ptac0	Batch	TB	257.4
Ptac0	Batch	TB	28.08
Ptac0	Batch	TB	2253.42
Ptac0	Batch	TB	1747.98
Ptac0	Batch	TB	1369.68
Ptac0	Batch	TB	1169.22
Ptac0	Batch	TB	471.9
Ptac0	Batch	TB	5135.52
Ptac0	Batch	TB	2818.92
Ptac0	Batch	TB	105.3
Ptac0	Batch	TB	294.84
Ptac0	Batch	TB	1114.62
Ptac0	Batch	TB	228.54
Ptac0	Batch	TB	826.02
Ptac0	Batch	TB	1645.8
Ptac0	Batch	TB	2247.96
Ptac0	Batch	TB	772.2
Ptac0	Batch	TB	88.92
Ptac0	Batch	TB	2790.06
Ptac0	Batch	TB	3920.28
Ptac0	Batch	TB	2167.62
Ptac0	Batch	TB	382.98
Ptac0	Batch	TB	7502.82
Ptac0	Batch	TB	935.22
Ptac0	Batch	TB	5456.1
Ptac0	Batch	TB	1065.48
Ptac0	Batch	TB	1311.96
Ptac0	Batch	TB	-0.78
Ptac0	Batch	TB	648.18
Ptac0	Batch	TB	12.48
Ptac0	Batch	TB	2836.08
Ptac0	Batch	TB	2529.54
Ptac0	Batch	TB	258.18
Ptac0	Batch	TB	25.74
Ptac0	Batch	TB	10353.7
Ptac0	Batch	TB	1489.8
Ptac0	Batch	TB	1864.2
Ptac0	Batch	TB	3299.4
Ptac0	Batch	TB	474.24
Ptac0	Batch	TB	1703.52
Ptac0	Batch	TB	1503.06
Ptac0	Batch	TB	826.02
Ptac0	Batch	TB	1800.24
Ptac0	Batch	TB	5445.18
Ptac0	Batch	TB	2602.86
Ptac0	Batch	TB	1772.94
Ptac0	Batch	TB	4130.1
Ptac0	Batch	TB	106.08
Ptac0	Batch	TB	1165.32
Ptac0	Batch	TB	2409.42
Ptac0	Batch	TB	3134.82
Ptac0	Batch	TB	2005.38
Ptac0	Batch	TB	2155.14
Ptac0	Batch	TB	2378.22
Ptac0	Batch	TB	2206.62
Ptac0	Batch	TB	2145.78
Ptac0	Batch	TB	1193.4
Ptac0	Batch	TB	7748.52
Ptac0	Batch	TB	633.36
Ptac0	Batch	TB	941.46
Ptac0	Batch	TB	992.94
Ptac0	Batch	TB	75.66
Ptac0	Batch	TB	2218.32
Ptac0	Batch	TB	4238.52
Ptac0	Batch	TB	2442.18
Ptac0	Batch	TB	3704.22
Ptac0	Batch	TB	99.06
Ptac0	Batch	TB	5037.24
Ptac0	Batch	TB	2496.78
Ptac0	Batch	TB	10.14
Ptac0	Batch	TB	1938.3
Ptac0	Batch	TB	2243.28
Ptac0	Batch	TB	777.66
Ptac0	Batch	TB	3857.1
Ptac0	Batch	TB	1770.6
Ptac0	Batch	TB	171.6
Ptac0	Batch	TB	4355.52
Ptac0	Batch	TB	3825.12
Ptac0	Batch	TB	59.28
Ptac0	Batch	TB	985.92
Ptac0	Batch	TB	4756.44
Ptac0	Batch	TB	4090.32
Ptac0	Batch	TB	31.2
Ptac0	Batch	TB	33.54
Ptac0	Batch	TB	202.8
Ptac0	Batch	TB	4514.64
Ptac0	Batch	TB	1336.14
Ptac0	Batch	TB	343.98
Ptac0	Batch	TB	607.62
Ptac0	Batch	TB	1870.44
Ptac0	Batch	TB	84.24
Ptac0	Batch	TB	3683.16
Ptac0	Batch	TB	3530.28
Ptac0	Batch	TB	1786.2
Ptac0	Batch	TB	1105.26
Ptac0	Batch	TB	32.76
Ptac0	Batch	TB	4765.02
Ptac0	Batch	TB	5016.18
Ptac0	Batch	TB	66.3
Ptac0	Batch	TB	3823.56
Ptac0	Batch	TB	2395.38
Ptac0	Batch	TB	8.58
Ptac0	Batch	TB	2751.06
Ptac0	Batch	TB	3958.5
Ptac0	Batch	TB	3068.52
Ptac0	Batch	TB	2866.5
Ptac0	Batch	TB	3.9
Ptac0	Batch	TB	3210.48
Ptac0	Batch	TB	691.86
Ptac0	Batch	TB	2088.06
Ptac0	Batch	TB	2296.32
Ptac0	Batch	TB	22.62
Ptac0	Batch	TB	322.92
Ptac0	Batch	TB	4678.44
Ptac0	Batch	TB	1158.3
Ptac0	Batch	TB	83.46
Ptac0	Batch	TB	1116.18
Ptac0	Batch	TB	2986.62
Ptac0	Batch	TB	23.4
Ptac0	Batch	TB	295.62
Ptac0	Batch	TB	2132.52
Ptac0	Batch	TB	2586.48
Ptac0	Batch	TB	979.68
Ptac0	Batch	TB	16.38
Ptac0	Batch	TB	71.76
Ptac0	Batch	TB	97.5
Ptac0	Batch	TB	3491.28
Ptac0	Batch	TB	1999.92
Ptac0	Batch	TB	2896.14
Ptac0	Batch	TB	280.8
Ptac0	Batch	TB	-17.16
Ptac0	Batch	TB	1789.32
Ptac0	Batch	TB	3206.58
Ptac0	Batch	TB	91.26
Ptac0	Batch	TB	1097.46
Ptac0	Batch	TB	275.34
Ptac0	Batch	TB	1903.2
Ptac0	Batch	TB	52.26
Ptac0	Batch	TB	1478.88
Ptac0	Batch	TB	1185.6
Ptac0	Batch	TB	2092.74
Ptac0	Batch	TB	29.64
Ptac0	Batch	TB	4071.6
Ptac0	Batch	TB	117
Ptac0	Batch	TB	1265.16
Ptac0	Batch	TB	2371.2
Ptac0	Batch	TB	126.36
Ptac0	Batch	TB	826.02
Ptac0	Batch	TB	24.96
Ptac0	Batch	TB	2133.3
Ptac0	Batch	TB	5484.18
Ptac0	Batch	TB	25.74
Ptac0	Batch	TB	212.94
Ptac0	Batch	TB	1645.02
Ptac0	Batch	TB	67.86
Ptac0	Batch	TB	3239.34
Ptac0	Batch	TB	1930.5
Ptac0	Batch	TB	676.26
Ptac0	Batch	TB	2492.1
Ptac0	Batch	TB	4734.6
Ptac0	Batch	TB	5463.9
Ptac0	Batch	TB	18.72
Ptac0	Batch	TB	758.16
Ptac0	Batch	TB	434.46
Ptac0	Batch	TB	42.12
Ptac0	Batch	TB	4229.94
Ptac0	Batch	TB	154.44
Ptac0	Batch	TB	542.1
Ptac0	Batch	TB	767.52
Ptac0	Batch	TB	3081
Ptac0	Batch	TB	6282.12
Ptac0	Batch	TB	-20.28
Ptac0	Batch	TB	3630.12
Ptac0	Batch	TB	1741.74
Ptac0	Batch	TB	3102.84
Ptac0	Batch	TB	2486.64
Ptac0	Batch	TB	3261.96
Ptac0	Batch	TB	0
Ptac0	Batch	TB	601.38
Ptac0	Batch	TB	11.7
Ptac0	Batch	TB	3487.38
Ptac0	Batch	TB	1019.46
Ptac0	Batch	TB	3387.54
Ptac0	Batch	TB	3150.42
Ptac0	Batch	TB	1194.96
Ptac0	Batch	TB	2593.5
Ptac0	Batch	TB	1423.5
Ptac0	Batch	TB	204.36
Ptac0	Batch	TB	1945.32
Ptac0	Batch	TB	28.86
Ptac0	Batch	TB	1910.22
Ptac0	Batch	TB	1038.18
Ptac0	Batch	TB	4910.1
Ptac0	Batch	TB	5485.74
Ptac0	Batch	TB	1557.66
Ptac0	Batch	TB	560.82
Ptac0	Batch	TB	2889.9
Ptac0	Batch	TB	5380.44
Ptac0	Batch	TB	2042.04
Ptac0	Batch	TB	126.36
Ptac0	Batch	TB	2986.62
Ptac0	Batch	TB	3062.28
Ptac0	Batch	TB	780
Ptac0	Batch	TB	624
Ptac0	Batch	TB	1254.24
Ptac0	Batch	TB	88.14
Ptac0	Batch	TB	1168.44
Ptac0	Batch	TB	904.8
Ptac0	Batch	TB	3278.34
Ptac0	Batch	TB	1225.38
Ptac0	Batch	TB	4681.56
Ptac0	Batch	TB	1817.4
Ptac0	Batch	TB	1727.7
Ptac0	Batch	TB	1024.92
Ptac0	Batch	TB	1724.58
Ptac0	Batch	TB	-5.46
Ptac0	Batch	TB	662.22
Ptac0	Batch	TB	809.64
Ptac0	Batch	TB	585.78
Ptac0	Batch	TB	2205.84
Ptac0	Batch	TB	1537.38
Ptac0	Batch	TB	2007.72
Ptac0	Batch	TB	6995.04
Ptac0	Batch	TB	2710.5
Ptac0	Batch	TB	2473.38
Ptac0	Batch	TB	3602.82
Ptac0	Batch	TB	29.64
Ptac0	Batch	TB	-2.34
Ptac0	Batch	TB	3081
Ptac0	Batch	TB	133.38
Ptac0	Batch	TB	60.84
Ptac0	Batch	TB	92.04
Ptac0	Batch	TB	1842.36
Ptac0	Batch	TB	6587.88
Ptac0	Batch	TB	4115.28
Ptac0	Batch	TB	277.68
Ptac0	Batch	TB	1712.88
Ptac0	Batch	TB	4751.76
Ptac0	Batch	TB	3645.72
Ptac0	Batch	TB	9325.68
Ptac0	Batch	TB	1723.02
Ptac0	Batch	TB	31.2
Ptac0	Batch	TB	3890.64
Ptac0	Batch	TB	1363.44
Ptac0	Batch	TB	2108.34
Ptac0	Batch	TB	4360.2
Ptac0	Batch	TB	5587.14
Ptac0	Batch	TB	6906.12
Ptac0	Batch	TB	4836
Ptac0	Batch	TB	2065.44
Ptac0	Batch	TB	2322.06
Ptac0	Batch	TB	4180.8
Ptac0	Batch	TB	3245.58
Ptac0	Batch	TB	3493.62
Ptac0	Batch	TB	1410.24
Ptac0	Batch	TB	4476.42
Ptac0	Batch	TB	1818.96
Ptac0	Batch	TB	3008.46
Ptac0	Batch	TB	1889.94
Ptac0	Batch	TB	6509.88
Ptac0	Batch	TB	18.72
Ptac0	Batch	TB	3302.52
Ptac0	Batch	TB	3605.94
Ptac0	Batch	TB	3328.26
Ptac0	Batch	TB	52.26
Ptac0	Batch	TB	443.82
Ptac0	Batch	TB	4179.24
Ptac0	Batch	TB	78.78
Ptac0	Batch	TB	223.08
Ptac0	Batch	TB	1324.44
Ptac0	Batch	TB	2106.78
Ptac0	Batch	TB	2815.8
Ptac0	Batch	TB	1031.16
Ptac0	Batch	TB	7293
Ptac0	Batch	TB	1609.92
Ptac0	Batch	TB	3004.56
Ptac0	Batch	TB	48.36
Ptac0	Batch	TB	2598.18
Ptac0	Batch	TB	2375.1
Ptac0	Batch	TB	3779.88
Ptac0	Batch	TB	663
Ptac0	Batch	TB	4945.2
Ptac0	Batch	TB	60.06
Ptac0	Batch	TB	139.62
Ptac0	Batch	TB	174.72
Ptac0	Batch	TB	2464.8
Ptac0	Batch	TB	-15.6
Ptac0	Batch	TB	29.64
Ptac0	Batch	TB	2481.18
Ptac0	Batch	TB	3057.6
Ptac0	Batch	TB	1797.9
Ptac0	Batch	TB	1323.66
Ptac0	Batch	TB	118.56
Ptac0	Batch	TB	2101.32
Ptac0	Batch	TB	526.5
Ptac0	Batch	TB	139.62
Ptac0	Batch	TB	1485.9
Ptac0	Batch	TB	1338.48
Ptac0	Batch	TB	1971.84
Ptac0	Batch	TB	125.58
Ptac0	Batch	TB	781.56
Ptac0	Batch	TB	1474.2
Ptac0	Batch	TB	23.4
Ptac0	Batch	TB	2045.94
Ptac0	Batch	TB	9.36
Ptac0	Batch	TB	2839.2
Ptac0	Batch	TB	3218.28
Ptac0	Batch	TB	492.96
Ptac0	Batch	TB	30.42
Ptac0	Batch	TB	604.5
Ptac0	Batch	TB	2368.08
Ptac0	Batch	TB	84.24
Ptac0	Batch	TB	2555.28
Ptac0	Batch	TB	4019.34
Ptac0	Batch	TB	280.02
Ptac0	Batch	TB	2017.86
Ptac0	Batch	TB	2852.46
Ptac0	Batch	TB	360.36
Ptac0	Batch	TB	507.78
Ptac0	Batch	TB	3048.24
Ptac0	Batch	TB	2679.3
Ptac0	Batch	TB	4078.62
Ptac0	Batch	TB	2560.74
Ptac0	Batch	TB	2932.02
Ptac0	Batch	TB	15.6
Ptac0	Batch	TB	884.52
Ptac0	Batch	TB	39.78
Ptac0	Batch	TB	66.3
Ptac0	Batch	TB	3117.66
Ptac0	Batch	TB	154.44
Ptac0	Batch	TB	1241.76
Ptac0	Batch	TB	1441.44
Ptac0	Batch	TB	3591.12
Ptac0	Batch	TB	2934.36
Ptac0	Batch	TB	368.16
Ptac0	Batch	TB	493.74
Ptac0	Batch	TB	1568.58
Ptac0	Batch	TB	92.82
Ptac0	Batch	TB	55.38
Ptac0	Batch	TB	553.02
Ptac0	Batch	TB	2236.26
Ptac0	Batch	TB	131.82
Ptac0	Batch	TB	1436.76
Ptac0	Batch	TB	315.9
Ptac0	Batch	TB	1329.9
Ptac0	Batch	TB	3402.36
Ptac0	Batch	TB	2935.14
Ptac0	Batch	TB	2516.28
Ptac0	Batch	TB	2963.22
Ptac0	Batch	TB	919.62
Ptac0	Batch	TB	901.68
Ptac0	Batch	TB	4891.38
Ptac0	Batch	TB	1530.36
Ptac0	Batch	TB	4786.08
Ptac0	Batch	TB	787.8
Ptac0	Batch	TB	1988.22
Ptac0	Batch	TB	4285.32
Ptac0	Batch	TB	1604.46
Ptac0	Batch	TB	542.1
Ptac0	Batch	TB	54.6
Ptac0	Batch	TB	783.9
Ptac0	Batch	TB	3836.82
Ptac0	Batch	TB	22.62
Ptac0	Batch	TB	3545.88
Ptac0	Batch	TB	858.78
Ptac0	Batch	TB	6551.22
Ptac0	Batch	TB	476.58
Ptac0	Batch	TB	4084.08
Ptac0	Batch	TB	2137.2
Ptac0	Batch	TB	193.44
Ptac0	Batch	TB	92.04
Ptac0	Batch	TB	3892.2
Ptac0	Batch	TB	1076.4
Ptac0	Batch	TB	4609.8
Ptac0	Batch	TB	46.8
Ptac0	Batch	TB	6842.16
Ptac0	Batch	TB	365.04
Ptac0	Batch	TB	2930.46
Ptac0	Batch	TB	1734.72
Ptac0	Batch	TB	1434.42
Ptac0	Batch	TB	5.46
Ptac0	Batch	TB	1843.14
Ptac0	Batch	TB	2410.98
Ptac0	Batch	TB	2432.82
Ptac0	Batch	TB	1078.74
Ptac0	Batch	TB	616.2
Ptac0	Batch	TB	1930.5
Ptac0	Batch	TB	1252.68
Ptac0	Batch	TB	2162.94
Ptac0	Batch	TB	6293.04
Ptac0	Batch	TB	3486.6
Ptac0	Batch	TB	9179.82
Ptac0	Batch	TB	6403.8
Ptac0	Batch	TB	6566.04
Ptac0	Batch	TB	3584.1
Ptac0	Batch	TB	3445.26
Ptac0	Batch	TB	2059.2
Ptac0	Batch	TB	1711.32
Ptac0	Batch	TB	4117.62
Ptac0	Batch	TB	1499.94
Ptac0	Batch	TB	369.72
Ptac0	Batch	TB	12.48
Ptac0	Batch	TB	242.58
Ptac0	Batch	TB	6589.44
Ptac0	Batch	TB	28.08
Ptac0	Batch	TB	2038.14
Ptac0	Batch	TB	3426.54
Ptac0	Batch	TB	51.48
Ptac0	Batch	TB	57.72
Ptac0	Batch	TB	1589.64
Ptac0	Batch	TB	0
Ptac0	Batch	TB	3502.2
Ptac0	Batch	TB	148.98
Ptac0	Batch	TB	446.16
Ptac0	Batch	TB	2828.28
Ptac0	Batch	TB	38.22
Ptac0	Batch	TB	1311.18
Ptac0	Batch	TB	2919.54
Ptac0	Batch	TB	213.72
Ptac0	Batch	TB	3477.24
Ptac0	Batch	TB	170.82
Ptac0	Batch	TB	494.52
Ptac0	Batch	TB	2978.82
Ptac0	Batch	TB	719.16
Ptac0	Batch	TB	70.2
Ptac0	Batch	TB	3027.96
Ptac0	Batch	TB	5052.84
Ptac0	Batch	TB	53.82
Ptac0	Batch	TB	2839.2
Ptac0	Batch	TB	1545.18
Ptac0	Batch	TB	1781.52
Ptac0	Batch	TB	4.68
Ptac0	Batch	TB	3783
Ptac0	Batch	TB	889.2
Ptac0	Batch	TB	2466.36
Ptac0	Batch	TB	3279.12
Ptac0	Batch	TB	92.82
Ptac0	Batch	TB	503.1
Ptac0	Batch	TB	5846.88
Ptac0	Batch	TB	4687.8
Ptac0	Batch	TB	2059.2
Ptac0	Batch	TB	865.02
Ptac0	Batch	TB	1840.8
Ptac0	Batch	TB	1278.42
Ptac0	Batch	TB	2556.06
Ptac0	Batch	TB	2769.78
Ptac0	Batch	TB	3191.76
Ptac0	Batch	TB	1897.74
Ptac0	Batch	TB	158.34
Ptac0	Batch	TB	3747.9
Ptac0	Batch	TB	692.64
Ptac0	Batch	TB	2577.12
Ptac0	Batch	TB	3082.56
Ptac0	Batch	TB	106.86
Ptac0	Batch	TB	3485.82
Ptac0	Batch	TB	507.78
Ptac0	Batch	TB	370.5
Ptac0	Batch	TB	276.9
Ptac0	Batch	TB	3296.28
Ptac0	Batch	TB	1404
Ptac0	Batch	TB	22.62
Ptac0	Batch	TB	1327.56
Ptac0	Batch	TB	5122.26
Ptac0	Batch	TB	540.54
Ptac0	Batch	TB	42.12
Ptac0	Batch	TB	638.04
Ptac0	Batch	TB	1412.58
Ptac0	Batch	TB	4060.68
Ptac0	Batch	TB	664.56
Ptac0	Batch	TB	992.94
Ptac0	Batch	TB	137.28
Ptac0	Batch	TB	585
Ptac0	Batch	TB	3232.32
Ptac0	Batch	TB	1634.1
Ptac0	Batch	TB	1545.96
Ptac0	Batch	TB	2184
Ptac0	Batch	TB	1426.62
Ptac0	Batch	TB	2385.24
Ptac0	Batch	TB	3526.38
Ptac0	Batch	TB	3301.74
Ptac0	Batch	TB	61.62
Ptac0	Batch	TB	193.44
Ptac0	Batch	TB	14.04
Ptac0	Batch	TB	516.36
Ptac0	Batch	TB	4797.78
Ptac0	Batch	TB	4509.18
Ptac0	Batch	TB	2765.1
Ptac0	Batch	TB	905.58
Ptac0	Batch	TB	524.94
Ptac0	Batch	TB	3623.1
Ptac0	Batch	TB	1855.62
Ptac0	Batch	TB	-8.58
Ptac0	Batch	TB	1249.56
Ptac0	Batch	TB	1416.48
Ptac0	Batch	TB	558.48
Ptac0	Batch	TB	931.32
Ptac0	Batch	TB	4455.36
Ptac0	Batch	TB	3183.18
Ptac0	Batch	TB	2219.1
Ptac0	Batch	TB	4538.04
Ptac0	Batch	TB	35.1
Ptac0	Batch	TB	2963.22
Ptac0	Batch	TB	6172.92
Ptac0	Batch	TB	3442.14
Ptac0	Batch	TB	26.52
Ptac0	Batch	TB	14.82
Ptac0	Batch	TB	1070.16
Ptac0	Batch	TB	689.52
Ptac0	Batch	TB	2014.74
Ptac0	Batch	TB	1177.02
Ptac0	Batch	TB	354.9
Ptac0	Batch	TB	1521.78
Ptac0	Batch	TB	6431.1
Ptac0	Batch	TB	2291.64
Ptac0	Batch	TB	1111.5
Ptac0	Batch	TB	2168.4
Ptac0	Batch	TB	1362.66
Ptac0	Batch	TB	2674.62
Ptac0	Batch	TB	966.42
Ptac0	Batch	TB	31.2
Ptac0	Batch	TB	1421.16
Ptac0	Batch	TB	51.48
Ptac0	Batch	TB	1449.24
Ptac0	Batch	TB	855.66
Ptac0	Batch	TB	2192.58
Ptac0	Batch	TB	2043.6
Ptac0	Batch	TB	7636.2
Ptac0	Batch	TB	3105.96
Ptac0	Batch	TB	11.7
Ptac0	Batch	TB	1695.72
Ptac0	Batch	TB	885.3
Ptac0	Batch	TB	5133.96
Ptac0	Batch	TB	2957.76
Ptac0	Batch	TB	2932.8
Ptac0	Batch	TB	48.36
Ptac0	Batch	TB	917.28
Ptac0	Batch	TB	8537.1
Ptac0	Batch	TB	8651.76
Ptac0	Batch	TB	3805.62
Ptac0	Batch	TB	60.06
Ptac0	Batch	TB	1396.98
Ptac0	Batch	TB	1149.72
Ptac0	Batch	TB	3700.32
Ptac0	Batch	TB	1382.16
Ptac0	Batch	TB	1912.56
Ptac0	Batch	TB	1138.8
Ptac0	Batch	TB	230.88
Ptac0	Batch	TB	6821.1
Ptac0	Batch	TB	1400.88
Ptac0	Batch	TB	4166.76
Ptac0	Batch	TB	1935.96
Ptac0	Batch	TB	2924.22
Ptac0	Batch	TB	99.06
Ptac0	Batch	TB	1379.04
Ptac0	Batch	TB	5785.26
Ptac0	Batch	TB	3276
Ptac0	Batch	TB	214.5
Ptac0	Batch	TB	1460.16
Ptac0	Batch	TB	2996.76
Ptac0	Batch	TB	4960.8
Ptac0	Batch	TB	2183.22
Ptac0	Batch	TB	273.78
Ptac0	Batch	TB	907.92
Ptac0	Batch	TB	135.72
Ptac0	Batch	TB	1232.4
Ptac0	Batch	TB	219.18
Ptac0	Batch	TB	2066.22
Ptac0	Batch	TB	874.38
Ptac0	Batch	TB	39
Ptac0	Batch	TB	2133.3
Ptac0	Batch	TB	3541.98
Ptac0	Batch	TB	1138.02
Ptac0	Batch	TB	1085.76
Ptac0	Batch	TB	145.86
Ptac0	Batch	TB	2360.28
Ptac0	Batch	TB	1525.68
Ptac0	Batch	TB	2145.78
Ptac0	Batch	TB	1361.1
Ptac0	Batch	TB	2755.74
Ptac0	Batch	TB	3570.06
Ptac0	Batch	TB	3322.02
Ptac0	Batch	TB	652.86
Ptac0	Batch	TB	82.68
Ptac0	Batch	TB	2518.62
Ptac0	Batch	TB	155.22
Ptac0	Batch	TB	4927.26
Ptac0	Batch	TB	994.5
Ptac0	Batch	TB	957.06
Ptac0	Batch	TB	2669.16
Ptac0	Batch	TB	1651.26
Ptac0	Batch	TB	901.68
Ptac0	Batch	TB	2639.52
Ptac0	Batch	TB	189.54
Ptac0	Batch	TB	1957.8
Ptac0	Batch	TB	3144.18
Ptac0	Batch	TB	1840.02
Ptac0	Batch	TB	655.2
Ptac0	Batch	TB	1219.92
Ptac0	Batch	TB	3699.54
Ptac0	Batch	TB	702
Ptac0	Batch	TB	343.2
Ptac0	Batch	TB	44.46
Ptac0	Batch	TB	625.56
Ptac0	Batch	TB	4675.32
Ptac0	Batch	TB	2038.92
Ptac0	Batch	TB	1334.58
Ptac0	Batch	TB	6216.6
Ptac0	Batch	TB	2292.42
Ptac0	Batch	TB	2348.58
Ptac0	Batch	TB	71.76
Ptac0	Batch	TB	1143.48
Ptac0	Batch	TB	3338.4
Ptac0	Batch	TB	40.56
Ptac0	Batch	TB	1777.62
Ptac0	Batch	TB	1591.2
Ptac0	Batch	TB	4864.86
Ptac0	Batch	TB	284.7
Ptac0	Batch	TB	5808.66
Ptac0	Batch	TB	5.46
Ptac0	Batch	TB	1782.3
Ptac0	Batch	TB	2793.18
Ptac0	Batch	TB	3952.26
Ptac0	Batch	TB	5488.08
Ptac0	Batch	TB	2712.06
Ptac0	Batch	TB	485.16
Ptac0	Batch	TB	1011.66
Ptac0	Batch	TB	676.26
Ptac0	Batch	TB	2168.4
Ptac0	Batch	TB	33.54
Ptac0	Batch	TB	1436.76
Ptac0	Batch	TB	46.8
Ptac0	Batch	TB	1533.48
Ptac0	Batch	TB	3784.56
Ptac0	Batch	TB	696.54
Ptac0	Batch	TB	31.2
Ptac0	Batch	TB	2625.48
Ptac0	Batch	TB	4030.26
Ptac0	Batch	TB	1386.84
Ptac0	Batch	TB	4548.96
Ptac0	Batch	TB	6633.12
Ptac0	Batch	TB	1578.72
Ptac0	Batch	TB	31.2
Ptac0	Batch	TB	8778.9
Ptac0	Batch	TB	1290.12
Ptac0	Batch	TB	3036.54
Ptac0	Batch	TB	2892.24
Ptac0	Batch	TB	17.94
Ptac0	Batch	TB	297.96
Ptac0	Batch	TB	1610.7
Ptac0	Batch	TB	3278.34
Ptac0	Batch	TB	16.38
Ptac0	Batch	TB	3619.98
Ptac0	Batch	TB	2137.2
Ptac0	Batch	TB	1363.44
Ptac0	Batch	TB	994.5
Ptac0	Batch	TB	3073.98
Ptac0	Batch	TB	2267.46
Ptac0	Batch	TB	1330.68
Ptac0	Batch	TB	1561.56
Ptac0	Batch	TB	3832.14
Ptac0	Batch	TB	3560.7
Ptac0	Batch	TB	1690.26
Ptac0	Batch	TB	3685.5
Ptac0	Batch	TB	335.4
Ptac0	Batch	TB	1851.72
Ptac0	Batch	TB	659.88
Ptac0	Batch	TB	875.94
Ptac0	Batch	TB	1659.06
Ptac0	Batch	TB	95.16
Ptac0	Batch	TB	1963.26
Ptac0	Batch	TB	2294.76
Ptac0	Batch	TB	651.3
Ptac0	Batch	TB	2746.38
Ptac0	Batch	TB	2266.68
Ptac0	Batch	TB	28.08
Ptac0	Batch	TB	1703.52
Ptac0	Batch	TB	5397.6
Ptac0	Batch	TB	50.7
Ptac0	Batch	TB	1084.98
Ptac0	Batch	TB	8.58
Ptac0	Batch	TB	550.68
Ptac0	Batch	TB	957.84
Ptac0	Batch	TB	953.16
Ptac0	Batch	TB	604.5
Ptac0	Batch	TB	3217.5
Ptac0	Batch	TB	95.94
Ptac0	Batch	TB	1041.3
Ptac0	Batch	TB	704.34
Ptac0	Batch	TB	872.82
Ptac0	Batch	TB	2549.04
Ptac0	Batch	TB	4411.68
Ptac0	Batch	TB	312.78
Ptac0	Batch	TB	618.54
Ptac0	Batch	TB	1689.48
Ptac0	Batch	TB	2471.82
Ptac0	Batch	TB	1714.44
Ptac0	Batch	TB	18.72
Ptac0	Batch	TB	185.64
Ptac0	Batch	TB	884.52
Ptac0	Batch	TB	33.54
Ptac0	Batch	TB	3766.62
Ptac0	Batch	TB	3760.38
Ptac0	Batch	TB	393.12
Ptac0	Batch	TB	2967.12
Ptac0	Batch	TB	35.1
Ptac0	Batch	TB	241.02
Ptac0	Batch	TB	1819.74
Ptac0	Batch	TB	4626.96
Ptac0	Batch	TB	561.6
Ptac0	Batch	TB	109.98
Ptac0	Batch	TB	3286.92
Ptac0	Batch	TB	2634.06
Ptac0	Batch	TB	5381.22
Ptac0	Batch	TB	2203.5
Ptac0	Batch	TB	1839.24
Ptac0	Batch	TB	5583.24
Ptac0	Batch	TB	2301
Ptac0	Batch	TB	1155.96
Ptac0	Batch	TB	4082.52
Ptac0	Batch	TB	6219.72
Ptac0	Batch	TB	3003.78
Ptac0	Batch	TB	4426.5
Ptac0	Batch	TB	1539.72
Ptac0	Batch	TB	4195.62
Ptac0	Batch	TB	355.68
Ptac0	Batch	TB	4912.44
Ptac0	Batch	TB	1212.12
Ptac0	Batch	TB	2020.98
Ptac0	Batch	TB	273
Ptac0	Batch	TB	1112.28
Ptac0	Batch	TB	4222.14
Ptac0	Batch	TB	188.76
Ptac0	Batch	TB	11.7
Ptac0	Batch	TB	2063.1
Ptac0	Batch	TB	2804.88
Ptac0	Batch	TB	2782.26
Ptac0	Batch	TB	4842.24
Ptac0	Batch	TB	1531.14
Ptac0	Batch	TB	1017.9
Ptac0	Batch	TB	200.46
Ptac0	Batch	TB	163.02
Ptac0	Batch	TB	1103.7
Ptac0	Batch	TB	84.24
Ptac0	Batch	TB	3981.9
Ptac0	Batch	TB	369.72
Ptac0	Batch	TB	5709.6
Ptac0	Batch	TB	1042.86
Ptac0	Batch	TB	4301.7
Ptac0	Batch	TB	6425.64
Ptac0	Batch	TB	102.18
Ptac0	Batch	TB	2711.28
Ptac0	Batch	TB	1090.44
Ptac0	Batch	TB	4862.52
Ptac0	Batch	TB	1578.72
Ptac0	Batch	TB	339.3
Ptac0	Batch	TB	3426.54
Ptac0	Batch	TB	431.34
Ptac0	Batch	TB	3205.02
Ptac0	Batch	TB	611.52
Ptac0	Batch	TB	3252.6
Ptac0	Batch	TB	1149.72
Ptac0	Batch	TB	3127.02
Ptac0	Batch	TB	1646.58
Ptac0	Batch	TB	4.68
Ptac0	Batch	TB	293.28
Ptac0	Batch	TB	2426.58
Ptac0	Batch	TB	215.28
Ptac0	Batch	TB	1560.78
Ptac0	Batch	TB	2381.34
Ptac0	Batch	TB	1886.04
Ptac0	Batch	TB	3431.22
Ptac0	Batch	TB	3895.32
Ptac0	Batch	TB	137.28
Ptac0	Batch	TB	36.66
Ptac0	Batch	TB	1885.26
Ptac0	Batch	TB	61.62
Ptac0	Batch	TB	2163.72
Ptac0	Batch	TB	680.16
Ptac0	Batch	TB	40.56
Ptac0	Batch	TB	31.98
Ptac0	Batch	TB	16.38
Ptac0	Batch	TB	4049.76
Ptac0	Batch	TB	499.98
Ptac0	Batch	TB	1174.68
Ptac0	Batch	TB	2481.18
Ptac0	Batch	TB	2796.3
Ptac0	Batch	TB	2018.64
Ptac0	Batch	TB	16.38
Ptac0	Batch	TB	149.76
Ptac0	Batch	TB	574.08
Ptac0	Batch	TB	2116.92
Ptac0	Batch	TB	18.72
Ptac0	Batch	TB	1053
Ptac0	Batch	TB	79.56
Ptac0	Batch	TB	2014.74
Ptac0	Batch	TB	184.86
Ptac0	Batch	TB	2022.54
Ptac0	Batch	TB	1918.02
Ptac0	Batch	TB	43.68
Ptac0	Batch	TB	986.7
Ptac0	Batch	TB	3990.48
Ptac0	Batch	TB	394.68
Ptac0	Batch	TB	347.88
Ptac0	Batch	TB	2251.86
Ptac0	Batch	TB	7300.02
Ptac0	Batch	TB	25.74
Ptac0	Batch	TB	120.12
Ptac0	Batch	TB	3498.3
Ptac0	Batch	TB	433.68
Ptac0	Batch	TB	698.1
Ptac0	Batch	TB	580.32
Ptac0	Batch	TB	289.38
Ptac0	Batch	TB	1152.06
Ptac0	Batch	TB	12.48
Ptac0	Batch	TB	9.36
Ptac0	Batch	TB	42.12
Ptac0	Batch	TB	148.2
Ptac0	Batch	TB	3475.68
Ptac0	Batch	TB	2254.2
Ptac0	Batch	TB	3442.92
Ptac0	Batch	TB	2174.64
Ptac0	Batch	TB	1601.34
Ptac0	Batch	TB	2527.98
Ptac0	Batch	TB	172.38
Ptac0	Batch	TB	3462.42
Ptac0	Batch	TB	60.84
Ptac0	Batch	TB	779.22
Ptac0	Batch	TB	14.82
Ptac0	Batch	TB	2706.6
Ptac0	Batch	TB	5764.98
Ptac0	Batch	TB	82.68
Ptac0	Batch	TB	1108.38
Ptac0	Batch	TB	2584.92
Ptac0	Batch	TB	851.76
Ptac0	Batch	TB	2341.56
Ptac0	Batch	TB	3637.14
Ptac0	Batch	TB	952.38
Ptac0	Batch	TB	629.46
Ptac0	Batch	TB	21.84
Ptac0	Batch	TB	4262.7
Ptac0	Batch	TB	31.2
Ptac0	Batch	TB	1701.96
Ptac0	Batch	TB	120.9
Ptac0	Batch	TB	3643.38
Ptac0	Batch	TB	464.88
Ptac0	Batch	TB	2957.76
Ptac0	Batch	TB	17.94
Ptac0	Batch	TB	1515.54
Ptac0	Batch	TB	3017.04
Ptac0	Batch	TB	49.14
Ptac0	Batch	TB	14.04
Ptac0	Batch	TB	3162.9
Ptac0	Batch	TB	1164.54
Ptac0	Batch	TB	782.34
Ptac0	Batch	TB	2151.24
Ptac0	Batch	TB	1226.16
Ptac0	Batch	TB	46.8
Ptac0	Batch	TB	836.16
Ptac0	Batch	TB	682.5
Ptac0	Batch	TB	2983.5
Ptac0	Batch	TB	1232.4
Ptac0	Batch	TB	2072.46
Ptac0	Batch	TB	1651.26
Ptac0	Batch	TB	3219.84
Ptac0	Batch	TB	1226.94
Ptac0	Batch	TB	3185.52
Ptac0	Batch	TB	3751.8
Ptac0	Batch	TB	221.52
Ptac0	Batch	TB	2881.32
Ptac0	Batch	TB	1427.4
Ptac0	Batch	TB	3555.24
Ptac0	Batch	TB	254.28
Ptac0	Batch	TB	1019.46
Ptac0	Batch	TB	65.52
Ptac0	Batch	TB	2363.4
Ptac0	Batch	TB	29.64
Ptac0	Batch	TB	2320.5
Ptac0	Batch	TB	1957.02
Ptac0	Batch	TB	5360.94
Ptac0	Batch	TB	1812.72
Ptac0	Batch	TB	703.56
Ptac0	Batch	TB	5610.54
Ptac0	Batch	TB	990.6
Ptac0	Batch	TB	4397.64
Ptac0	Batch	TB	1055.34
Ptac0	Batch	TB	1174.68
Ptac0	Batch	TB	5484.96
Ptac0	Batch	TB	3556.02
Ptac0	Batch	TB	726.18
Ptac0	Batch	TB	39.78
Ptac0	Batch	TB	5027.88
Ptac0	Batch	TB	2717.52
Ptac0	Batch	TB	3014.7
Ptac0	Batch	TB	1183.26
Ptac0	Batch	TB	1273.74
Ptac0	Batch	TB	1648.92
Ptac0	Batch	TB	920.4
Ptac0	Batch	TB	2176.98
Ptac0	Batch	TB	52.26
Ptac0	Batch	TB	9.36
Ptac0	Batch	TB	50.7
Ptac0	Batch	TB	835.38
Ptac0	Batch	TB	4595.76
Ptac0	Batch	TB	415.74
Ptac0	Batch	TB	700.44
Ptac0	Batch	TB	1100.58
Ptac0	Batch	TB	52.26
Ptac0	Batch	TB	1596.66
Ptac0	Batch	TB	992.94
Ptac0	Batch	TB	711.36
Ptac0	Batch	TB	1346.28
Ptac0	Batch	TB	602.94
Ptac0	Batch	TB	1276.86
Ptac0	Batch	TB	4492.02
Ptac0	Batch	TB	1517.1
Ptac0	Batch	TB	3084.12
Ptac0	Batch	TB	21.06
Ptac0	Batch	TB	9.36
Ptac0	Batch	TB	3718.26
Ptac0	Batch	TB	8624.46
Ptac0	Batch	TB	1067.82
Ptac0	Batch	TB	1386.84
Ptac0	Batch	TB	60.06
Ptac0	Batch	TB	3311.1
Ptac0	Batch	TB	4985.76
Ptac0	Batch	TB	298.74
Ptac0	Batch	TB	4060.68
Ptac0	Batch	TB	2130.18
Ptac0	Batch	TB	38.22
Ptac0	Batch	TB	5185.44
Ptac0	Batch	TB	1347.84
Ptac0	Batch	TB	2389.92
Ptac0	Batch	TB	1154.4
Ptac0	Batch	TB	2167.62
Ptac0	Batch	TB	2213.64
Ptac0	Batch	TB	457.86
Ptac0	Batch	TB	514.02
Ptac0	Batch	TB	3759.6
Ptac0	Batch	TB	3059.16
Ptac0	Batch	TB	47.58
Ptac0	Batch	TB	5293.86
Ptac0	Batch	TB	4988.1
Ptac0	Batch	TB	2432.82
Ptac0	Batch	TB	6626.88
Ptac0	Batch	TB	1076.4
Ptac0	Batch	TB	3744
Ptac0	Batch	TB	2275.26
Ptac0	Batch	TB	4993.56
Ptac0	Batch	TB	1294.8
Ptac0	Batch	TB	1551.42
Ptac0	Batch	TB	1109.94
Ptac0	Batch	TB	3107.52
Ptac0	Batch	TB	1018.68
Ptac0	Batch	TB	4958.46
Ptac0	Batch	TB	24.96
Ptac0	Batch	TB	828.36
Ptac0	Batch	TB	7909.2
Ptac0	Batch	TB	899.34
Ptac0	Batch	TB	778.44
Ptac0	Batch	TB	99.84
Ptac0	Batch	TB	1535.04
Ptac0	Batch	TB	2168.4
Ptac0	Batch	TB	1237.86
Ptac0	Batch	TB	1003.86
Ptac0	Batch	TB	-2.34
Ptac0	Batch	TB	1534.26
Ptac0	Batch	TB	1298.7
Ptac0	Batch	TB	274.56
Ptac0	Batch	TB	2001.48
Ptac0	Batch	TB	5591.82
Ptac0	Batch	TB	67.08
Ptac0	Batch	TB	28.86
Ptac0	Batch	TB	1277.64
Ptac0	Batch	TB	1045.2
Ptac0	Batch	TB	473.46
Ptac0	Batch	TB	1240.2
Ptac0	Batch	TB	1536.6
Ptac0	Batch	TB	2067
Ptac0	Batch	TB	859.56
Ptac0	Batch	TB	563.16
Ptac0	Batch	TB	7510.62
Ptac0	Batch	TB	2336.1
Ptac0	Batch	TB	1702.74
Ptac0	Batch	TB	306.54
Ptac0	Batch	TB	420.42
Ptac0	Batch	TB	4055.22
Ptac0	Batch	TB	2142.66
Ptac0	Batch	TB	135.72
Ptac0	Batch	TB	3404.7
Ptac0	Batch	TB	851.76
Ptac0	Batch	TB	10.92
Ptac0	Batch	TB	3237.78
Ptac0	Batch	TB	595.14
Ptac0	Batch	TB	1241.76
Ptac0	Batch	TB	49.14
Ptac0	Batch	TB	4140.24
Ptac0	Batch	TB	1558.44
Ptac0	Batch	TB	645.06
Ptac0	Batch	TB	2978.04
Ptac0	Batch	TB	31.2
Ptac0	Batch	TB	431.34
Ptac0	Batch	TB	1270.62
Ptac0	Batch	TB	3043.56
Ptac0	Batch	TB	2166.84
Ptac0	Batch	TB	2461.68
Ptac0	Batch	TB	771.42
Ptac0	Batch	TB	821.34
Ptac0	Batch	TB	831.48
Ptac0	Batch	TB	3027.96
Ptac0	Batch	TB	2633.28
Ptac0	Batch	TB	4436.64
Ptac0	Batch	TB	946.14
Ptac0	Batch	TB	348.66
Ptac0	Batch	TB	1899.3
Ptac0	Batch	TB	2100.54
Ptac0	Batch	TB	1518.66
Ptac0	Batch	TB	3058.38
Ptac0	Batch	TB	2095.86
Ptac0	Batch	TB	3736.98
Ptac0	Batch	TB	11533.1
Ptac0	Batch	TB	1626.3
Ptac0	Batch	TB	157.56
Ptac0	Batch	TB	3196.44
Ptac0	Batch	TB	3948.36
Ptac0	Batch	TB	861.12
Ptac0	Batch	TB	1160.64
Ptac0	Batch	TB	2094.3
Ptac0	Batch	TB	94.38
Ptac0	Batch	TB	4878.9
Ptac0	Batch	TB	3266.64
Ptac0	Batch	TB	508.56
Ptac0	Batch	TB	716.82
Ptac0	Batch	TB	216.84
Ptac0	Batch	TB	804.96
Ptac0	Batch	TB	21.84
Ptac0	Batch	TB	4045.86
Ptac0	Batch	TB	437.58
Ptac0	Batch	TB	1370.46
Ptac0	Batch	TB	1641.9
Ptac0	Batch	TB	1405.56
Ptac0	Batch	TB	5753.28
Ptac0	Batch	TB	3242.46
Ptac0	Batch	TB	2854.8
Ptac0	Batch	TB	5291.52
Ptac0	Batch	TB	2072.46
Ptac0	Batch	TB	31.98
Ptac0	Batch	TB	375.96
Ptac0	Batch	TB	2902.38
Ptac0	Batch	TB	440.7
Ptac0	Batch	TB	2999.88
Ptac0	Batch	TB	7478.64
Ptac0	Batch	TB	6438.9
Ptac0	Batch	TB	1593.54
Ptac0	Batch	TB	2304.12
Ptac0	Batch	TB	1698.06
Ptac0	Batch	TB	2140.32
Ptac0	Batch	TB	1326
Ptac0	Batch	TB	1826.76
Ptac0	Batch	TB	1862.64
Ptac0	Batch	TB	3696.42
Ptac0	Batch	TB	1903.2
Ptac0	Batch	TB	131.04
Ptac0	Batch	TB	109.98
Ptac0	Batch	TB	5045.04
Ptac0	Batch	TB	3070.86
Ptac0	Batch	TB	1238.64
Ptac0	Batch	TB	4613.7
Ptac0	Batch	TB	4534.92
Ptac0	Batch	TB	3698.76
Ptac0	Batch	TB	6502.86
Ptac0	Batch	TB	2286.96
Ptac0	Batch	TB	4009.98
Ptac0	Batch	TB	1053.78
Ptac0	Batch	TB	1526.46
Ptac0	Batch	TB	3038.1
Ptac0	Batch	TB	1667.64
Ptac0	Batch	TB	5715.84
Ptac0	Batch	TB	4.68
Ptac0	Batch	TB	245.7
Ptac0	Batch	TB	480.48
Ptac0	Batch	TB	2371.98
Ptac0	Batch	TB	1175.46
Ptac0	Batch	TB	28.08
Ptac0	Batch	TB	2153.58
Ptac0	Batch	TB	2343.9
Ptac0	Batch	TB	2168.4
Ptac0	Batch	TB	99.06
Ptac0	Batch	TB	2289.3
Ptac0	Batch	TB	2248.74
Ptac0	Batch	TB	2751.84
Ptac0	Batch	TB	1912.56
Ptac0	Batch	TB	360.36
Ptac0	Batch	TB	3324.36
Ptac0	Batch	TB	2437.5
Ptac0	Batch	TB	554.58
Ptac0	Batch	TB	2345.46
Ptac0	Batch	TB	1788.54
Ptac0	Batch	TB	450.06
Ptac0	Batch	TB	4714.32
Ptac0	Batch	TB	5698.68
Ptac0	Batch	TB	3990.48
Ptac0	Batch	TB	8546.46
Ptac0	Batch	TB	1830.66
Ptac0	Batch	TB	3656.64
Ptac0	Batch	TB	1489.02
Ptac0	Batch	TB	1451.58
Ptac0	Batch	TB	2791.62
Ptac0	Batch	TB	2733.9
Ptac0	Batch	TB	3942.9
Ptac0	Batch	TB	72.54
Ptac0	Batch	TB	457.86
Ptac0	Batch	TB	2276.04
Ptac0	Batch	TB	1353.3
Ptac0	Batch	TB	402.48
Ptac0	Batch	TB	2873.52
Ptac0	Batch	TB	98.28
Ptac0	Batch	TB	1865.76
Ptac0	Batch	TB	1357.98
Ptac0	Batch	TB	1899.3
Ptac0	Batch	TB	14.82
Ptac0	Batch	TB	1857.18
Ptac0	Batch	TB	2301
Ptac0	Batch	TB	2028.78
Ptac0	Batch	TB	106.08
Ptac0	Batch	TB	706.68
Ptac0	Batch	TB	2753.4
Ptac0	Batch	TB	337.74
Ptac0	Batch	TB	1867.32
Ptac0	Batch	TB	1445.34
Ptac0	Batch	TB	1401.66
Ptac0	Batch	TB	408.72
Ptac0	Batch	TB	6030.96
Ptac0	Batch	TB	107.64
Ptac0	Batch	TB	53.82
Ptac0	Batch	TB	109.98
Ptac0	Batch	TB	883.74
Ptac0	Batch	TB	139.62
Ptac0	Batch	TB	13639.1
Ptac0	Batch	TB	1495.26
Ptac0	Batch	TB	595.14
Ptac0	Batch	TB	3148.08
Ptac0	Batch	TB	558.48
Ptac0	Batch	TB	1685.58
Ptac0	Batch	TB	280.02
Ptac0	Batch	TB	157.56
Ptac0	Batch	TB	1301.04
Ptac0	Batch	TB	1840.02
Ptac0	Batch	TB	2998.32
Ptac0	Batch	TB	102.18
Ptac0	Batch	TB	2495.22
Ptac0	Batch	TB	21.06
Ptac0	Batch	TB	4140.24
Ptac0	Batch	TB	2965.56
Ptac0	Batch	TB	3304.86
Ptac0	Batch	TB	362.7
Ptac0	Batch	TB	3822.78
Ptac0	Batch	TB	3719.04
Ptac0	Batch	TB	4056
Ptac0	Batch	TB	1147.38
Ptac0	Batch	TB	2020.2
Ptac0	Batch	TB	1574.82
Ptac0	Batch	TB	3205.02
Ptac0	Batch	TB	85.8
Ptac0	Batch	TB	1627.86
Ptac0	Batch	TB	815.1
Ptac0	Batch	TB	3265.86
Ptac0	Batch	TB	2010.06
Ptac0	Batch	TB	1586.52
Ptac0	Batch	TB	1626.3
Ptac0	Batch	TB	1057.68
Ptac0	Batch	TB	175.5
Ptac0	Batch	TB	354.9
Ptac0	Batch	TB	2718.3
Ptac0	Batch	TB	3803.28
Ptac0	Batch	TB	3662.88
Ptac0	Batch	TB	58.5
Ptac0	Batch	TB	1455.48
Ptac0	Batch	TB	1185.6
Ptac0	Batch	TB	1489.8
Ptac0	Batch	TB	2448.42
Ptac0	Batch	TB	100.62
Ptac0	Batch	TB	5133.18
Ptac0	Batch	TB	5775.9
Ptac0	Batch	TB	84.24
Ptac0	Batch	TB	317.46
Ptac0	Batch	TB	804.96
Ptac0	Batch	TB	7076.94
Ptac0	Batch	TB	498.42
Ptac0	Batch	TB	2619.24
Ptac0	Batch	TB	1506.18
Ptac0	Batch	TB	63.96
Ptac0	Batch	TB	981.24
Ptac0	Batch	TB	3119.22
Ptac0	Batch	TB	2572.44
Ptac0	Batch	TB	3324.36
Ptac0	Batch	TB	1556.1
Ptac0	Batch	TB	2474.94
Ptac0	Batch	TB	1672.32
Ptac0	Batch	TB	3045.9
Ptac0	Batch	TB	2472.6
Ptac0	Batch	TB	2362.62
Ptac0	Batch	TB	303.42
Ptac0	Batch	TB	95.16
Ptac0	Batch	TB	453.18
Ptac0	Batch	TB	4593.42
Ptac0	Batch	TB	2043.6
Ptac0	Batch	TB	1981.98
Ptac0	Batch	TB	1420.38
Ptac0	Batch	TB	21.06
Ptac0	Batch	TB	1557.66
Ptac0	Batch	TB	3495.18
Ptac0	Batch	TB	3240.9
Ptac0	Batch	TB	3157.44
Ptac0	Batch	TB	7.8
Ptac0	Batch	TB	4509.96
Ptac0	Batch	TB	1035.84
Ptac0	Batch	TB	12.48
Ptac0	Batch	TB	1578.72
Ptac0	Batch	TB	1545.18
Ptac0	Batch	TB	-7.8
Ptac0	Batch	TB	2978.04
Ptac0	Batch	TB	17.16
Ptac0	Batch	TB	3981.12
Ptac0	Batch	TB	50.7
Ptac0	Batch	TB	5214.3
Ptac0	Batch	TB	2660.58
Ptac0	Batch	TB	620.1
Ptac0	Batch	TB	46.8
Ptac0	Batch	TB	794.04
Ptac0	Batch	TB	1594.32
Ptac0	Batch	TB	880.62
Ptac0	Batch	TB	156.78
Ptac0	Batch	TB	3174.6
Ptac0	Batch	TB	1.56
Ptac0	Batch	TB	2490.54
Ptac0	Batch	TB	1809.6
Ptac0	Batch	TB	1652.82
Ptac0	Batch	TB	14646.8
Ptac0	Batch	TB	1407.12
Ptac0	Batch	TB	4261.14
Ptac0	Batch	TB	1328.34
Ptac0	Batch	TB	3089.58
Ptac0	Batch	TB	20.28
Ptac0	Batch	TB	2535.78
Ptac0	Batch	TB	15.6
Ptac0	Batch	TB	1464.06
Ptac0	Batch	TB	1705.08
Ptac0	Batch	TB	43.68
Ptac0	Batch	TB	4344.6
Ptac0	Batch	TB	-10.92
Ptac0	Batch	TB	836.16
Ptac0	Batch	TB	2044.38
Ptac0	Batch	TB	1953.12
Ptac0	Batch	TB	17.16
Ptac0	Batch	TB	219.96
Ptac0	Batch	TB	2219.1
Ptac0	Batch	TB	127.14
Ptac0	Batch	TB	1329.12
Ptac0	Batch	TB	1440.66
Ptac0	Batch	TB	846.3
Ptac0	Batch	TB	1741.74
Ptac0	Batch	TB	2239.38
Ptac0	Batch	TB	3176.16
Ptac0	Batch	TB	1882.92
Ptac0	Batch	TB	911.04
Ptac0	Batch	TB	1265.16
Ptac0	Batch	TB	121.68
Ptac0	Batch	TB	4680
Ptac0	Batch	TB	2872.74
Ptac0	Batch	TB	3588.78
Ptac0	Batch	TB	2786.16
Ptac0	Batch	TB	3218.28
Ptac0	Batch	TB	7725.9
Ptac0	Batch	TB	1913.34
Ptac0	Batch	TB	3355.56
Ptac0	Batch	TB	17.16
Ptac0	Batch	TB	3876.6
Ptac0	Batch	TB	35.88
Ptac0	Batch	TB	1877.46
Ptac0	Batch	TB	888.42
Ptac0	Batch	TB	758.16
Ptac0	Batch	TB	5548.92
Ptac0	Batch	TB	368.94
Ptac0	Batch	TB	3337.62
Ptac0	Batch	TB	2047.5
Ptac0	Batch	TB	656.76
Ptac0	Batch	TB	528.84
Ptac0	Batch	TB	1218.36
Ptac0	Batch	TB	2406.3
Ptac0	Batch	TB	4606.68
Ptac0	Batch	TB	2539.68
Ptac0	Batch	TB	6768.06
Ptac0	Batch	TB	1933.62
Ptac0	Batch	TB	838.5
Ptac0	Batch	TB	4640.22
Ptac0	Batch	TB	1439.88
Ptac0	Batch	TB	1340.82
Ptac0	Batch	TB	2542.8
Ptac0	Batch	TB	2527.2
Ptac0	Batch	TB	4631.64
Ptac0	Batch	TB	16.38
Ptac0	Batch	TB	3560.7
Ptac0	Batch	TB	4353.96
Ptac0	Batch	TB	46.02
Ptac0	Batch	TB	3931.98
Ptac0	Batch	TB	3344.64
Ptac0	Batch	TB	4013.88
Ptac0	Batch	TB	1872
Ptac0	Batch	TB	3378.18
Ptac0	Batch	TB	2270.58
Ptac0	Batch	TB	372.84
Ptac0	Batch	TB	3170.7
Ptac0	Batch	TB	21.06
Ptac0	Batch	TB	6059.82
Ptac0	Batch	TB	2382.9
Ptac0	Batch	TB	46.8
Ptac0	Batch	TB	1325.22
Ptac0	Batch	TB	2227.68
Ptac0	Batch	TB	14.04
Ptac0	Batch	TB	879.84
Ptac0	Batch	TB	1545.96
Ptac0	Batch	TB	-2.34
Ptac0	Batch	TB	1745.64
Ptac0	Batch	TB	2776.02
Ptac0	Batch	TB	1450.8
Ptac0	Batch	TB	769.86
Ptac0	Batch	TB	3258.84
Ptac0	Batch	TB	1679.34
Ptac0	Batch	TB	88.14
Ptac0	Batch	TB	3199.56
Ptac0	Batch	TB	5513.82
Ptac0	Batch	TB	961.74
Ptac0	Batch	TB	76.44
Ptac0	Batch	TB	2932.02
Ptac0	Batch	TB	2793.96
Ptac0	Batch	TB	3700.32
Ptac0	Batch	TB	3443.7
Ptac0	Batch	TB	2811.9
Ptac0	Batch	TB	1917.24
Ptac0	Batch	TB	2063.88
Ptac0	Batch	TB	2506.14
Ptac0	Batch	TB	700.44
Ptac0	Batch	TB	2964.78
Ptac0	Batch	TB	1180.14
Ptac0	Batch	TB	4598.1
Ptac0	Batch	TB	3596.58
Ptac0	Batch	TB	66.3
Ptac0	Batch	TB	42.12
Ptac0	Batch	TB	6672.9
Ptac0	Batch	TB	1945.32
Ptac0	Batch	TB	1687.14
Ptac0	Batch	TB	829.14
Ptac0	Batch	TB	3144.96
Ptac0	Batch	TB	185.64
Ptac0	Batch	TB	390.78
Ptac0	Batch	TB	1664.52
Ptac0	Batch	TB	5477.16
Ptac0	Batch	TB	1050.66
Ptac0	Batch	TB	882.18
Ptac0	Batch	TB	4437.42
Ptac0	Batch	TB	2696.46
Ptac0	Batch	TB	2222.22
Ptac0	Batch	TB	1067.04
Ptac0	Batch	TB	1828.32
Ptac0	Batch	TB	1628.64
Ptac0	Batch	TB	237.9
Ptac0	Batch	TB	1643.46
Ptac0	Batch	TB	2102.88
Ptac0	Batch	TB	1588.86
Ptac0	Batch	TB	4821.18
Ptac0	Batch	TB	896.22
Ptac0	Batch	TB	271.44
Ptac0	Batch	TB	3047.46
Ptac0	Batch	TB	2336.1
Ptac0	Batch	TB	57.72
Ptac0	Batch	TB	1460.16
Ptac0	Batch	TB	429
Ptac0	Batch	TB	4392.18
Ptac0	Batch	TB	2460.9
Ptac0	Batch	TB	1673.88
Ptac0	Batch	TB	15.6
Ptac0	Batch	TB	2783.04
Ptac0	Batch	TB	1329.9
Ptac0	Batch	TB	2752.62
Ptac0	Batch	TB	2649.66
Ptac0	Batch	TB	2074.8
Ptac0	Batch	TB	-13.26
Ptac0	Batch	TB	4481.88
Ptac0	Batch	TB	1418.82
Ptac0	Batch	TB	5942.82
Ptac0	Batch	TB	2902.38
Ptac0	Batch	TB	682.5
Ptac0	Batch	TB	3074.76
Ptac0	Batch	TB	3414.84
Ptac0	Batch	TB	617.76
Ptac0	Batch	TB	3896.1
Ptac0	Batch	TB	648.18
Ptac0	Batch	TB	407.94
Ptac0	Batch	TB	52.26
Ptac0	Batch	TB	1371.24
Ptac0	Batch	TB	570.96
Ptac0	Batch	TB	3110.64
Ptac0	Batch	TB	16.38
Ptac0	Batch	TB	56.94
Ptac0	Batch	TB	537.42
Ptac0	Batch	TB	2244.06
Ptac0	Batch	TB	6001.32
Ptac0	Batch	TB	4194.06
Ptac0	Batch	TB	1701.96
Ptac0	Batch	TB	2169.96
Ptac0	Batch	TB	6252.48
Ptac0	Batch	TB	1894.62
Ptac0	Batch	TB	2752.62
Ptac0	Batch	TB	1726.14
Ptac0	Batch	TB	935.22
Ptac0	Batch	TB	1446.9
Ptac0	Batch	TB	2205.06
Ptac0	Batch	TB	31.2
Ptac0	Batch	TB	10.14
Ptac0	Batch	TB	380.64
Ptac0	Batch	TB	1935.96
Ptac0	Batch	TB	3738.54
Ptac0	Batch	TB	-4.68
Ptac0	Batch	TB	214.5
Ptac0	Batch	TB	3.12
Ptac0	Batch	TB	4428.06
Ptac0	Batch	TB	52.26
Ptac0	Batch	TB	2624.7
Ptac0	Batch	TB	4071.6
Ptac0	Batch	TB	5786.04
Ptac0	Batch	TB	2963.22
Ptac0	Batch	TB	2613
Ptac0	Batch	TB	5610.54
Ptac0	Batch	TB	1733.94
Ptac0	Batch	TB	605.28
Ptac0	Batch	TB	2081.04
Ptac0	Batch	TB	2921.88
Ptac0	Batch	TB	925.86
Ptac0	Batch	TB	132.6
Ptac0	Batch	TB	3101.28
Ptac0	Batch	TB	524.16
Ptac0	Batch	TB	1682.46
Ptac0	Batch	TB	4145.7
Ptac0	Batch	TB	4920.24
Ptac0	Batch	TB	838.5
Ptac0	Batch	TB	577.2
Ptac0	Batch	TB	2129.4
Ptac0	Batch	TB	2298.66
Ptac0	Batch	TB	53.82
Ptac0	Batch	TB	4042.74
Ptac0	Batch	TB	1269.84
Ptac0	Batch	TB	3366.48
Ptac0	Batch	TB	1277.64
Ptac0	Batch	TB	176.28
Ptac0	Batch	TB	193.44
Ptac0	Batch	TB	1545.18
Ptac0	Batch	TB	432.9
Ptac0	Batch	TB	4488.12
Ptac0	Batch	TB	2109.9
Ptac0	Batch	TB	2256.54
Ptac0	Batch	TB	5291.52
Ptac0	Batch	TB	4550.52
Ptac0	Batch	TB	5545.02
Ptac0	Batch	TB	381.42
Ptac0	Batch	TB	2192.58
Ptac0	Batch	TB	301.08
Ptac0	Batch	TB	42.9
Ptac0	Batch	TB	1919.58
Ptac0	Batch	TB	847.08
Ptac0	Batch	TB	1257.36
Ptac0	Batch	TB	382.98
Ptac0	Batch	TB	2953.08
Ptac0	Batch	TB	79.56
Ptac0	Batch	TB	321.36
Ptac0	Batch	TB	716.82
Ptac0	Batch	TB	2510.82
Ptac0	Batch	TB	4130.88
Ptac0	Batch	TB	5665.92
Ptac0	Batch	TB	3498.3
Ptac0	Batch	TB	4158.18
Ptac0	Batch	TB	2520.96
Ptac0	Batch	TB	3285.36
Ptac0	Batch	TB	641.94
Ptac0	Batch	TB	2367.3
Ptac0	Batch	TB	492.96
Ptac0	Batch	TB	1747.98
Ptac0	Batch	TB	3665.22
Ptac0	Batch	TB	621.66
Ptac0	Batch	TB	3671.46
Ptac0	Batch	TB	2691
Ptac0	Batch	TB	1866.54
Ptac0	Batch	TB	4723.68
Ptac0	Batch	TB	73.32
Ptac0	Batch	TB	58.5
Ptac0	Batch	TB	17.94
Ptac0	Batch	TB	1477.32
Ptac0	Batch	TB	4292.34
Ptac0	Batch	TB	1476.54
Ptac0	Batch	TB	6155.76
Ptac0	Batch	TB	1255.8
Ptac0	Batch	TB	1306.5
Ptac0	Batch	TB	3371.94
Ptac0	Batch	TB	3746.34
Ptac0	Batch	TB	3664.44
Ptac0	Batch	TB	316.68
Ptac0	Batch	TB	2327.52
Ptac0	Batch	TB	2875.08
Ptac0	Batch	TB	4379.7
Ptac0	Batch	TB	692.64
Ptac0	Batch	TB	46.02
Ptac0	Batch	TB	2603.64
Ptac0	Batch	TB	2.34
Ptac0	Batch	TB	7060.56
Ptac0	Batch	TB	2246.4
Ptac0	Batch	TB	1901.64
Ptac0	Batch	TB	127.14
Ptac0	Batch	TB	956.28
Ptac0	Batch	TB	7846.8
Ptac0	Batch	TB	3485.04
Ptac0	Batch	TB	1751.1
Ptac0	Batch	TB	98.28
Ptac0	Batch	TB	5362.5
Ptac0	Batch	TB	1626.3
Ptac0	Batch	TB	27.3
Ptac0	Batch	TB	1444.56
Ptac0	Batch	TB	1042.08
Ptac0	Batch	TB	20.28
Ptac0	Batch	TB	1906.32
Ptac0	Batch	TB	615.42
Ptac0	Batch	TB	3659.76
Ptac0	Batch	TB	1097.46
Ptac0	Batch	TB	3162.12
Ptac0	Batch	TB	46.8
Ptac0	Batch	TB	3006.12
Ptac0	Batch	TB	1190.28
Ptac0	Batch	TB	3413.28
Ptac0	Batch	TB	632.58
Ptac0	Batch	TB	327.6
Ptac0	Batch	TB	5718.96
Ptac0	Batch	TB	566.28
Ptac0	Batch	TB	2279.94
Ptac0	Batch	TB	308.88
Ptac0	Batch	TB	1808.82
Ptac0	Batch	TB	653.64
Ptac0	Batch	TB	2254.2
Ptac0	Batch	TB	3663.66
Ptac0	Batch	TB	1634.88
Ptac0	Batch	TB	1616.94
Ptac0	Batch	TB	902.46
Ptac0	Batch	TB	2882.1
Ptac0	Batch	TB	4391.4
Ptac0	Batch	TB	74.1
Ptac0	Batch	TB	868.14
Ptac0	Batch	TB	1002.3
Ptac0	Batch	TB	1482
Ptac0	Batch	TB	4767.36
Ptac0	Batch	TB	2207.4
Ptac0	Batch	TB	5180.76
Ptac0	Batch	TB	4814.16
Ptac0	Batch	TB	3479.58
Ptac0	Batch	TB	2996.76
Ptac0	Batch	TB	2191.8
Ptac0	Batch	TB	4087.2
Ptac0	Batch	TB	43.68
Ptac0	Batch	TB	2068.56
Ptac0	Batch	TB	432.12
Ptac0	Batch	TB	878.28
Ptac0	Batch	TB	4242.42
Ptac0	Batch	TB	919.62
Ptac0	Batch	TB	1361.88
Ptac0	Batch	TB	6093.36
Ptac0	Batch	TB	60.06
Ptac0	Batch	TB	3863.34
Ptac0	Batch	TB	3524.04
Ptac0	Batch	TB	1878.24
Ptac0	Batch	TB	928.98
Ptac0	Batch	TB	1152.84
Ptac0	Batch	TB	575.64
Ptac0	Batch	TB	3924.18
Ptac0	Batch	TB	1561.56
Ptac0	Batch	TB	2591.94
Ptac0	Batch	TB	83.46
Ptac0	Batch	TB	2850.12
Ptac0	Batch	TB	1287
Ptac0	Batch	TB	2603.64
Ptac0	Batch	TB	4151.94
Ptac0	Batch	TB	3713.58
Ptac0	Batch	TB	165.36
Ptac0	Batch	TB	2852.46
Ptac0	Batch	TB	1587.3
Ptac0	Batch	TB	5055.96
Ptac0	Batch	TB	613.08
Ptac0	Batch	TB	397.8
Ptac0	Batch	TB	7.02
Ptac0	Batch	TB	3063.84
Ptac0	Batch	TB	2457
Ptac0	Batch	TB	2693.34
Ptac0	Batch	TB	1265.16
Ptac0	Batch	TB	3064.62
Ptac0	Batch	TB	4448.34
Ptac0	Batch	TB	1975.74
Ptac0	Batch	TB	2056.86
Ptac0	Batch	TB	2398.5
Ptac0	Batch	TB	345.54
Ptac0	Batch	TB	1283.88
Ptac0	Batch	TB	1517.1
Ptac0	Batch	TB	890.76
Ptac0	Batch	TB	2326.74
Ptac0	Batch	TB	609.18
Ptac0	Batch	TB	1458.6
Ptac0	Batch	TB	1005.42
Ptac0	Batch	TB	5396.04
Ptac0	Batch	TB	3602.82
Ptac0	Batch	TB	1074.84
Ptac0	Batch	TB	86.58
Ptac0	Batch	TB	1413.36
Ptac0	Batch	TB	1308.84
Ptac0	Batch	TB	608.4
Ptac0	Batch	TB	237.9
Ptac0	Batch	TB	299.52
Ptac0	Batch	TB	4689.36
Ptac0	Batch	TB	3434.34
Ptac0	Batch	TB	172.38
Ptac0	Batch	TB	564.72
Ptac0	Batch	TB	2816.58
Ptac0	Batch	TB	456.3
Ptac0	Batch	TB	2795.52
Ptac0	Batch	TB	290.94
Ptac0	Batch	TB	3970.98
Ptac0	Batch	TB	70.2
Ptac0	Batch	TB	1332.24
Ptac0	Batch	TB	2960.88
Ptac0	Batch	TB	488.28
Ptac0	Batch	TB	1155.96
Ptac0	Batch	TB	3601.26
Ptac0	Batch	TB	36.66
Ptac0	Batch	TB	1971.06
Ptac0	Batch	TB	1223.82
Ptac0	Batch	TB	1868.1
Ptac0	Batch	TB	102.96
Ptac0	Batch	TB	10446.5
Ptac0	Batch	TB	52.26
Ptac0	Batch	TB	1833
Ptac0	Batch	TB	162.24
Ptac0	Batch	TB	1986.66
Ptac0	Batch	TB	2808
Ptac0	Batch	TB	1497.6
Ptac0	Batch	TB	1109.16
Ptac0	Batch	TB	4041.18
Ptac0	Batch	TB	2584.92
Ptac0	Batch	TB	191.88
Ptac0	Batch	TB	1087.32
Ptac0	Batch	TB	35.1
Ptac0	Batch	TB	114.66
Ptac0	Batch	TB	1358.76
Ptac0	Batch	TB	849.42
Ptac0	Batch	TB	4764.24
Ptac0	Batch	TB	387.66
Ptac0	Batch	TB	1807.26
Ptac0	Batch	TB	935.22
Ptac0	Batch	TB	58.5
Ptac0	Batch	TB	1106.04
Ptac0	Batch	TB	2066.22
Ptac0	Batch	TB	841.62
Ptac0	Batch	TB	3767.4
Ptac0	Batch	TB	1300.26
Ptac0	Batch	TB	24.96
Ptac0	Batch	TB	5637.06
Ptac0	Batch	TB	99.06
Ptac0	Batch	TB	1267.5
Ptac0	Batch	TB	335.4
Ptac0	Batch	TB	714.48
Ptac0	Batch	TB	4163.64
Ptac0	Batch	TB	2712.84
Ptac0	Batch	TB	1517.1
Ptac0	Batch	TB	1209.78
Ptac0	Batch	TB	493.74
Ptac0	Batch	TB	12.48
Ptac0	Batch	TB	741.78
Ptac0	Batch	TB	1821.3
Ptac0	Batch	TB	851.76
Ptac0	Batch	TB	996.06
Ptac0	Batch	TB	1423.5
Ptac0	Batch	TB	124.8
Ptac0	Batch	TB	381.42
Ptac0	Batch	TB	898.56
Ptac0	Batch	TB	2842.32
Ptac0	Batch	TB	955.5
Ptac0	Batch	TB	2839.2
Ptac0	Batch	TB	37.44
Ptac0	Batch	TB	4520.1
Ptac0	Batch	TB	1812.72
Ptac0	Batch	TB	1528.02
Ptac0	Batch	TB	2585.7
Ptac0	Batch	TB	1306.5
Ptac0	Batch	TB	343.98
Ptac0	Batch	TB	32.76
Ptac0	Batch	TB	1104.48
Ptac0	Batch	TB	1847.82
Ptac0	Batch	TB	417.3
Ptac0	Batch	TB	1588.86
Ptac0	Batch	TB	-7.02
Ptac0	Batch	TB	268.32
Ptac0	Batch	TB	743.34
Ptac0	Batch	TB	677.82
Ptac0	Batch	TB	1127.1
Ptac0	Batch	TB	234
Ptac0	Batch	TB	4876.56
Ptac0	Batch	TB	88.14
Ptac0	Batch	TB	2420.34
Ptac0	Batch	TB	1358.76
Ptac0	Batch	TB	6802.38
Ptac0	Batch	TB	2391.48
Ptac0	Batch	TB	63.96
Ptac0	Batch	TB	1264.38
Ptac0	Batch	TB	533.52
Ptac0	Batch	TB	-9.36
Ptac0	Batch	TB	1176.24
Ptac0	Batch	TB	2781.48
Ptac0	Batch	TB	1368.12
Ptac0	Batch	TB	433.68
Ptac0	Batch	TB	4034.16
Ptac0	Batch	TB	2539.68
Ptac0	Batch	TB	1079.52
Ptac0	Batch	TB	93.6
Ptac0	Batch	TB	6.24
Ptac0	Batch	TB	1126.32
Ptac0	Batch	TB	2467.92
Ptac0	Batch	TB	911.82
Ptac0	Batch	TB	141.96
Ptac0	Batch	TB	192.66
Ptac0	Batch	TB	81.9
Ptac0	Batch	TB	966.42
Ptac0	Batch	TB	2035.8
Ptac0	Batch	TB	314.34
Ptac0	Batch	TB	2432.82
Ptac0	Batch	TB	2029.56
Ptac0	Batch	TB	3382.08
Ptac0	Batch	TB	3081.78
Ptac0	Batch	TB	5764.2
Ptac0	Batch	TB	28.86
Ptac0	Batch	TB	255.84
Ptac0	Batch	TB	2967.9
Ptac0	Batch	TB	1932.06
Ptac0	Batch	TB	498.42
Ptac0	Batch	TB	124.8
Ptac0	Batch	TB	936
Ptac0	Batch	TB	1570.92
Ptac0	Batch	TB	2358.72
Ptac0	Batch	TB	2006.94
Ptac0	Batch	TB	741.78
Ptac0	Batch	TB	379.08
Ptac0	Batch	TB	2982.72
Ptac0	Batch	TB	276.9
Ptac0	Batch	TB	2293.98
Ptac0	Batch	TB	15.6
Ptac0	Batch	TB	48.36
Ptac0	Batch	TB	1181.7
Ptac0	Batch	TB	65.52
Ptac0	Batch	TB	1972.62
Ptac0	Batch	TB	1495.26
Ptac0	Batch	TB	4372.68
Ptac0	Batch	TB	15.6
Ptac0	Batch	TB	1991.34
Ptac0	Batch	TB	6551.22
Ptac0	Batch	TB	1103.7
Ptac0	Batch	TB	1334.58
Ptac0	Batch	TB	5258.76
Ptac0	Batch	TB	1407.9
Ptac0	Batch	TB	815.1
Ptac0	Batch	TB	2094.3
Ptac0	Batch	TB	47.58
Ptac0	Batch	TB	1344.72
Ptac0	Batch	TB	1467.96
Ptac0	Batch	TB	5917.08
Ptac0	Batch	TB	7065.24
Ptac0	Batch	TB	2448.42
Ptac0	Batch	TB	0.78
Ptac0	Batch	TB	2738.58
Ptac0	Batch	TB	3305.64
Ptac0	Batch	TB	4665.96
Ptac0	Batch	TB	2960.88
Ptac0	Batch	TB	2771.34
Ptac0	Batch	TB	5024.76
Ptac0	Batch	TB	1843.14
Ptac0	Batch	TB	2544.36
Ptac0	Batch	TB	1970.28
Ptac0	Batch	TB	3179.28
Ptac0	Batch	TB	944.58
Ptac0	Batch	TB	2045.94
Ptac0	Batch	TB	728.52
Ptac0	Batch	TB	2234.7
Ptac0	Batch	TB	65.52
Ptac0	Batch	TB	2737.8
Ptac0	Batch	TB	2581.02
Ptac0	Batch	TB	3738.54
Ptac0	Batch	TB	1698.84
Ptac0	Batch	TB	1767.48
Ptac0	Batch	TB	121.68
Ptac0	Batch	TB	1166.1
Ptac0	Batch	TB	1146.6
Ptac0	Batch	TB	3625.44
Ptac0	Batch	TB	589.68
Ptac0	Batch	TB	2417.22
Ptac0	Batch	TB	217.62
Ptac0	Batch	TB	4336.8
Ptac0	Batch	TB	102.18
Ptac0	Batch	TB	125.58
Ptac0	Batch	TB	958.62
Ptac0	Batch	TB	1433.64
Ptac0	Batch	TB	301.86
Ptac0	Batch	TB	3027.18
Ptac0	Batch	TB	385.32
Ptac0	Batch	TB	4770.48
Ptac0	Batch	TB	556.14
Ptac0	Batch	TB	779.22
Ptac0	Batch	TB	1576.38
Ptac0	Batch	TB	2533.44
Ptac0	Batch	TB	59.28
Ptac0	Batch	TB	1446.9
Ptac0	Batch	TB	140.4
Ptac0	Batch	TB	1391.52
Ptac0	Batch	TB	2256.54
Ptac0	Batch	TB	2726.88
Ptac0	Batch	TB	49.14
Ptac0	Batch	TB	4485
Ptac0	Batch	TB	3124.68
[truncated: 55,187 more rows]

## Sheet: Supplementary Figure 9c
Strain	Culture	media	Blue.C.A(PfliC activity)	overnight	dilution
MG1655_WT	Batch	M9+glu	468.78	TB	1:1000
MG1655_WT	Batch	M9+glu	2418	TB	1:1000
MG1655_WT	Batch	M9+glu	911.04	TB	1:1000
MG1655_WT	Batch	M9+glu	1219.92	TB	1:1000
MG1655_WT	Batch	M9+glu	933.66	TB	1:1000
MG1655_WT	Batch	M9+glu	306.54	TB	1:1000
MG1655_WT	Batch	M9+glu	6100.38	TB	1:1000
MG1655_WT	Batch	M9+glu	413.4	TB	1:1000
MG1655_WT	Batch	M9+glu	225.42	TB	1:1000
MG1655_WT	Batch	M9+glu	1042.08	TB	1:1000
MG1655_WT	Batch	M9+glu	101.4	TB	1:1000
MG1655_WT	Batch	M9+glu	4173	TB	1:1000
MG1655_WT	Batch	M9+glu	1378.26	TB	1:1000
MG1655_WT	Batch	M9+glu	14.82	TB	1:1000
MG1655_WT	Batch	M9+glu	78	TB	1:1000
MG1655_WT	Batch	M9+glu	551.46	TB	1:1000
MG1655_WT	Batch	M9+glu	1123.98	TB	1:1000
MG1655_WT	Batch	M9+glu	11.7	TB	1:1000
MG1655_WT	Batch	M9+glu	24.96	TB	1:1000
MG1655_WT	Batch	M9+glu	648.96	TB	1:1000
MG1655_WT	Batch	M9+glu	1279.2	TB	1:1000
MG1655_WT	Batch	M9+glu	20.28	TB	1:1000
MG1655_WT	Batch	M9+glu	2361.84	TB	1:1000
MG1655_WT	Batch	M9+glu	2.34	TB	1:1000
MG1655_WT	Batch	M9+glu	1700.4	TB	1:1000
MG1655_WT	Batch	M9+glu	251.94	TB	1:1000
MG1655_WT	Batch	M9+glu	39	TB	1:1000
MG1655_WT	Batch	M9+glu	613.08	TB	1:1000
MG1655_WT	Batch	M9+glu	1605.24	TB	1:1000
MG1655_WT	Batch	M9+glu	958.62	TB	1:1000
MG1655_WT	Batch	M9+glu	298.74	TB	1:1000
MG1655_WT	Batch	M9+glu	650.52	TB	1:1000
MG1655_WT	Batch	M9+glu	5428.8	TB	1:1000
MG1655_WT	Batch	M9+glu	338.52	TB	1:1000
MG1655_WT	Batch	M9+glu	122.46	TB	1:1000
MG1655_WT	Batch	M9+glu	28.86	TB	1:1000
MG1655_WT	Batch	M9+glu	2425.8	TB	1:1000
MG1655_WT	Batch	M9+glu	571.74	TB	1:1000
MG1655_WT	Batch	M9+glu	46.8	TB	1:1000
MG1655_WT	Batch	M9+glu	458.64	TB	1:1000
MG1655_WT	Batch	M9+glu	217.62	TB	1:1000
MG1655_WT	Batch	M9+glu	113.88	TB	1:1000
MG1655_WT	Batch	M9+glu	523.38	TB	1:1000
MG1655_WT	Batch	M9+glu	7.8	TB	1:1000
MG1655_WT	Batch	M9+glu	139.62	TB	1:1000
MG1655_WT	Batch	M9+glu	3133.26	TB	1:1000
MG1655_WT	Batch	M9+glu	17.16	TB	1:1000
MG1655_WT	Batch	M9+glu	1270.62	TB	1:1000
MG1655_WT	Batch	M9+glu	131.04	TB	1:1000
MG1655_WT	Batch	M9+glu	2048.28	TB	1:1000
MG1655_WT	Batch	M9+glu	67.08	TB	1:1000
MG1655_WT	Batch	M9+glu	695.76	TB	1:1000
MG1655_WT	Batch	M9+glu	992.94	TB	1:1000
MG1655_WT	Batch	M9+glu	532.74	TB	1:1000
MG1655_WT	Batch	M9+glu	631.8	TB	1:1000
MG1655_WT	Batch	M9+glu	1924.26	TB	1:1000
MG1655_WT	Batch	M9+glu	2160.6	TB	1:1000
MG1655_WT	Batch	M9+glu	2561.52	TB	1:1000
MG1655_WT	Batch	M9+glu	1712.88	TB	1:1000
MG1655_WT	Batch	M9+glu	618.54	TB	1:1000
MG1655_WT	Batch	M9+glu	255.84	TB	1:1000
MG1655_WT	Batch	M9+glu	1484.34	TB	1:1000
MG1655_WT	Batch	M9+glu	492.96	TB	1:1000
MG1655_WT	Batch	M9+glu	1356.42	TB	1:1000
MG1655_WT	Batch	M9+glu	4130.1	TB	1:1000
MG1655_WT	Batch	M9+glu	2697.24	TB	1:1000
MG1655_WT	Batch	M9+glu	1605.24	TB	1:1000
MG1655_WT	Batch	M9+glu	605.28	TB	1:1000
MG1655_WT	Batch	M9+glu	841.62	TB	1:1000
MG1655_WT	Batch	M9+glu	684.06	TB	1:1000
MG1655_WT	Batch	M9+glu	2937.48	TB	1:1000
MG1655_WT	Batch	M9+glu	156	TB	1:1000
MG1655_WT	Batch	M9+glu	507.78	TB	1:1000
MG1655_WT	Batch	M9+glu	2.34	TB	1:1000
MG1655_WT	Batch	M9+glu	3224.52	TB	1:1000
MG1655_WT	Batch	M9+glu	1276.08	TB	1:1000
MG1655_WT	Batch	M9+glu	22.62	TB	1:1000
MG1655_WT	Batch	M9+glu	538.98	TB	1:1000
MG1655_WT	Batch	M9+glu	35.88	TB	1:1000
MG1655_WT	Batch	M9+glu	2091.96	TB	1:1000
MG1655_WT	Batch	M9+glu	6715.8	TB	1:1000
MG1655_WT	Batch	M9+glu	25.74	TB	1:1000
MG1655_WT	Batch	M9+glu	446.16	TB	1:1000
MG1655_WT	Batch	M9+glu	1382.16	TB	1:1000
MG1655_WT	Batch	M9+glu	116.22	TB	1:1000
MG1655_WT	Batch	M9+glu	1035.84	TB	1:1000
MG1655_WT	Batch	M9+glu	1903.2	TB	1:1000
MG1655_WT	Batch	M9+glu	-16.38	TB	1:1000
MG1655_WT	Batch	M9+glu	1008.54	TB	1:1000
MG1655_WT	Batch	M9+glu	902.46	TB	1:1000
MG1655_WT	Batch	M9+glu	1019.46	TB	1:1000
MG1655_WT	Batch	M9+glu	1938.3	TB	1:1000
MG1655_WT	Batch	M9+glu	1587.3	TB	1:1000
MG1655_WT	Batch	M9+glu	35.1	TB	1:1000
MG1655_WT	Batch	M9+glu	871.26	TB	1:1000
MG1655_WT	Batch	M9+glu	14.82	TB	1:1000
MG1655_WT	Batch	M9+glu	1495.26	TB	1:1000
MG1655_WT	Batch	M9+glu	305.76	TB	1:1000
MG1655_WT	Batch	M9+glu	6482.58	TB	1:1000
MG1655_WT	Batch	M9+glu	6.24	TB	1:1000
MG1655_WT	Batch	M9+glu	428.22	TB	1:1000
MG1655_WT	Batch	M9+glu	130.26	TB	1:1000
MG1655_WT	Batch	M9+glu	63.96	TB	1:1000
MG1655_WT	Batch	M9+glu	2864.94	TB	1:1000
MG1655_WT	Batch	M9+glu	1750.32	TB	1:1000
MG1655_WT	Batch	M9+glu	344.76	TB	1:1000
MG1655_WT	Batch	M9+glu	1606.8	TB	1:1000
MG1655_WT	Batch	M9+glu	273	TB	1:1000
MG1655_WT	Batch	M9+glu	1032.72	TB	1:1000
MG1655_WT	Batch	M9+glu	3082.56	TB	1:1000
MG1655_WT	Batch	M9+glu	83.46	TB	1:1000
MG1655_WT	Batch	M9+glu	105.3	TB	1:1000
MG1655_WT	Batch	M9+glu	6.24	TB	1:1000
MG1655_WT	Batch	M9+glu	191.88	TB	1:1000
MG1655_WT	Batch	M9+glu	214.5	TB	1:1000
MG1655_WT	Batch	M9+glu	510.9	TB	1:1000
MG1655_WT	Batch	M9+glu	22.62	TB	1:1000
MG1655_WT	Batch	M9+glu	0.78	TB	1:1000
MG1655_WT	Batch	M9+glu	-7.8	TB	1:1000
MG1655_WT	Batch	M9+glu	91.26	TB	1:1000
MG1655_WT	Batch	M9+glu	852.54	TB	1:1000
MG1655_WT	Batch	M9+glu	4.68	TB	1:1000
MG1655_WT	Batch	M9+glu	1096.68	TB	1:1000
MG1655_WT	Batch	M9+glu	8.58	TB	1:1000
MG1655_WT	Batch	M9+glu	199.68	TB	1:1000
MG1655_WT	Batch	M9+glu	2956.98	TB	1:1000
MG1655_WT	Batch	M9+glu	13.26	TB	1:1000
MG1655_WT	Batch	M9+glu	252.72	TB	1:1000
MG1655_WT	Batch	M9+glu	173.94	TB	1:1000
MG1655_WT	Batch	M9+glu	132.6	TB	1:1000
MG1655_WT	Batch	M9+glu	1872	TB	1:1000
MG1655_WT	Batch	M9+glu	360.36	TB	1:1000
MG1655_WT	Batch	M9+glu	492.18	TB	1:1000
MG1655_WT	Batch	M9+glu	50.7	TB	1:1000
MG1655_WT	Batch	M9+glu	925.08	TB	1:1000
MG1655_WT	Batch	M9+glu	2340	TB	1:1000
MG1655_WT	Batch	M9+glu	900.9	TB	1:1000
MG1655_WT	Batch	M9+glu	100.62	TB	1:1000
MG1655_WT	Batch	M9+glu	2266.68	TB	1:1000
MG1655_WT	Batch	M9+glu	895.44	TB	1:1000
MG1655_WT	Batch	M9+glu	40.56	TB	1:1000
MG1655_WT	Batch	M9+glu	5.46	TB	1:1000
MG1655_WT	Batch	M9+glu	868.92	TB	1:1000
MG1655_WT	Batch	M9+glu	516.36	TB	1:1000
MG1655_WT	Batch	M9+glu	7.8	TB	1:1000
MG1655_WT	Batch	M9+glu	1535.04	TB	1:1000
MG1655_WT	Batch	M9+glu	1873.56	TB	1:1000
MG1655_WT	Batch	M9+glu	361.92	TB	1:1000
MG1655_WT	Batch	M9+glu	3775.2	TB	1:1000
MG1655_WT	Batch	M9+glu	119.34	TB	1:1000
MG1655_WT	Batch	M9+glu	1087.32	TB	1:1000
MG1655_WT	Batch	M9+glu	10.14	TB	1:1000
MG1655_WT	Batch	M9+glu	577.2	TB	1:1000
MG1655_WT	Batch	M9+glu	859.56	TB	1:1000
MG1655_WT	Batch	M9+glu	1503.06	TB	1:1000
MG1655_WT	Batch	M9+glu	-3.9	TB	1:1000
MG1655_WT	Batch	M9+glu	686.4	TB	1:1000
MG1655_WT	Batch	M9+glu	3.9	TB	1:1000
MG1655_WT	Batch	M9+glu	390	TB	1:1000
MG1655_WT	Batch	M9+glu	2326.74	TB	1:1000
MG1655_WT	Batch	M9+glu	316.68	TB	1:1000
MG1655_WT	Batch	M9+glu	-14.82	TB	1:1000
MG1655_WT	Batch	M9+glu	1230.84	TB	1:1000
MG1655_WT	Batch	M9+glu	-7.02	TB	1:1000
MG1655_WT	Batch	M9+glu	20.28	TB	1:1000
MG1655_WT	Batch	M9+glu	2386.02	TB	1:1000
MG1655_WT	Batch	M9+glu	25.74	TB	1:1000
MG1655_WT	Batch	M9+glu	2706.6	TB	1:1000
MG1655_WT	Batch	M9+glu	3424.2	TB	1:1000
MG1655_WT	Batch	M9+glu	776.88	TB	1:1000
MG1655_WT	Batch	M9+glu	46.8	TB	1:1000
MG1655_WT	Batch	M9+glu	1260.48	TB	1:1000
MG1655_WT	Batch	M9+glu	30.42	TB	1:1000
MG1655_WT	Batch	M9+glu	87.36	TB	1:1000
MG1655_WT	Batch	M9+glu	157.56	TB	1:1000
MG1655_WT	Batch	M9+glu	39	TB	1:1000
MG1655_WT	Batch	M9+glu	1104.48	TB	1:1000
MG1655_WT	Batch	M9+glu	30.42	TB	1:1000
MG1655_WT	Batch	M9+glu	1294.8	TB	1:1000
MG1655_WT	Batch	M9+glu	3920.28	TB	1:1000
MG1655_WT	Batch	M9+glu	396.24	TB	1:1000
MG1655_WT	Batch	M9+glu	129.48	TB	1:1000
MG1655_WT	Batch	M9+glu	11.7	TB	1:1000
MG1655_WT	Batch	M9+glu	461.76	TB	1:1000
MG1655_WT	Batch	M9+glu	-5.46	TB	1:1000
MG1655_WT	Batch	M9+glu	3.9	TB	1:1000
MG1655_WT	Batch	M9+glu	2705.04	TB	1:1000
MG1655_WT	Batch	M9+glu	985.14	TB	1:1000
MG1655_WT	Batch	M9+glu	90.48	TB	1:1000
MG1655_WT	Batch	M9+glu	-2.34	TB	1:1000
MG1655_WT	Batch	M9+glu	2187.12	TB	1:1000
MG1655_WT	Batch	M9+glu	72.54	TB	1:1000
MG1655_WT	Batch	M9+glu	1581.06	TB	1:1000
MG1655_WT	Batch	M9+glu	30.42	TB	1:1000
MG1655_WT	Batch	M9+glu	1822.08	TB	1:1000
MG1655_WT	Batch	M9+glu	62.4	TB	1:1000
MG1655_WT	Batch	M9+glu	3761.94	TB	1:1000
MG1655_WT	Batch	M9+glu	206.7	TB	1:1000
MG1655_WT	Batch	M9+glu	794.04	TB	1:1000
MG1655_WT	Batch	M9+glu	71.76	TB	1:1000
MG1655_WT	Batch	M9+glu	343.2	TB	1:1000
MG1655_WT	Batch	M9+glu	16.38	TB	1:1000
MG1655_WT	Batch	M9+glu	53.04	TB	1:1000
MG1655_WT	Batch	M9+glu	81.9	TB	1:1000
MG1655_WT	Batch	M9+glu	1269.06	TB	1:1000
MG1655_WT	Batch	M9+glu	270.66	TB	1:1000
MG1655_WT	Batch	M9+glu	115.44	TB	1:1000
MG1655_WT	Batch	M9+glu	309.66	TB	1:1000
MG1655_WT	Batch	M9+glu	28.86	TB	1:1000
MG1655_WT	Batch	M9+glu	60.06	TB	1:1000
MG1655_WT	Batch	M9+glu	946.92	TB	1:1000
MG1655_WT	Batch	M9+glu	37.44	TB	1:1000
MG1655_WT	Batch	M9+glu	491.4	TB	1:1000
MG1655_WT	Batch	M9+glu	1425.06	TB	1:1000
MG1655_WT	Batch	M9+glu	21.84	TB	1:1000
MG1655_WT	Batch	M9+glu	282.36	TB	1:1000
MG1655_WT	Batch	M9+glu	53.82	TB	1:1000
MG1655_WT	Batch	M9+glu	2452.32	TB	1:1000
MG1655_WT	Batch	M9+glu	4130.1	TB	1:1000
MG1655_WT	Batch	M9+glu	3275.22	TB	1:1000
MG1655_WT	Batch	M9+glu	2546.7	TB	1:1000
MG1655_WT	Batch	M9+glu	23.4	TB	1:1000
MG1655_WT	Batch	M9+glu	343.2	TB	1:1000
MG1655_WT	Batch	M9+glu	464.1	TB	1:1000
MG1655_WT	Batch	M9+glu	25.74	TB	1:1000
MG1655_WT	Batch	M9+glu	345.54	TB	1:1000
MG1655_WT	Batch	M9+glu	743.34	TB	1:1000
MG1655_WT	Batch	M9+glu	1098.24	TB	1:1000
MG1655_WT	Batch	M9+glu	2466.36	TB	1:1000
MG1655_WT	Batch	M9+glu	3200.34	TB	1:1000
MG1655_WT	Batch	M9+glu	1888.38	TB	1:1000
MG1655_WT	Batch	M9+glu	7.02	TB	1:1000
MG1655_WT	Batch	M9+glu	1224.6	TB	1:1000
MG1655_WT	Batch	M9+glu	128.7	TB	1:1000
MG1655_WT	Batch	M9+glu	160.68	TB	1:1000
MG1655_WT	Batch	M9+glu	314.34	TB	1:1000
MG1655_WT	Batch	M9+glu	14.04	TB	1:1000
MG1655_WT	Batch	M9+glu	350.22	TB	1:1000
MG1655_WT	Batch	M9+glu	2653.56	TB	1:1000
MG1655_WT	Batch	M9+glu	602.16	TB	1:1000
MG1655_WT	Batch	M9+glu	296.4	TB	1:1000
MG1655_WT	Batch	M9+glu	167.7	TB	1:1000
MG1655_WT	Batch	M9+glu	191.1	TB	1:1000
MG1655_WT	Batch	M9+glu	28.08	TB	1:1000
MG1655_WT	Batch	M9+glu	357.24	TB	1:1000
MG1655_WT	Batch	M9+glu	446.16	TB	1:1000
MG1655_WT	Batch	M9+glu	1307.28	TB	1:1000
MG1655_WT	Batch	M9+glu	4456.92	TB	1:1000
MG1655_WT	Batch	M9+glu	1433.64	TB	1:1000
MG1655_WT	Batch	M9+glu	1852.5	TB	1:1000
MG1655_WT	Batch	M9+glu	10.92	TB	1:1000
MG1655_WT	Batch	M9+glu	3279.12	TB	1:1000
MG1655_WT	Batch	M9+glu	468	TB	1:1000
MG1655_WT	Batch	M9+glu	254.28	TB	1:1000
MG1655_WT	Batch	M9+glu	3517.8	TB	1:1000
MG1655_WT	Batch	M9+glu	405.6	TB	1:1000
MG1655_WT	Batch	M9+glu	286.26	TB	1:1000
MG1655_WT	Batch	M9+glu	48.36	TB	1:1000
MG1655_WT	Batch	M9+glu	119.34	TB	1:1000
MG1655_WT	Batch	M9+glu	97.5	TB	1:1000
MG1655_WT	Batch	M9+glu	-3.12	TB	1:1000
MG1655_WT	Batch	M9+glu	650.52	TB	1:1000
MG1655_WT	Batch	M9+glu	64.74	TB	1:1000
MG1655_WT	Batch	M9+glu	1255.02	TB	1:1000
MG1655_WT	Batch	M9+glu	118.56	TB	1:1000
MG1655_WT	Batch	M9+glu	796.38	TB	1:1000
MG1655_WT	Batch	M9+glu	56.94	TB	1:1000
MG1655_WT	Batch	M9+glu	1348.62	TB	1:1000
MG1655_WT	Batch	M9+glu	16.38	TB	1:1000
MG1655_WT	Batch	M9+glu	141.18	TB	1:1000
MG1655_WT	Batch	M9+glu	485.16	TB	1:1000
MG1655_WT	Batch	M9+glu	0.78	TB	1:1000
MG1655_WT	Batch	M9+glu	32.76	TB	1:1000
MG1655_WT	Batch	M9+glu	551.46	TB	1:1000
MG1655_WT	Batch	M9+glu	120.9	TB	1:1000
MG1655_WT	Batch	M9+glu	35.1	TB	1:1000
MG1655_WT	Batch	M9+glu	2403.18	TB	1:1000
MG1655_WT	Batch	M9+glu	1399.32	TB	1:1000
MG1655_WT	Batch	M9+glu	1349.4	TB	1:1000
MG1655_WT	Batch	M9+glu	63.96	TB	1:1000
MG1655_WT	Batch	M9+glu	2715.18	TB	1:1000
MG1655_WT	Batch	M9+glu	51.48	TB	1:1000
MG1655_WT	Batch	M9+glu	1229.28	TB	1:1000
MG1655_WT	Batch	M9+glu	28.08	TB	1:1000
MG1655_WT	Batch	M9+glu	1525.68	TB	1:1000
MG1655_WT	Batch	M9+glu	801.84	TB	1:1000
MG1655_WT	Batch	M9+glu	3076.32	TB	1:1000
MG1655_WT	Batch	M9+glu	21.84	TB	1:1000
MG1655_WT	Batch	M9+glu	2520.18	TB	1:1000
MG1655_WT	Batch	M9+glu	347.88	TB	1:1000
MG1655_WT	Batch	M9+glu	632.58	TB	1:1000
MG1655_WT	Batch	M9+glu	2059.2	TB	1:1000
MG1655_WT	Batch	M9+glu	728.52	TB	1:1000
MG1655_WT	Batch	M9+glu	5004.48	TB	1:1000
MG1655_WT	Batch	M9+glu	272.22	TB	1:1000
MG1655_WT	Batch	M9+glu	2435.16	TB	1:1000
MG1655_WT	Batch	M9+glu	40.56	TB	1:1000
MG1655_WT	Batch	M9+glu	54.6	TB	1:1000
MG1655_WT	Batch	M9+glu	-5.46	TB	1:1000
MG1655_WT	Batch	M9+glu	507	TB	1:1000
MG1655_WT	Batch	M9+glu	3719.82	TB	1:1000
MG1655_WT	Batch	M9+glu	685.62	TB	1:1000
MG1655_WT	Batch	M9+glu	12.48	TB	1:1000
MG1655_WT	Batch	M9+glu	18.72	TB	1:1000
MG1655_WT	Batch	M9+glu	-7.02	TB	1:1000
MG1655_WT	Batch	M9+glu	409.5	TB	1:1000
MG1655_WT	Batch	M9+glu	0	TB	1:1000
MG1655_WT	Batch	M9+glu	43.68	TB	1:1000
MG1655_WT	Batch	M9+glu	173.16	TB	1:1000
MG1655_WT	Batch	M9+glu	156.78	TB	1:1000
MG1655_WT	Batch	M9+glu	-21.84	TB	1:1000
MG1655_WT	Batch	M9+glu	328.38	TB	1:1000
MG1655_WT	Batch	M9+glu	502.32	TB	1:1000
MG1655_WT	Batch	M9+glu	22.62	TB	1:1000
MG1655_WT	Batch	M9+glu	617.76	TB	1:1000
MG1655_WT	Batch	M9+glu	3666.78	TB	1:1000
MG1655_WT	Batch	M9+glu	206.7	TB	1:1000
MG1655_WT	Batch	M9+glu	354.9	TB	1:1000
MG1655_WT	Batch	M9+glu	1552.2	TB	1:1000
MG1655_WT	Batch	M9+glu	435.24	TB	1:1000
MG1655_WT	Batch	M9+glu	48.36	TB	1:1000
MG1655_WT	Batch	M9+glu	813.54	TB	1:1000
MG1655_WT	Batch	M9+glu	25.74	TB	1:1000
MG1655_WT	Batch	M9+glu	22.62	TB	1:1000
MG1655_WT	Batch	M9+glu	665.34	TB	1:1000
MG1655_WT	Batch	M9+glu	-17.94	TB	1:1000
MG1655_WT	Batch	M9+glu	2676.18	TB	1:1000
MG1655_WT	Batch	M9+glu	9.36	TB	1:1000
MG1655_WT	Batch	M9+glu	135.72	TB	1:1000
MG1655_WT	Batch	M9+glu	2289.3	TB	1:1000
MG1655_WT	Batch	M9+glu	72.54	TB	1:1000
MG1655_WT	Batch	M9+glu	1309.62	TB	1:1000
MG1655_WT	Batch	M9+glu	806.52	TB	1:1000
MG1655_WT	Batch	M9+glu	39	TB	1:1000
MG1655_WT	Batch	M9+glu	148.2	TB	1:1000
MG1655_WT	Batch	M9+glu	8.58	TB	1:1000
MG1655_WT	Batch	M9+glu	14.04	TB	1:1000
MG1655_WT	Batch	M9+glu	2943.72	TB	1:1000
MG1655_WT	Batch	M9+glu	542.88	TB	1:1000
MG1655_WT	Batch	M9+glu	14.04	TB	1:1000
MG1655_WT	Batch	M9+glu	24.96	TB	1:1000
MG1655_WT	Batch	M9+glu	9365.46	TB	1:1000
MG1655_WT	Batch	M9+glu	26.52	TB	1:1000
MG1655_WT	Batch	M9+glu	139.62	TB	1:1000
MG1655_WT	Batch	M9+glu	709.02	TB	1:1000
MG1655_WT	Batch	M9+glu	1278.42	TB	1:1000
MG1655_WT	Batch	M9+glu	26.52	TB	1:1000
MG1655_WT	Batch	M9+glu	17.16	TB	1:1000
MG1655_WT	Batch	M9+glu	214.5	TB	1:1000
MG1655_WT	Batch	M9+glu	3162.12	TB	1:1000
MG1655_WT	Batch	M9+glu	1716	TB	1:1000
MG1655_WT	Batch	M9+glu	592.02	TB	1:1000
MG1655_WT	Batch	M9+glu	523.38	TB	1:1000
MG1655_WT	Batch	M9+glu	530.4	TB	1:1000
MG1655_WT	Batch	M9+glu	479.7	TB	1:1000
MG1655_WT	Batch	M9+glu	107.64	TB	1:1000
MG1655_WT	Batch	M9+glu	2994.42	TB	1:1000
MG1655_WT	Batch	M9+glu	1482	TB	1:1000
MG1655_WT	Batch	M9+glu	893.1	TB	1:1000
MG1655_WT	Batch	M9+glu	1251.9	TB	1:1000
MG1655_WT	Batch	M9+glu	1459.38	TB	1:1000
MG1655_WT	Batch	M9+glu	153.66	TB	1:1000
MG1655_WT	Batch	M9+glu	1262.04	TB	1:1000
MG1655_WT	Batch	M9+glu	7718.1	TB	1:1000
MG1655_WT	Batch	M9+glu	111.54	TB	1:1000
MG1655_WT	Batch	M9+glu	21.06	TB	1:1000
MG1655_WT	Batch	M9+glu	2857.92	TB	1:1000
MG1655_WT	Batch	M9+glu	74.88	TB	1:1000
MG1655_WT	Batch	M9+glu	1072.5	TB	1:1000
MG1655_WT	Batch	M9+glu	1538.94	TB	1:1000
MG1655_WT	Batch	M9+glu	4.68	TB	1:1000
MG1655_WT	Batch	M9+glu	36.66	TB	1:1000
MG1655_WT	Batch	M9+glu	333.84	TB	1:1000
MG1655_WT	Batch	M9+glu	-7.8	TB	1:1000
MG1655_WT	Batch	M9+glu	310.44	TB	1:1000
MG1655_WT	Batch	M9+glu	1157.52	TB	1:1000
MG1655_WT	Batch	M9+glu	3709.68	TB	1:1000
MG1655_WT	Batch	M9+glu	189.54	TB	1:1000
MG1655_WT	Batch	M9+glu	1730.04	TB	1:1000
MG1655_WT	Batch	M9+glu	1975.74	TB	1:1000
MG1655_WT	Batch	M9+glu	162.24	TB	1:1000
MG1655_WT	Batch	M9+glu	634.14	TB	1:1000
MG1655_WT	Batch	M9+glu	24.96	TB	1:1000
MG1655_WT	Batch	M9+glu	372.84	TB	1:1000
MG1655_WT	Batch	M9+glu	2377.44	TB	1:1000
MG1655_WT	Batch	M9+glu	146.64	TB	1:1000
MG1655_WT	Batch	M9+glu	1484.34	TB	1:1000
MG1655_WT	Batch	M9+glu	1020.24	TB	1:1000
MG1655_WT	Batch	M9+glu	1561.56	TB	1:1000
MG1655_WT	Batch	M9+glu	847.86	TB	1:1000
MG1655_WT	Batch	M9+glu	230.1	TB	1:1000
MG1655_WT	Batch	M9+glu	764.4	TB	1:1000
MG1655_WT	Batch	M9+glu	868.92	TB	1:1000
MG1655_WT	Batch	M9+glu	1889.94	TB	1:1000
MG1655_WT	Batch	M9+glu	4.68	TB	1:1000
MG1655_WT	Batch	M9+glu	237.9	TB	1:1000
MG1655_WT	Batch	M9+glu	758.16	TB	1:1000
MG1655_WT	Batch	M9+glu	564.72	TB	1:1000
MG1655_WT	Batch	M9+glu	1130.22	TB	1:1000
MG1655_WT	Batch	M9+glu	1727.7	TB	1:1000
MG1655_WT	Batch	M9+glu	552.24	TB	1:1000
MG1655_WT	Batch	M9+glu	148.98	TB	1:1000
MG1655_WT	Batch	M9+glu	336.18	TB	1:1000
MG1655_WT	Batch	M9+glu	823.68	TB	1:1000
MG1655_WT	Batch	M9+glu	10.92	TB	1:1000
MG1655_WT	Batch	M9+glu	105.3	TB	1:1000
MG1655_WT	Batch	M9+glu	8.58	TB	1:1000
MG1655_WT	Batch	M9+glu	66.3	TB	1:1000
MG1655_WT	Batch	M9+glu	2.34	TB	1:1000
MG1655_WT	Batch	M9+glu	14.82	TB	1:1000
MG1655_WT	Batch	M9+glu	30.42	TB	1:1000
MG1655_WT	Batch	M9+glu	11.7	TB	1:1000
MG1655_WT	Batch	M9+glu	1630.98	TB	1:1000
MG1655_WT	Batch	M9+glu	936	TB	1:1000
MG1655_WT	Batch	M9+glu	14.04	TB	1:1000
MG1655_WT	Batch	M9+glu	374.4	TB	1:1000
MG1655_WT	Batch	M9+glu	77.22	TB	1:1000
MG1655_WT	Batch	M9+glu	571.74	TB	1:1000
MG1655_WT	Batch	M9+glu	1531.92	TB	1:1000
MG1655_WT	Batch	M9+glu	14.04	TB	1:1000
MG1655_WT	Batch	M9+glu	574.86	TB	1:1000
MG1655_WT	Batch	M9+glu	2715.18	TB	1:1000
MG1655_WT	Batch	M9+glu	2028.78	TB	1:1000
MG1655_WT	Batch	M9+glu	3095.82	TB	1:1000
MG1655_WT	Batch	M9+glu	7216.56	TB	1:1000
MG1655_WT	Batch	M9+glu	-4.68	TB	1:1000
MG1655_WT	Batch	M9+glu	2528.76	TB	1:1000
MG1655_WT	Batch	M9+glu	24.18	TB	1:1000
MG1655_WT	Batch	M9+glu	0	TB	1:1000
MG1655_WT	Batch	M9+glu	539.76	TB	1:1000
MG1655_WT	Batch	M9+glu	1929.72	TB	1:1000
MG1655_WT	Batch	M9+glu	-0.78	TB	1:1000
MG1655_WT	Batch	M9+glu	262.08	TB	1:1000
MG1655_WT	Batch	M9+glu	163.02	TB	1:1000
MG1655_WT	Batch	M9+glu	1318.98	TB	1:1000
MG1655_WT	Batch	M9+glu	16.38	TB	1:1000
MG1655_WT	Batch	M9+glu	716.82	TB	1:1000
MG1655_WT	Batch	M9+glu	1198.08	TB	1:1000
MG1655_WT	Batch	M9+glu	751.14	TB	1:1000
MG1655_WT	Batch	M9+glu	-8.58	TB	1:1000
MG1655_WT	Batch	M9+glu	0	TB	1:1000
MG1655_WT	Batch	M9+glu	1221.48	TB	1:1000
MG1655_WT	Batch	M9+glu	523.38	TB	1:1000
MG1655_WT	Batch	M9+glu	52.26	TB	1:1000
MG1655_WT	Batch	M9+glu	24.96	TB	1:1000
MG1655_WT	Batch	M9+glu	2654.34	TB	1:1000
MG1655_WT	Batch	M9+glu	19.5	TB	1:1000
MG1655_WT	Batch	M9+glu	11.7	TB	1:1000
MG1655_WT	Batch	M9+glu	848.64	TB	1:1000
MG1655_WT	Batch	M9+glu	1963.26	TB	1:1000
MG1655_WT	Batch	M9+glu	420.42	TB	1:1000
MG1655_WT	Batch	M9+glu	327.6	TB	1:1000
MG1655_WT	Batch	M9+glu	42.9	TB	1:1000
MG1655_WT	Batch	M9+glu	1740.18	TB	1:1000
MG1655_WT	Batch	M9+glu	1652.04	TB	1:1000
MG1655_WT	Batch	M9+glu	9.36	TB	1:1000
MG1655_WT	Batch	M9+glu	627.12	TB	1:1000
MG1655_WT	Batch	M9+glu	1747.2	TB	1:1000
MG1655_WT	Batch	M9+glu	3426.54	TB	1:1000
MG1655_WT	Batch	M9+glu	1922.7	TB	1:1000
MG1655_WT	Batch	M9+glu	127.14	TB	1:1000
MG1655_WT	Batch	M9+glu	461.76	TB	1:1000
MG1655_WT	Batch	M9+glu	3257.28	TB	1:1000
MG1655_WT	Batch	M9+glu	839.28	TB	1:1000
MG1655_WT	Batch	M9+glu	-10.14	TB	1:1000
MG1655_WT	Batch	M9+glu	1651.26	TB	1:1000
MG1655_WT	Batch	M9+glu	3.12	TB	1:1000
MG1655_WT	Batch	M9+glu	3575.52	TB	1:1000
MG1655_WT	Batch	M9+glu	185.64	TB	1:1000
MG1655_WT	Batch	M9+glu	171.6	TB	1:1000
MG1655_WT	Batch	M9+glu	2.34	TB	1:1000
MG1655_WT	Batch	M9+glu	31.2	TB	1:1000
MG1655_WT	Batch	M9+glu	59.28	TB	1:1000
MG1655_WT	Batch	M9+glu	102.18	TB	1:1000
MG1655_WT	Batch	M9+glu	3415.62	TB	1:1000
MG1655_WT	Batch	M9+glu	0	TB	1:1000
MG1655_WT	Batch	M9+glu	891.54	TB	1:1000
MG1655_WT	Batch	M9+glu	1132.56	TB	1:1000
MG1655_WT	Batch	M9+glu	23.4	TB	1:1000
MG1655_WT	Batch	M9+glu	1399.32	TB	1:1000
MG1655_WT	Batch	M9+glu	86.58	TB	1:1000
MG1655_WT	Batch	M9+glu	73.32	TB	1:1000
MG1655_WT	Batch	M9+glu	1623.18	TB	1:1000
MG1655_WT	Batch	M9+glu	689.52	TB	1:1000
MG1655_WT	Batch	M9+glu	1397.76	TB	1:1000
MG1655_WT	Batch	M9+glu	7880.34	TB	1:1000
MG1655_WT	Batch	M9+glu	158.34	TB	1:1000
MG1655_WT	Batch	M9+glu	1426.62	TB	1:1000
MG1655_WT	Batch	M9+glu	54.6	TB	1:1000
MG1655_WT	Batch	M9+glu	111.54	TB	1:1000
MG1655_WT	Batch	M9+glu	1498.38	TB	1:1000
MG1655_WT	Batch	M9+glu	1134.9	TB	1:1000
MG1655_WT	Batch	M9+glu	1100.58	TB	1:1000
MG1655_WT	Batch	M9+glu	18.72	TB	1:1000
MG1655_WT	Batch	M9+glu	106.08	TB	1:1000
MG1655_WT	Batch	M9+glu	182.52	TB	1:1000
MG1655_WT	Batch	M9+glu	31.98	TB	1:1000
MG1655_WT	Batch	M9+glu	50.7	TB	1:1000
MG1655_WT	Batch	M9+glu	125.58	TB	1:1000
MG1655_WT	Batch	M9+glu	1201.2	TB	1:1000
MG1655_WT	Batch	M9+glu	1024.92	TB	1:1000
MG1655_WT	Batch	M9+glu	755.04	TB	1:1000
MG1655_WT	Batch	M9+glu	1376.7	TB	1:1000
MG1655_WT	Batch	M9+glu	-7.8	TB	1:1000
MG1655_WT	Batch	M9+glu	14.04	TB	1:1000
MG1655_WT	Batch	M9+glu	18.72	TB	1:1000
MG1655_WT	Batch	M9+glu	67.08	TB	1:1000
MG1655_WT	Batch	M9+glu	127.14	TB	1:1000
MG1655_WT	Batch	M9+glu	180.96	TB	1:1000
MG1655_WT	Batch	M9+glu	560.82	TB	1:1000
MG1655_WT	Batch	M9+glu	28.86	TB	1:1000
MG1655_WT	Batch	M9+glu	92.04	TB	1:1000
MG1655_WT	Batch	M9+glu	1014.78	TB	1:1000
MG1655_WT	Batch	M9+glu	255.06	TB	1:1000
MG1655_WT	Batch	M9+glu	1423.5	TB	1:1000
MG1655_WT	Batch	M9+glu	4346.16	TB	1:1000
MG1655_WT	Batch	M9+glu	46.02	TB	1:1000
MG1655_WT	Batch	M9+glu	16.38	TB	1:1000
MG1655_WT	Batch	M9+glu	7331.22	TB	1:1000
MG1655_WT	Batch	M9+glu	918.06	TB	1:1000
MG1655_WT	Batch	M9+glu	8133.06	TB	1:1000
MG1655_WT	Batch	M9+glu	1053.78	TB	1:1000
MG1655_WT	Batch	M9+glu	702	TB	1:1000
MG1655_WT	Batch	M9+glu	3.9	TB	1:1000
MG1655_WT	Batch	M9+glu	74.88	TB	1:1000
MG1655_WT	Batch	M9+glu	616.2	TB	1:1000
MG1655_WT	Batch	M9+glu	111.54	TB	1:1000
MG1655_WT	Batch	M9+glu	1040.52	TB	1:1000
MG1655_WT	Batch	M9+glu	1703.52	TB	1:1000
MG1655_WT	Batch	M9+glu	3263.52	TB	1:1000
MG1655_WT	Batch	M9+glu	7264.92	TB	1:1000
MG1655_WT	Batch	M9+glu	120.9	TB	1:1000
MG1655_WT	Batch	M9+glu	-0.78	TB	1:1000
MG1655_WT	Batch	M9+glu	1245.66	TB	1:1000
MG1655_WT	Batch	M9+glu	783.9	TB	1:1000
MG1655_WT	Batch	M9+glu	382.2	TB	1:1000
MG1655_WT	Batch	M9+glu	130.26	TB	1:1000
MG1655_WT	Batch	M9+glu	6.24	TB	1:1000
MG1655_WT	Batch	M9+glu	2627.04	TB	1:1000
MG1655_WT	Batch	M9+glu	766.74	TB	1:1000
MG1655_WT	Batch	M9+glu	2655.9	TB	1:1000
MG1655_WT	Batch	M9+glu	20.28	TB	1:1000
MG1655_WT	Batch	M9+glu	177.06	TB	1:1000
MG1655_WT	Batch	M9+glu	7.02	TB	1:1000
MG1655_WT	Batch	M9+glu	514.02	TB	1:1000
MG1655_WT	Batch	M9+glu	202.02	TB	1:1000
MG1655_WT	Batch	M9+glu	1653.6	TB	1:1000
MG1655_WT	Batch	M9+glu	992.16	TB	1:1000
MG1655_WT	Batch	M9+glu	1659.06	TB	1:1000
MG1655_WT	Batch	M9+glu	895.44	TB	1:1000
MG1655_WT	Batch	M9+glu	1772.94	TB	1:1000
MG1655_WT	Batch	M9+glu	10.92	TB	1:1000
MG1655_WT	Batch	M9+glu	436.8	TB	1:1000
MG1655_WT	Batch	M9+glu	15.6	TB	1:1000
MG1655_WT	Batch	M9+glu	528.84	TB	1:1000
MG1655_WT	Batch	M9+glu	1723.02	TB	1:1000
MG1655_WT	Batch	M9+glu	1122.42	TB	1:1000
MG1655_WT	Batch	M9+glu	3589.56	TB	1:1000
MG1655_WT	Batch	M9+glu	4261.92	TB	1:1000
MG1655_WT	Batch	M9+glu	120.9	TB	1:1000
MG1655_WT	Batch	M9+glu	66.3	TB	1:1000
MG1655_WT	Batch	M9+glu	90.48	TB	1:1000
MG1655_WT	Batch	M9+glu	6980.22	TB	1:1000
MG1655_WT	Batch	M9+glu	99.06	TB	1:1000
MG1655_WT	Batch	M9+glu	8.58	TB	1:1000
MG1655_WT	Batch	M9+glu	2026.44	TB	1:1000
MG1655_WT	Batch	M9+glu	1075.62	TB	1:1000
MG1655_WT	Batch	M9+glu	-8.58	TB	1:1000
MG1655_WT	Batch	M9+glu	54.6	TB	1:1000
MG1655_WT	Batch	M9+glu	13.26	TB	1:1000
MG1655_WT	Batch	M9+glu	395.46	TB	1:1000
MG1655_WT	Batch	M9+glu	507	TB	1:1000
MG1655_WT	Batch	M9+glu	44.46	TB	1:1000
MG1655_WT	Batch	M9+glu	2614.56	TB	1:1000
MG1655_WT	Batch	M9+glu	2825.94	TB	1:1000
MG1655_WT	Batch	M9+glu	1116.96	TB	1:1000
MG1655_WT	Batch	M9+glu	-17.94	TB	1:1000
MG1655_WT	Batch	M9+glu	149.76	TB	1:1000
MG1655_WT	Batch	M9+glu	1900.86	TB	1:1000
MG1655_WT	Batch	M9+glu	1866.54	TB	1:1000
MG1655_WT	Batch	M9+glu	18.72	TB	1:1000
MG1655_WT	Batch	M9+glu	-7.02	TB	1:1000
MG1655_WT	Batch	M9+glu	386.88	TB	1:1000
MG1655_WT	Batch	M9+glu	41.34	TB	1:1000
MG1655_WT	Batch	M9+glu	104.52	TB	1:1000
MG1655_WT	Batch	M9+glu	15.6	TB	1:1000
MG1655_WT	Batch	M9+glu	53.04	TB	1:1000
MG1655_WT	Batch	M9+glu	1428.18	TB	1:1000
MG1655_WT	Batch	M9+glu	10.14	TB	1:1000
MG1655_WT	Batch	M9+glu	2629.38	TB	1:1000
MG1655_WT	Batch	M9+glu	1488.24	TB	1:1000
MG1655_WT	Batch	M9+glu	8539.44	TB	1:1000
MG1655_WT	Batch	M9+glu	684.06	TB	1:1000
MG1655_WT	Batch	M9+glu	2724.54	TB	1:1000
MG1655_WT	Batch	M9+glu	1735.5	TB	1:1000
MG1655_WT	Batch	M9+glu	599.04	TB	1:1000
MG1655_WT	Batch	M9+glu	1511.64	TB	1:1000
MG1655_WT	Batch	M9+glu	300.3	TB	1:1000
MG1655_WT	Batch	M9+glu	368.94	TB	1:1000
MG1655_WT	Batch	M9+glu	887.64	TB	1:1000
MG1655_WT	Batch	M9+glu	724.62	TB	1:1000
MG1655_WT	Batch	M9+glu	892.32	TB	1:1000
MG1655_WT	Batch	M9+glu	22.62	TB	1:1000
MG1655_WT	Batch	M9+glu	155.22	TB	1:1000
MG1655_WT	Batch	M9+glu	168.48	TB	1:1000
MG1655_WT	Batch	M9+glu	1720.68	TB	1:1000
MG1655_WT	Batch	M9+glu	443.04	TB	1:1000
MG1655_WT	Batch	M9+glu	1364.22	TB	1:1000
MG1655_WT	Batch	M9+glu	39	TB	1:1000
MG1655_WT	Batch	M9+glu	162.24	TB	1:1000
MG1655_WT	Batch	M9+glu	1583.4	TB	1:1000
MG1655_WT	Batch	M9+glu	195.78	TB	1:1000
MG1655_WT	Batch	M9+glu	3.9	TB	1:1000
MG1655_WT	Batch	M9+glu	856.44	TB	1:1000
MG1655_WT	Batch	M9+glu	53.82	TB	1:1000
MG1655_WT	Batch	M9+glu	10.92	TB	1:1000
MG1655_WT	Batch	M9+glu	9.36	TB	1:1000
MG1655_WT	Batch	M9+glu	413.4	TB	1:1000
MG1655_WT	Batch	M9+glu	1133.34	TB	1:1000
MG1655_WT	Batch	M9+glu	3370.38	TB	1:1000
MG1655_WT	Batch	M9+glu	6.24	TB	1:1000
MG1655_WT	Batch	M9+glu	540.54	TB	1:1000
MG1655_WT	Batch	M9+glu	329.94	TB	1:1000
MG1655_WT	Batch	M9+glu	811.2	TB	1:1000
MG1655_WT	Batch	M9+glu	1475.76	TB	1:1000
MG1655_WT	Batch	M9+glu	4215.9	TB	1:1000
MG1655_WT	Batch	M9+glu	31.98	TB	1:1000
MG1655_WT	Batch	M9+glu	17.16	TB	1:1000
MG1655_WT	Batch	M9+glu	4096.56	TB	1:1000
MG1655_WT	Batch	M9+glu	30.42	TB	1:1000
MG1655_WT	Batch	M9+glu	37.44	TB	1:1000
MG1655_WT	Batch	M9+glu	14.82	TB	1:1000
MG1655_WT	Batch	M9+glu	2053.74	TB	1:1000
MG1655_WT	Batch	M9+glu	2340.78	TB	1:1000
MG1655_WT	Batch	M9+glu	57.72	TB	1:1000
MG1655_WT	Batch	M9+glu	24.96	TB	1:1000
MG1655_WT	Batch	M9+glu	25.74	TB	1:1000
MG1655_WT	Batch	M9+glu	501.54	TB	1:1000
MG1655_WT	Batch	M9+glu	3006.12	TB	1:1000
MG1655_WT	Batch	M9+glu	2901.6	TB	1:1000
MG1655_WT	Batch	M9+glu	1951.56	TB	1:1000
MG1655_WT	Batch	M9+glu	46.8	TB	1:1000
MG1655_WT	Batch	M9+glu	136.5	TB	1:1000
MG1655_WT	Batch	M9+glu	407.16	TB	1:1000
MG1655_WT	Batch	M9+glu	1294.8	TB	1:1000
MG1655_WT	Batch	M9+glu	2770.56	TB	1:1000
MG1655_WT	Batch	M9+glu	323.7	TB	1:1000
MG1655_WT	Batch	M9+glu	52.26	TB	1:1000
MG1655_WT	Batch	M9+glu	850.2	TB	1:1000
MG1655_WT	Batch	M9+glu	1489.8	TB	1:1000
MG1655_WT	Batch	M9+glu	5185.44	TB	1:1000
MG1655_WT	Batch	M9+glu	2616.12	TB	1:1000
MG1655_WT	Batch	M9+glu	46.8	TB	1:1000
MG1655_WT	Batch	M9+glu	1255.8	TB	1:1000
MG1655_WT	Batch	M9+glu	-21.84	TB	1:1000
MG1655_WT	Batch	M9+glu	124.02	TB	1:1000
MG1655_WT	Batch	M9+glu	81.9	TB	1:1000
MG1655_WT	Batch	M9+glu	1264.38	TB	1:1000
MG1655_WT	Batch	M9+glu	146.64	TB	1:1000
MG1655_WT	Batch	M9+glu	639.6	TB	1:1000
MG1655_WT	Batch	M9+glu	473.46	TB	1:1000
MG1655_WT	Batch	M9+glu	3415.62	TB	1:1000
MG1655_WT	Batch	M9+glu	563.94	TB	1:1000
MG1655_WT	Batch	M9+glu	163.8	TB	1:1000
MG1655_WT	Batch	M9+glu	557.7	TB	1:1000
MG1655_WT	Batch	M9+glu	407.16	TB	1:1000
MG1655_WT	Batch	M9+glu	3006.9	TB	1:1000
MG1655_WT	Batch	M9+glu	1194.18	TB	1:1000
MG1655_WT	Batch	M9+glu	7.02	TB	1:1000
MG1655_WT	Batch	M9+glu	1008.54	TB	1:1000
MG1655_WT	Batch	M9+glu	16.38	TB	1:1000
MG1655_WT	Batch	M9+glu	546	TB	1:1000
MG1655_WT	Batch	M9+glu	70.2	TB	1:1000
MG1655_WT	Batch	M9+glu	169.26	TB	1:1000
MG1655_WT	Batch	M9+glu	31.98	TB	1:1000
MG1655_WT	Batch	M9+glu	102.18	TB	1:1000
MG1655_WT	Batch	M9+glu	28.86	TB	1:1000
MG1655_WT	Batch	M9+glu	4375.02	TB	1:1000
MG1655_WT	Batch	M9+glu	139.62	TB	1:1000
MG1655_WT	Batch	M9+glu	261.3	TB	1:1000
MG1655_WT	Batch	M9+glu	7002.84	TB	1:1000
MG1655_WT	Batch	M9+glu	971.1	TB	1:1000
MG1655_WT	Batch	M9+glu	1089.66	TB	1:1000
MG1655_WT	Batch	M9+glu	1054.56	TB	1:1000
MG1655_WT	Batch	M9+glu	2496.78	TB	1:1000
MG1655_WT	Batch	M9+glu	38.22	TB	1:1000
MG1655_WT	Batch	M9+glu	10.14	TB	1:1000
MG1655_WT	Batch	M9+glu	2687.1	TB	1:1000
MG1655_WT	Batch	M9+glu	1744.86	TB	1:1000
MG1655_WT	Batch	M9+glu	101.4	TB	1:1000
MG1655_WT	Batch	M9+glu	550.68	TB	1:1000
MG1655_WT	Batch	M9+glu	607.62	TB	1:1000
MG1655_WT	Batch	M9+glu	95.94	TB	1:1000
MG1655_WT	Batch	M9+glu	24.18	TB	1:1000
MG1655_WT	Batch	M9+glu	1130.22	TB	1:1000
MG1655_WT	Batch	M9+glu	14.04	TB	1:1000
MG1655_WT	Batch	M9+glu	386.88	TB	1:1000
MG1655_WT	Batch	M9+glu	89.7	TB	1:1000
MG1655_WT	Batch	M9+glu	2906.28	TB	1:1000
MG1655_WT	Batch	M9+glu	124.8	TB	1:1000
MG1655_WT	Batch	M9+glu	24.18	TB	1:1000
MG1655_WT	Batch	M9+glu	211.38	TB	1:1000
MG1655_WT	Batch	M9+glu	1080.3	TB	1:1000
MG1655_WT	Batch	M9+glu	1097.46	TB	1:1000
MG1655_WT	Batch	M9+glu	85.8	TB	1:1000
MG1655_WT	Batch	M9+glu	244.14	TB	1:1000
MG1655_WT	Batch	M9+glu	300.3	TB	1:1000
MG1655_WT	Batch	M9+glu	4183.92	TB	1:1000
MG1655_WT	Batch	M9+glu	18.72	TB	1:1000
MG1655_WT	Batch	M9+glu	2173.08	TB	1:1000
MG1655_WT	Batch	M9+glu	173.94	TB	1:1000
MG1655_WT	Batch	M9+glu	108.42	TB	1:1000
MG1655_WT	Batch	M9+glu	1115.4	TB	1:1000
MG1655_WT	Batch	M9+glu	127.92	TB	1:1000
MG1655_WT	Batch	M9+glu	7.02	TB	1:1000
MG1655_WT	Batch	M9+glu	1959.36	TB	1:1000
MG1655_WT	Batch	M9+glu	19.5	TB	1:1000
MG1655_WT	Batch	M9+glu	326.04	TB	1:1000
MG1655_WT	Batch	M9+glu	5343.78	TB	1:1000
MG1655_WT	Batch	M9+glu	106.08	TB	1:1000
MG1655_WT	Batch	M9+glu	3.9	TB	1:1000
MG1655_WT	Batch	M9+glu	1666.08	TB	1:1000
MG1655_WT	Batch	M9+glu	148.98	TB	1:1000
MG1655_WT	Batch	M9+glu	2736.24	TB	1:1000
MG1655_WT	Batch	M9+glu	27.3	TB	1:1000
MG1655_WT	Batch	M9+glu	410.28	TB	1:1000
MG1655_WT	Batch	M9+glu	7914.66	TB	1:1000
MG1655_WT	Batch	M9+glu	324.48	TB	1:1000
MG1655_WT	Batch	M9+glu	208.26	TB	1:1000
MG1655_WT	Batch	M9+glu	624	TB	1:1000
MG1655_WT	Batch	M9+glu	2257.32	TB	1:1000
MG1655_WT	Batch	M9+glu	581.1	TB	1:1000
MG1655_WT	Batch	M9+glu	12.48	TB	1:1000
MG1655_WT	Batch	M9+glu	215.28	TB	1:1000
MG1655_WT	Batch	M9+glu	455.52	TB	1:1000
MG1655_WT	Batch	M9+glu	262.08	TB	1:1000
MG1655_WT	Batch	M9+glu	117.78	TB	1:1000
MG1655_WT	Batch	M9+glu	986.7	TB	1:1000
MG1655_WT	Batch	M9+glu	173.16	TB	1:1000
MG1655_WT	Batch	M9+glu	1150.5	TB	1:1000
MG1655_WT	Batch	M9+glu	858	TB	1:1000
MG1655_WT	Batch	M9+glu	5937.36	TB	1:1000
MG1655_WT	Batch	M9+glu	1.56	TB	1:1000
MG1655_WT	Batch	M9+glu	1205.1	TB	1:1000
MG1655_WT	Batch	M9+glu	780.78	TB	1:1000
MG1655_WT	Batch	M9+glu	613.08	TB	1:1000
MG1655_WT	Batch	M9+glu	3793.92	TB	1:1000
MG1655_WT	Batch	M9+glu	2163.72	TB	1:1000
MG1655_WT	Batch	M9+glu	707.46	TB	1:1000
MG1655_WT	Batch	M9+glu	3083.34	TB	1:1000
MG1655_WT	Batch	M9+glu	226.98	TB	1:1000
MG1655_WT	Batch	M9+glu	586.56	TB	1:1000
MG1655_WT	Batch	M9+glu	-21.06	TB	1:1000
MG1655_WT	Batch	M9+glu	733.98	TB	1:1000
MG1655_WT	Batch	M9+glu	121.68	TB	1:1000
MG1655_WT	Batch	M9+glu	213.72	TB	1:1000
MG1655_WT	Batch	M9+glu	17.16	TB	1:1000
MG1655_WT	Batch	M9+glu	2625.48	TB	1:1000
MG1655_WT	Batch	M9+glu	450.84	TB	1:1000
MG1655_WT	Batch	M9+glu	121.68	TB	1:1000
MG1655_WT	Batch	M9+glu	3.9	TB	1:1000
MG1655_WT	Batch	M9+glu	21.06	TB	1:1000
MG1655_WT	Batch	M9+glu	8.58	TB	1:1000
MG1655_WT	Batch	M9+glu	3095.04	TB	1:1000
MG1655_WT	Batch	M9+glu	2317.38	TB	1:1000
MG1655_WT	Batch	M9+glu	98.28	TB	1:1000
MG1655_WT	Batch	M9+glu	22.62	TB	1:1000
MG1655_WT	Batch	M9+glu	112.32	TB	1:1000
MG1655_WT	Batch	M9+glu	663.78	TB	1:1000
MG1655_WT	Batch	M9+glu	25.74	TB	1:1000
MG1655_WT	Batch	M9+glu	853.32	TB	1:1000
MG1655_WT	Batch	M9+glu	49.14	TB	1:1000
MG1655_WT	Batch	M9+glu	313.56	TB	1:1000
MG1655_WT	Batch	M9+glu	3460.86	TB	1:1000
MG1655_WT	Batch	M9+glu	125.58	TB	1:1000
MG1655_WT	Batch	M9+glu	34.32	TB	1:1000
MG1655_WT	Batch	M9+glu	204.36	TB	1:1000
MG1655_WT	Batch	M9+glu	911.82	TB	1:1000
MG1655_WT	Batch	M9+glu	59.28	TB	1:1000
MG1655_WT	Batch	M9+glu	21.06	TB	1:1000
MG1655_WT	Batch	M9+glu	4034.16	TB	1:1000
MG1655_WT	Batch	M9+glu	276.12	TB	1:1000
MG1655_WT	Batch	M9+glu	857.22	TB	1:1000
MG1655_WT	Batch	M9+glu	925.08	TB	1:1000
MG1655_WT	Batch	M9+glu	357.24	TB	1:1000
MG1655_WT	Batch	M9+glu	341.64	TB	1:1000
MG1655_WT	Batch	M9+glu	104.52	TB	1:1000
MG1655_WT	Batch	M9+glu	387.66	TB	1:1000
MG1655_WT	Batch	M9+glu	989.82	TB	1:1000
MG1655_WT	Batch	M9+glu	63.96	TB	1:1000
MG1655_WT	Batch	M9+glu	2636.4	TB	1:1000
MG1655_WT	Batch	M9+glu	245.7	TB	1:1000
MG1655_WT	Batch	M9+glu	3.9	TB	1:1000
MG1655_WT	Batch	M9+glu	506.22	TB	1:1000
MG1655_WT	Batch	M9+glu	32.76	TB	1:1000
MG1655_WT	Batch	M9+glu	776.1	TB	1:1000
MG1655_WT	Batch	M9+glu	5839.86	TB	1:1000
MG1655_WT	Batch	M9+glu	1693.38	TB	1:1000
MG1655_WT	Batch	M9+glu	12.48	TB	1:1000
MG1655_WT	Batch	M9+glu	1029.6	TB	1:1000
MG1655_WT	Batch	M9+glu	2176.2	TB	1:1000
MG1655_WT	Batch	M9+glu	2098.98	TB	1:1000
MG1655_WT	Batch	M9+glu	1967.16	TB	1:1000
MG1655_WT	Batch	M9+glu	105.3	TB	1:1000
MG1655_WT	Batch	M9+glu	674.7	TB	1:1000
MG1655_WT	Batch	M9+glu	2812.68	TB	1:1000
MG1655_WT	Batch	M9+glu	297.96	TB	1:1000
MG1655_WT	Batch	M9+glu	21.84	TB	1:1000
MG1655_WT	Batch	M9+glu	624	TB	1:1000
MG1655_WT	Batch	M9+glu	1542.84	TB	1:1000
MG1655_WT	Batch	M9+glu	24.96	TB	1:1000
MG1655_WT	Batch	M9+glu	4081.74	TB	1:1000
MG1655_WT	Batch	M9+glu	1476.54	TB	1:1000
MG1655_WT	Batch	M9+glu	1541.28	TB	1:1000
MG1655_WT	Batch	M9+glu	2168.4	TB	1:1000
MG1655_WT	Batch	M9+glu	827.58	TB	1:1000
MG1655_WT	Batch	M9+glu	2066.22	TB	1:1000
MG1655_WT	Batch	M9+glu	71.76	TB	1:1000
MG1655_WT	Batch	M9+glu	552.24	TB	1:1000
MG1655_WT	Batch	M9+glu	0.78	TB	1:1000
MG1655_WT	Batch	M9+glu	2024.1	TB	1:1000
MG1655_WT	Batch	M9+glu	163.02	TB	1:1000
MG1655_WT	Batch	M9+glu	908.7	TB	1:1000
MG1655_WT	Batch	M9+glu	296.4	TB	1:1000
MG1655_WT	Batch	M9+glu	1439.88	TB	1:1000
MG1655_WT	Batch	M9+glu	-4.68	TB	1:1000
MG1655_WT	Batch	M9+glu	9.36	TB	1:1000
MG1655_WT	Batch	M9+glu	456.3	TB	1:1000
MG1655_WT	Batch	M9+glu	902.46	TB	1:1000
MG1655_WT	Batch	M9+glu	138.84	TB	1:1000
MG1655_WT	Batch	M9+glu	204.36	TB	1:1000
MG1655_WT	Batch	M9+glu	37.44	TB	1:1000
MG1655_WT	Batch	M9+glu	237.12	TB	1:1000
MG1655_WT	Batch	M9+glu	42.12	TB	1:1000
MG1655_WT	Batch	M9+glu	-13.26	TB	1:1000
MG1655_WT	Batch	M9+glu	67.08	TB	1:1000
MG1655_WT	Batch	M9+glu	3440.58	TB	1:1000
MG1655_WT	Batch	M9+glu	3722.16	TB	1:1000
MG1655_WT	Batch	M9+glu	144.3	TB	1:1000
MG1655_WT	Batch	M9+glu	958.62	TB	1:1000
MG1655_WT	Batch	M9+glu	3521.7	TB	1:1000
MG1655_WT	Batch	M9+glu	2288.52	TB	1:1000
MG1655_WT	Batch	M9+glu	197.34	TB	1:1000
MG1655_WT	Batch	M9+glu	770.64	TB	1:1000
MG1655_WT	Batch	M9+glu	3877.38	TB	1:1000
MG1655_WT	Batch	M9+glu	2319.72	TB	1:1000
MG1655_WT	Batch	M9+glu	3827.46	TB	1:1000
MG1655_WT	Batch	M9+glu	185.64	TB	1:1000
MG1655_WT	Batch	M9+glu	5261.1	TB	1:1000
MG1655_WT	Batch	M9+glu	501.54	TB	1:1000
MG1655_WT	Batch	M9+glu	60.84	TB	1:1000
MG1655_WT	Batch	M9+glu	2751.84	TB	1:1000
MG1655_WT	Batch	M9+glu	314.34	TB	1:1000
MG1655_WT	Batch	M9+glu	1363.44	TB	1:1000
MG1655_WT	Batch	M9+glu	367.38	TB	1:1000
MG1655_WT	Batch	M9+glu	1207.44	TB	1:1000
MG1655_WT	Batch	M9+glu	223.08	TB	1:1000
MG1655_WT	Batch	M9+glu	-5.46	TB	1:1000
MG1655_WT	Batch	M9+glu	28.08	TB	1:1000
MG1655_WT	Batch	M9+glu	1663.74	TB	1:1000
MG1655_WT	Batch	M9+glu	197.34	TB	1:1000
MG1655_WT	Batch	M9+glu	3364.14	TB	1:1000
MG1655_WT	Batch	M9+glu	399.36	TB	1:1000
MG1655_WT	Batch	M9+glu	7386.6	TB	1:1000
MG1655_WT	Batch	M9+glu	314.34	TB	1:1000
MG1655_WT	Batch	M9+glu	63.96	TB	1:1000
MG1655_WT	Batch	M9+glu	4008.42	TB	1:1000
MG1655_WT	Batch	M9+glu	170.04	TB	1:1000
MG1655_WT	Batch	M9+glu	733.2	TB	1:1000
MG1655_WT	Batch	M9+glu	1211.34	TB	1:1000
MG1655_WT	Batch	M9+glu	457.86	TB	1:1000
MG1655_WT	Batch	M9+glu	10.14	TB	1:1000
MG1655_WT	Batch	M9+glu	1177.02	TB	1:1000
MG1655_WT	Batch	M9+glu	2360.28	TB	1:1000
MG1655_WT	Batch	M9+glu	238.68	TB	1:1000
MG1655_WT	Batch	M9+glu	402.48	TB	1:1000
MG1655_WT	Batch	M9+glu	217.62	TB	1:1000
MG1655_WT	Batch	M9+glu	503.1	TB	1:1000
MG1655_WT	Batch	M9+glu	1206.66	TB	1:1000
MG1655_WT	Batch	M9+glu	2324.4	TB	1:1000
MG1655_WT	Batch	M9+glu	2191.02	TB	1:1000
MG1655_WT	Batch	M9+glu	1125.54	TB	1:1000
MG1655_WT	Batch	M9+glu	546.78	TB	1:1000
MG1655_WT	Batch	M9+glu	789.36	TB	1:1000
MG1655_WT	Batch	M9+glu	1255.02	TB	1:1000
MG1655_WT	Batch	M9+glu	3476.46	TB	1:1000
MG1655_WT	Batch	M9+glu	10.92	TB	1:1000
MG1655_WT	Batch	M9+glu	27.3	TB	1:1000
MG1655_WT	Batch	M9+glu	577.98	TB	1:1000
MG1655_WT	Batch	M9+glu	2841.54	TB	1:1000
MG1655_WT	Batch	M9+glu	276.12	TB	1:1000
MG1655_WT	Batch	M9+glu	1276.86	TB	1:1000
MG1655_WT	Batch	M9+glu	710.58	TB	1:1000
MG1655_WT	Batch	M9+glu	2372.76	TB	1:1000
MG1655_WT	Batch	M9+glu	3660.54	TB	1:1000
MG1655_WT	Batch	M9+glu	35.1	TB	1:1000
MG1655_WT	Batch	M9+glu	391.56	TB	1:1000
MG1655_WT	Batch	M9+glu	761.28	TB	1:1000
MG1655_WT	Batch	M9+glu	609.18	TB	1:1000
MG1655_WT	Batch	M9+glu	258.96	TB	1:1000
MG1655_WT	Batch	M9+glu	2342.34	TB	1:1000
MG1655_WT	Batch	M9+glu	1490.58	TB	1:1000
MG1655_WT	Batch	M9+glu	625.56	TB	1:1000
MG1655_WT	Batch	M9+glu	5667.48	TB	1:1000
MG1655_WT	Batch	M9+glu	21.06	TB	1:1000
MG1655_WT	Batch	M9+glu	833.04	TB	1:1000
MG1655_WT	Batch	M9+glu	67.86	TB	1:1000
MG1655_WT	Batch	M9+glu	193.44	TB	1:1000
MG1655_WT	Batch	M9+glu	2096.64	TB	1:1000
MG1655_WT	Batch	M9+glu	815.88	TB	1:1000
MG1655_WT	Batch	M9+glu	1655.16	TB	1:1000
MG1655_WT	Batch	M9+glu	-7.8	TB	1:1000
MG1655_WT	Batch	M9+glu	863.46	TB	1:1000
MG1655_WT	Batch	M9+glu	778.44	TB	1:1000
MG1655_WT	Batch	M9+glu	55.38	TB	1:1000
MG1655_WT	Batch	M9+glu	181.74	TB	1:1000
MG1655_WT	Batch	M9+glu	427.44	TB	1:1000
MG1655_WT	Batch	M9+glu	227.76	TB	1:1000
MG1655_WT	Batch	M9+glu	691.86	TB	1:1000
MG1655_WT	Batch	M9+glu	329.16	TB	1:1000
MG1655_WT	Batch	M9+glu	305.76	TB	1:1000
MG1655_WT	Batch	M9+glu	98.28	TB	1:1000
MG1655_WT	Batch	M9+glu	87.36	TB	1:1000
MG1655_WT	Batch	M9+glu	290.94	TB	1:1000
MG1655_WT	Batch	M9+glu	-6.24	TB	1:1000
MG1655_WT	Batch	M9+glu	2173.08	TB	1:1000
MG1655_WT	Batch	M9+glu	4303.26	TB	1:1000
MG1655_WT	Batch	M9+glu	976.56	TB	1:1000
MG1655_WT	Batch	M9+glu	1523.34	TB	1:1000
MG1655_WT	Batch	M9+glu	2095.08	TB	1:1000
MG1655_WT	Batch	M9+glu	171.6	TB	1:1000
MG1655_WT	Batch	M9+glu	10.14	TB	1:1000
MG1655_WT	Batch	M9+glu	1911	TB	1:1000
MG1655_WT	Batch	M9+glu	197.34	TB	1:1000
MG1655_WT	Batch	M9+glu	1620.06	TB	1:1000
MG1655_WT	Batch	M9+glu	4194.06	TB	1:1000
MG1655_WT	Batch	M9+glu	588.12	TB	1:1000
MG1655_WT	Batch	M9+glu	781.56	TB	1:1000
MG1655_WT	Batch	M9+glu	33.54	TB	1:1000
MG1655_WT	Batch	M9+glu	1548.3	TB	1:1000
MG1655_WT	Batch	M9+glu	199.68	TB	1:1000
MG1655_WT	Batch	M9+glu	108.42	TB	1:1000
MG1655_WT	Batch	M9+glu	114.66	TB	1:1000
MG1655_WT	Batch	M9+glu	1467.18	TB	1:1000
MG1655_WT	Batch	M9+glu	-8.58	TB	1:1000
MG1655_WT	Batch	M9+glu	620.1	TB	1:1000
MG1655_WT	Batch	M9+glu	1547.52	TB	1:1000
MG1655_WT	Batch	M9+glu	24.96	TB	1:1000
MG1655_WT	Batch	M9+glu	554.58	TB	1:1000
MG1655_WT	Batch	M9+glu	1022.58	TB	1:1000
MG1655_WT	Batch	M9+glu	464.88	TB	1:1000
MG1655_WT	Batch	M9+glu	666.9	TB	1:1000
MG1655_WT	Batch	M9+glu	2033.46	TB	1:1000
MG1655_WT	Batch	M9+glu	546	TB	1:1000
MG1655_WT	Batch	M9+glu	521.82	TB	1:1000
MG1655_WT	Batch	M9+glu	263.64	TB	1:1000
MG1655_WT	Batch	M9+glu	1824.42	TB	1:1000
MG1655_WT	Batch	M9+glu	716.82	TB	1:1000
MG1655_WT	Batch	M9+glu	47.58	TB	1:1000
MG1655_WT	Batch	M9+glu	35.88	TB	1:1000
MG1655_WT	Batch	M9+glu	3294.72	TB	1:1000
MG1655_WT	Batch	M9+glu	-7.8	TB	1:1000
MG1655_WT	Batch	M9+glu	825.24	TB	1:1000
MG1655_WT	Batch	M9+glu	4865.64	TB	1:1000
MG1655_WT	Batch	M9+glu	397.8	TB	1:1000
MG1655_WT	Batch	M9+glu	1381.38	TB	1:1000
MG1655_WT	Batch	M9+glu	-12.48	TB	1:1000
MG1655_WT	Batch	M9+glu	-2.34	TB	1:1000
MG1655_WT	Batch	M9+glu	76.44	TB	1:1000
MG1655_WT	Batch	M9+glu	623.22	TB	1:1000
MG1655_WT	Batch	M9+glu	3351.66	TB	1:1000
MG1655_WT	Batch	M9+glu	21.84	TB	1:1000
MG1655_WT	Batch	M9+glu	2555.28	TB	1:1000
MG1655_WT	Batch	M9+glu	30.42	TB	1:1000
MG1655_WT	Batch	M9+glu	1213.68	TB	1:1000
MG1655_WT	Batch	M9+glu	287.04	TB	1:1000
MG1655_WT	Batch	M9+glu	298.74	TB	1:1000
MG1655_WT	Batch	M9+glu	241.8	TB	1:1000
MG1655_WT	Batch	M9+glu	10.92	TB	1:1000
MG1655_WT	Batch	M9+glu	2021.76	TB	1:1000
MG1655_WT	Batch	M9+glu	7440.42	TB	1:1000
MG1655_WT	Batch	M9+glu	1876.68	TB	1:1000
MG1655_WT	Batch	M9+glu	3095.04	TB	1:1000
MG1655_WT	Batch	M9+glu	274.56	TB	1:1000
MG1655_WT	Batch	M9+glu	21.84	TB	1:1000
MG1655_WT	Batch	M9+glu	8.58	TB	1:1000
MG1655_WT	Batch	M9+glu	2209.74	TB	1:1000
MG1655_WT	Batch	M9+glu	20.28	TB	1:1000
MG1655_WT	Batch	M9+glu	3036.54	TB	1:1000
MG1655_WT	Batch	M9+glu	336.96	TB	1:1000
MG1655_WT	Batch	M9+glu	3590.34	TB	1:1000
MG1655_WT	Batch	M9+glu	410.28	TB	1:1000
MG1655_WT	Batch	M9+glu	309.66	TB	1:1000
MG1655_WT	Batch	M9+glu	1172.34	TB	1:1000
MG1655_WT	Batch	M9+glu	85.02	TB	1:1000
MG1655_WT	Batch	M9+glu	628.68	TB	1:1000
MG1655_WT	Batch	M9+glu	2015.52	TB	1:1000
MG1655_WT	Batch	M9+glu	1003.86	TB	1:1000
MG1655_WT	Batch	M9+glu	39.78	TB	1:1000
MG1655_WT	Batch	M9+glu	2265.9	TB	1:1000
MG1655_WT	Batch	M9+glu	-20.28	TB	1:1000
MG1655_WT	Batch	M9+glu	202.8	TB	1:1000
MG1655_WT	Batch	M9+glu	127.14	TB	1:1000
MG1655_WT	Batch	M9+glu	510.12	TB	1:1000
MG1655_WT	Batch	M9+glu	219.96	TB	1:1000
MG1655_WT	Batch	M9+glu	927.42	TB	1:1000
MG1655_WT	Batch	M9+glu	3140.28	TB	1:1000
MG1655_WT	Batch	M9+glu	2353.26	TB	1:1000
MG1655_WT	Batch	M9+glu	647.4	TB	1:1000
MG1655_WT	Batch	M9+glu	1171.56	TB	1:1000
MG1655_WT	Batch	M9+glu	28.08	TB	1:1000
MG1655_WT	Batch	M9+glu	2137.2	TB	1:1000
MG1655_WT	Batch	M9+glu	973.44	TB	1:1000
MG1655_WT	Batch	M9+glu	1516.32	TB	1:1000
MG1655_WT	Batch	M9+glu	627.9	TB	1:1000
MG1655_WT	Batch	M9+glu	29.64	TB	1:1000
MG1655_WT	Batch	M9+glu	35.88	TB	1:1000
MG1655_WT	Batch	M9+glu	1029.6	TB	1:1000
MG1655_WT	Batch	M9+glu	3800.16	TB	1:1000
MG1655_WT	Batch	M9+glu	28.08	TB	1:1000
MG1655_WT	Batch	M9+glu	183.3	TB	1:1000
MG1655_WT	Batch	M9+glu	37.44	TB	1:1000
MG1655_WT	Batch	M9+glu	773.76	TB	1:1000
MG1655_WT	Batch	M9+glu	2131.74	TB	1:1000
MG1655_WT	Batch	M9+glu	1428.18	TB	1:1000
MG1655_WT	Batch	M9+glu	14.04	TB	1:1000
MG1655_WT	Batch	M9+glu	1966.38	TB	1:1000
MG1655_WT	Batch	M9+glu	3073.98	TB	1:1000
MG1655_WT	Batch	M9+glu	1080.3	TB	1:1000
MG1655_WT	Batch	M9+glu	563.94	TB	1:1000
MG1655_WT	Batch	M9+glu	20.28	TB	1:1000
MG1655_WT	Batch	M9+glu	42.9	TB	1:1000
MG1655_WT	Batch	M9+glu	172.38	TB	1:1000
MG1655_WT	Batch	M9+glu	1205.1	TB	1:1000
MG1655_WT	Batch	M9+glu	23.4	TB	1:1000
MG1655_WT	Batch	M9+glu	2269.02	TB	1:1000
MG1655_WT	Batch	M9+glu	324.48	TB	1:1000
MG1655_WT	Batch	M9+glu	114.66	TB	1:1000
MG1655_WT	Batch	M9+glu	18.72	TB	1:1000
MG1655_WT	Batch	M9+glu	1866.54	TB	1:1000
MG1655_WT	Batch	M9+glu	202.02	TB	1:1000
MG1655_WT	Batch	M9+glu	290.94	TB	1:1000
MG1655_WT	Batch	M9+glu	545.22	TB	1:1000
MG1655_WT	Batch	M9+glu	17.94	TB	1:1000
MG1655_WT	Batch	M9+glu	14.82	TB	1:1000
MG1655_WT	Batch	M9+glu	353.34	TB	1:1000
MG1655_WT	Batch	M9+glu	293.28	TB	1:1000
MG1655_WT	Batch	M9+glu	522.6	TB	1:1000
MG1655_WT	Batch	M9+glu	-0.78	TB	1:1000
MG1655_WT	Batch	M9+glu	770.64	TB	1:1000
MG1655_WT	Batch	M9+glu	46.02	TB	1:1000
MG1655_WT	Batch	M9+glu	1045.98	TB	1:1000
MG1655_WT	Batch	M9+glu	4471.74	TB	1:1000
MG1655_WT	Batch	M9+glu	274.56	TB	1:1000
MG1655_WT	Batch	M9+glu	491.4	TB	1:1000
MG1655_WT	Batch	M9+glu	12.48	TB	1:1000
MG1655_WT	Batch	M9+glu	85.8	TB	1:1000
MG1655_WT	Batch	M9+glu	879.06	TB	1:1000
MG1655_WT	Batch	M9+glu	765.96	TB	1:1000
MG1655_WT	Batch	M9+glu	14.82	TB	1:1000
MG1655_WT	Batch	M9+glu	64.74	TB	1:1000
MG1655_WT	Batch	M9+glu	336.18	TB	1:1000
MG1655_WT	Batch	M9+glu	843.96	TB	1:1000
MG1655_WT	Batch	M9+glu	28.86	TB	1:1000
MG1655_WT	Batch	M9+glu	217.62	TB	1:1000
MG1655_WT	Batch	M9+glu	382.2	TB	1:1000
MG1655_WT	Batch	M9+glu	277.68	TB	1:1000
MG1655_WT	Batch	M9+glu	1127.88	TB	1:1000
MG1655_WT	Batch	M9+glu	897.78	TB	1:1000
MG1655_WT	Batch	M9+glu	116.22	TB	1:1000
MG1655_WT	Batch	M9+glu	127.92	TB	1:1000
MG1655_WT	Batch	M9+glu	990.6	TB	1:1000
MG1655_WT	Batch	M9+glu	42.12	TB	1:1000
MG1655_WT	Batch	M9+glu	249.6	TB	1:1000
MG1655_WT	Batch	M9+glu	63.96	TB	1:1000
MG1655_WT	Batch	M9+glu	183.3	TB	1:1000
MG1655_WT	Batch	M9+glu	256.62	TB	1:1000
MG1655_WT	Batch	M9+glu	2762.76	TB	1:1000
MG1655_WT	Batch	M9+glu	102.96	TB	1:1000
MG1655_WT	Batch	M9+glu	17.16	TB	1:1000
MG1655_WT	Batch	M9+glu	83.46	TB	1:1000
MG1655_WT	Batch	M9+glu	1509.3	TB	1:1000
MG1655_WT	Batch	M9+glu	4752.54	TB	1:1000
MG1655_WT	Batch	M9+glu	34.32	TB	1:1000
MG1655_WT	Batch	M9+glu	81.9	TB	1:1000
MG1655_WT	Batch	M9+glu	549.9	TB	1:1000
MG1655_WT	Batch	M9+glu	15.6	TB	1:1000
MG1655_WT	Batch	M9+glu	496.08	TB	1:1000
MG1655_WT	Batch	M9+glu	-6.24	TB	1:1000
MG1655_WT	Batch	M9+glu	3248.7	TB	1:1000
MG1655_WT	Batch	M9+glu	1867.32	TB	1:1000
MG1655_WT	Batch	M9+glu	13.26	TB	1:1000
MG1655_WT	Batch	M9+glu	1218.36	TB	1:1000
MG1655_WT	Batch	M9+glu	1433.64	TB	1:1000
MG1655_WT	Batch	M9+glu	4726.8	TB	1:1000
MG1655_WT	Batch	M9+glu	226.98	TB	1:1000
MG1655_WT	Batch	M9+glu	485.16	TB	1:1000
MG1655_WT	Batch	M9+glu	968.76	TB	1:1000
MG1655_WT	Batch	M9+glu	922.74	TB	1:1000
MG1655_WT	Batch	M9+glu	156.78	TB	1:1000
MG1655_WT	Batch	M9+glu	2715.18	TB	1:1000
MG1655_WT	Batch	M9+glu	616.2	TB	1:1000
MG1655_WT	Batch	M9+glu	545.22	TB	1:1000
MG1655_WT	Batch	M9+glu	807.3	TB	1:1000
MG1655_WT	Batch	M9+glu	593.58	TB	1:1000
MG1655_WT	Batch	M9+glu	1.56	TB	1:1000
MG1655_WT	Batch	M9+glu	41.34	TB	1:1000
MG1655_WT	Batch	M9+glu	20.28	TB	1:1000
MG1655_WT	Batch	M9+glu	35.1	TB	1:1000
MG1655_WT	Batch	M9+glu	-1.56	TB	1:1000
MG1655_WT	Batch	M9+glu	4377.36	TB	1:1000
MG1655_WT	Batch	M9+glu	2631.72	TB	1:1000
MG1655_WT	Batch	M9+glu	258.18	TB	1:1000
MG1655_WT	Batch	M9+glu	43.68	TB	1:1000
MG1655_WT	Batch	M9+glu	404.82	TB	1:1000
MG1655_WT	Batch	M9+glu	911.82	TB	1:1000
MG1655_WT	Batch	M9+glu	4203.42	TB	1:1000
MG1655_WT	Batch	M9+glu	1177.8	TB	1:1000
MG1655_WT	Batch	M9+glu	7.02	TB	1:1000
MG1655_WT	Batch	M9+glu	2255.76	TB	1:1000
MG1655_WT	Batch	M9+glu	274.56	TB	1:1000
MG1655_WT	Batch	M9+glu	72.54	TB	1:1000
MG1655_WT	Batch	M9+glu	4.68	TB	1:1000
MG1655_WT	Batch	M9+glu	4.68	TB	1:1000
MG1655_WT	Batch	M9+glu	255.84	TB	1:1000
MG1655_WT	Batch	M9+glu	1287.78	TB	1:1000
MG1655_WT	Batch	M9+glu	39.78	TB	1:1000
MG1655_WT	Batch	M9+glu	23.4	TB	1:1000
MG1655_WT	Batch	M9+glu	4104.36	TB	1:1000
MG1655_WT	Batch	M9+glu	1906.32	TB	1:1000
MG1655_WT	Batch	M9+glu	208.26	TB	1:1000
MG1655_WT	Batch	M9+glu	2118.48	TB	1:1000
MG1655_WT	Batch	M9+glu	2.34	TB	1:1000
MG1655_WT	Batch	M9+glu	-11.7	TB	1:1000
MG1655_WT	Batch	M9+glu	-11.7	TB	1:1000
MG1655_WT	Batch	M9+glu	1798.68	TB	1:1000
MG1655_WT	Batch	M9+glu	60.06	TB	1:1000
MG1655_WT	Batch	M9+glu	1340.82	TB	1:1000
MG1655_WT	Batch	M9+glu	2919.54	TB	1:1000
MG1655_WT	Batch	M9+glu	3576.3	TB	1:1000
MG1655_WT	Batch	M9+glu	4735.38	TB	1:1000
MG1655_WT	Batch	M9+glu	1124.76	TB	1:1000
MG1655_WT	Batch	M9+glu	749.58	TB	1:1000
MG1655_WT	Batch	M9+glu	4951.44	TB	1:1000
MG1655_WT	Batch	M9+glu	2474.94	TB	1:1000
MG1655_WT	Batch	M9+glu	6.24	TB	1:1000
MG1655_WT	Batch	M9+glu	213.72	TB	1:1000
MG1655_WT	Batch	M9+glu	17.16	TB	1:1000
MG1655_WT	Batch	M9+glu	100.62	TB	1:1000
MG1655_WT	Batch	M9+glu	17.94	TB	1:1000
MG1655_WT	Batch	M9+glu	2094.3	TB	1:1000
MG1655_WT	Batch	M9+glu	2822.04	TB	1:1000
MG1655_WT	Batch	M9+glu	229.32	TB	1:1000
MG1655_WT	Batch	M9+glu	532.74	TB	1:1000
MG1655_WT	Batch	M9+glu	3.12	TB	1:1000
MG1655_WT	Batch	M9+glu	1354.86	TB	1:1000
MG1655_WT	Batch	M9+glu	731.64	TB	1:1000
MG1655_WT	Batch	M9+glu	29.64	TB	1:1000
MG1655_WT	Batch	M9+glu	106.08	TB	1:1000
MG1655_WT	Batch	M9+glu	42.9	TB	1:1000
MG1655_WT	Batch	M9+glu	12.48	TB	1:1000
MG1655_WT	Batch	M9+glu	-20.28	TB	1:1000
MG1655_WT	Batch	M9+glu	3226.08	TB	1:1000
MG1655_WT	Batch	M9+glu	440.7	TB	1:1000
MG1655_WT	Batch	M9+glu	393.12	TB	1:1000
MG1655_WT	Batch	M9+glu	26.52	TB	1:1000
MG1655_WT	Batch	M9+glu	1820.52	TB	1:1000
MG1655_WT	Batch	M9+glu	1395.42	TB	1:1000
MG1655_WT	Batch	M9+glu	12.48	TB	1:1000
MG1655_WT	Batch	M9+glu	1425.06	TB	1:1000
MG1655_WT	Batch	M9+glu	33.54	TB	1:1000
MG1655_WT	Batch	M9+glu	583.44	TB	1:1000
MG1655_WT	Batch	M9+glu	5222.1	TB	1:1000
MG1655_WT	Batch	M9+glu	4483.44	TB	1:1000
MG1655_WT	Batch	M9+glu	1067.82	TB	1:1000
MG1655_WT	Batch	M9+glu	488.28	TB	1:1000
MG1655_WT	Batch	M9+glu	56.16	TB	1:1000
MG1655_WT	Batch	M9+glu	1410.24	TB	1:1000
MG1655_WT	Batch	M9+glu	1463.28	TB	1:1000
MG1655_WT	Batch	M9+glu	1927.38	TB	1:1000
MG1655_WT	Batch	M9+glu	234.78	TB	1:1000
MG1655_WT	Batch	M9+glu	751.14	TB	1:1000
MG1655_WT	Batch	M9+glu	437.58	TB	1:1000
MG1655_WT	Batch	M9+glu	0.78	TB	1:1000
MG1655_WT	Batch	M9+glu	293.28	TB	1:1000
MG1655_WT	Batch	M9+glu	806.52	TB	1:1000
MG1655_WT	Batch	M9+glu	8673.6	TB	1:1000
MG1655_WT	Batch	M9+glu	1045.98	TB	1:1000
MG1655_WT	Batch	M9+glu	704.34	TB	1:1000
MG1655_WT	Batch	M9+glu	510.9	TB	1:1000
MG1655_WT	Batch	M9+glu	-2.34	TB	1:1000
MG1655_WT	Batch	M9+glu	1080.3	TB	1:1000
MG1655_WT	Batch	M9+glu	-2.34	TB	1:1000
MG1655_WT	Batch	M9+glu	3160.56	TB	1:1000
MG1655_WT	Batch	M9+glu	326.82	TB	1:1000
MG1655_WT	Batch	M9+glu	1922.7	TB	1:1000
MG1655_WT	Batch	M9+glu	24.96	TB	1:1000
MG1655_WT	Batch	M9+glu	159.12	TB	1:1000
MG1655_WT	Batch	M9+glu	30.42	TB	1:1000
MG1655_WT	Batch	M9+glu	449.28	TB	1:1000
MG1655_WT	Batch	M9+glu	24.18	TB	1:1000
MG1655_WT	Batch	M9+glu	981.24	TB	1:1000
MG1655_WT	Batch	M9+glu	2003.82	TB	1:1000
MG1655_WT	Batch	M9+glu	2169.18	TB	1:1000
MG1655_WT	Batch	M9+glu	50.7	TB	1:1000
MG1655_WT	Batch	M9+glu	67.86	TB	1:1000
MG1655_WT	Batch	M9+glu	2040.48	TB	1:1000
MG1655_WT	Batch	M9+glu	173.16	TB	1:1000
MG1655_WT	Batch	M9+glu	48.36	TB	1:1000
MG1655_WT	Batch	M9+glu	2456.22	TB	1:1000
MG1655_WT	Batch	M9+glu	18.72	TB	1:1000
MG1655_WT	Batch	M9+glu	549.12	TB	1:1000
MG1655_WT	Batch	M9+glu	2953.86	TB	1:1000
MG1655_WT	Batch	M9+glu	260.52	TB	1:1000
MG1655_WT	Batch	M9+glu	-6.24	TB	1:1000
MG1655_WT	Batch	M9+glu	143.52	TB	1:1000
MG1655_WT	Batch	M9+glu	21.06	TB	1:1000
MG1655_WT	Batch	M9+glu	11.7	TB	1:1000
MG1655_WT	Batch	M9+glu	631.8	TB	1:1000
MG1655_WT	Batch	M9+glu	164.58	TB	1:1000
MG1655_WT	Batch	M9+glu	2283.06	TB	1:1000
MG1655_WT	Batch	M9+glu	919.62	TB	1:1000
MG1655_WT	Batch	M9+glu	1888.38	TB	1:1000
MG1655_WT	Batch	M9+glu	55.38	TB	1:1000
MG1655_WT	Batch	M9+glu	1838.46	TB	1:1000
MG1655_WT	Batch	M9+glu	2063.1	TB	1:1000
MG1655_WT	Batch	M9+glu	63.18	TB	1:1000
MG1655_WT	Batch	M9+glu	738.66	TB	1:1000
MG1655_WT	Batch	M9+glu	41.34	TB	1:1000
MG1655_WT	Batch	M9+glu	18.72	TB	1:1000
MG1655_WT	Batch	M9+glu	1421.16	TB	1:1000
MG1655_WT	Batch	M9+glu	25.74	TB	1:1000
MG1655_WT	Batch	M9+glu	1639.56	TB	1:1000
MG1655_WT	Batch	M9+glu	57.72	TB	1:1000
MG1655_WT	Batch	M9+glu	1386.84	TB	1:1000
MG1655_WT	Batch	M9+glu	0	TB	1:1000
MG1655_WT	Batch	M9+glu	3832.14	TB	1:1000
MG1655_WT	Batch	M9+glu	31.2	TB	1:1000
MG1655_WT	Batch	M9+glu	130.26	TB	1:1000
MG1655_WT	Batch	M9+glu	8.58	TB	1:1000
MG1655_WT	Batch	M9+glu	27.3	TB	1:1000
MG1655_WT	Batch	M9+glu	1539.72	TB	1:1000
MG1655_WT	Batch	M9+glu	499.2	TB	1:1000
MG1655_WT	Batch	M9+glu	35.1	TB	1:1000
MG1655_WT	Batch	M9+glu	262.86	TB	1:1000
MG1655_WT	Batch	M9+glu	2113.8	TB	1:1000
MG1655_WT	Batch	M9+glu	287.82	TB	1:1000
MG1655_WT	Batch	M9+glu	2886	TB	1:1000
MG1655_WT	Batch	M9+glu	444.6	TB	1:1000
MG1655_WT	Batch	M9+glu	68.64	TB	1:1000
MG1655_WT	Batch	M9+glu	31.98	TB	1:1000
MG1655_WT	Batch	M9+glu	177.84	TB	1:1000
MG1655_WT	Batch	M9+glu	2998.32	TB	1:1000
MG1655_WT	Batch	M9+glu	673.92	TB	1:1000
MG1655_WT	Batch	M9+glu	17.94	TB	1:1000
MG1655_WT	Batch	M9+glu	398.58	TB	1:1000
MG1655_WT	Batch	M9+glu	816.66	TB	1:1000
MG1655_WT	Batch	M9+glu	48.36	TB	1:1000
MG1655_WT	Batch	M9+glu	3917.16	TB	1:1000
MG1655_WT	Batch	M9+glu	267.54	TB	1:1000
MG1655_WT	Batch	M9+glu	433.68	TB	1:1000
MG1655_WT	Batch	M9+glu	454.74	TB	1:1000
MG1655_WT	Batch	M9+glu	950.04	TB	1:1000
MG1655_WT	Batch	M9+glu	579.54	TB	1:1000
MG1655_WT	Batch	M9+glu	898.56	TB	1:1000
MG1655_WT	Batch	M9+glu	163.8	TB	1:1000
MG1655_WT	Batch	M9+glu	748.8	TB	1:1000
MG1655_WT	Batch	M9+glu	2689.44	TB	1:1000
MG1655_WT	Batch	M9+glu	1449.24	TB	1:1000
MG1655_WT	Batch	M9+glu	600.6	TB	1:1000
MG1655_WT	Batch	M9+glu	617.76	TB	1:1000
MG1655_WT	Batch	M9+glu	1691.82	TB	1:1000
MG1655_WT	Batch	M9+glu	2541.24	TB	1:1000
MG1655_WT	Batch	M9+glu	19.5	TB	1:1000
MG1655_WT	Batch	M9+glu	74.1	TB	1:1000
MG1655_WT	Batch	M9+glu	1928.94	TB	1:1000
MG1655_WT	Batch	M9+glu	3336.06	TB	1:1000
MG1655_WT	Batch	M9+glu	971.1	TB	1:1000
MG1655_WT	Batch	M9+glu	1097.46	TB	1:1000
MG1655_WT	Batch	M9+glu	1269.84	TB	1:1000
MG1655_WT	Batch	M9+glu	860.34	TB	1:1000
MG1655_WT	Batch	M9+glu	107.64	TB	1:1000
MG1655_WT	Batch	M9+glu	2756.52	TB	1:1000
MG1655_WT	Batch	M9+glu	218.4	TB	1:1000
MG1655_WT	Batch	M9+glu	212.16	TB	1:1000
MG1655_WT	Batch	M9+glu	25.74	TB	1:1000
MG1655_WT	Batch	M9+glu	784.68	TB	1:1000
MG1655_WT	Batch	M9+glu	547.56	TB	1:1000
MG1655_WT	Batch	M9+glu	28.08	TB	1:1000
MG1655_WT	Batch	M9+glu	144.3	TB	1:1000
MG1655_WT	Batch	M9+glu	151.32	TB	1:1000
MG1655_WT	Batch	M9+glu	354.9	TB	1:1000
MG1655_WT	Batch	M9+glu	411.06	TB	1:1000
MG1655_WT	Batch	M9+glu	3201.12	TB	1:1000
MG1655_WT	Batch	M9+glu	515.58	TB	1:1000
MG1655_WT	Batch	M9+glu	326.82	TB	1:1000
MG1655_WT	Batch	M9+glu	32.76	TB	1:1000
MG1655_WT	Batch	M9+glu	-5.46	TB	1:1000
MG1655_WT	Batch	M9+glu	143.52	TB	1:1000
MG1655_WT	Batch	M9+glu	739.44	TB	1:1000
MG1655_WT	Batch	M9+glu	150.54	TB	1:1000
MG1655_WT	Batch	M9+glu	1185.6	TB	1:1000
MG1655_WT	Batch	M9+glu	55.38	TB	1:1000
MG1655_WT	Batch	M9+glu	1011.66	TB	1:1000
MG1655_WT	Batch	M9+glu	534.3	TB	1:1000
MG1655_WT	Batch	M9+glu	14.82	TB	1:1000
MG1655_WT	Batch	M9+glu	6610.5	TB	1:1000
MG1655_WT	Batch	M9+glu	248.82	TB	1:1000
MG1655_WT	Batch	M9+glu	10.14	TB	1:1000
MG1655_WT	Batch	M9+glu	794.82	TB	1:1000
MG1655_WT	Batch	M9+glu	2219.88	TB	1:1000
MG1655_WT	Batch	M9+glu	2041.26	TB	1:1000
MG1655_WT	Batch	M9+glu	-9.36	TB	1:1000
MG1655_WT	Batch	M9+glu	319.8	TB	1:1000
MG1655_WT	Batch	M9+glu	99.06	TB	1:1000
MG1655_WT	Batch	M9+glu	332.28	TB	1:1000
MG1655_WT	Batch	M9+glu	106.86	TB	1:1000
MG1655_WT	Batch	M9+glu	665.34	TB	1:1000
MG1655_WT	Batch	M9+glu	24.96	TB	1:1000
MG1655_WT	Batch	M9+glu	3055.26	TB	1:1000
MG1655_WT	Batch	M9+glu	3712.02	TB	1:1000
MG1655_WT	Batch	M9+glu	180.96	TB	1:1000
MG1655_WT	Batch	M9+glu	180.18	TB	1:1000
MG1655_WT	Batch	M9+glu	691.86	TB	1:1000
MG1655_WT	Batch	M9+glu	21.06	TB	1:1000
MG1655_WT	Batch	M9+glu	18.72	TB	1:1000
MG1655_WT	Batch	M9+glu	1770.6	TB	1:1000
MG1655_WT	Batch	M9+glu	780	TB	1:1000
MG1655_WT	Batch	M9+glu	134.16	TB	1:1000
MG1655_WT	Batch	M9+glu	2199.6	TB	1:1000
MG1655_WT	Batch	M9+glu	280.02	TB	1:1000
MG1655_WT	Batch	M9+glu	5646.42	TB	1:1000
MG1655_WT	Batch	M9+glu	397.8	TB	1:1000
MG1655_WT	Batch	M9+glu	701.22	TB	1:1000
MG1655_WT	Batch	M9+glu	1309.62	TB	1:1000
MG1655_WT	Batch	M9+glu	96.72	TB	1:1000
MG1655_WT	Batch	M9+glu	21.06	TB	1:1000
MG1655_WT	Batch	M9+glu	28.86	TB	1:1000
MG1655_WT	Batch	M9+glu	3526.38	TB	1:1000
MG1655_WT	Batch	M9+glu	173.94	TB	1:1000
MG1655_WT	Batch	M9+glu	13.26	TB	1:1000
MG1655_WT	Batch	M9+glu	236.34	TB	1:1000
MG1655_WT	Batch	M9+glu	1026.48	TB	1:1000
MG1655_WT	Batch	M9+glu	271.44	TB	1:1000
MG1655_WT	Batch	M9+glu	2833.74	TB	1:1000
MG1655_WT	Batch	M9+glu	659.1	TB	1:1000
MG1655_WT	Batch	M9+glu	91.26	TB	1:1000
MG1655_WT	Batch	M9+glu	297.96	TB	1:1000
MG1655_WT	Batch	M9+glu	463.32	TB	1:1000
MG1655_WT	Batch	M9+glu	329.16	TB	1:1000
MG1655_WT	Batch	M9+glu	132.6	TB	1:1000
MG1655_WT	Batch	M9+glu	772.2	TB	1:1000
MG1655_WT	Batch	M9+glu	2454.66	TB	1:1000
MG1655_WT	Batch	M9+glu	2688.66	TB	1:1000
MG1655_WT	Batch	M9+glu	-7.02	TB	1:1000
MG1655_WT	Batch	M9+glu	2699.58	TB	1:1000
MG1655_WT	Batch	M9+glu	366.6	TB	1:1000
MG1655_WT	Batch	M9+glu	5429.58	TB	1:1000
MG1655_WT	Batch	M9+glu	1028.82	TB	1:1000
MG1655_WT	Batch	M9+glu	38.22	TB	1:1000
MG1655_WT	Batch	M9+glu	1632.54	TB	1:1000
MG1655_WT	Batch	M9+glu	862.68	TB	1:1000
MG1655_WT	Batch	M9+glu	383.76	TB	1:1000
MG1655_WT	Batch	M9+glu	447.72	TB	1:1000
MG1655_WT	Batch	M9+glu	218.4	TB	1:1000
MG1655_WT	Batch	M9+glu	187.2	TB	1:1000
MG1655_WT	Batch	M9+glu	555.36	TB	1:1000
MG1655_WT	Batch	M9+glu	40.56	TB	1:1000
MG1655_WT	Batch	M9+glu	474.24	TB	1:1000
MG1655_WT	Batch	M9+glu	177.84	TB	1:1000
MG1655_WT	Batch	M9+glu	1069.38	TB	1:1000
MG1655_WT	Batch	M9+glu	28.86	TB	1:1000
MG1655_WT	Batch	M9+glu	2098.98	TB	1:1000
MG1655_WT	Batch	M9+glu	265.98	TB	1:1000
MG1655_WT	Batch	M9+glu	1393.08	TB	1:1000
MG1655_WT	Batch	M9+glu	2239.38	TB	1:1000
MG1655_WT	Batch	M9+glu	3400.02	TB	1:1000
MG1655_WT	Batch	M9+glu	9.36	TB	1:1000
MG1655_WT	Batch	M9+glu	3744.78	TB	1:1000
MG1655_WT	Batch	M9+glu	1290.12	TB	1:1000
MG1655_WT	Batch	M9+glu	7227.48	TB	1:1000
MG1655_WT	Batch	M9+glu	258.96	TB	1:1000
MG1655_WT	Batch	M9+glu	53.82	TB	1:1000
MG1655_WT	Batch	M9+glu	3714.36	TB	1:1000
MG1655_WT	Batch	M9+glu	1170	TB	1:1000
MG1655_WT	Batch	M9+glu	744.9	TB	1:1000
MG1655_WT	Batch	M9+glu	1224.6	TB	1:1000
MG1655_WT	Batch	M9+glu	2501.46	TB	1:1000
MG1655_WT	Batch	M9+glu	69.42	TB	1:1000
MG1655_WT	Batch	M9+glu	70.2	TB	1:1000
MG1655_WT	Batch	M9+glu	46.02	TB	1:1000
MG1655_WT	Batch	M9+glu	288.6	TB	1:1000
MG1655_WT	Batch	M9+glu	1632.54	TB	1:1000
MG1655_WT	Batch	M9+glu	1486.68	TB	1:1000
MG1655_WT	Batch	M9+glu	815.1	TB	1:1000
MG1655_WT	Batch	M9+glu	14.04	TB	1:1000
MG1655_WT	Batch	M9+glu	1370.46	TB	1:1000
MG1655_WT	Batch	M9+glu	1504.62	TB	1:1000
MG1655_WT	Batch	M9+glu	1986.66	TB	1:1000
MG1655_WT	Batch	M9+glu	627.12	TB	1:1000
MG1655_WT	Batch	M9+glu	11.7	TB	1:1000
MG1655_WT	Batch	M9+glu	321.36	TB	1:1000
MG1655_WT	Batch	M9+glu	1926.6	TB	1:1000
MG1655_WT	Batch	M9+glu	58.5	TB	1:1000
MG1655_WT	Batch	M9+glu	804.18	TB	1:1000
MG1655_WT	Batch	M9+glu	1850.16	TB	1:1000
MG1655_WT	Batch	M9+glu	77.22	TB	1:1000
MG1655_WT	Batch	M9+glu	177.06	TB	1:1000
MG1655_WT	Batch	M9+glu	41.34	TB	1:1000
MG1655_WT	Batch	M9+glu	99.06	TB	1:1000
MG1655_WT	Batch	M9+glu	1313.52	TB	1:1000
MG1655_WT	Batch	M9+glu	1801.8	TB	1:1000
MG1655_WT	Batch	M9+glu	5751.72	TB	1:1000
MG1655_WT	Batch	M9+glu	309.66	TB	1:1000
MG1655_WT	Batch	M9+glu	2968.68	TB	1:1000
MG1655_WT	Batch	M9+glu	3533.4	TB	1:1000
MG1655_WT	Batch	M9+glu	409.5	TB	1:1000
MG1655_WT	Batch	M9+glu	365.04	TB	1:1000
MG1655_WT	Batch	M9+glu	27.3	TB	1:1000
MG1655_WT	Batch	M9+glu	69.42	TB	1:1000
MG1655_WT	Batch	M9+glu	19.5	TB	1:1000
MG1655_WT	Batch	M9+glu	1913.34	TB	1:1000
MG1655_WT	Batch	M9+glu	700.44	TB	1:1000
MG1655_WT	Batch	M9+glu	546.78	TB	1:1000
MG1655_WT	Batch	M9+glu	35.88	TB	1:1000
MG1655_WT	Batch	M9+glu	41.34	TB	1:1000
MG1655_WT	Batch	M9+glu	6240.78	TB	1:1000
MG1655_WT	Batch	M9+glu	2001.48	TB	1:1000
MG1655_WT	Batch	M9+glu	666.12	TB	1:1000
MG1655_WT	Batch	M9+glu	281.58	TB	1:1000
MG1655_WT	Batch	M9+glu	50.7	TB	1:1000
MG1655_WT	Batch	M9+glu	211.38	TB	1:1000
MG1655_WT	Batch	M9+glu	1202.76	TB	1:1000
MG1655_WT	Batch	M9+glu	16.38	TB	1:1000
MG1655_WT	Batch	M9+glu	-13.26	TB	1:1000
MG1655_WT	Batch	M9+glu	905.58	TB	1:1000
MG1655_WT	Batch	M9+glu	31.98	TB	1:1000
MG1655_WT	Batch	M9+glu	26.52	TB	1:1000
MG1655_WT	Batch	M9+glu	21.84	TB	1:1000
MG1655_WT	Batch	M9+glu	419.64	TB	1:1000
MG1655_WT	Batch	M9+glu	3631.68	TB	1:1000
MG1655_WT	Batch	M9+glu	1960.14	TB	1:1000
MG1655_WT	Batch	M9+glu	-3.12	TB	1:1000
MG1655_WT	Batch	M9+glu	331.5	TB	1:1000
MG1655_WT	Batch	M9+glu	1.56	TB	1:1000
MG1655_WT	Batch	M9+glu	339.3	TB	1:1000
MG1655_WT	Batch	M9+glu	55.38	TB	1:1000
MG1655_WT	Batch	M9+glu	968.76	TB	1:1000
MG1655_WT	Batch	M9+glu	751.14	TB	1:1000
MG1655_WT	Batch	M9+glu	-13.26	TB	1:1000
MG1655_WT	Batch	M9+glu	175.5	TB	1:1000
MG1655_WT	Batch	M9+glu	656.76	TB	1:1000
MG1655_WT	Batch	M9+glu	-10.14	TB	1:1000
MG1655_WT	Batch	M9+glu	1009.32	TB	1:1000
MG1655_WT	Batch	M9+glu	567.06	TB	1:1000
MG1655_WT	Batch	M9+glu	12.48	TB	1:1000
MG1655_WT	Batch	M9+glu	4548.96	TB	1:1000
MG1655_WT	Batch	M9+glu	2537.34	TB	1:1000
MG1655_WT	Batch	M9+glu	346.32	TB	1:1000
MG1655_WT	Batch	M9+glu	2286.18	TB	1:1000
MG1655_WT	Batch	M9+glu	975	TB	1:1000
MG1655_WT	Batch	M9+glu	67.08	TB	1:1000
MG1655_WT	Batch	M9+glu	67.86	TB	1:1000
MG1655_WT	Batch	M9+glu	1075.62	TB	1:1000
MG1655_WT	Batch	M9+glu	1450.02	TB	1:1000
MG1655_WT	Batch	M9+glu	1716.78	TB	1:1000
MG1655_WT	Batch	M9+glu	146.64	TB	1:1000
MG1655_WT	Batch	M9+glu	816.66	TB	1:1000
MG1655_WT	Batch	M9+glu	73.32	TB	1:1000
MG1655_WT	Batch	M9+glu	37.44	TB	1:1000
MG1655_WT	Batch	M9+glu	36.66	TB	1:1000
MG1655_WT	Batch	M9+glu	2488.2	TB	1:1000
MG1655_WT	Batch	M9+glu	0	TB	1:1000
MG1655_WT	Batch	M9+glu	1630.2	TB	1:1000
MG1655_WT	Batch	M9+glu	2375.88	TB	1:1000
MG1655_WT	Batch	M9+glu	49.92	TB	1:1000
MG1655_WT	Batch	M9+glu	19.5	TB	1:1000
MG1655_WT	Batch	M9+glu	228.54	TB	1:1000
MG1655_WT	Batch	M9+glu	35.1	TB	1:1000
MG1655_WT	Batch	M9+glu	622.44	TB	1:1000
MG1655_WT	Batch	M9+glu	1395.42	TB	1:1000
MG1655_WT	Batch	M9+glu	6633.12	TB	1:1000
MG1655_WT	Batch	M9+glu	-5.46	TB	1:1000
MG1655_WT	Batch	M9+glu	65.52	TB	1:1000
MG1655_WT	Batch	M9+glu	-0.78	TB	1:1000
MG1655_WT	Batch	M9+glu	21.84	TB	1:1000
MG1655_WT	Batch	M9+glu	1046.76	TB	1:1000
MG1655_WT	Batch	M9+glu	3286.92	TB	1:1000
MG1655_WT	Batch	M9+glu	1478.1	TB	1:1000
MG1655_WT	Batch	M9+glu	982.8	TB	1:1000
MG1655_WT	Batch	M9+glu	1097.46	TB	1:1000
MG1655_WT	Batch	M9+glu	315.12	TB	1:1000
MG1655_WT	Batch	M9+glu	458.64	TB	1:1000
MG1655_WT	Batch	M9+glu	1201.98	TB	1:1000
MG1655_WT	Batch	M9+glu	17.16	TB	1:1000
MG1655_WT	Batch	M9+glu	13.26	TB	1:1000
MG1655_WT	Batch	M9+glu	1996.02	TB	1:1000
MG1655_WT	Batch	M9+glu	2423.46	TB	1:1000
MG1655_WT	Batch	M9+glu	22.62	TB	1:1000
MG1655_WT	Batch	M9+glu	885.3	TB	1:1000
MG1655_WT	Batch	M9+glu	1903.2	TB	1:1000
MG1655_WT	Batch	M9+glu	23.4	TB	1:1000
MG1655_WT	Batch	M9+glu	145.08	TB	1:1000
MG1655_WT	Batch	M9+glu	130.26	TB	1:1000
MG1655_WT	Batch	M9+glu	36.66	TB	1:1000
MG1655_WT	Batch	M9+glu	1140.36	TB	1:1000
MG1655_WT	Batch	M9+glu	2474.94	TB	1:1000
MG1655_WT	Batch	M9+glu	22.62	TB	1:1000
MG1655_WT	Batch	M9+glu	224.64	TB	1:1000
MG1655_WT	Batch	M9+glu	366.6	TB	1:1000
MG1655_WT	Batch	M9+glu	0.78	TB	1:1000
MG1655_WT	Batch	M9+glu	14.04	TB	1:1000
MG1655_WT	Batch	M9+glu	760.5	TB	1:1000
MG1655_WT	Batch	M9+glu	406.38	TB	1:1000
MG1655_WT	Batch	M9+glu	28.08	TB	1:1000
MG1655_WT	Batch	M9+glu	430.56	TB	1:1000
MG1655_WT	Batch	M9+glu	21.84	TB	1:1000
MG1655_WT	Batch	M9+glu	-14.82	TB	1:1000
MG1655_WT	Batch	M9+glu	426.66	TB	1:1000
MG1655_WT	Batch	M9+glu	855.66	TB	1:1000
MG1655_WT	Batch	M9+glu	3.12	TB	1:1000
MG1655_WT	Batch	M9+glu	512.46	TB	1:1000
MG1655_WT	Batch	M9+glu	653.64	TB	1:1000
MG1655_WT	Batch	M9+glu	102.96	TB	1:1000
MG1655_WT	Batch	M9+glu	5212.74	TB	1:1000
MG1655_WT	Batch	M9+glu	13.26	TB	1:1000
MG1655_WT	Batch	M9+glu	3604.38	TB	1:1000
MG1655_WT	Batch	M9+glu	1509.3	TB	1:1000
MG1655_WT	Batch	M9+glu	400.92	TB	1:1000
MG1655_WT	Batch	M9+glu	223.86	TB	1:1000
MG1655_WT	Batch	M9+glu	0.78	TB	1:1000
MG1655_WT	Batch	M9+glu	482.82	TB	1:1000
MG1655_WT	Batch	M9+glu	2305.68	TB	1:1000
MG1655_WT	Batch	M9+glu	330.72	TB	1:1000
MG1655_WT	Batch	M9+glu	911.82	TB	1:1000
MG1655_WT	Batch	M9+glu	4086.42	TB	1:1000
MG1655_WT	Batch	M9+glu	1779.18	TB	1:1000
MG1655_WT	Batch	M9+glu	725.4	TB	1:1000
MG1655_WT	Batch	M9+glu	288.6	TB	1:1000
MG1655_WT	Batch	M9+glu	613.86	TB	1:1000
MG1655_WT	Batch	M9+glu	14.82	TB	1:1000
MG1655_WT	Batch	M9+glu	230.1	TB	1:1000
MG1655_WT	Batch	M9+glu	568.62	TB	1:1000
MG1655_WT	Batch	M9+glu	1.56	TB	1:1000
MG1655_WT	Batch	M9+glu	1.56	TB	1:1000
MG1655_WT	Batch	M9+glu	78.78	TB	1:1000
MG1655_WT	Batch	M9+glu	19.5	TB	1:1000
MG1655_WT	Batch	M9+glu	222.3	TB	1:1000
MG1655_WT	Batch	M9+glu	28.86	TB	1:1000
MG1655_WT	Batch	M9+glu	1328.34	TB	1:1000
MG1655_WT	Batch	M9+glu	88.14	TB	1:1000
MG1655_WT	Batch	M9+glu	77.22	TB	1:1000
MG1655_WT	Batch	M9+glu	1262.04	TB	1:1000
MG1655_WT	Batch	M9+glu	4204.98	TB	1:1000
MG1655_WT	Batch	M9+glu	13.26	TB	1:1000
MG1655_WT	Batch	M9+glu	1660.62	TB	1:1000
MG1655_WT	Batch	M9+glu	31.98	TB	1:1000
MG1655_WT	Batch	M9+glu	1088.88	TB	1:1000
MG1655_WT	Batch	M9+glu	3.12	TB	1:1000
MG1655_WT	Batch	M9+glu	68.64	TB	1:1000
MG1655_WT	Batch	M9+glu	1606.8	TB	1:1000
MG1655_WT	Batch	M9+glu	-2.34	TB	1:1000
MG1655_WT	Batch	M9+glu	231.66	TB	1:1000
MG1655_WT	Batch	M9+glu	174.72	TB	1:1000
MG1655_WT	Batch	M9+glu	699.66	TB	1:1000
MG1655_WT	Batch	M9+glu	163.8	TB	1:1000
MG1655_WT	Batch	M9+glu	370.5	TB	1:1000
MG1655_WT	Batch	M9+glu	2237.04	TB	1:1000
MG1655_WT	Batch	M9+glu	26.52	TB	1:1000
MG1655_WT	Batch	M9+glu	595.14	TB	1:1000
MG1655_WT	Batch	M9+glu	3130.92	TB	1:1000
MG1655_WT	Batch	M9+glu	635.7	TB	1:1000
MG1655_WT	Batch	M9+glu	367.38	TB	1:1000
MG1655_WT	Batch	M9+glu	628.68	TB	1:1000
MG1655_WT	Batch	M9+glu	2565.42	TB	1:1000
MG1655_WT	Batch	M9+glu	15.6	TB	1:1000
MG1655_WT	Batch	M9+glu	90.48	TB	1:1000
MG1655_WT	Batch	M9+glu	36.66	TB	1:1000
MG1655_WT	Batch	M9+glu	1362.66	TB	1:1000
MG1655_WT	Batch	M9+glu	513.24	TB	1:1000
MG1655_WT	Batch	M9+glu	3034.98	TB	1:1000
MG1655_WT	Batch	M9+glu	430.56	TB	1:1000
MG1655_WT	Batch	M9+glu	243.36	TB	1:1000
MG1655_WT	Batch	M9+glu	42.12	TB	1:1000
MG1655_WT	Batch	M9+glu	46.02	TB	1:1000
MG1655_WT	Batch	M9+glu	1058.46	TB	1:1000
MG1655_WT	Batch	M9+glu	1925.04	TB	1:1000
MG1655_WT	Batch	M9+glu	507	TB	1:1000
MG1655_WT	Batch	M9+glu	67.08	TB	1:1000
MG1655_WT	Batch	M9+glu	685.62	TB	1:1000
MG1655_WT	Batch	M9+glu	162.24	TB	1:1000
MG1655_WT	Batch	M9+glu	4463.94	TB	1:1000
MG1655_WT	Batch	M9+glu	245.7	TB	1:1000
MG1655_WT	Batch	M9+glu	139.62	TB	1:1000
MG1655_WT	Batch	M9+glu	19.5	TB	1:1000
MG1655_WT	Batch	M9+glu	0.78	TB	1:1000
MG1655_WT	Batch	M9+glu	427.44	TB	1:1000
MG1655_WT	Batch	M9+glu	3122.34	TB	1:1000
MG1655_WT	Batch	M9+glu	-10.14	TB	1:1000
MG1655_WT	Batch	M9+glu	28.08	TB	1:1000
MG1655_WT	Batch	M9+glu	25.74	TB	1:1000
MG1655_WT	Batch	M9+glu	786.24	TB	1:1000
MG1655_WT	Batch	M9+glu	127.92	TB	1:1000
MG1655_WT	Batch	M9+glu	562.38	TB	1:1000
MG1655_WT	Batch	M9+glu	1879.8	TB	1:1000
MG1655_WT	Batch	M9+glu	784.68	TB	1:1000
MG1655_WT	Batch	M9+glu	2548.26	TB	1:1000
MG1655_WT	Batch	M9+glu	31.2	TB	1:1000
MG1655_WT	Batch	M9+glu	872.82	TB	1:1000
MG1655_WT	Batch	M9+glu	21.06	TB	1:1000
MG1655_WT	Batch	M9+glu	3557.58	TB	1:1000
MG1655_WT	Batch	M9+glu	964.08	TB	1:1000
MG1655_WT	Batch	M9+glu	127.92	TB	1:1000
MG1655_WT	Batch	M9+glu	-1.56	TB	1:1000
MG1655_WT	Batch	M9+glu	215.28	TB	1:1000
MG1655_WT	Batch	M9+glu	3867.24	TB	1:1000
MG1655_WT	Batch	M9+glu	1574.82	TB	1:1000
MG1655_WT	Batch	M9+glu	4201.08	TB	1:1000
MG1655_WT	Batch	M9+glu	338.52	TB	1:1000
MG1655_WT	Batch	M9+glu	200.46	TB	1:1000
MG1655_WT	Batch	M9+glu	9.36	TB	1:1000
MG1655_WT	Batch	M9+glu	88.14	TB	1:1000
MG1655_WT	Batch	M9+glu	6.24	TB	1:1000
MG1655_WT	Batch	M9+glu	5372.64	TB	1:1000
MG1655_WT	Batch	M9+glu	19.5	TB	1:1000
MG1655_WT	Batch	M9+glu	544.44	TB	1:1000
MG1655_WT	Batch	M9+glu	669.24	TB	1:1000
MG1655_WT	Batch	M9+glu	28.08	TB	1:1000
MG1655_WT	Batch	M9+glu	14.04	TB	1:1000
MG1655_WT	Batch	M9+glu	680.16	TB	1:1000
MG1655_WT	Batch	M9+glu	2357.16	TB	1:1000
MG1655_WT	Batch	M9+glu	2774.46	TB	1:1000
MG1655_WT	Batch	M9+glu	23.4	TB	1:1000
MG1655_WT	Batch	M9+glu	1465.62	TB	1:1000
MG1655_WT	Batch	M9+glu	5.46	TB	1:1000
MG1655_WT	Batch	M9+glu	718.38	TB	1:1000
MG1655_WT	Batch	M9+glu	47.58	TB	1:1000
MG1655_WT	Batch	M9+glu	372.06	TB	1:1000
MG1655_WT	Batch	M9+glu	1826.76	TB	1:1000
MG1655_WT	Batch	M9+glu	55.38	TB	1:1000
MG1655_WT	Batch	M9+glu	1188.72	TB	1:1000
MG1655_WT	Batch	M9+glu	340.08	TB	1:1000
MG1655_WT	Batch	M9+glu	89.7	TB	1:1000
MG1655_WT	Batch	M9+glu	343.98	TB	1:1000
MG1655_WT	Batch	M9+glu	1439.1	TB	1:1000
MG1655_WT	Batch	M9+glu	554.58	TB	1:1000
MG1655_WT	Batch	M9+glu	221.52	TB	1:1000
MG1655_WT	Batch	M9+glu	95.16	TB	1:1000
MG1655_WT	Batch	M9+glu	1210.56	TB	1:1000
MG1655_WT	Batch	M9+glu	524.94	TB	1:1000
MG1655_WT	Batch	M9+glu	198.9	TB	1:1000
MG1655_WT	Batch	M9+glu	143.52	TB	1:1000
MG1655_WT	Batch	M9+glu	22.62	TB	1:1000
MG1655_WT	Batch	M9+glu	1590.42	TB	1:1000
MG1655_WT	Batch	M9+glu	2643.42	TB	1:1000
MG1655_WT	Batch	M9+glu	234	TB	1:1000
MG1655_WT	Batch	M9+glu	3386.76	TB	1:1000
MG1655_WT	Batch	M9+glu	24.18	TB	1:1000
MG1655_WT	Batch	M9+glu	1545.18	TB	1:1000
MG1655_WT	Batch	M9+glu	4991.22	TB	1:1000
MG1655_WT	Batch	M9+glu	45.24	TB	1:1000
MG1655_WT	Batch	M9+glu	31.2	TB	1:1000
MG1655_WT	Batch	M9+glu	776.1	TB	1:1000
MG1655_WT	Batch	M9+glu	1318.98	TB	1:1000
MG1655_WT	Batch	M9+glu	1616.16	TB	1:1000
MG1655_WT	Batch	M9+glu	77.22	TB	1:1000
MG1655_WT	Batch	M9+glu	3496.74	TB	1:1000
MG1655_WT	Batch	M9+glu	7.02	TB	1:1000
MG1655_WT	Batch	M9+glu	630.24	TB	1:1000
MG1655_WT	Batch	M9+glu	174.72	TB	1:1000
MG1655_WT	Batch	M9+glu	183.3	TB	1:1000
MG1655_WT	Batch	M9+glu	23.4	TB	1:1000
MG1655_WT	Batch	M9+glu	163.8	TB	1:1000
MG1655_WT	Batch	M9+glu	1449.24	TB	1:1000
MG1655_WT	Batch	M9+glu	24.96	TB	1:1000
MG1655_WT	Batch	M9+glu	694.98	TB	1:1000
MG1655_WT	Batch	M9+glu	903.24	TB	1:1000
MG1655_WT	Batch	M9+glu	11.7	TB	1:1000
MG1655_WT	Batch	M9+glu	214.5	TB	1:1000
MG1655_WT	Batch	M9+glu	1143.48	TB	1:1000
MG1655_WT	Batch	M9+glu	46.8	TB	1:1000
MG1655_WT	Batch	M9+glu	10.92	TB	1:1000
MG1655_WT	Batch	M9+glu	3250.26	TB	1:1000
MG1655_WT	Batch	M9+glu	38.22	TB	1:1000
MG1655_WT	Batch	M9+glu	879.84	TB	1:1000
MG1655_WT	Batch	M9+glu	49.92	TB	1:1000
MG1655_WT	Batch	M9+glu	78	TB	1:1000
MG1655_WT	Batch	M9+glu	17.94	TB	1:1000
MG1655_WT	Batch	M9+glu	27.3	TB	1:1000
MG1655_WT	Batch	M9+glu	3.12	TB	1:1000
MG1655_WT	Batch	M9+glu	87.36	TB	1:1000
MG1655_WT	Batch	M9+glu	874.38	TB	1:1000
MG1655_WT	Batch	M9+glu	163.8	TB	1:1000
MG1655_WT	Batch	M9+glu	78.78	TB	1:1000
MG1655_WT	Batch	M9+glu	10.92	TB	1:1000
MG1655_WT	Batch	M9+glu	1162.98	TB	1:1000
MG1655_WT	Batch	M9+glu	3175.38	TB	1:1000
MG1655_WT	Batch	M9+glu	988.26	TB	1:1000
MG1655_WT	Batch	M9+glu	6221.28	TB	1:1000
MG1655_WT	Batch	M9+glu	3022.5	TB	1:1000
MG1655_WT	Batch	M9+glu	1446.12	TB	1:1000
MG1655_WT	Batch	M9+glu	4126.98	TB	1:1000
MG1655_WT	Batch	M9+glu	57.72	TB	1:1000
MG1655_WT	Batch	M9+glu	1134.12	TB	1:1000
MG1655_WT	Batch	M9+glu	104.52	TB	1:1000
MG1655_WT	Batch	M9+glu	64.74	TB	1:1000
MG1655_WT	Batch	M9+glu	464.88	TB	1:1000
MG1655_WT	Batch	M9+glu	1058.46	TB	1:1000
MG1655_WT	Batch	M9+glu	1572.48	TB	1:1000
MG1655_WT	Batch	M9+glu	17.94	TB	1:1000
MG1655_WT	Batch	M9+glu	1779.96	TB	1:1000
MG1655_WT	Batch	M9+glu	173.94	TB	1:1000
MG1655_WT	Batch	M9+glu	864.24	TB	1:1000
MG1655_WT	Batch	M9+glu	765.96	TB	1:1000
MG1655_WT	Batch	M9+glu	13.26	TB	1:1000
MG1655_WT	Batch	M9+glu	40.56	TB	1:1000
MG1655_WT	Batch	M9+glu	-4.68	TB	1:1000
MG1655_WT	Batch	M9+glu	565.5	TB	1:1000
MG1655_WT	Batch	M9+glu	1123.98	TB	1:1000
MG1655_WT	Batch	M9+glu	42.12	TB	1:1000
MG1655_WT	Batch	M9+glu	-6.24	TB	1:1000
MG1655_WT	Batch	M9+glu	1031.16	TB	1:1000
MG1655_WT	Batch	M9+glu	2.34	TB	1:1000
MG1655_WT	Batch	M9+glu	898.56	TB	1:1000
MG1655_WT	Batch	M9+glu	29.64	TB	1:1000
MG1655_WT	Batch	M9+glu	-10.14	TB	1:1000
MG1655_WT	Batch	M9+glu	217.62	TB	1:1000
MG1655_WT	Batch	M9+glu	10.92	TB	1:1000
MG1655_WT	Batch	M9+glu	141.18	TB	1:1000
MG1655_WT	Batch	M9+glu	2864.94	TB	1:1000
MG1655_WT	Batch	M9+glu	507	TB	1:1000
MG1655_WT	Batch	M9+glu	49.14	TB	1:1000
MG1655_WT	Batch	M9+glu	104.52	TB	1:1000
MG1655_WT	Batch	M9+glu	1558.44	TB	1:1000
MG1655_WT	Batch	M9+glu	1924.26	TB	1:1000
MG1655_WT	Batch	M9+glu	52.26	TB	1:1000
MG1655_WT	Batch	M9+glu	2703.48	TB	1:1000
MG1655_WT	Batch	M9+glu	866.58	TB	1:1000
MG1655_WT	Batch	M9+glu	50.7	TB	1:1000
MG1655_WT	Batch	M9+glu	1419.6	TB	1:1000
MG1655_WT	Batch	M9+glu	1333.8	TB	1:1000
MG1655_WT	Batch	M9+glu	987.48	TB	1:1000
MG1655_WT	Batch	M9+glu	496.86	TB	1:1000
MG1655_WT	Batch	M9+glu	577.2	TB	1:1000
MG1655_WT	Batch	M9+glu	1798.68	TB	1:1000
MG1655_WT	Batch	M9+glu	95.16	TB	1:1000
MG1655_WT	Batch	M9+glu	116.22	TB	1:1000
MG1655_WT	Batch	M9+glu	343.98	TB	1:1000
MG1655_WT	Batch	M9+glu	727.74	TB	1:1000
MG1655_WT	Batch	M9+glu	19.5	TB	1:1000
MG1655_WT	Batch	M9+glu	453.96	TB	1:1000
MG1655_WT	Batch	M9+glu	100.62	TB	1:1000
MG1655_WT	Batch	M9+glu	31.98	TB	1:1000
MG1655_WT	Batch	M9+glu	5937.36	TB	1:1000
MG1655_WT	Batch	M9+glu	6.24	TB	1:1000
MG1655_WT	Batch	M9+glu	78.78	TB	1:1000
MG1655_WT	Batch	M9+glu	0	TB	1:1000
MG1655_WT	Batch	M9+glu	1034.28	TB	1:1000
MG1655_WT	Batch	M9+glu	1326.78	TB	1:1000
MG1655_WT	Batch	M9+glu	3463.2	TB	1:1000
MG1655_WT	Batch	M9+glu	2368.86	TB	1:1000
MG1655_WT	Batch	M9+glu	685.62	TB	1:1000
MG1655_WT	Batch	M9+glu	137.28	TB	1:1000
MG1655_WT	Batch	M9+glu	534.3	TB	1:1000
MG1655_WT	Batch	M9+glu	24.96	TB	1:1000
MG1655_WT	Batch	M9+glu	813.54	TB	1:1000
MG1655_WT	Batch	M9+glu	465.66	TB	1:1000
MG1655_WT	Batch	M9+glu	5093.4	TB	1:1000
MG1655_WT	Batch	M9+glu	16.38	TB	1:1000
MG1655_WT	Batch	M9+glu	1240.2	TB	1:1000
MG1655_WT	Batch	M9+glu	1303.38	TB	1:1000
MG1655_WT	Batch	M9+glu	1778.4	TB	1:1000
MG1655_WT	Batch	M9+glu	1542.06	TB	1:1000
MG1655_WT	Batch	M9+glu	4399.2	TB	1:1000
MG1655_WT	Batch	M9+glu	108.42	TB	1:1000
MG1655_WT	Batch	M9+glu	1868.1	TB	1:1000
MG1655_WT	Batch	M9+glu	2159.04	TB	1:1000
MG1655_WT	Batch	M9+glu	1631.76	TB	1:1000
MG1655_WT	Batch	M9+glu	14.04	TB	1:1000
MG1655_WT	Batch	M9+glu	-15.6	TB	1:1000
MG1655_WT	Batch	M9+glu	35.88	TB	1:1000
MG1655_WT	Batch	M9+glu	166.14	TB	1:1000
MG1655_WT	Batch	M9+glu	11.7	TB	1:1000
MG1655_WT	Batch	M9+glu	1025.7	TB	1:1000
MG1655_WT	Batch	M9+glu	794.82	TB	1:1000
MG1655_WT	Batch	M9+glu	3050.58	TB	1:1000
MG1655_WT	Batch	M9+glu	124.8	TB	1:1000
MG1655_WT	Batch	M9+glu	1525.68	TB	1:1000
MG1655_WT	Batch	M9+glu	30.42	TB	1:1000
MG1655_WT	Batch	M9+glu	17.16	TB	1:1000
MG1655_WT	Batch	M9+glu	1205.88	TB	1:1000
MG1655_WT	Batch	M9+glu	11.7	TB	1:1000
MG1655_WT	Batch	M9+glu	3286.14	TB	1:1000
MG1655_WT	Batch	M9+glu	1195.74	TB	1:1000
MG1655_WT	Batch	M9+glu	389.22	TB	1:1000
MG1655_WT	Batch	M9+glu	565.5	TB	1:1000
MG1655_WT	Batch	M9+glu	553.02	TB	1:1000
MG1655_WT	Batch	M9+glu	107.64	TB	1:1000
MG1655_WT	Batch	M9+glu	1415.7	TB	1:1000
MG1655_WT	Batch	M9+glu	657.54	TB	1:1000
MG1655_WT	Batch	M9+glu	32.76	TB	1:1000
MG1655_WT	Batch	M9+glu	2478.84	TB	1:1000
MG1655_WT	Batch	M9+glu	58.5	TB	1:1000
MG1655_WT	Batch	M9+glu	17.16	TB	1:1000
MG1655_WT	Batch	M9+glu	6.24	TB	1:1000
MG1655_WT	Batch	M9+glu	963.3	TB	1:1000
MG1655_WT	Batch	M9+glu	887.64	TB	1:1000
MG1655_WT	Batch	M9+glu	49.14	TB	1:1000
MG1655_WT	Batch	M9+glu	568.62	TB	1:1000
MG1655_WT	Batch	M9+glu	0.78	TB	1:1000
MG1655_WT	Batch	M9+glu	844.74	TB	1:1000
MG1655_WT	Batch	M9+glu	316.68	TB	1:1000
MG1655_WT	Batch	M9+glu	16.38	TB	1:1000
MG1655_WT	Batch	M9+glu	641.16	TB	1:1000
MG1655_WT	Batch	M9+glu	1613.04	TB	1:1000
MG1655_WT	Batch	M9+glu	102.18	TB	1:1000
MG1655_WT	Batch	M9+glu	744.9	TB	1:1000
MG1655_WT	Batch	M9+glu	822.12	TB	1:1000
MG1655_WT	Batch	M9+glu	6.24	TB	1:1000
MG1655_WT	Batch	M9+glu	145.86	TB	1:1000
MG1655_WT	Batch	M9+glu	1673.88	TB	1:1000
MG1655_WT	Batch	M9+glu	341.64	TB	1:1000
MG1655_WT	Batch	M9+glu	1184.82	TB	1:1000
MG1655_WT	Batch	M9+glu	404.04	TB	1:1000
MG1655_WT	Batch	M9+glu	46.02	TB	1:1000
MG1655_WT	Batch	M9+glu	237.9	TB	1:1000
MG1655_WT	Batch	M9+glu	1535.82	TB	1:1000
MG1655_WT	Batch	M9+glu	25.74	TB	1:1000
MG1655_WT	Batch	M9+glu	1312.74	TB	1:1000
MG1655_WT	Batch	M9+glu	790.92	TB	1:1000
MG1655_WT	Batch	M9+glu	96.72	TB	1:1000
MG1655_WT	Batch	M9+glu	28.86	TB	1:1000
MG1655_WT	Batch	M9+glu	758.94	TB	1:1000
MG1655_WT	Batch	M9+glu	618.54	TB	1:1000
MG1655_WT	Batch	M9+glu	124.8	TB	1:1000
MG1655_WT	Batch	M9+glu	543.66	TB	1:1000
MG1655_WT	Batch	M9+glu	10154	TB	1:1000
MG1655_WT	Batch	M9+glu	286.26	TB	1:1000
MG1655_WT	Batch	M9+glu	2228.46	TB	1:1000
MG1655_WT	Batch	M9+glu	734.76	TB	1:1000
MG1655_WT	Batch	M9+glu	332.28	TB	1:1000
MG1655_WT	Batch	M9+glu	3593.46	TB	1:1000
MG1655_WT	Batch	M9+glu	677.82	TB	1:1000
MG1655_WT	Batch	M9+glu	12.48	TB	1:1000
MG1655_WT	Batch	M9+glu	2011.62	TB	1:1000
MG1655_WT	Batch	M9+glu	-16.38	TB	1:1000
MG1655_WT	Batch	M9+glu	516.36	TB	1:1000
MG1655_WT	Batch	M9+glu	1253.46	TB	1:1000
MG1655_WT	Batch	M9+glu	588.12	TB	1:1000
MG1655_WT	Batch	M9+glu	-8.58	TB	1:1000
MG1655_WT	Batch	M9+glu	197.34	TB	1:1000
MG1655_WT	Batch	M9+glu	602.16	TB	1:1000
MG1655_WT	Batch	M9+glu	161.46	TB	1:1000
MG1655_WT	Batch	M9+glu	2651.22	TB	1:1000
MG1655_WT	Batch	M9+glu	17.16	TB	1:1000
MG1655_WT	Batch	M9+glu	41.34	TB	1:1000
MG1655_WT	Batch	M9+glu	721.5	TB	1:1000
MG1655_WT	Batch	M9+glu	168.48	TB	1:1000
MG1655_WT	Batch	M9+glu	56.16	TB	1:1000
MG1655_WT	Batch	M9+glu	1086.54	TB	1:1000
MG1655_WT	Batch	M9+glu	62.4	TB	1:1000
MG1655_WT	Batch	M9+glu	27.3	TB	1:1000
MG1655_WT	Batch	M9+glu	2019.42	TB	1:1000
MG1655_WT	Batch	M9+glu	2667.6	TB	1:1000
MG1655_WT	Batch	M9+glu	335.4	TB	1:1000
MG1655_WT	Batch	M9+glu	201.24	TB	1:1000
MG1655_WT	Batch	M9+glu	-2.34	TB	1:1000
MG1655_WT	Batch	M9+glu	6885.06	TB	1:1000
MG1655_WT	Batch	M9+glu	-0.78	TB	1:1000
MG1655_WT	Batch	M9+glu	41.34	TB	1:1000
MG1655_WT	Batch	M9+glu	273.78	TB	1:1000
MG1655_WT	Batch	M9+glu	202.8	TB	1:1000
MG1655_WT	Batch	M9+glu	20.28	TB	1:1000
MG1655_WT	Batch	M9+glu	1286.22	TB	1:1000
MG1655_WT	Batch	M9+glu	108.42	TB	1:1000
MG1655_WT	Batch	M9+glu	3046.68	TB	1:1000
MG1655_WT	Batch	M9+glu	587.34	TB	1:1000
MG1655_WT	Batch	M9+glu	13.26	TB	1:1000
MG1655_WT	Batch	M9+glu	9.36	TB	1:1000
MG1655_WT	Batch	M9+glu	44.46	TB	1:1000
MG1655_WT	Batch	M9+glu	3174.6	TB	1:1000
MG1655_WT	Batch	M9+glu	200.46	TB	1:1000
MG1655_WT	Batch	M9+glu	8.58	TB	1:1000
MG1655_WT	Batch	M9+glu	6269.64	TB	1:1000
MG1655_WT	Batch	M9+glu	608.4	TB	1:1000
MG1655_WT	Batch	M9+glu	160.68	TB	1:1000
MG1655_WT	Batch	M9+glu	99.06	TB	1:1000
MG1655_WT	Batch	M9+glu	260.52	TB	1:1000
MG1655_WT	Batch	M9+glu	7015.32	TB	1:1000
MG1655_WT	Batch	M9+glu	16.38	TB	1:1000
MG1655_WT	Batch	M9+glu	1776.06	TB	1:1000
MG1655_WT	Batch	M9+glu	1302.6	TB	1:1000
MG1655_WT	Batch	M9+glu	17.16	TB	1:1000
MG1655_WT	Batch	M9+glu	82.68	TB	1:1000
MG1655_WT	Batch	M9+glu	53.82	TB	1:1000
MG1655_WT	Batch	M9+glu	2088.06	TB	1:1000
MG1655_WT	Batch	M9+glu	54.6	TB	1:1000
MG1655_WT	Batch	M9+glu	22.62	TB	1:1000
MG1655_WT	Batch	M9+glu	390	TB	1:1000
MG1655_WT	Batch	M9+glu	1249.56	TB	1:1000
MG1655_WT	Batch	M9+glu	2666.04	TB	1:1000
MG1655_WT	Batch	M9+glu	243.36	TB	1:1000
MG1655_WT	Batch	M9+glu	770.64	TB	1:1000
MG1655_WT	Batch	M9+glu	1069.38	TB	1:1000
MG1655_WT	Batch	M9+glu	137.28	TB	1:1000
MG1655_WT	Batch	M9+glu	117	TB	1:1000
MG1655_WT	Batch	M9+glu	3545.1	TB	1:1000
MG1655_WT	Batch	M9+glu	2251.86	TB	1:1000
MG1655_WT	Batch	M9+glu	24.96	TB	1:1000
MG1655_WT	Batch	M9+glu	2033.46	TB	1:1000
MG1655_WT	Batch	M9+glu	8165.04	TB	1:1000
MG1655_WT	Batch	M9+glu	318.24	TB	1:1000
MG1655_WT	Batch	M9+glu	324.48	TB	1:1000
MG1655_WT	Batch	M9+glu	14.04	TB	1:1000
MG1655_WT	Batch	M9+glu	1116.18	TB	1:1000
MG1655_WT	Batch	M9+glu	14.82	TB	1:1000
MG1655_WT	Batch	M9+glu	169.26	TB	1:1000
MG1655_WT	Batch	M9+glu	961.74	TB	1:1000
MG1655_WT	Batch	M9+glu	131.04	TB	1:1000
MG1655_WT	Batch	M9+glu	1236.3	TB	1:1000
MG1655_WT	Batch	M9+glu	151.32	TB	1:1000
MG1655_WT	Batch	M9+glu	540.54	TB	1:1000
MG1655_WT	Batch	M9+glu	4238.52	TB	1:1000
MG1655_WT	Batch	M9+glu	-2.34	TB	1:1000
MG1655_WT	Batch	M9+glu	799.5	TB	1:1000
MG1655_WT	Batch	M9+glu	1817.4	TB	1:1000
MG1655_WT	Batch	M9+glu	1147.38	TB	1:1000
MG1655_WT	Batch	M9+glu	3439.02	TB	1:1000
MG1655_WT	Batch	M9+glu	2049.84	TB	1:1000
MG1655_WT	Batch	M9+glu	1224.6	TB	1:1000
MG1655_WT	Batch	M9+glu	931.32	TB	1:1000
MG1655_WT	Batch	M9+glu	-0.78	TB	1:1000
MG1655_WT	Batch	M9+glu	180.96	TB	1:1000
MG1655_WT	Batch	M9+glu	-3.12	TB	1:1000
MG1655_WT	Batch	M9+glu	174.72	TB	1:1000
MG1655_WT	Batch	M9+glu	2913.3	TB	1:1000
MG1655_WT	Batch	M9+glu	482.04	TB	1:1000
MG1655_WT	Batch	M9+glu	44.46	TB	1:1000
MG1655_WT	Batch	M9+glu	38.22	TB	1:1000
MG1655_WT	Batch	M9+glu	53.04	TB	1:1000
MG1655_WT	Batch	M9+glu	42.12	TB	1:1000
MG1655_WT	Batch	M9+glu	1789.32	TB	1:1000
MG1655_WT	Batch	M9+glu	576.42	TB	1:1000
MG1655_WT	Batch	M9+glu	0.78	TB	1:1000
MG1655_WT	Batch	M9+glu	2691	TB	1:1000
MG1655_WT	Batch	M9+glu	48.36	TB	1:1000
MG1655_WT	Batch	M9+glu	1612.26	TB	1:1000
MG1655_WT	Batch	M9+glu	3088.8	TB	1:1000
MG1655_WT	Batch	M9+glu	606.84	TB	1:1000
MG1655_WT	Batch	M9+glu	2760.42	TB	1:1000
MG1655_WT	Batch	M9+glu	39	TB	1:1000
MG1655_WT	Batch	M9+glu	1116.18	TB	1:1000
MG1655_WT	Batch	M9+glu	7.02	TB	1:1000
MG1655_WT	Batch	M9+glu	-4.68	TB	1:1000
MG1655_WT	Batch	M9+glu	105.3	TB	1:1000
MG1655_WT	Batch	M9+glu	76.44	TB	1:1000
MG1655_WT	Batch	M9+glu	95.94	TB	1:1000
MG1655_WT	Batch	M9+glu	17.16	TB	1:1000
MG1655_WT	Batch	M9+glu	36.66	TB	1:1000
MG1655_WT	Batch	M9+glu	199.68	TB	1:1000
MG1655_WT	Batch	M9+glu	1376.7	TB	1:1000
MG1655_WT	Batch	M9+glu	480.48	TB	1:1000
MG1655_WT	Batch	M9+glu	205.92	TB	1:1000
MG1655_WT	Batch	M9+glu	492.96	TB	1:1000
MG1655_WT	Batch	M9+glu	4273.62	TB	1:1000
MG1655_WT	Batch	M9+glu	3595.02	TB	1:1000
MG1655_WT	Batch	M9+glu	92.04	TB	1:1000
MG1655_WT	Batch	M9+glu	329.16	TB	1:1000
MG1655_WT	Batch	M9+glu	39	TB	1:1000
MG1655_WT	Batch	M9+glu	5756.4	TB	1:1000
MG1655_WT	Batch	M9+glu	456.3	TB	1:1000
MG1655_WT	Batch	M9+glu	36.66	TB	1:1000
MG1655_WT	Batch	M9+glu	98.28	TB	1:1000
MG1655_WT	Batch	M9+glu	1513.2	TB	1:1000
MG1655_WT	Batch	M9+glu	2310.36	TB	1:1000
MG1655_WT	Batch	M9+glu	28.86	TB	1:1000
MG1655_WT	Batch	M9+glu	6.24	TB	1:1000
MG1655_WT	Batch	M9+glu	270.66	TB	1:1000
MG1655_WT	Batch	M9+glu	3.12	TB	1:1000
MG1655_WT	Batch	M9+glu	5136.3	TB	1:1000
MG1655_WT	Batch	M9+glu	2024.88	TB	1:1000
MG1655_WT	Batch	M9+glu	168.48	TB	1:1000
MG1655_WT	Batch	M9+glu	324.48	TB	1:1000
MG1655_WT	Batch	M9+glu	165.36	TB	1:1000
MG1655_WT	Batch	M9+glu	414.96	TB	1:1000
MG1655_WT	Batch	M9+glu	117.78	TB	1:1000
MG1655_WT	Batch	M9+glu	187.98	TB	1:1000
MG1655_WT	Batch	M9+glu	467.22	TB	1:1000
MG1655_WT	Batch	M9+glu	-5.46	TB	1:1000
MG1655_WT	Batch	M9+glu	4190.94	TB	1:1000
MG1655_WT	Batch	M9+glu	43.68	TB	1:1000
MG1655_WT	Batch	M9+glu	1973.4	TB	1:1000
MG1655_WT	Batch	M9+glu	0.78	TB	1:1000
MG1655_WT	Batch	M9+glu	41.34	TB	1:1000
MG1655_WT	Batch	M9+glu	4.68	TB	1:1000
MG1655_WT	Batch	M9+glu	10.14	TB	1:1000
MG1655_WT	Batch	M9+glu	20.28	TB	1:1000
MG1655_WT	Batch	M9+glu	234.78	TB	1:1000
MG1655_WT	Batch	M9+glu	1185.6	TB	1:1000
[truncated: 118,001 more rows]

## Sheet: Supplementary Figure 9d
Strain	Culture	media	Blue.C.A(PfliC activity)	overnight, dilution
PtacΔydiV	Batch	M9+glu	5.39	M9+glu, 1:100
PtacΔydiV	Batch	M9+glu	20.02	M9+glu, 1:100
PtacΔydiV	Batch	M9+glu	16.17	M9+glu, 1:100
PtacΔydiV	Batch	M9+glu	359.59	M9+glu, 1:100
PtacΔydiV	Batch	M9+glu	8.47	M9+glu, 1:100
PtacΔydiV	Batch	M9+glu	14.63	M9+glu, 1:100
PtacΔydiV	Batch	M9+glu	-14.63	M9+glu, 1:100
PtacΔydiV	Batch	M9+glu	26.18	M9+glu, 1:100
PtacΔydiV	Batch	M9+glu	3.85	M9+glu, 1:100
PtacΔydiV	Batch	M9+glu	667.59	M9+glu, 1:100
PtacΔydiV	Batch	M9+glu	5.39	M9+glu, 1:100
PtacΔydiV	Batch	M9+glu	2627.24	M9+glu, 1:100
PtacΔydiV	Batch	M9+glu	368.06	M9+glu, 1:100
PtacΔydiV	Batch	M9+glu	16.94	M9+glu, 1:100
PtacΔydiV	Batch	M9+glu	-9.24	M9+glu, 1:100
PtacΔydiV	Batch	M9+glu	1937.32	M9+glu, 1:100
PtacΔydiV	Batch	M9+glu	929.39	M9+glu, 1:100
PtacΔydiV	Batch	M9+glu	259.49	M9+glu, 1:100
PtacΔydiV	Batch	M9+glu	5.39	M9+glu, 1:100
PtacΔydiV	Batch	M9+glu	78.54	M9+glu, 1:100
PtacΔydiV	Batch	M9+glu	21.56	M9+glu, 1:100
PtacΔydiV	Batch	M9+glu	46.97	M9+glu, 1:100
PtacΔydiV	Batch	M9+glu	76.23	M9+glu, 1:100
PtacΔydiV	Batch	M9+glu	20.02	M9+glu, 1:100
PtacΔydiV	Batch	M9+glu	20.02	M9+glu, 1:100
PtacΔydiV	Batch	M9+glu	1152.69	M9+glu, 1:100
PtacΔydiV	Batch	M9+glu	16.94	M9+glu, 1:100
PtacΔydiV	Batch	M9+glu	389.62	M9+glu, 1:100
PtacΔydiV	Batch	M9+glu	23.87	M9+glu, 1:100
PtacΔydiV	Batch	M9+glu	43.89	M9+glu, 1:100
PtacΔydiV	Batch	M9+glu	30.8	M9+glu, 1:100
PtacΔydiV	Batch	M9+glu	35.42	M9+glu, 1:100
PtacΔydiV	Batch	M9+glu	10.78	M9+glu, 1:100
PtacΔydiV	Batch	M9+glu	6.16	M9+glu, 1:100
PtacΔydiV	Batch	M9+glu	24.64	M9+glu, 1:100
PtacΔydiV	Batch	M9+glu	-6.93	M9+glu, 1:100
PtacΔydiV	Batch	M9+glu	17.71	M9+glu, 1:100
PtacΔydiV	Batch	M9+glu	1.54	M9+glu, 1:100
PtacΔydiV	Batch	M9+glu	31.57	M9+glu, 1:100
PtacΔydiV	Batch	M9+glu	578.27	M9+glu, 1:100
PtacΔydiV	Batch	M9+glu	53.9	M9+glu, 1:100
PtacΔydiV	Batch	M9+glu	3.85	M9+glu, 1:100
PtacΔydiV	Batch	M9+glu	4.62	M9+glu, 1:100
PtacΔydiV	Batch	M9+glu	22.33	M9+glu, 1:100
PtacΔydiV	Batch	M9+glu	33.88	M9+glu, 1:100
PtacΔydiV	Batch	M9+glu	-2.31	M9+glu, 1:100
PtacΔydiV	Batch	M9+glu	5.39	M9+glu, 1:100
PtacΔydiV	Batch	M9+glu	8.47	M9+glu, 1:100
PtacΔydiV	Batch	M9+glu	3342.57	M9+glu, 1:100
PtacΔydiV	Batch	M9+glu	7.7	M9+glu, 1:100
PtacΔydiV	Batch	M9+glu	40.04	M9+glu, 1:100
PtacΔydiV	Batch	M9+glu	26.95	M9+glu, 1:100
PtacΔydiV	Batch	M9+glu	3460.38	M9+glu, 1:100
PtacΔydiV	Batch	M9+glu	-5.39	M9+glu, 1:100
PtacΔydiV	Batch	M9+glu	46.2	M9+glu, 1:100
PtacΔydiV	Batch	M9+glu	13.86	M9+glu, 1:100
PtacΔydiV	Batch	M9+glu	6.93	M9+glu, 1:100
PtacΔydiV	Batch	M9+glu	39.27	M9+glu, 1:100
PtacΔydiV	Batch	M9+glu	7.7	M9+glu, 1:100
PtacΔydiV	Batch	M9+glu	1398.32	M9+glu, 1:100
PtacΔydiV	Batch	M9+glu	21.56	M9+glu, 1:100
PtacΔydiV	Batch	M9+glu	19.25	M9+glu, 1:100
PtacΔydiV	Batch	M9+glu	11.55	M9+glu, 1:100
PtacΔydiV	Batch	M9+glu	28.49	M9+glu, 1:100
PtacΔydiV	Batch	M9+glu	1007.93	M9+glu, 1:100
PtacΔydiV	Batch	M9+glu	448.14	M9+glu, 1:100
PtacΔydiV	Batch	M9+glu	456.61	M9+glu, 1:100
PtacΔydiV	Batch	M9+glu	42.35	M9+glu, 1:100
PtacΔydiV	Batch	M9+glu	-7.7	M9+glu, 1:100
PtacΔydiV	Batch	M9+glu	16.17	M9+glu, 1:100
PtacΔydiV	Batch	M9+glu	21.56	M9+glu, 1:100
PtacΔydiV	Batch	M9+glu	26.18	M9+glu, 1:100
PtacΔydiV	Batch	M9+glu	958.65	M9+glu, 1:100
PtacΔydiV	Batch	M9+glu	35.42	M9+glu, 1:100
PtacΔydiV	Batch	M9+glu	18.48	M9+glu, 1:100
PtacΔydiV	Batch	M9+glu	4.62	M9+glu, 1:100
PtacΔydiV	Batch	M9+glu	27.72	M9+glu, 1:100
PtacΔydiV	Batch	M9+glu	-0.77	M9+glu, 1:100
PtacΔydiV	Batch	M9+glu	-11.55	M9+glu, 1:100
PtacΔydiV	Batch	M9+glu	16.17	M9+glu, 1:100
PtacΔydiV	Batch	M9+glu	22.33	M9+glu, 1:100
PtacΔydiV	Batch	M9+glu	56.21	M9+glu, 1:100
PtacΔydiV	Batch	M9+glu	9.24	M9+glu, 1:100
PtacΔydiV	Batch	M9+glu	5.39	M9+glu, 1:100
PtacΔydiV	Batch	M9+glu	10.01	M9+glu, 1:100
PtacΔydiV	Batch	M9+glu	1618.54	M9+glu, 1:100
PtacΔydiV	Batch	M9+glu	8.47	M9+glu, 1:100
PtacΔydiV	Batch	M9+glu	74.69	M9+glu, 1:100
PtacΔydiV	Batch	M9+glu	20.79	M9+glu, 1:100
PtacΔydiV	Batch	M9+glu	23.1	M9+glu, 1:100
PtacΔydiV	Batch	M9+glu	-5.39	M9+glu, 1:100
PtacΔydiV	Batch	M9+glu	-4.62	M9+glu, 1:100
PtacΔydiV	Batch	M9+glu	10.01	M9+glu, 1:100
PtacΔydiV	Batch	M9+glu	2.31	M9+glu, 1:100
PtacΔydiV	Batch	M9+glu	1091.09	M9+glu, 1:100
PtacΔydiV	Batch	M9+glu	-5.39	M9+glu, 1:100
PtacΔydiV	Batch	M9+glu	-9.24	M9+glu, 1:100
PtacΔydiV	Batch	M9+glu	16.17	M9+glu, 1:100
PtacΔydiV	Batch	M9+glu	-11.55	M9+glu, 1:100
PtacΔydiV	Batch	M9+glu	19.25	M9+glu, 1:100
PtacΔydiV	Batch	M9+glu	-6.16	M9+glu, 1:100
PtacΔydiV	Batch	M9+glu	-4.62	M9+glu, 1:100
PtacΔydiV	Batch	M9+glu	7.7	M9+glu, 1:100
PtacΔydiV	Batch	M9+glu	2525.6	M9+glu, 1:100
PtacΔydiV	Batch	M9+glu	510.51	M9+glu, 1:100
PtacΔydiV	Batch	M9+glu	-12.32	M9+glu, 1:100
PtacΔydiV	Batch	M9+glu	56.98	M9+glu, 1:100
PtacΔydiV	Batch	M9+glu	27.72	M9+glu, 1:100
PtacΔydiV	Batch	M9+glu	25.41	M9+glu, 1:100
PtacΔydiV	Batch	M9+glu	14.63	M9+glu, 1:100
PtacΔydiV	Batch	M9+glu	7.7	M9+glu, 1:100
PtacΔydiV	Batch	M9+glu	6.16	M9+glu, 1:100
PtacΔydiV	Batch	M9+glu	-21.56	M9+glu, 1:100
PtacΔydiV	Batch	M9+glu	8.47	M9+glu, 1:100
PtacΔydiV	Batch	M9+glu	-10.01	M9+glu, 1:100
PtacΔydiV	Batch	M9+glu	2688.84	M9+glu, 1:100
PtacΔydiV	Batch	M9+glu	5.39	M9+glu, 1:100
PtacΔydiV	Batch	M9+glu	136.29	M9+glu, 1:100
PtacΔydiV	Batch	M9+glu	11.55	M9+glu, 1:100
PtacΔydiV	Batch	M9+glu	9.24	M9+glu, 1:100
PtacΔydiV	Batch	M9+glu	20.02	M9+glu, 1:100
PtacΔydiV	Batch	M9+glu	-8.47	M9+glu, 1:100
PtacΔydiV	Batch	M9+glu	10.01	M9+glu, 1:100
PtacΔydiV	Batch	M9+glu	40.81	M9+glu, 1:100
PtacΔydiV	Batch	M9+glu	-0.77	M9+glu, 1:100
PtacΔydiV	Batch	M9+glu	36.19	M9+glu, 1:100
PtacΔydiV	Batch	M9+glu	36.19	M9+glu, 1:100
PtacΔydiV	Batch	M9+glu	7.7	M9+glu, 1:100
PtacΔydiV	Batch	M9+glu	139.37	M9+glu, 1:100
PtacΔydiV	Batch	M9+glu	43.89	M9+glu, 1:100
PtacΔydiV	Batch	M9+glu	160.16	M9+glu, 1:100
PtacΔydiV	Batch	M9+glu	438.13	M9+glu, 1:100
PtacΔydiV	Batch	M9+glu	425.81	M9+glu, 1:100
PtacΔydiV	Batch	M9+glu	248.71	M9+glu, 1:100
PtacΔydiV	Batch	M9+glu	3538.92	M9+glu, 1:100
PtacΔydiV	Batch	M9+glu	-7.7	M9+glu, 1:100
PtacΔydiV	Batch	M9+glu	35.42	M9+glu, 1:100
PtacΔydiV	Batch	M9+glu	21.56	M9+glu, 1:100
PtacΔydiV	Batch	M9+glu	-13.86	M9+glu, 1:100
PtacΔydiV	Batch	M9+glu	34.65	M9+glu, 1:100
PtacΔydiV	Batch	M9+glu	5.39	M9+glu, 1:100
PtacΔydiV	Batch	M9+glu	14.63	M9+glu, 1:100
PtacΔydiV	Batch	M9+glu	-4.62	M9+glu, 1:100
PtacΔydiV	Batch	M9+glu	5.39	M9+glu, 1:100
PtacΔydiV	Batch	M9+glu	-10.78	M9+glu, 1:100
PtacΔydiV	Batch	M9+glu	-6.16	M9+glu, 1:100
PtacΔydiV	Batch	M9+glu	6.16	M9+glu, 1:100
PtacΔydiV	Batch	M9+glu	-17.71	M9+glu, 1:100
PtacΔydiV	Batch	M9+glu	-3.08	M9+glu, 1:100
PtacΔydiV	Batch	M9+glu	-8.47	M9+glu, 1:100
PtacΔydiV	Batch	M9+glu	13.86	M9+glu, 1:100
PtacΔydiV	Batch	M9+glu	8.47	M9+glu, 1:100
PtacΔydiV	Batch	M9+glu	0	M9+glu, 1:100
PtacΔydiV	Batch	M9+glu	13.09	M9+glu, 1:100
PtacΔydiV	Batch	M9+glu	156.31	M9+glu, 1:100
PtacΔydiV	Batch	M9+glu	8.47	M9+glu, 1:100
PtacΔydiV	Batch	M9+glu	6.93	M9+glu, 1:100
PtacΔydiV	Batch	M9+glu	-4.62	M9+glu, 1:100
PtacΔydiV	Batch	M9+glu	278.74	M9+glu, 1:100
PtacΔydiV	Batch	M9+glu	7.7	M9+glu, 1:100
PtacΔydiV	Batch	M9+glu	131.67	M9+glu, 1:100
PtacΔydiV	Batch	M9+glu	2.31	M9+glu, 1:100
PtacΔydiV	Batch	M9+glu	-2.31	M9+glu, 1:100
PtacΔydiV	Batch	M9+glu	33.11	M9+glu, 1:100
PtacΔydiV	Batch	M9+glu	237.93	M9+glu, 1:100
PtacΔydiV	Batch	M9+glu	3.08	M9+glu, 1:100
PtacΔydiV	Batch	M9+glu	8.47	M9+glu, 1:100
PtacΔydiV	Batch	M9+glu	16.94	M9+glu, 1:100
PtacΔydiV	Batch	M9+glu	138.6	M9+glu, 1:100
PtacΔydiV	Batch	M9+glu	1295.91	M9+glu, 1:100
PtacΔydiV	Batch	M9+glu	7.7	M9+glu, 1:100
PtacΔydiV	Batch	M9+glu	20.02	M9+glu, 1:100
PtacΔydiV	Batch	M9+glu	8.47	M9+glu, 1:100
PtacΔydiV	Batch	M9+glu	19.25	M9+glu, 1:100
PtacΔydiV	Batch	M9+glu	20.02	M9+glu, 1:100
PtacΔydiV	Batch	M9+glu	1131.9	M9+glu, 1:100
PtacΔydiV	Batch	M9+glu	22.33	M9+glu, 1:100
PtacΔydiV	Batch	M9+glu	16.17	M9+glu, 1:100
PtacΔydiV	Batch	M9+glu	0.77	M9+glu, 1:100
PtacΔydiV	Batch	M9+glu	7.7	M9+glu, 1:100
PtacΔydiV	Batch	M9+glu	828.52	M9+glu, 1:100
PtacΔydiV	Batch	M9+glu	6.16	M9+glu, 1:100
PtacΔydiV	Batch	M9+glu	-3.85	M9+glu, 1:100
PtacΔydiV	Batch	M9+glu	3.08	M9+glu, 1:100
PtacΔydiV	Batch	M9+glu	-6.16	M9+glu, 1:100
PtacΔydiV	Batch	M9+glu	1035.65	M9+glu, 1:100
PtacΔydiV	Batch	M9+glu	17.71	M9+glu, 1:100
PtacΔydiV	Batch	M9+glu	20.79	M9+glu, 1:100
PtacΔydiV	Batch	M9+glu	5.39	M9+glu, 1:100
PtacΔydiV	Batch	M9+glu	54.67	M9+glu, 1:100
PtacΔydiV	Batch	M9+glu	18.48	M9+glu, 1:100
PtacΔydiV	Batch	M9+glu	7752.36	M9+glu, 1:100
PtacΔydiV	Batch	M9+glu	13.09	M9+glu, 1:100
PtacΔydiV	Batch	M9+glu	2.31	M9+glu, 1:100
PtacΔydiV	Batch	M9+glu	69.3	M9+glu, 1:100
PtacΔydiV	Batch	M9+glu	16.17	M9+glu, 1:100
PtacΔydiV	Batch	M9+glu	33.88	M9+glu, 1:100
PtacΔydiV	Batch	M9+glu	28.49	M9+glu, 1:100
PtacΔydiV	Batch	M9+glu	9.24	M9+glu, 1:100
PtacΔydiV	Batch	M9+glu	70.07	M9+glu, 1:100
PtacΔydiV	Batch	M9+glu	3.85	M9+glu, 1:100
PtacΔydiV	Batch	M9+glu	-2.31	M9+glu, 1:100
PtacΔydiV	Batch	M9+glu	36.19	M9+glu, 1:100
PtacΔydiV	Batch	M9+glu	4.62	M9+glu, 1:100
PtacΔydiV	Batch	M9+glu	85.47	M9+glu, 1:100
PtacΔydiV	Batch	M9+glu	27.72	M9+glu, 1:100
PtacΔydiV	Batch	M9+glu	52.36	M9+glu, 1:100
PtacΔydiV	Batch	M9+glu	45.43	M9+glu, 1:100
PtacΔydiV	Batch	M9+glu	14.63	M9+glu, 1:100
PtacΔydiV	Batch	M9+glu	9.24	M9+glu, 1:100
PtacΔydiV	Batch	M9+glu	714.56	M9+glu, 1:100
PtacΔydiV	Batch	M9+glu	13.86	M9+glu, 1:100
PtacΔydiV	Batch	M9+glu	38.5	M9+glu, 1:100
PtacΔydiV	Batch	M9+glu	241.01	M9+glu, 1:100
PtacΔydiV	Batch	M9+glu	-4.62	M9+glu, 1:100
PtacΔydiV	Batch	M9+glu	23.87	M9+glu, 1:100
PtacΔydiV	Batch	M9+glu	3819.2	M9+glu, 1:100
PtacΔydiV	Batch	M9+glu	-7.7	M9+glu, 1:100
PtacΔydiV	Batch	M9+glu	26.95	M9+glu, 1:100
PtacΔydiV	Batch	M9+glu	962.5	M9+glu, 1:100
PtacΔydiV	Batch	M9+glu	16.94	M9+glu, 1:100
PtacΔydiV	Batch	M9+glu	23.87	M9+glu, 1:100
PtacΔydiV	Batch	M9+glu	38.5	M9+glu, 1:100
PtacΔydiV	Batch	M9+glu	879.34	M9+glu, 1:100
PtacΔydiV	Batch	M9+glu	23.1	M9+glu, 1:100
PtacΔydiV	Batch	M9+glu	3.08	M9+glu, 1:100
PtacΔydiV	Batch	M9+glu	0.77	M9+glu, 1:100
PtacΔydiV	Batch	M9+glu	5.39	M9+glu, 1:100
PtacΔydiV	Batch	M9+glu	20.02	M9+glu, 1:100
PtacΔydiV	Batch	M9+glu	2.31	M9+glu, 1:100
PtacΔydiV	Batch	M9+glu	1299.76	M9+glu, 1:100
PtacΔydiV	Batch	M9+glu	5.39	M9+glu, 1:100
PtacΔydiV	Batch	M9+glu	19.25	M9+glu, 1:100
PtacΔydiV	Batch	M9+glu	669.9	M9+glu, 1:100
PtacΔydiV	Batch	M9+glu	80.85	M9+glu, 1:100
PtacΔydiV	Batch	M9+glu	1.54	M9+glu, 1:100
PtacΔydiV	Batch	M9+glu	2252.25	M9+glu, 1:100
PtacΔydiV	Batch	M9+glu	257.95	M9+glu, 1:100
PtacΔydiV	Batch	M9+glu	7.7	M9+glu, 1:100
PtacΔydiV	Batch	M9+glu	57.75	M9+glu, 1:100
PtacΔydiV	Batch	M9+glu	20.79	M9+glu, 1:100
PtacΔydiV	Batch	M9+glu	927.08	M9+glu, 1:100
PtacΔydiV	Batch	M9+glu	8.47	M9+glu, 1:100
PtacΔydiV	Batch	M9+glu	-29.26	M9+glu, 1:100
PtacΔydiV	Batch	M9+glu	-6.16	M9+glu, 1:100
PtacΔydiV	Batch	M9+glu	-2.31	M9+glu, 1:100
PtacΔydiV	Batch	M9+glu	6.93	M9+glu, 1:100
PtacΔydiV	Batch	M9+glu	-10.78	M9+glu, 1:100
PtacΔydiV	Batch	M9+glu	92.4	M9+glu, 1:100
PtacΔydiV	Batch	M9+glu	0.77	M9+glu, 1:100
PtacΔydiV	Batch	M9+glu	171.71	M9+glu, 1:100
PtacΔydiV	Batch	M9+glu	-7.7	M9+glu, 1:100
PtacΔydiV	Batch	M9+glu	48.51	M9+glu, 1:100
PtacΔydiV	Batch	M9+glu	-10.01	M9+glu, 1:100
PtacΔydiV	Batch	M9+glu	14.63	M9+glu, 1:100
PtacΔydiV	Batch	M9+glu	10.01	M9+glu, 1:100
PtacΔydiV	Batch	M9+glu	5.39	M9+glu, 1:100
PtacΔydiV	Batch	M9+glu	13.09	M9+glu, 1:100
PtacΔydiV	Batch	M9+glu	830.06	M9+glu, 1:100
PtacΔydiV	Batch	M9+glu	3.08	M9+glu, 1:100
PtacΔydiV	Batch	M9+glu	25.41	M9+glu, 1:100
PtacΔydiV	Batch	M9+glu	24.64	M9+glu, 1:100
PtacΔydiV	Batch	M9+glu	23.1	M9+glu, 1:100
PtacΔydiV	Batch	M9+glu	1.54	M9+glu, 1:100
PtacΔydiV	Batch	M9+glu	1432.97	M9+glu, 1:100
PtacΔydiV	Batch	M9+glu	32.34	M9+glu, 1:100
PtacΔydiV	Batch	M9+glu	38.5	M9+glu, 1:100
PtacΔydiV	Batch	M9+glu	16.17	M9+glu, 1:100
PtacΔydiV	Batch	M9+glu	38.5	M9+glu, 1:100
PtacΔydiV	Batch	M9+glu	30.8	M9+glu, 1:100
PtacΔydiV	Batch	M9+glu	11.55	M9+glu, 1:100
PtacΔydiV	Batch	M9+glu	40.04	M9+glu, 1:100
PtacΔydiV	Batch	M9+glu	3.08	M9+glu, 1:100
PtacΔydiV	Batch	M9+glu	2.31	M9+glu, 1:100
PtacΔydiV	Batch	M9+glu	22.33	M9+glu, 1:100
PtacΔydiV	Batch	M9+glu	40.81	M9+glu, 1:100
PtacΔydiV	Batch	M9+glu	1974.28	M9+glu, 1:100
PtacΔydiV	Batch	M9+glu	3.85	M9+glu, 1:100
PtacΔydiV	Batch	M9+glu	10.01	M9+glu, 1:100
PtacΔydiV	Batch	M9+glu	167.86	M9+glu, 1:100
PtacΔydiV	Batch	M9+glu	676.83	M9+glu, 1:100
PtacΔydiV	Batch	M9+glu	385	M9+glu, 1:100
PtacΔydiV	Batch	M9+glu	58.52	M9+glu, 1:100
PtacΔydiV	Batch	M9+glu	14.63	M9+glu, 1:100
PtacΔydiV	Batch	M9+glu	8.47	M9+glu, 1:100
PtacΔydiV	Batch	M9+glu	9.24	M9+glu, 1:100
PtacΔydiV	Batch	M9+glu	20.02	M9+glu, 1:100
PtacΔydiV	Batch	M9+glu	-8.47	M9+glu, 1:100
PtacΔydiV	Batch	M9+glu	14.63	M9+glu, 1:100
PtacΔydiV	Batch	M9+glu	8.47	M9+glu, 1:100
PtacΔydiV	Batch	M9+glu	-2.31	M9+glu, 1:100
PtacΔydiV	Batch	M9+glu	-8.47	M9+glu, 1:100
PtacΔydiV	Batch	M9+glu	380.38	M9+glu, 1:100
PtacΔydiV	Batch	M9+glu	19.25	M9+glu, 1:100
PtacΔydiV	Batch	M9+glu	24.64	M9+glu, 1:100
PtacΔydiV	Batch	M9+glu	33.88	M9+glu, 1:100
PtacΔydiV	Batch	M9+glu	5.39	M9+glu, 1:100
PtacΔydiV	Batch	M9+glu	3.85	M9+glu, 1:100
PtacΔydiV	Batch	M9+glu	66.99	M9+glu, 1:100
PtacΔydiV	Batch	M9+glu	23.87	M9+glu, 1:100
PtacΔydiV	Batch	M9+glu	-3.08	M9+glu, 1:100
PtacΔydiV	Batch	M9+glu	26.95	M9+glu, 1:100
PtacΔydiV	Batch	M9+glu	5393.85	M9+glu, 1:100
PtacΔydiV	Batch	M9+glu	19.25	M9+glu, 1:100
PtacΔydiV	Batch	M9+glu	14.63	M9+glu, 1:100
PtacΔydiV	Batch	M9+glu	3.85	M9+glu, 1:100
PtacΔydiV	Batch	M9+glu	20.79	M9+glu, 1:100
PtacΔydiV	Batch	M9+glu	24.64	M9+glu, 1:100
PtacΔydiV	Batch	M9+glu	55.44	M9+glu, 1:100
PtacΔydiV	Batch	M9+glu	22.33	M9+glu, 1:100
PtacΔydiV	Batch	M9+glu	385	M9+glu, 1:100
PtacΔydiV	Batch	M9+glu	25.41	M9+glu, 1:100
PtacΔydiV	Batch	M9+glu	41.58	M9+glu, 1:100
PtacΔydiV	Batch	M9+glu	7.7	M9+glu, 1:100
PtacΔydiV	Batch	M9+glu	23.1	M9+glu, 1:100
PtacΔydiV	Batch	M9+glu	32.34	M9+glu, 1:100
PtacΔydiV	Batch	M9+glu	13.09	M9+glu, 1:100
PtacΔydiV	Batch	M9+glu	1155.77	M9+glu, 1:100
PtacΔydiV	Batch	M9+glu	13.09	M9+glu, 1:100
PtacΔydiV	Batch	M9+glu	-6.93	M9+glu, 1:100
PtacΔydiV	Batch	M9+glu	-11.55	M9+glu, 1:100
PtacΔydiV	Batch	M9+glu	30.03	M9+glu, 1:100
PtacΔydiV	Batch	M9+glu	140.14	M9+glu, 1:100
PtacΔydiV	Batch	M9+glu	6.16	M9+glu, 1:100
PtacΔydiV	Batch	M9+glu	57.75	M9+glu, 1:100
PtacΔydiV	Batch	M9+glu	47.74	M9+glu, 1:100
PtacΔydiV	Batch	M9+glu	8.47	M9+glu, 1:100
PtacΔydiV	Batch	M9+glu	7.7	M9+glu, 1:100
PtacΔydiV	Batch	M9+glu	-7.7	M9+glu, 1:100
PtacΔydiV	Batch	M9+glu	16.17	M9+glu, 1:100
PtacΔydiV	Batch	M9+glu	19.25	M9+glu, 1:100
PtacΔydiV	Batch	M9+glu	23.87	M9+glu, 1:100
PtacΔydiV	Batch	M9+glu	37.73	M9+glu, 1:100
PtacΔydiV	Batch	M9+glu	33.11	M9+glu, 1:100
PtacΔydiV	Batch	M9+glu	26.95	M9+glu, 1:100
PtacΔydiV	Batch	M9+glu	20.02	M9+glu, 1:100
PtacΔydiV	Batch	M9+glu	51.59	M9+glu, 1:100
PtacΔydiV	Batch	M9+glu	72.38	M9+glu, 1:100
PtacΔydiV	Batch	M9+glu	32.34	M9+glu, 1:100
PtacΔydiV	Batch	M9+glu	23.1	M9+glu, 1:100
PtacΔydiV	Batch	M9+glu	10.78	M9+glu, 1:100
PtacΔydiV	Batch	M9+glu	11.55	M9+glu, 1:100
PtacΔydiV	Batch	M9+glu	28.49	M9+glu, 1:100
PtacΔydiV	Batch	M9+glu	63.91	M9+glu, 1:100
PtacΔydiV	Batch	M9+glu	19.25	M9+glu, 1:100
PtacΔydiV	Batch	M9+glu	23.1	M9+glu, 1:100
PtacΔydiV	Batch	M9+glu	6.93	M9+glu, 1:100
PtacΔydiV	Batch	M9+glu	39.27	M9+glu, 1:100
PtacΔydiV	Batch	M9+glu	-7.7	M9+glu, 1:100
PtacΔydiV	Batch	M9+glu	6.93	M9+glu, 1:100
PtacΔydiV	Batch	M9+glu	40.81	M9+glu, 1:100
PtacΔydiV	Batch	M9+glu	23.87	M9+glu, 1:100
PtacΔydiV	Batch	M9+glu	16.17	M9+glu, 1:100
PtacΔydiV	Batch	M9+glu	6.16	M9+glu, 1:100
PtacΔydiV	Batch	M9+glu	43.89	M9+glu, 1:100
PtacΔydiV	Batch	M9+glu	8.47	M9+glu, 1:100
PtacΔydiV	Batch	M9+glu	5.39	M9+glu, 1:100
PtacΔydiV	Batch	M9+glu	820.82	M9+glu, 1:100
PtacΔydiV	Batch	M9+glu	8.47	M9+glu, 1:100
PtacΔydiV	Batch	M9+glu	16.17	M9+glu, 1:100
PtacΔydiV	Batch	M9+glu	6.16	M9+glu, 1:100
PtacΔydiV	Batch	M9+glu	5.39	M9+glu, 1:100
PtacΔydiV	Batch	M9+glu	80.85	M9+glu, 1:100
PtacΔydiV	Batch	M9+glu	6.93	M9+glu, 1:100
PtacΔydiV	Batch	M9+glu	31.57	M9+glu, 1:100
PtacΔydiV	Batch	M9+glu	20.79	M9+glu, 1:100
PtacΔydiV	Batch	M9+glu	56.21	M9+glu, 1:100
PtacΔydiV	Batch	M9+glu	67.76	M9+glu, 1:100
PtacΔydiV	Batch	M9+glu	8.47	M9+glu, 1:100
PtacΔydiV	Batch	M9+glu	2540.23	M9+glu, 1:100
PtacΔydiV	Batch	M9+glu	739.97	M9+glu, 1:100
PtacΔydiV	Batch	M9+glu	-10.78	M9+glu, 1:100
PtacΔydiV	Batch	M9+glu	6066.83	M9+glu, 1:100
PtacΔydiV	Batch	M9+glu	8.47	M9+glu, 1:100
PtacΔydiV	Batch	M9+glu	-3.08	M9+glu, 1:100
PtacΔydiV	Batch	M9+glu	900.13	M9+glu, 1:100
PtacΔydiV	Batch	M9+glu	7174.09	M9+glu, 1:100
PtacΔydiV	Batch	M9+glu	-0.77	M9+glu, 1:100
PtacΔydiV	Batch	M9+glu	18.48	M9+glu, 1:100
PtacΔydiV	Batch	M9+glu	-1.54	M9+glu, 1:100
PtacΔydiV	Batch	M9+glu	6.93	M9+glu, 1:100
PtacΔydiV	Batch	M9+glu	-6.16	M9+glu, 1:100
PtacΔydiV	Batch	M9+glu	8.47	M9+glu, 1:100
PtacΔydiV	Batch	M9+glu	19.25	M9+glu, 1:100
PtacΔydiV	Batch	M9+glu	-2.31	M9+glu, 1:100
PtacΔydiV	Batch	M9+glu	13.86	M9+glu, 1:100
PtacΔydiV	Batch	M9+glu	-16.17	M9+glu, 1:100
PtacΔydiV	Batch	M9+glu	15.4	M9+glu, 1:100
PtacΔydiV	Batch	M9+glu	100.1	M9+glu, 1:100
PtacΔydiV	Batch	M9+glu	14.63	M9+glu, 1:100
PtacΔydiV	Batch	M9+glu	40.81	M9+glu, 1:100
PtacΔydiV	Batch	M9+glu	-5.39	M9+glu, 1:100
PtacΔydiV	Batch	M9+glu	46.2	M9+glu, 1:100
PtacΔydiV	Batch	M9+glu	29.26	M9+glu, 1:100
PtacΔydiV	Batch	M9+glu	3.08	M9+glu, 1:100
PtacΔydiV	Batch	M9+glu	2.31	M9+glu, 1:100
PtacΔydiV	Batch	M9+glu	23.87	M9+glu, 1:100
PtacΔydiV	Batch	M9+glu	44.66	M9+glu, 1:100
PtacΔydiV	Batch	M9+glu	0.77	M9+glu, 1:100
PtacΔydiV	Batch	M9+glu	22.33	M9+glu, 1:100
PtacΔydiV	Batch	M9+glu	231.77	M9+glu, 1:100
PtacΔydiV	Batch	M9+glu	20.02	M9+glu, 1:100
PtacΔydiV	Batch	M9+glu	12.32	M9+glu, 1:100
PtacΔydiV	Batch	M9+glu	7.7	M9+glu, 1:100
PtacΔydiV	Batch	M9+glu	187.11	M9+glu, 1:100
PtacΔydiV	Batch	M9+glu	28.49	M9+glu, 1:100
PtacΔydiV	Batch	M9+glu	38.5	M9+glu, 1:100
PtacΔydiV	Batch	M9+glu	21.56	M9+glu, 1:100
PtacΔydiV	Batch	M9+glu	537.46	M9+glu, 1:100
PtacΔydiV	Batch	M9+glu	8.47	M9+glu, 1:100
PtacΔydiV	Batch	M9+glu	-5.39	M9+glu, 1:100
PtacΔydiV	Batch	M9+glu	24.64	M9+glu, 1:100
PtacΔydiV	Batch	M9+glu	12.32	M9+glu, 1:100
PtacΔydiV	Batch	M9+glu	20.79	M9+glu, 1:100
PtacΔydiV	Batch	M9+glu	143.99	M9+glu, 1:100
PtacΔydiV	Batch	M9+glu	26.18	M9+glu, 1:100
PtacΔydiV	Batch	M9+glu	1232	M9+glu, 1:100
PtacΔydiV	Batch	M9+glu	26.95	M9+glu, 1:100
PtacΔydiV	Batch	M9+glu	28.49	M9+glu, 1:100
PtacΔydiV	Batch	M9+glu	41.58	M9+glu, 1:100
PtacΔydiV	Batch	M9+glu	46.2	M9+glu, 1:100
PtacΔydiV	Batch	M9+glu	21.56	M9+glu, 1:100
PtacΔydiV	Batch	M9+glu	787.71	M9+glu, 1:100
PtacΔydiV	Batch	M9+glu	2.31	M9+glu, 1:100
PtacΔydiV	Batch	M9+glu	16.94	M9+glu, 1:100
PtacΔydiV	Batch	M9+glu	19.25	M9+glu, 1:100
PtacΔydiV	Batch	M9+glu	23.1	M9+glu, 1:100
PtacΔydiV	Batch	M9+glu	16.17	M9+glu, 1:100
PtacΔydiV	Batch	M9+glu	269.5	M9+glu, 1:100
PtacΔydiV	Batch	M9+glu	34.65	M9+glu, 1:100
PtacΔydiV	Batch	M9+glu	19.25	M9+glu, 1:100
PtacΔydiV	Batch	M9+glu	33.88	M9+glu, 1:100
PtacΔydiV	Batch	M9+glu	-5.39	M9+glu, 1:100
PtacΔydiV	Batch	M9+glu	1535.38	M9+glu, 1:100
PtacΔydiV	Batch	M9+glu	24.64	M9+glu, 1:100
PtacΔydiV	Batch	M9+glu	23.1	M9+glu, 1:100
PtacΔydiV	Batch	M9+glu	-3.85	M9+glu, 1:100
PtacΔydiV	Batch	M9+glu	-15.4	M9+glu, 1:100
PtacΔydiV	Batch	M9+glu	277.97	M9+glu, 1:100
PtacΔydiV	Batch	M9+glu	50.82	M9+glu, 1:100
PtacΔydiV	Batch	M9+glu	7.7	M9+glu, 1:100
PtacΔydiV	Batch	M9+glu	2403.17	M9+glu, 1:100
PtacΔydiV	Batch	M9+glu	26.95	M9+glu, 1:100
PtacΔydiV	Batch	M9+glu	16.94	M9+glu, 1:100
PtacΔydiV	Batch	M9+glu	6.93	M9+glu, 1:100
PtacΔydiV	Batch	M9+glu	5.39	M9+glu, 1:100
PtacΔydiV	Batch	M9+glu	662.2	M9+glu, 1:100
PtacΔydiV	Batch	M9+glu	26.95	M9+glu, 1:100
PtacΔydiV	Batch	M9+glu	0	M9+glu, 1:100
PtacΔydiV	Batch	M9+glu	157.85	M9+glu, 1:100
PtacΔydiV	Batch	M9+glu	7.7	M9+glu, 1:100
PtacΔydiV	Batch	M9+glu	18.48	M9+glu, 1:100
PtacΔydiV	Batch	M9+glu	1017.17	M9+glu, 1:100
PtacΔydiV	Batch	M9+glu	1028.72	M9+glu, 1:100
PtacΔydiV	Batch	M9+glu	13.86	M9+glu, 1:100
PtacΔydiV	Batch	M9+glu	8.47	M9+glu, 1:100
PtacΔydiV	Batch	M9+glu	13.86	M9+glu, 1:100
PtacΔydiV	Batch	M9+glu	1010.24	M9+glu, 1:100
PtacΔydiV	Batch	M9+glu	4.62	M9+glu, 1:100
PtacΔydiV	Batch	M9+glu	26.95	M9+glu, 1:100
PtacΔydiV	Batch	M9+glu	101.64	M9+glu, 1:100
PtacΔydiV	Batch	M9+glu	1027.18	M9+glu, 1:100
PtacΔydiV	Batch	M9+glu	2146.76	M9+glu, 1:100
PtacΔydiV	Batch	M9+glu	-9.24	M9+glu, 1:100
PtacΔydiV	Batch	M9+glu	3.08	M9+glu, 1:100
PtacΔydiV	Batch	M9+glu	-6.93	M9+glu, 1:100
PtacΔydiV	Batch	M9+glu	89.32	M9+glu, 1:100
PtacΔydiV	Batch	M9+glu	16.94	M9+glu, 1:100
PtacΔydiV	Batch	M9+glu	24.64	M9+glu, 1:100
PtacΔydiV	Batch	M9+glu	0.77	M9+glu, 1:100
PtacΔydiV	Batch	M9+glu	-0.77	M9+glu, 1:100
PtacΔydiV	Batch	M9+glu	0.77	M9+glu, 1:100
PtacΔydiV	Batch	M9+glu	31.57	M9+glu, 1:100
PtacΔydiV	Batch	M9+glu	53.13	M9+glu, 1:100
PtacΔydiV	Batch	M9+glu	33.88	M9+glu, 1:100
PtacΔydiV	Batch	M9+glu	52.36	M9+glu, 1:100
PtacΔydiV	Batch	M9+glu	-14.63	M9+glu, 1:100
PtacΔydiV	Batch	M9+glu	6.16	M9+glu, 1:100
PtacΔydiV	Batch	M9+glu	50.05	M9+glu, 1:100
PtacΔydiV	Batch	M9+glu	872.41	M9+glu, 1:100
PtacΔydiV	Batch	M9+glu	22.33	M9+glu, 1:100
PtacΔydiV	Batch	M9+glu	21.56	M9+glu, 1:100
PtacΔydiV	Batch	M9+glu	522.06	M9+glu, 1:100
PtacΔydiV	Batch	M9+glu	40.81	M9+glu, 1:100
PtacΔydiV	Batch	M9+glu	-14.63	M9+glu, 1:100
PtacΔydiV	Batch	M9+glu	17.71	M9+glu, 1:100
PtacΔydiV	Batch	M9+glu	22.33	M9+glu, 1:100
PtacΔydiV	Batch	M9+glu	30.03	M9+glu, 1:100
PtacΔydiV	Batch	M9+glu	2.31	M9+glu, 1:100
PtacΔydiV	Batch	M9+glu	50.05	M9+glu, 1:100
PtacΔydiV	Batch	M9+glu	13.09	M9+glu, 1:100
PtacΔydiV	Batch	M9+glu	2.31	M9+glu, 1:100
PtacΔydiV	Batch	M9+glu	18.48	M9+glu, 1:100
PtacΔydiV	Batch	M9+glu	-9.24	M9+glu, 1:100
PtacΔydiV	Batch	M9+glu	16.17	M9+glu, 1:100
PtacΔydiV	Batch	M9+glu	6.93	M9+glu, 1:100
PtacΔydiV	Batch	M9+glu	35.42	M9+glu, 1:100
PtacΔydiV	Batch	M9+glu	3.08	M9+glu, 1:100
PtacΔydiV	Batch	M9+glu	23.1	M9+glu, 1:100
PtacΔydiV	Batch	M9+glu	23.1	M9+glu, 1:100
PtacΔydiV	Batch	M9+glu	8043.42	M9+glu, 1:100
PtacΔydiV	Batch	M9+glu	36.96	M9+glu, 1:100
PtacΔydiV	Batch	M9+glu	16.94	M9+glu, 1:100
PtacΔydiV	Batch	M9+glu	19.25	M9+glu, 1:100
PtacΔydiV	Batch	M9+glu	172.48	M9+glu, 1:100
PtacΔydiV	Batch	M9+glu	32.34	M9+glu, 1:100
PtacΔydiV	Batch	M9+glu	10.78	M9+glu, 1:100
PtacΔydiV	Batch	M9+glu	46.2	M9+glu, 1:100
PtacΔydiV	Batch	M9+glu	4.62	M9+glu, 1:100
PtacΔydiV	Batch	M9+glu	19.25	M9+glu, 1:100
PtacΔydiV	Batch	M9+glu	16.17	M9+glu, 1:100
PtacΔydiV	Batch	M9+glu	27.72	M9+glu, 1:100
PtacΔydiV	Batch	M9+glu	4.62	M9+glu, 1:100
PtacΔydiV	Batch	M9+glu	4.62	M9+glu, 1:100
PtacΔydiV	Batch	M9+glu	2200.66	M9+glu, 1:100
PtacΔydiV	Batch	M9+glu	298.76	M9+glu, 1:100
PtacΔydiV	Batch	M9+glu	669.9	M9+glu, 1:100
PtacΔydiV	Batch	M9+glu	36.19	M9+glu, 1:100
PtacΔydiV	Batch	M9+glu	11.55	M9+glu, 1:100
PtacΔydiV	Batch	M9+glu	13.09	M9+glu, 1:100
PtacΔydiV	Batch	M9+glu	25.41	M9+glu, 1:100
PtacΔydiV	Batch	M9+glu	10.01	M9+glu, 1:100
PtacΔydiV	Batch	M9+glu	196.35	M9+glu, 1:100
PtacΔydiV	Batch	M9+glu	324.17	M9+glu, 1:100
PtacΔydiV	Batch	M9+glu	36.19	M9+glu, 1:100
PtacΔydiV	Batch	M9+glu	1935.01	M9+glu, 1:100
PtacΔydiV	Batch	M9+glu	14.63	M9+glu, 1:100
PtacΔydiV	Batch	M9+glu	9.24	M9+glu, 1:100
PtacΔydiV	Batch	M9+glu	12.32	M9+glu, 1:100
PtacΔydiV	Batch	M9+glu	22.33	M9+glu, 1:100
PtacΔydiV	Batch	M9+glu	13.86	M9+glu, 1:100
PtacΔydiV	Batch	M9+glu	849.31	M9+glu, 1:100
PtacΔydiV	Batch	M9+glu	1486.87	M9+glu, 1:100
PtacΔydiV	Batch	M9+glu	6.93	M9+glu, 1:100
PtacΔydiV	Batch	M9+glu	15.4	M9+glu, 1:100
PtacΔydiV	Batch	M9+glu	-5.39	M9+glu, 1:100
PtacΔydiV	Batch	M9+glu	11.55	M9+glu, 1:100
PtacΔydiV	Batch	M9+glu	20.79	M9+glu, 1:100
PtacΔydiV	Batch	M9+glu	17.71	M9+glu, 1:100
PtacΔydiV	Batch	M9+glu	582.12	M9+glu, 1:100
PtacΔydiV	Batch	M9+glu	29.26	M9+glu, 1:100
PtacΔydiV	Batch	M9+glu	887.04	M9+glu, 1:100
PtacΔydiV	Batch	M9+glu	-3.08	M9+glu, 1:100
PtacΔydiV	Batch	M9+glu	-7.7	M9+glu, 1:100
PtacΔydiV	Batch	M9+glu	16.94	M9+glu, 1:100
PtacΔydiV	Batch	M9+glu	7.7	M9+glu, 1:100
PtacΔydiV	Batch	M9+glu	83.16	M9+glu, 1:100
PtacΔydiV	Batch	M9+glu	18.48	M9+glu, 1:100
PtacΔydiV	Batch	M9+glu	212.52	M9+glu, 1:100
PtacΔydiV	Batch	M9+glu	2.31	M9+glu, 1:100
PtacΔydiV	Batch	M9+glu	13.86	M9+glu, 1:100
PtacΔydiV	Batch	M9+glu	15.4	M9+glu, 1:100
PtacΔydiV	Batch	M9+glu	16.94	M9+glu, 1:100
PtacΔydiV	Batch	M9+glu	1037.19	M9+glu, 1:100
PtacΔydiV	Batch	M9+glu	10.01	M9+glu, 1:100
PtacΔydiV	Batch	M9+glu	22.33	M9+glu, 1:100
PtacΔydiV	Batch	M9+glu	2758.91	M9+glu, 1:100
PtacΔydiV	Batch	M9+glu	63.91	M9+glu, 1:100
PtacΔydiV	Batch	M9+glu	9.24	M9+glu, 1:100
PtacΔydiV	Batch	M9+glu	10.01	M9+glu, 1:100
PtacΔydiV	Batch	M9+glu	6.16	M9+glu, 1:100
PtacΔydiV	Batch	M9+glu	18.48	M9+glu, 1:100
PtacΔydiV	Batch	M9+glu	1.54	M9+glu, 1:100
PtacΔydiV	Batch	M9+glu	12.32	M9+glu, 1:100
PtacΔydiV	Batch	M9+glu	2364.67	M9+glu, 1:100
PtacΔydiV	Batch	M9+glu	126.28	M9+glu, 1:100
PtacΔydiV	Batch	M9+glu	-13.86	M9+glu, 1:100
PtacΔydiV	Batch	M9+glu	24.64	M9+glu, 1:100
PtacΔydiV	Batch	M9+glu	-15.4	M9+glu, 1:100
PtacΔydiV	Batch	M9+glu	48.51	M9+glu, 1:100
PtacΔydiV	Batch	M9+glu	65.45	M9+glu, 1:100
PtacΔydiV	Batch	M9+glu	-12.32	M9+glu, 1:100
PtacΔydiV	Batch	M9+glu	-3.08	M9+glu, 1:100
PtacΔydiV	Batch	M9+glu	-2.31	M9+glu, 1:100
PtacΔydiV	Batch	M9+glu	-27.72	M9+glu, 1:100
PtacΔydiV	Batch	M9+glu	19.25	M9+glu, 1:100
PtacΔydiV	Batch	M9+glu	960.19	M9+glu, 1:100
PtacΔydiV	Batch	M9+glu	16.94	M9+glu, 1:100
PtacΔydiV	Batch	M9+glu	23.87	M9+glu, 1:100
PtacΔydiV	Batch	M9+glu	16.94	M9+glu, 1:100
PtacΔydiV	Batch	M9+glu	6.93	M9+glu, 1:100
PtacΔydiV	Batch	M9+glu	18.48	M9+glu, 1:100
PtacΔydiV	Batch	M9+glu	30.8	M9+glu, 1:100
PtacΔydiV	Batch	M9+glu	9.24	M9+glu, 1:100
PtacΔydiV	Batch	M9+glu	18.48	M9+glu, 1:100
PtacΔydiV	Batch	M9+glu	27.72	M9+glu, 1:100
PtacΔydiV	Batch	M9+glu	26.95	M9+glu, 1:100
PtacΔydiV	Batch	M9+glu	82.39	M9+glu, 1:100
PtacΔydiV	Batch	M9+glu	7.7	M9+glu, 1:100
PtacΔydiV	Batch	M9+glu	384.23	M9+glu, 1:100
PtacΔydiV	Batch	M9+glu	14.63	M9+glu, 1:100
PtacΔydiV	Batch	M9+glu	17.71	M9+glu, 1:100
PtacΔydiV	Batch	M9+glu	34.65	M9+glu, 1:100
PtacΔydiV	Batch	M9+glu	1345.19	M9+glu, 1:100
PtacΔydiV	Batch	M9+glu	46.97	M9+glu, 1:100
PtacΔydiV	Batch	M9+glu	36.19	M9+glu, 1:100
PtacΔydiV	Batch	M9+glu	14.63	M9+glu, 1:100
PtacΔydiV	Batch	M9+glu	10.01	M9+glu, 1:100
PtacΔydiV	Batch	M9+glu	0.77	M9+glu, 1:100
PtacΔydiV	Batch	M9+glu	475.09	M9+glu, 1:100
PtacΔydiV	Batch	M9+glu	111.65	M9+glu, 1:100
PtacΔydiV	Batch	M9+glu	29.26	M9+glu, 1:100
PtacΔydiV	Batch	M9+glu	0.77	M9+glu, 1:100
PtacΔydiV	Batch	M9+glu	33.11	M9+glu, 1:100
PtacΔydiV	Batch	M9+glu	15.4	M9+glu, 1:100
PtacΔydiV	Batch	M9+glu	10.01	M9+glu, 1:100
PtacΔydiV	Batch	M9+glu	1536.92	M9+glu, 1:100
PtacΔydiV	Batch	M9+glu	38.5	M9+glu, 1:100
PtacΔydiV	Batch	M9+glu	22.33	M9+glu, 1:100
PtacΔydiV	Batch	M9+glu	-26.18	M9+glu, 1:100
PtacΔydiV	Batch	M9+glu	3.85	M9+glu, 1:100
PtacΔydiV	Batch	M9+glu	26.18	M9+glu, 1:100
PtacΔydiV	Batch	M9+glu	15.4	M9+glu, 1:100
PtacΔydiV	Batch	M9+glu	3.08	M9+glu, 1:100
PtacΔydiV	Batch	M9+glu	16.17	M9+glu, 1:100
PtacΔydiV	Batch	M9+glu	20.02	M9+glu, 1:100
PtacΔydiV	Batch	M9+glu	3.08	M9+glu, 1:100
PtacΔydiV	Batch	M9+glu	-10.01	M9+glu, 1:100
PtacΔydiV	Batch	M9+glu	46.97	M9+glu, 1:100
PtacΔydiV	Batch	M9+glu	20.02	M9+glu, 1:100
PtacΔydiV	Batch	M9+glu	548.24	M9+glu, 1:100
PtacΔydiV	Batch	M9+glu	33.88	M9+glu, 1:100
PtacΔydiV	Batch	M9+glu	9.24	M9+glu, 1:100
PtacΔydiV	Batch	M9+glu	-1.54	M9+glu, 1:100
PtacΔydiV	Batch	M9+glu	24.64	M9+glu, 1:100
PtacΔydiV	Batch	M9+glu	9.24	M9+glu, 1:100
PtacΔydiV	Batch	M9+glu	1.54	M9+glu, 1:100
PtacΔydiV	Batch	M9+glu	-6.93	M9+glu, 1:100
PtacΔydiV	Batch	M9+glu	1.54	M9+glu, 1:100
PtacΔydiV	Batch	M9+glu	-12.32	M9+glu, 1:100
PtacΔydiV	Batch	M9+glu	-2.31	M9+glu, 1:100
PtacΔydiV	Batch	M9+glu	-3.08	M9+glu, 1:100
PtacΔydiV	Batch	M9+glu	25.41	M9+glu, 1:100
PtacΔydiV	Batch	M9+glu	7.7	M9+glu, 1:100
PtacΔydiV	Batch	M9+glu	3.85	M9+glu, 1:100
PtacΔydiV	Batch	M9+glu	-13.09	M9+glu, 1:100
PtacΔydiV	Batch	M9+glu	-3.85	M9+glu, 1:100
PtacΔydiV	Batch	M9+glu	-1.54	M9+glu, 1:100
PtacΔydiV	Batch	M9+glu	9.24	M9+glu, 1:100
PtacΔydiV	Batch	M9+glu	525.14	M9+glu, 1:100
PtacΔydiV	Batch	M9+glu	24.64	M9+glu, 1:100
PtacΔydiV	Batch	M9+glu	47.74	M9+glu, 1:100
PtacΔydiV	Batch	M9+glu	-1.54	M9+glu, 1:100
PtacΔydiV	Batch	M9+glu	13.09	M9+glu, 1:100
PtacΔydiV	Batch	M9+glu	36.96	M9+glu, 1:100
PtacΔydiV	Batch	M9+glu	214.06	M9+glu, 1:100
PtacΔydiV	Batch	M9+glu	299.53	M9+glu, 1:100
PtacΔydiV	Batch	M9+glu	20.79	M9+glu, 1:100
PtacΔydiV	Batch	M9+glu	20.79	M9+glu, 1:100
PtacΔydiV	Batch	M9+glu	50.82	M9+glu, 1:100
PtacΔydiV	Batch	M9+glu	2.31	M9+glu, 1:100
PtacΔydiV	Batch	M9+glu	53.9	M9+glu, 1:100
PtacΔydiV	Batch	M9+glu	26.18	M9+glu, 1:100
PtacΔydiV	Batch	M9+glu	184.03	M9+glu, 1:100
PtacΔydiV	Batch	M9+glu	10.78	M9+glu, 1:100
PtacΔydiV	Batch	M9+glu	-1.54	M9+glu, 1:100
PtacΔydiV	Batch	M9+glu	89.32	M9+glu, 1:100
PtacΔydiV	Batch	M9+glu	7.7	M9+glu, 1:100
PtacΔydiV	Batch	M9+glu	4944.94	M9+glu, 1:100
PtacΔydiV	Batch	M9+glu	-12.32	M9+glu, 1:100
PtacΔydiV	Batch	M9+glu	1.54	M9+glu, 1:100
PtacΔydiV	Batch	M9+glu	1136.52	M9+glu, 1:100
PtacΔydiV	Batch	M9+glu	-20.02	M9+glu, 1:100
PtacΔydiV	Batch	M9+glu	-7.7	M9+glu, 1:100
PtacΔydiV	Batch	M9+glu	9.24	M9+glu, 1:100
PtacΔydiV	Batch	M9+glu	1205.05	M9+glu, 1:100
PtacΔydiV	Batch	M9+glu	-6.16	M9+glu, 1:100
PtacΔydiV	Batch	M9+glu	0	M9+glu, 1:100
PtacΔydiV	Batch	M9+glu	4049.43	M9+glu, 1:100
PtacΔydiV	Batch	M9+glu	390.39	M9+glu, 1:100
PtacΔydiV	Batch	M9+glu	5.39	M9+glu, 1:100
PtacΔydiV	Batch	M9+glu	24.64	M9+glu, 1:100
PtacΔydiV	Batch	M9+glu	1329.79	M9+glu, 1:100
PtacΔydiV	Batch	M9+glu	28.49	M9+glu, 1:100
PtacΔydiV	Batch	M9+glu	5.39	M9+glu, 1:100
PtacΔydiV	Batch	M9+glu	9.24	M9+glu, 1:100
PtacΔydiV	Batch	M9+glu	30.8	M9+glu, 1:100
PtacΔydiV	Batch	M9+glu	4580.73	M9+glu, 1:100
PtacΔydiV	Batch	M9+glu	20.79	M9+glu, 1:100
PtacΔydiV	Batch	M9+glu	-4.62	M9+glu, 1:100
PtacΔydiV	Batch	M9+glu	13.09	M9+glu, 1:100
PtacΔydiV	Batch	M9+glu	304.15	M9+glu, 1:100
PtacΔydiV	Batch	M9+glu	-1.54	M9+glu, 1:100
PtacΔydiV	Batch	M9+glu	-8.47	M9+glu, 1:100
PtacΔydiV	Batch	M9+glu	368.06	M9+glu, 1:100
PtacΔydiV	Batch	M9+glu	19.25	M9+glu, 1:100
PtacΔydiV	Batch	M9+glu	-6.16	M9+glu, 1:100
PtacΔydiV	Batch	M9+glu	3545.85	M9+glu, 1:100
PtacΔydiV	Batch	M9+glu	25.41	M9+glu, 1:100
PtacΔydiV	Batch	M9+glu	-11.55	M9+glu, 1:100
PtacΔydiV	Batch	M9+glu	-10.01	M9+glu, 1:100
PtacΔydiV	Batch	M9+glu	18.48	M9+glu, 1:100
PtacΔydiV	Batch	M9+glu	3.85	M9+glu, 1:100
PtacΔydiV	Batch	M9+glu	42.35	M9+glu, 1:100
PtacΔydiV	Batch	M9+glu	10.01	M9+glu, 1:100
PtacΔydiV	Batch	M9+glu	17.71	M9+glu, 1:100
PtacΔydiV	Batch	M9+glu	5.39	M9+glu, 1:100
PtacΔydiV	Batch	M9+glu	157.85	M9+glu, 1:100
PtacΔydiV	Batch	M9+glu	14.63	M9+glu, 1:100
PtacΔydiV	Batch	M9+glu	14.63	M9+glu, 1:100
PtacΔydiV	Batch	M9+glu	2289.98	M9+glu, 1:100
PtacΔydiV	Batch	M9+glu	2282.28	M9+glu, 1:100
PtacΔydiV	Batch	M9+glu	-12.32	M9+glu, 1:100
PtacΔydiV	Batch	M9+glu	0.77	M9+glu, 1:100
PtacΔydiV	Batch	M9+glu	1176.56	M9+glu, 1:100
PtacΔydiV	Batch	M9+glu	20.79	M9+glu, 1:100
PtacΔydiV	Batch	M9+glu	-21.56	M9+glu, 1:100
PtacΔydiV	Batch	M9+glu	1216.6	M9+glu, 1:100
PtacΔydiV	Batch	M9+glu	0.77	M9+glu, 1:100
PtacΔydiV	Batch	M9+glu	26.18	M9+glu, 1:100
PtacΔydiV	Batch	M9+glu	33.88	M9+glu, 1:100
PtacΔydiV	Batch	M9+glu	130.13	M9+glu, 1:100
PtacΔydiV	Batch	M9+glu	3.08	M9+glu, 1:100
PtacΔydiV	Batch	M9+glu	14.63	M9+glu, 1:100
PtacΔydiV	Batch	M9+glu	26.18	M9+glu, 1:100
PtacΔydiV	Batch	M9+glu	10.78	M9+glu, 1:100
PtacΔydiV	Batch	M9+glu	5816.58	M9+glu, 1:100
PtacΔydiV	Batch	M9+glu	-1.54	M9+glu, 1:100
PtacΔydiV	Batch	M9+glu	-6.16	M9+glu, 1:100
PtacΔydiV	Batch	M9+glu	167.09	M9+glu, 1:100
PtacΔydiV	Batch	M9+glu	16.17	M9+glu, 1:100
PtacΔydiV	Batch	M9+glu	3.85	M9+glu, 1:100
PtacΔydiV	Batch	M9+glu	16.94	M9+glu, 1:100
PtacΔydiV	Batch	M9+glu	36.19	M9+glu, 1:100
PtacΔydiV	Batch	M9+glu	34.65	M9+glu, 1:100
PtacΔydiV	Batch	M9+glu	7.7	M9+glu, 1:100
PtacΔydiV	Batch	M9+glu	21.56	M9+glu, 1:100
PtacΔydiV	Batch	M9+glu	59.29	M9+glu, 1:100
PtacΔydiV	Batch	M9+glu	62.37	M9+glu, 1:100
PtacΔydiV	Batch	M9+glu	530.53	M9+glu, 1:100
PtacΔydiV	Batch	M9+glu	25.41	M9+glu, 1:100
PtacΔydiV	Batch	M9+glu	3239.39	M9+glu, 1:100
PtacΔydiV	Batch	M9+glu	34.65	M9+glu, 1:100
PtacΔydiV	Batch	M9+glu	22.33	M9+glu, 1:100
PtacΔydiV	Batch	M9+glu	4.62	M9+glu, 1:100
PtacΔydiV	Batch	M9+glu	10.01	M9+glu, 1:100
PtacΔydiV	Batch	M9+glu	17.71	M9+glu, 1:100
PtacΔydiV	Batch	M9+glu	22.33	M9+glu, 1:100
PtacΔydiV	Batch	M9+glu	2.31	M9+glu, 1:100
PtacΔydiV	Batch	M9+glu	-6.16	M9+glu, 1:100
PtacΔydiV	Batch	M9+glu	4494.49	M9+glu, 1:100
PtacΔydiV	Batch	M9+glu	72.38	M9+glu, 1:100
PtacΔydiV	Batch	M9+glu	17.71	M9+glu, 1:100
PtacΔydiV	Batch	M9+glu	41.58	M9+glu, 1:100
PtacΔydiV	Batch	M9+glu	2858.24	M9+glu, 1:100
PtacΔydiV	Batch	M9+glu	10.78	M9+glu, 1:100
PtacΔydiV	Batch	M9+glu	50.82	M9+glu, 1:100
PtacΔydiV	Batch	M9+glu	9.24	M9+glu, 1:100
PtacΔydiV	Batch	M9+glu	22.33	M9+glu, 1:100
PtacΔydiV	Batch	M9+glu	33.11	M9+glu, 1:100
PtacΔydiV	Batch	M9+glu	19.25	M9+glu, 1:100
PtacΔydiV	Batch	M9+glu	-0.77	M9+glu, 1:100
PtacΔydiV	Batch	M9+glu	-3.08	M9+glu, 1:100
PtacΔydiV	Batch	M9+glu	1144.22	M9+glu, 1:100
PtacΔydiV	Batch	M9+glu	40.04	M9+glu, 1:100
PtacΔydiV	Batch	M9+glu	516.67	M9+glu, 1:100
PtacΔydiV	Batch	M9+glu	886.27	M9+glu, 1:100
PtacΔydiV	Batch	M9+glu	24.64	M9+glu, 1:100
PtacΔydiV	Batch	M9+glu	9.24	M9+glu, 1:100
PtacΔydiV	Batch	M9+glu	42.35	M9+glu, 1:100
PtacΔydiV	Batch	M9+glu	0	M9+glu, 1:100
PtacΔydiV	Batch	M9+glu	13.86	M9+glu, 1:100
PtacΔydiV	Batch	M9+glu	23.1	M9+glu, 1:100
PtacΔydiV	Batch	M9+glu	-10.78	M9+glu, 1:100
PtacΔydiV	Batch	M9+glu	-1.54	M9+glu, 1:100
PtacΔydiV	Batch	M9+glu	743.82	M9+glu, 1:100
PtacΔydiV	Batch	M9+glu	-3.08	M9+glu, 1:100
PtacΔydiV	Batch	M9+glu	12.32	M9+glu, 1:100
PtacΔydiV	Batch	M9+glu	875.49	M9+glu, 1:100
PtacΔydiV	Batch	M9+glu	0	M9+glu, 1:100
PtacΔydiV	Batch	M9+glu	447.37	M9+glu, 1:100
PtacΔydiV	Batch	M9+glu	4.62	M9+glu, 1:100
PtacΔydiV	Batch	M9+glu	209.44	M9+glu, 1:100
PtacΔydiV	Batch	M9+glu	19.25	M9+glu, 1:100
PtacΔydiV	Batch	M9+glu	-0.77	M9+glu, 1:100
PtacΔydiV	Batch	M9+glu	-12.32	M9+glu, 1:100
PtacΔydiV	Batch	M9+glu	1799.49	M9+glu, 1:100
PtacΔydiV	Batch	M9+glu	37.73	M9+glu, 1:100
PtacΔydiV	Batch	M9+glu	10.78	M9+glu, 1:100
PtacΔydiV	Batch	M9+glu	3.85	M9+glu, 1:100
PtacΔydiV	Batch	M9+glu	15.4	M9+glu, 1:100
PtacΔydiV	Batch	M9+glu	17.71	M9+glu, 1:100
PtacΔydiV	Batch	M9+glu	23.87	M9+glu, 1:100
PtacΔydiV	Batch	M9+glu	1238.16	M9+glu, 1:100
PtacΔydiV	Batch	M9+glu	5567.87	M9+glu, 1:100
PtacΔydiV	Batch	M9+glu	6.16	M9+glu, 1:100
PtacΔydiV	Batch	M9+glu	28.49	M9+glu, 1:100
PtacΔydiV	Batch	M9+glu	31.57	M9+glu, 1:100
PtacΔydiV	Batch	M9+glu	52.36	M9+glu, 1:100
PtacΔydiV	Batch	M9+glu	19.25	M9+glu, 1:100
PtacΔydiV	Batch	M9+glu	488.95	M9+glu, 1:100
PtacΔydiV	Batch	M9+glu	26.18	M9+glu, 1:100
PtacΔydiV	Batch	M9+glu	19.25	M9+glu, 1:100
PtacΔydiV	Batch	M9+glu	62.37	M9+glu, 1:100
PtacΔydiV	Batch	M9+glu	180.18	M9+glu, 1:100
PtacΔydiV	Batch	M9+glu	16.94	M9+glu, 1:100
PtacΔydiV	Batch	M9+glu	66.99	M9+glu, 1:100
PtacΔydiV	Batch	M9+glu	34.65	M9+glu, 1:100
PtacΔydiV	Batch	M9+glu	2222.22	M9+glu, 1:100
PtacΔydiV	Batch	M9+glu	1697.85	M9+glu, 1:100
PtacΔydiV	Batch	M9+glu	3.08	M9+glu, 1:100
PtacΔydiV	Batch	M9+glu	21.56	M9+glu, 1:100
PtacΔydiV	Batch	M9+glu	30.03	M9+glu, 1:100
PtacΔydiV	Batch	M9+glu	35.42	M9+glu, 1:100
PtacΔydiV	Batch	M9+glu	31.57	M9+glu, 1:100
PtacΔydiV	Batch	M9+glu	7.7	M9+glu, 1:100
PtacΔydiV	Batch	M9+glu	769.23	M9+glu, 1:100
PtacΔydiV	Batch	M9+glu	1322.09	M9+glu, 1:100
PtacΔydiV	Batch	M9+glu	5.39	M9+glu, 1:100
PtacΔydiV	Batch	M9+glu	6.16	M9+glu, 1:100
PtacΔydiV	Batch	M9+glu	5.39	M9+glu, 1:100
PtacΔydiV	Batch	M9+glu	-1.54	M9+glu, 1:100
PtacΔydiV	Batch	M9+glu	444.29	M9+glu, 1:100
PtacΔydiV	Batch	M9+glu	-1.54	M9+glu, 1:100
PtacΔydiV	Batch	M9+glu	212.52	M9+glu, 1:100
PtacΔydiV	Batch	M9+glu	-14.63	M9+glu, 1:100
PtacΔydiV	Batch	M9+glu	3.85	M9+glu, 1:100
PtacΔydiV	Batch	M9+glu	-17.71	M9+glu, 1:100
PtacΔydiV	Batch	M9+glu	29.26	M9+glu, 1:100
PtacΔydiV	Batch	M9+glu	21.56	M9+glu, 1:100
PtacΔydiV	Batch	M9+glu	11.55	M9+glu, 1:100
PtacΔydiV	Batch	M9+glu	612.92	M9+glu, 1:100
PtacΔydiV	Batch	M9+glu	1349.81	M9+glu, 1:100
PtacΔydiV	Batch	M9+glu	511.28	M9+glu, 1:100
PtacΔydiV	Batch	M9+glu	6.93	M9+glu, 1:100
PtacΔydiV	Batch	M9+glu	10.01	M9+glu, 1:100
PtacΔydiV	Batch	M9+glu	19.25	M9+glu, 1:100
PtacΔydiV	Batch	M9+glu	14.63	M9+glu, 1:100
PtacΔydiV	Batch	M9+glu	6.16	M9+glu, 1:100
PtacΔydiV	Batch	M9+glu	2.31	M9+glu, 1:100
PtacΔydiV	Batch	M9+glu	0	M9+glu, 1:100
PtacΔydiV	Batch	M9+glu	-1.54	M9+glu, 1:100
PtacΔydiV	Batch	M9+glu	1324.4	M9+glu, 1:100
PtacΔydiV	Batch	M9+glu	110.88	M9+glu, 1:100
PtacΔydiV	Batch	M9+glu	37.73	M9+glu, 1:100
PtacΔydiV	Batch	M9+glu	28.49	M9+glu, 1:100
PtacΔydiV	Batch	M9+glu	-7.7	M9+glu, 1:100
PtacΔydiV	Batch	M9+glu	27.72	M9+glu, 1:100
PtacΔydiV	Batch	M9+glu	48.51	M9+glu, 1:100
PtacΔydiV	Batch	M9+glu	12.32	M9+glu, 1:100
PtacΔydiV	Batch	M9+glu	20.79	M9+glu, 1:100
PtacΔydiV	Batch	M9+glu	10.01	M9+glu, 1:100
PtacΔydiV	Batch	M9+glu	8.47	M9+glu, 1:100
PtacΔydiV	Batch	M9+glu	2.31	M9+glu, 1:100
PtacΔydiV	Batch	M9+glu	-4.62	M9+glu, 1:100
PtacΔydiV	Batch	M9+glu	20.02	M9+glu, 1:100
PtacΔydiV	Batch	M9+glu	-7.7	M9+glu, 1:100
PtacΔydiV	Batch	M9+glu	144.76	M9+glu, 1:100
PtacΔydiV	Batch	M9+glu	-27.72	M9+glu, 1:100
PtacΔydiV	Batch	M9+glu	-7.7	M9+glu, 1:100
PtacΔydiV	Batch	M9+glu	-4.62	M9+glu, 1:100
PtacΔydiV	Batch	M9+glu	828.52	M9+glu, 1:100
PtacΔydiV	Batch	M9+glu	23.87	M9+glu, 1:100
PtacΔydiV	Batch	M9+glu	30.8	M9+glu, 1:100
PtacΔydiV	Batch	M9+glu	8.47	M9+glu, 1:100
PtacΔydiV	Batch	M9+glu	26.95	M9+glu, 1:100
PtacΔydiV	Batch	M9+glu	21.56	M9+glu, 1:100
PtacΔydiV	Batch	M9+glu	28.49	M9+glu, 1:100
PtacΔydiV	Batch	M9+glu	17.71	M9+glu, 1:100
PtacΔydiV	Batch	M9+glu	26.95	M9+glu, 1:100
PtacΔydiV	Batch	M9+glu	784.63	M9+glu, 1:100
PtacΔydiV	Batch	M9+glu	-3.85	M9+glu, 1:100
PtacΔydiV	Batch	M9+glu	21.56	M9+glu, 1:100
PtacΔydiV	Batch	M9+glu	18.48	M9+glu, 1:100
PtacΔydiV	Batch	M9+glu	35.42	M9+glu, 1:100
PtacΔydiV	Batch	M9+glu	30.03	M9+glu, 1:100
PtacΔydiV	Batch	M9+glu	15.4	M9+glu, 1:100
PtacΔydiV	Batch	M9+glu	29.26	M9+glu, 1:100
PtacΔydiV	Batch	M9+glu	18.48	M9+glu, 1:100
PtacΔydiV	Batch	M9+glu	46.2	M9+glu, 1:100
PtacΔydiV	Batch	M9+glu	37.73	M9+glu, 1:100
PtacΔydiV	Batch	M9+glu	273.35	M9+glu, 1:100
PtacΔydiV	Batch	M9+glu	-6.16	M9+glu, 1:100
PtacΔydiV	Batch	M9+glu	9.24	M9+glu, 1:100
PtacΔydiV	Batch	M9+glu	83.16	M9+glu, 1:100
PtacΔydiV	Batch	M9+glu	1254.33	M9+glu, 1:100
PtacΔydiV	Batch	M9+glu	16.17	M9+glu, 1:100
PtacΔydiV	Batch	M9+glu	19.25	M9+glu, 1:100
PtacΔydiV	Batch	M9+glu	13.09	M9+glu, 1:100
PtacΔydiV	Batch	M9+glu	29.26	M9+glu, 1:100
PtacΔydiV	Batch	M9+glu	18.48	M9+glu, 1:100
PtacΔydiV	Batch	M9+glu	15.4	M9+glu, 1:100
PtacΔydiV	Batch	M9+glu	346.5	M9+glu, 1:100
PtacΔydiV	Batch	M9+glu	14.63	M9+glu, 1:100
PtacΔydiV	Batch	M9+glu	8.47	M9+glu, 1:100
PtacΔydiV	Batch	M9+glu	-0.77	M9+glu, 1:100
PtacΔydiV	Batch	M9+glu	6.93	M9+glu, 1:100
PtacΔydiV	Batch	M9+glu	-3.85	M9+glu, 1:100
PtacΔydiV	Batch	M9+glu	318.78	M9+glu, 1:100
PtacΔydiV	Batch	M9+glu	56.98	M9+glu, 1:100
PtacΔydiV	Batch	M9+glu	-20.79	M9+glu, 1:100
PtacΔydiV	Batch	M9+glu	4.62	M9+glu, 1:100
PtacΔydiV	Batch	M9+glu	-3.08	M9+glu, 1:100
PtacΔydiV	Batch	M9+glu	2.31	M9+glu, 1:100
PtacΔydiV	Batch	M9+glu	8.47	M9+glu, 1:100
PtacΔydiV	Batch	M9+glu	16.17	M9+glu, 1:100
PtacΔydiV	Batch	M9+glu	482.02	M9+glu, 1:100
PtacΔydiV	Batch	M9+glu	3920.07	M9+glu, 1:100
PtacΔydiV	Batch	M9+glu	533.61	M9+glu, 1:100
PtacΔydiV	Batch	M9+glu	23.1	M9+glu, 1:100
PtacΔydiV	Batch	M9+glu	3.08	M9+glu, 1:100
PtacΔydiV	Batch	M9+glu	33.11	M9+glu, 1:100
PtacΔydiV	Batch	M9+glu	21.56	M9+glu, 1:100
PtacΔydiV	Batch	M9+glu	115.5	M9+glu, 1:100
PtacΔydiV	Batch	M9+glu	59.29	M9+glu, 1:100
PtacΔydiV	Batch	M9+glu	17.71	M9+glu, 1:100
PtacΔydiV	Batch	M9+glu	-6.16	M9+glu, 1:100
PtacΔydiV	Batch	M9+glu	60.83	M9+glu, 1:100
PtacΔydiV	Batch	M9+glu	31.57	M9+glu, 1:100
PtacΔydiV	Batch	M9+glu	-18.48	M9+glu, 1:100
PtacΔydiV	Batch	M9+glu	22.33	M9+glu, 1:100
PtacΔydiV	Batch	M9+glu	3025.33	M9+glu, 1:100
PtacΔydiV	Batch	M9+glu	21.56	M9+glu, 1:100
PtacΔydiV	Batch	M9+glu	7.7	M9+glu, 1:100
PtacΔydiV	Batch	M9+glu	22.33	M9+glu, 1:100
PtacΔydiV	Batch	M9+glu	15.4	M9+glu, 1:100
PtacΔydiV	Batch	M9+glu	2579.5	M9+glu, 1:100
PtacΔydiV	Batch	M9+glu	3.08	M9+glu, 1:100
PtacΔydiV	Batch	M9+glu	48.51	M9+glu, 1:100
PtacΔydiV	Batch	M9+glu	21.56	M9+glu, 1:100
PtacΔydiV	Batch	M9+glu	929.39	M9+glu, 1:100
PtacΔydiV	Batch	M9+glu	9.24	M9+glu, 1:100
PtacΔydiV	Batch	M9+glu	-2.31	M9+glu, 1:100
PtacΔydiV	Batch	M9+glu	337.26	M9+glu, 1:100
PtacΔydiV	Batch	M9+glu	6.93	M9+glu, 1:100
PtacΔydiV	Batch	M9+glu	-9.24	M9+glu, 1:100
PtacΔydiV	Batch	M9+glu	46.97	M9+glu, 1:100
PtacΔydiV	Batch	M9+glu	1.54	M9+glu, 1:100
PtacΔydiV	Batch	M9+glu	23.87	M9+glu, 1:100
PtacΔydiV	Batch	M9+glu	10.01	M9+glu, 1:100
PtacΔydiV	Batch	M9+glu	10.01	M9+glu, 1:100
PtacΔydiV	Batch	M9+glu	26.95	M9+glu, 1:100
PtacΔydiV	Batch	M9+glu	558.25	M9+glu, 1:100
PtacΔydiV	Batch	M9+glu	32.34	M9+glu, 1:100
PtacΔydiV	Batch	M9+glu	37.73	M9+glu, 1:100
PtacΔydiV	Batch	M9+glu	885.5	M9+glu, 1:100
PtacΔydiV	Batch	M9+glu	14.63	M9+glu, 1:100
PtacΔydiV	Batch	M9+glu	23.1	M9+glu, 1:100
PtacΔydiV	Batch	M9+glu	26.95	M9+glu, 1:100
PtacΔydiV	Batch	M9+glu	3.08	M9+glu, 1:100
PtacΔydiV	Batch	M9+glu	12.32	M9+glu, 1:100
PtacΔydiV	Batch	M9+glu	-3.08	M9+glu, 1:100
PtacΔydiV	Batch	M9+glu	11.55	M9+glu, 1:100
PtacΔydiV	Batch	M9+glu	36.96	M9+glu, 1:100
PtacΔydiV	Batch	M9+glu	20.02	M9+glu, 1:100
PtacΔydiV	Batch	M9+glu	17.71	M9+glu, 1:100
PtacΔydiV	Batch	M9+glu	19.25	M9+glu, 1:100
PtacΔydiV	Batch	M9+glu	49.28	M9+glu, 1:100
PtacΔydiV	Batch	M9+glu	45.43	M9+glu, 1:100
PtacΔydiV	Batch	M9+glu	55.44	M9+glu, 1:100
PtacΔydiV	Batch	M9+glu	26.95	M9+glu, 1:100
PtacΔydiV	Batch	M9+glu	29.26	M9+glu, 1:100
PtacΔydiV	Batch	M9+glu	28.49	M9+glu, 1:100
PtacΔydiV	Batch	M9+glu	3.85	M9+glu, 1:100
PtacΔydiV	Batch	M9+glu	16.94	M9+glu, 1:100
PtacΔydiV	Batch	M9+glu	35.42	M9+glu, 1:100
PtacΔydiV	Batch	M9+glu	16.17	M9+glu, 1:100
PtacΔydiV	Batch	M9+glu	-3.08	M9+glu, 1:100
PtacΔydiV	Batch	M9+glu	37.73	M9+glu, 1:100
PtacΔydiV	Batch	M9+glu	17.71	M9+glu, 1:100
PtacΔydiV	Batch	M9+glu	22.33	M9+glu, 1:100
PtacΔydiV	Batch	M9+glu	24.64	M9+glu, 1:100
PtacΔydiV	Batch	M9+glu	0.77	M9+glu, 1:100
PtacΔydiV	Batch	M9+glu	31.57	M9+glu, 1:100
PtacΔydiV	Batch	M9+glu	17.71	M9+glu, 1:100
PtacΔydiV	Batch	M9+glu	174.79	M9+glu, 1:100
PtacΔydiV	Batch	M9+glu	-2.31	M9+glu, 1:100
PtacΔydiV	Batch	M9+glu	6.16	M9+glu, 1:100
PtacΔydiV	Batch	M9+glu	8.47	M9+glu, 1:100
PtacΔydiV	Batch	M9+glu	113.96	M9+glu, 1:100
PtacΔydiV	Batch	M9+glu	253.33	M9+glu, 1:100
PtacΔydiV	Batch	M9+glu	25.41	M9+glu, 1:100
PtacΔydiV	Batch	M9+glu	1198.12	M9+glu, 1:100
PtacΔydiV	Batch	M9+glu	136.29	M9+glu, 1:100
PtacΔydiV	Batch	M9+glu	54.67	M9+glu, 1:100
PtacΔydiV	Batch	M9+glu	20.02	M9+glu, 1:100
PtacΔydiV	Batch	M9+glu	-1.54	M9+glu, 1:100
PtacΔydiV	Batch	M9+glu	-11.55	M9+glu, 1:100
PtacΔydiV	Batch	M9+glu	-16.94	M9+glu, 1:100
PtacΔydiV	Batch	M9+glu	17.71	M9+glu, 1:100
PtacΔydiV	Batch	M9+glu	-14.63	M9+glu, 1:100
PtacΔydiV	Batch	M9+glu	75.46	M9+glu, 1:100
PtacΔydiV	Batch	M9+glu	4.62	M9+glu, 1:100
PtacΔydiV	Batch	M9+glu	13.86	M9+glu, 1:100
PtacΔydiV	Batch	M9+glu	19.25	M9+glu, 1:100
PtacΔydiV	Batch	M9+glu	641.41	M9+glu, 1:100
PtacΔydiV	Batch	M9+glu	-3.85	M9+glu, 1:100
PtacΔydiV	Batch	M9+glu	23.1	M9+glu, 1:100
PtacΔydiV	Batch	M9+glu	9.24	M9+glu, 1:100
PtacΔydiV	Batch	M9+glu	132.44	M9+glu, 1:100
PtacΔydiV	Batch	M9+glu	14.63	M9+glu, 1:100
PtacΔydiV	Batch	M9+glu	10.01	M9+glu, 1:100
PtacΔydiV	Batch	M9+glu	46.2	M9+glu, 1:100
PtacΔydiV	Batch	M9+glu	7.7	M9+glu, 1:100
PtacΔydiV	Batch	M9+glu	12.32	M9+glu, 1:100
PtacΔydiV	Batch	M9+glu	21.56	M9+glu, 1:100
PtacΔydiV	Batch	M9+glu	-1.54	M9+glu, 1:100
PtacΔydiV	Batch	M9+glu	5.39	M9+glu, 1:100
PtacΔydiV	Batch	M9+glu	140.14	M9+glu, 1:100
PtacΔydiV	Batch	M9+glu	-9.24	M9+glu, 1:100
PtacΔydiV	Batch	M9+glu	-4.62	M9+glu, 1:100
PtacΔydiV	Batch	M9+glu	60.83	M9+glu, 1:100
PtacΔydiV	Batch	M9+glu	-0.77	M9+glu, 1:100
PtacΔydiV	Batch	M9+glu	50.82	M9+glu, 1:100
PtacΔydiV	Batch	M9+glu	29.26	M9+glu, 1:100
PtacΔydiV	Batch	M9+glu	193.27	M9+glu, 1:100
PtacΔydiV	Batch	M9+glu	13.86	M9+glu, 1:100
PtacΔydiV	Batch	M9+glu	36.96	M9+glu, 1:100
PtacΔydiV	Batch	M9+glu	140.91	M9+glu, 1:100
PtacΔydiV	Batch	M9+glu	33.11	M9+glu, 1:100
PtacΔydiV	Batch	M9+glu	6.16	M9+glu, 1:100
PtacΔydiV	Batch	M9+glu	20.79	M9+glu, 1:100
PtacΔydiV	Batch	M9+glu	111.65	M9+glu, 1:100
PtacΔydiV	Batch	M9+glu	16.17	M9+glu, 1:100
PtacΔydiV	Batch	M9+glu	1.54	M9+glu, 1:100
PtacΔydiV	Batch	M9+glu	13.86	M9+glu, 1:100
PtacΔydiV	Batch	M9+glu	4.62	M9+glu, 1:100
PtacΔydiV	Batch	M9+glu	18.48	M9+glu, 1:100
PtacΔydiV	Batch	M9+glu	18.48	M9+glu, 1:100
PtacΔydiV	Batch	M9+glu	50.05	M9+glu, 1:100
PtacΔydiV	Batch	M9+glu	23.87	M9+glu, 1:100
PtacΔydiV	Batch	M9+glu	671.44	M9+glu, 1:100
PtacΔydiV	Batch	M9+glu	21.56	M9+glu, 1:100
PtacΔydiV	Batch	M9+glu	13.09	M9+glu, 1:100
PtacΔydiV	Batch	M9+glu	1.54	M9+glu, 1:100
PtacΔydiV	Batch	M9+glu	659.12	M9+glu, 1:100
PtacΔydiV	Batch	M9+glu	8.47	M9+glu, 1:100
PtacΔydiV	Batch	M9+glu	23.87	M9+glu, 1:100
PtacΔydiV	Batch	M9+glu	12.32	M9+glu, 1:100
PtacΔydiV	Batch	M9+glu	54.67	M9+glu, 1:100
PtacΔydiV	Batch	M9+glu	17.71	M9+glu, 1:100
PtacΔydiV	Batch	M9+glu	69.3	M9+glu, 1:100
PtacΔydiV	Batch	M9+glu	938.63	M9+glu, 1:100
PtacΔydiV	Batch	M9+glu	36.96	M9+glu, 1:100
PtacΔydiV	Batch	M9+glu	14.63	M9+glu, 1:100
PtacΔydiV	Batch	M9+glu	19.25	M9+glu, 1:100
PtacΔydiV	Batch	M9+glu	-1.54	M9+glu, 1:100
PtacΔydiV	Batch	M9+glu	21.56	M9+glu, 1:100
PtacΔydiV	Batch	M9+glu	2037.42	M9+glu, 1:100
PtacΔydiV	Batch	M9+glu	50.05	M9+glu, 1:100
PtacΔydiV	Batch	M9+glu	17.71	M9+glu, 1:100
PtacΔydiV	Batch	M9+glu	10.01	M9+glu, 1:100
PtacΔydiV	Batch	M9+glu	13.86	M9+glu, 1:100
PtacΔydiV	Batch	M9+glu	1.54	M9+glu, 1:100
PtacΔydiV	Batch	M9+glu	8.47	M9+glu, 1:100
PtacΔydiV	Batch	M9+glu	18.48	M9+glu, 1:100
PtacΔydiV	Batch	M9+glu	7.7	M9+glu, 1:100
PtacΔydiV	Batch	M9+glu	60.83	M9+glu, 1:100
PtacΔydiV	Batch	M9+glu	-2.31	M9+glu, 1:100
PtacΔydiV	Batch	M9+glu	-5.39	M9+glu, 1:100
PtacΔydiV	Batch	M9+glu	-19.25	M9+glu, 1:100
PtacΔydiV	Batch	M9+glu	-7.7	M9+glu, 1:100
PtacΔydiV	Batch	M9+glu	11.55	M9+glu, 1:100
PtacΔydiV	Batch	M9+glu	171.71	M9+glu, 1:100
PtacΔydiV	Batch	M9+glu	-10.78	M9+glu, 1:100
PtacΔydiV	Batch	M9+glu	254.87	M9+glu, 1:100
PtacΔydiV	Batch	M9+glu	12.32	M9+glu, 1:100
PtacΔydiV	Batch	M9+glu	20.02	M9+glu, 1:100
PtacΔydiV	Batch	M9+glu	16.94	M9+glu, 1:100
PtacΔydiV	Batch	M9+glu	-3.08	M9+glu, 1:100
PtacΔydiV	Batch	M9+glu	16.17	M9+glu, 1:100
PtacΔydiV	Batch	M9+glu	25.41	M9+glu, 1:100
PtacΔydiV	Batch	M9+glu	6.16	M9+glu, 1:100
PtacΔydiV	Batch	M9+glu	-1.54	M9+glu, 1:100
PtacΔydiV	Batch	M9+glu	799.26	M9+glu, 1:100
PtacΔydiV	Batch	M9+glu	10.78	M9+glu, 1:100
PtacΔydiV	Batch	M9+glu	3.85	M9+glu, 1:100
PtacΔydiV	Batch	M9+glu	17.71	M9+glu, 1:100
PtacΔydiV	Batch	M9+glu	8.47	M9+glu, 1:100
PtacΔydiV	Batch	M9+glu	23.1	M9+glu, 1:100
PtacΔydiV	Batch	M9+glu	53.9	M9+glu, 1:100
PtacΔydiV	Batch	M9+glu	-3.85	M9+glu, 1:100
PtacΔydiV	Batch	M9+glu	3.08	M9+glu, 1:100
PtacΔydiV	Batch	M9+glu	34.65	M9+glu, 1:100
PtacΔydiV	Batch	M9+glu	33.88	M9+glu, 1:100
PtacΔydiV	Batch	M9+glu	12.32	M9+glu, 1:100
PtacΔydiV	Batch	M9+glu	1.54	M9+glu, 1:100
PtacΔydiV	Batch	M9+glu	37.73	M9+glu, 1:100
PtacΔydiV	Batch	M9+glu	8.47	M9+glu, 1:100
PtacΔydiV	Batch	M9+glu	49.28	M9+glu, 1:100
PtacΔydiV	Batch	M9+glu	20.79	M9+glu, 1:100
PtacΔydiV	Batch	M9+glu	36.96	M9+glu, 1:100
PtacΔydiV	Batch	M9+glu	20.79	M9+glu, 1:100
PtacΔydiV	Batch	M9+glu	13.09	M9+glu, 1:100
PtacΔydiV	Batch	M9+glu	23.87	M9+glu, 1:100
PtacΔydiV	Batch	M9+glu	45.43	M9+glu, 1:100
PtacΔydiV	Batch	M9+glu	4589.2	M9+glu, 1:100
PtacΔydiV	Batch	M9+glu	13.86	M9+glu, 1:100
PtacΔydiV	Batch	M9+glu	8.47	M9+glu, 1:100
PtacΔydiV	Batch	M9+glu	22.33	M9+glu, 1:100
PtacΔydiV	Batch	M9+glu	20.02	M9+glu, 1:100
PtacΔydiV	Batch	M9+glu	38.5	M9+glu, 1:100
PtacΔydiV	Batch	M9+glu	23.1	M9+glu, 1:100
PtacΔydiV	Batch	M9+glu	2.31	M9+glu, 1:100
PtacΔydiV	Batch	M9+glu	35.42	M9+glu, 1:100
PtacΔydiV	Batch	M9+glu	3.08	M9+glu, 1:100
PtacΔydiV	Batch	M9+glu	3.85	M9+glu, 1:100
PtacΔydiV	Batch	M9+glu	436.59	M9+glu, 1:100
PtacΔydiV	Batch	M9+glu	34.65	M9+glu, 1:100
PtacΔydiV	Batch	M9+glu	771.54	M9+glu, 1:100
PtacΔydiV	Batch	M9+glu	33.11	M9+glu, 1:100
PtacΔydiV	Batch	M9+glu	3.85	M9+glu, 1:100
PtacΔydiV	Batch	M9+glu	1226.61	M9+glu, 1:100
PtacΔydiV	Batch	M9+glu	3.08	M9+glu, 1:100
PtacΔydiV	Batch	M9+glu	2576.42	M9+glu, 1:100
PtacΔydiV	Batch	M9+glu	-6.93	M9+glu, 1:100
PtacΔydiV	Batch	M9+glu	128.59	M9+glu, 1:100
PtacΔydiV	Batch	M9+glu	287.98	M9+glu, 1:100
PtacΔydiV	Batch	M9+glu	7.7	M9+glu, 1:100
PtacΔydiV	Batch	M9+glu	16.94	M9+glu, 1:100
PtacΔydiV	Batch	M9+glu	15.4	M9+glu, 1:100
PtacΔydiV	Batch	M9+glu	66.99	M9+glu, 1:100
PtacΔydiV	Batch	M9+glu	23.1	M9+glu, 1:100
PtacΔydiV	Batch	M9+glu	50.05	M9+glu, 1:100
PtacΔydiV	Batch	M9+glu	16.17	M9+glu, 1:100
PtacΔydiV	Batch	M9+glu	20.79	M9+glu, 1:100
PtacΔydiV	Batch	M9+glu	314.93	M9+glu, 1:100
PtacΔydiV	Batch	M9+glu	11.55	M9+glu, 1:100
PtacΔydiV	Batch	M9+glu	4.62	M9+glu, 1:100
PtacΔydiV	Batch	M9+glu	20.02	M9+glu, 1:100
PtacΔydiV	Batch	M9+glu	65.45	M9+glu, 1:100
PtacΔydiV	Batch	M9+glu	23.1	M9+glu, 1:100
PtacΔydiV	Batch	M9+glu	475.09	M9+glu, 1:100
PtacΔydiV	Batch	M9+glu	14.63	M9+glu, 1:100
PtacΔydiV	Batch	M9+glu	14.63	M9+glu, 1:100
PtacΔydiV	Batch	M9+glu	10.78	M9+glu, 1:100
PtacΔydiV	Batch	M9+glu	-1.54	M9+glu, 1:100
PtacΔydiV	Batch	M9+glu	-3.08	M9+glu, 1:100
PtacΔydiV	Batch	M9+glu	6.93	M9+glu, 1:100
PtacΔydiV	Batch	M9+glu	12.32	M9+glu, 1:100
PtacΔydiV	Batch	M9+glu	58.52	M9+glu, 1:100
PtacΔydiV	Batch	M9+glu	13.86	M9+glu, 1:100
PtacΔydiV	Batch	M9+glu	0	M9+glu, 1:100
PtacΔydiV	Batch	M9+glu	-12.32	M9+glu, 1:100
PtacΔydiV	Batch	M9+glu	119.35	M9+glu, 1:100
PtacΔydiV	Batch	M9+glu	12.32	M9+glu, 1:100
PtacΔydiV	Batch	M9+glu	19.25	M9+glu, 1:100
PtacΔydiV	Batch	M9+glu	37.73	M9+glu, 1:100
PtacΔydiV	Batch	M9+glu	24.64	M9+glu, 1:100
PtacΔydiV	Batch	M9+glu	22.33	M9+glu, 1:100
PtacΔydiV	Batch	M9+glu	6.93	M9+glu, 1:100
PtacΔydiV	Batch	M9+glu	33.88	M9+glu, 1:100
PtacΔydiV	Batch	M9+glu	0	M9+glu, 1:100
PtacΔydiV	Batch	M9+glu	38.5	M9+glu, 1:100
PtacΔydiV	Batch	M9+glu	-26.95	M9+glu, 1:100
PtacΔydiV	Batch	M9+glu	393.47	M9+glu, 1:100
PtacΔydiV	Batch	M9+glu	38.5	M9+glu, 1:100
PtacΔydiV	Batch	M9+glu	26.95	M9+glu, 1:100
PtacΔydiV	Batch	M9+glu	17.71	M9+glu, 1:100
PtacΔydiV	Batch	M9+glu	6.93	M9+glu, 1:100
PtacΔydiV	Batch	M9+glu	13.09	M9+glu, 1:100
PtacΔydiV	Batch	M9+glu	3505.81	M9+glu, 1:100
PtacΔydiV	Batch	M9+glu	93.94	M9+glu, 1:100
PtacΔydiV	Batch	M9+glu	41.58	M9+glu, 1:100
PtacΔydiV	Batch	M9+glu	0	M9+glu, 1:100
PtacΔydiV	Batch	M9+glu	13.09	M9+glu, 1:100
PtacΔydiV	Batch	M9+glu	23.87	M9+glu, 1:100
PtacΔydiV	Batch	M9+glu	43.12	M9+glu, 1:100
PtacΔydiV	Batch	M9+glu	13.09	M9+glu, 1:100
PtacΔydiV	Batch	M9+glu	18.48	M9+glu, 1:100
PtacΔydiV	Batch	M9+glu	2055.9	M9+glu, 1:100
PtacΔydiV	Batch	M9+glu	20.79	M9+glu, 1:100
PtacΔydiV	Batch	M9+glu	38.5	M9+glu, 1:100
PtacΔydiV	Batch	M9+glu	37.73	M9+glu, 1:100
PtacΔydiV	Batch	M9+glu	18.48	M9+glu, 1:100
PtacΔydiV	Batch	M9+glu	29.26	M9+glu, 1:100
PtacΔydiV	Batch	M9+glu	-9.24	M9+glu, 1:100
PtacΔydiV	Batch	M9+glu	39.27	M9+glu, 1:100
PtacΔydiV	Batch	M9+glu	20.79	M9+glu, 1:100
PtacΔydiV	Batch	M9+glu	10.01	M9+glu, 1:100
PtacΔydiV	Batch	M9+glu	4.62	M9+glu, 1:100
PtacΔydiV	Batch	M9+glu	51.59	M9+glu, 1:100
PtacΔydiV	Batch	M9+glu	-15.4	M9+glu, 1:100
PtacΔydiV	Batch	M9+glu	29.26	M9+glu, 1:100
PtacΔydiV	Batch	M9+glu	15.4	M9+glu, 1:100
PtacΔydiV	Batch	M9+glu	8.47	M9+glu, 1:100
PtacΔydiV	Batch	M9+glu	16.94	M9+glu, 1:100
PtacΔydiV	Batch	M9+glu	9.24	M9+glu, 1:100
PtacΔydiV	Batch	M9+glu	86.24	M9+glu, 1:100
PtacΔydiV	Batch	M9+glu	36.19	M9+glu, 1:100
PtacΔydiV	Batch	M9+glu	8.47	M9+glu, 1:100
PtacΔydiV	Batch	M9+glu	16.17	M9+glu, 1:100
PtacΔydiV	Batch	M9+glu	10.78	M9+glu, 1:100
PtacΔydiV	Batch	M9+glu	20.02	M9+glu, 1:100
PtacΔydiV	Batch	M9+glu	3.85	M9+glu, 1:100
PtacΔydiV	Batch	M9+glu	16.94	M9+glu, 1:100
PtacΔydiV	Batch	M9+glu	2916.76	M9+glu, 1:100
PtacΔydiV	Batch	M9+glu	14.63	M9+glu, 1:100
PtacΔydiV	Batch	M9+glu	0	M9+glu, 1:100
PtacΔydiV	Batch	M9+glu	23.1	M9+glu, 1:100
PtacΔydiV	Batch	M9+glu	33.88	M9+glu, 1:100
PtacΔydiV	Batch	M9+glu	25.41	M9+glu, 1:100
PtacΔydiV	Batch	M9+glu	15.4	M9+glu, 1:100
PtacΔydiV	Batch	M9+glu	12.32	M9+glu, 1:100
PtacΔydiV	Batch	M9+glu	-5.39	M9+glu, 1:100
PtacΔydiV	Batch	M9+glu	3.85	M9+glu, 1:100
PtacΔydiV	Batch	M9+glu	-23.1	M9+glu, 1:100
PtacΔydiV	Batch	M9+glu	-20.02	M9+glu, 1:100
PtacΔydiV	Batch	M9+glu	-4.62	M9+glu, 1:100
PtacΔydiV	Batch	M9+glu	1985.83	M9+glu, 1:100
PtacΔydiV	Batch	M9+glu	2.31	M9+glu, 1:100
PtacΔydiV	Batch	M9+glu	220.22	M9+glu, 1:100
PtacΔydiV	Batch	M9+glu	20.79	M9+glu, 1:100
PtacΔydiV	Batch	M9+glu	0.77	M9+glu, 1:100
PtacΔydiV	Batch	M9+glu	206.36	M9+glu, 1:100
PtacΔydiV	Batch	M9+glu	35.42	M9+glu, 1:100
PtacΔydiV	Batch	M9+glu	2.31	M9+glu, 1:100
PtacΔydiV	Batch	M9+glu	7.7	M9+glu, 1:100
PtacΔydiV	Batch	M9+glu	-5.39	M9+glu, 1:100
PtacΔydiV	Batch	M9+glu	-7.7	M9+glu, 1:100
PtacΔydiV	Batch	M9+glu	22.33	M9+glu, 1:100
PtacΔydiV	Batch	M9+glu	10.78	M9+glu, 1:100
PtacΔydiV	Batch	M9+glu	13.86	M9+glu, 1:100
PtacΔydiV	Batch	M9+glu	2555.63	M9+glu, 1:100
PtacΔydiV	Batch	M9+glu	36.96	M9+glu, 1:100
PtacΔydiV	Batch	M9+glu	30.03	M9+glu, 1:100
PtacΔydiV	Batch	M9+glu	3.08	M9+glu, 1:100
PtacΔydiV	Batch	M9+glu	20.02	M9+glu, 1:100
PtacΔydiV	Batch	M9+glu	3.85	M9+glu, 1:100
PtacΔydiV	Batch	M9+glu	35.42	M9+glu, 1:100
PtacΔydiV	Batch	M9+glu	23.1	M9+glu, 1:100
PtacΔydiV	Batch	M9+glu	21.56	M9+glu, 1:100
PtacΔydiV	Batch	M9+glu	16.94	M9+glu, 1:100
PtacΔydiV	Batch	M9+glu	2486.33	M9+glu, 1:100
PtacΔydiV	Batch	M9+glu	34.65	M9+glu, 1:100
PtacΔydiV	Batch	M9+glu	3.08	M9+glu, 1:100
PtacΔydiV	Batch	M9+glu	-3.85	M9+glu, 1:100
PtacΔydiV	Batch	M9+glu	1233.54	M9+glu, 1:100
PtacΔydiV	Batch	M9+glu	14.63	M9+glu, 1:100
PtacΔydiV	Batch	M9+glu	1459.92	M9+glu, 1:100
PtacΔydiV	Batch	M9+glu	10.78	M9+glu, 1:100
PtacΔydiV	Batch	M9+glu	13.09	M9+glu, 1:100
PtacΔydiV	Batch	M9+glu	9.24	M9+glu, 1:100
PtacΔydiV	Batch	M9+glu	15.4	M9+glu, 1:100
PtacΔydiV	Batch	M9+glu	10.01	M9+glu, 1:100
PtacΔydiV	Batch	M9+glu	6.93	M9+glu, 1:100
PtacΔydiV	Batch	M9+glu	41.58	M9+glu, 1:100
PtacΔydiV	Batch	M9+glu	26.18	M9+glu, 1:100
PtacΔydiV	Batch	M9+glu	4.62	M9+glu, 1:100
PtacΔydiV	Batch	M9+glu	674.52	M9+glu, 1:100
PtacΔydiV	Batch	M9+glu	10.01	M9+glu, 1:100
PtacΔydiV	Batch	M9+glu	12.32	M9+glu, 1:100
PtacΔydiV	Batch	M9+glu	1211.21	M9+glu, 1:100
PtacΔydiV	Batch	M9+glu	11.55	M9+glu, 1:100
PtacΔydiV	Batch	M9+glu	3.08	M9+glu, 1:100
PtacΔydiV	Batch	M9+glu	31.57	M9+glu, 1:100
PtacΔydiV	Batch	M9+glu	5.39	M9+glu, 1:100
PtacΔydiV	Batch	M9+glu	6.16	M9+glu, 1:100
PtacΔydiV	Batch	M9+glu	12.32	M9+glu, 1:100
PtacΔydiV	Batch	M9+glu	6.93	M9+glu, 1:100
PtacΔydiV	Batch	M9+glu	4.62	M9+glu, 1:100
PtacΔydiV	Batch	M9+glu	-20.79	M9+glu, 1:100
PtacΔydiV	Batch	M9+glu	-6.93	M9+glu, 1:100
PtacΔydiV	Batch	M9+glu	32.34	M9+glu, 1:100
PtacΔydiV	Batch	M9+glu	20.79	M9+glu, 1:100
PtacΔydiV	Batch	M9+glu	44.66	M9+glu, 1:100
PtacΔydiV	Batch	M9+glu	4.62	M9+glu, 1:100
PtacΔydiV	Batch	M9+glu	22.33	M9+glu, 1:100
PtacΔydiV	Batch	M9+glu	13.09	M9+glu, 1:100
PtacΔydiV	Batch	M9+glu	-4.62	M9+glu, 1:100
PtacΔydiV	Batch	M9+glu	5.39	M9+glu, 1:100
PtacΔydiV	Batch	M9+glu	0.77	M9+glu, 1:100
PtacΔydiV	Batch	M9+glu	113.96	M9+glu, 1:100
PtacΔydiV	Batch	M9+glu	3.08	M9+glu, 1:100
PtacΔydiV	Batch	M9+glu	130.13	M9+glu, 1:100
PtacΔydiV	Batch	M9+glu	31.57	M9+glu, 1:100
PtacΔydiV	Batch	M9+glu	-2.31	M9+glu, 1:100
PtacΔydiV	Batch	M9+glu	46.2	M9+glu, 1:100
PtacΔydiV	Batch	M9+glu	26.95	M9+glu, 1:100
PtacΔydiV	Batch	M9+glu	68.53	M9+glu, 1:100
PtacΔydiV	Batch	M9+glu	15.4	M9+glu, 1:100
PtacΔydiV	Batch	M9+glu	0.77	M9+glu, 1:100
PtacΔydiV	Batch	M9+glu	288.75	M9+glu, 1:100
PtacΔydiV	Batch	M9+glu	37.73	M9+glu, 1:100
PtacΔydiV	Batch	M9+glu	83.16	M9+glu, 1:100
PtacΔydiV	Batch	M9+glu	235.62	M9+glu, 1:100
PtacΔydiV	Batch	M9+glu	3751.44	M9+glu, 1:100
PtacΔydiV	Batch	M9+glu	21.56	M9+glu, 1:100
PtacΔydiV	Batch	M9+glu	2239.93	M9+glu, 1:100
PtacΔydiV	Batch	M9+glu	867.79	M9+glu, 1:100
PtacΔydiV	Batch	M9+glu	18.48	M9+glu, 1:100
PtacΔydiV	Batch	M9+glu	275.66	M9+glu, 1:100
PtacΔydiV	Batch	M9+glu	7.7	M9+glu, 1:100
PtacΔydiV	Batch	M9+glu	219.45	M9+glu, 1:100
PtacΔydiV	Batch	M9+glu	-10.01	M9+glu, 1:100
PtacΔydiV	Batch	M9+glu	0.77	M9+glu, 1:100
PtacΔydiV	Batch	M9+glu	13.09	M9+glu, 1:100
PtacΔydiV	Batch	M9+glu	34.65	M9+glu, 1:100
PtacΔydiV	Batch	M9+glu	103.95	M9+glu, 1:100
PtacΔydiV	Batch	M9+glu	581.35	M9+glu, 1:100
PtacΔydiV	Batch	M9+glu	6.16	M9+glu, 1:100
PtacΔydiV	Batch	M9+glu	16.94	M9+glu, 1:100
PtacΔydiV	Batch	M9+glu	5.39	M9+glu, 1:100
PtacΔydiV	Batch	M9+glu	639.1	M9+glu, 1:100
PtacΔydiV	Batch	M9+glu	583.66	M9+glu, 1:100
PtacΔydiV	Batch	M9+glu	31.57	M9+glu, 1:100
PtacΔydiV	Batch	M9+glu	16.94	M9+glu, 1:100
PtacΔydiV	Batch	M9+glu	-12.32	M9+glu, 1:100
PtacΔydiV	Batch	M9+glu	-3.08	M9+glu, 1:100
PtacΔydiV	Batch	M9+glu	13.86	M9+glu, 1:100
PtacΔydiV	Batch	M9+glu	19.25	M9+glu, 1:100
PtacΔydiV	Batch	M9+glu	4283.51	M9+glu, 1:100
PtacΔydiV	Batch	M9+glu	43.12	M9+glu, 1:100
PtacΔydiV	Batch	M9+glu	20.79	M9+glu, 1:100
PtacΔydiV	Batch	M9+glu	16.94	M9+glu, 1:100
PtacΔydiV	Batch	M9+glu	13.86	M9+glu, 1:100
PtacΔydiV	Batch	M9+glu	26.18	M9+glu, 1:100
PtacΔydiV	Batch	M9+glu	4.62	M9+glu, 1:100
PtacΔydiV	Batch	M9+glu	13.09	M9+glu, 1:100
PtacΔydiV	Batch	M9+glu	30.03	M9+glu, 1:100
PtacΔydiV	Batch	M9+glu	23.87	M9+glu, 1:100
PtacΔydiV	Batch	M9+glu	467.39	M9+glu, 1:100
PtacΔydiV	Batch	M9+glu	14.63	M9+glu, 1:100
PtacΔydiV	Batch	M9+glu	785.4	M9+glu, 1:100
PtacΔydiV	Batch	M9+glu	16.17	M9+glu, 1:100
PtacΔydiV	Batch	M9+glu	31.57	M9+glu, 1:100
PtacΔydiV	Batch	M9+glu	9.24	M9+glu, 1:100
PtacΔydiV	Batch	M9+glu	61.6	M9+glu, 1:100
PtacΔydiV	Batch	M9+glu	-3.08	M9+glu, 1:100
PtacΔydiV	Batch	M9+glu	315.7	M9+glu, 1:100
PtacΔydiV	Batch	M9+glu	11.55	M9+glu, 1:100
PtacΔydiV	Batch	M9+glu	28.49	M9+glu, 1:100
PtacΔydiV	Batch	M9+glu	16.94	M9+glu, 1:100
PtacΔydiV	Batch	M9+glu	6.16	M9+glu, 1:100
PtacΔydiV	Batch	M9+glu	-3.85	M9+glu, 1:100
PtacΔydiV	Batch	M9+glu	12.32	M9+glu, 1:100
PtacΔydiV	Batch	M9+glu	7.7	M9+glu, 1:100
PtacΔydiV	Batch	M9+glu	22.33	M9+glu, 1:100
PtacΔydiV	Batch	M9+glu	33.11	M9+glu, 1:100
PtacΔydiV	Batch	M9+glu	22.33	M9+glu, 1:100
PtacΔydiV	Batch	M9+glu	61.6	M9+glu, 1:100
PtacΔydiV	Batch	M9+glu	22.33	M9+glu, 1:100
PtacΔydiV	Batch	M9+glu	14.63	M9+glu, 1:100
PtacΔydiV	Batch	M9+glu	28.49	M9+glu, 1:100
PtacΔydiV	Batch	M9+glu	-3.08	M9+glu, 1:100
PtacΔydiV	Batch	M9+glu	-0.77	M9+glu, 1:100
PtacΔydiV	Batch	M9+glu	-8.47	M9+glu, 1:100
PtacΔydiV	Batch	M9+glu	17.71	M9+glu, 1:100
PtacΔydiV	Batch	M9+glu	46.2	M9+glu, 1:100
PtacΔydiV	Batch	M9+glu	29.26	M9+glu, 1:100
PtacΔydiV	Batch	M9+glu	66.99	M9+glu, 1:100
PtacΔydiV	Batch	M9+glu	15.4	M9+glu, 1:100
PtacΔydiV	Batch	M9+glu	390.39	M9+glu, 1:100
PtacΔydiV	Batch	M9+glu	1532.3	M9+glu, 1:100
PtacΔydiV	Batch	M9+glu	23.87	M9+glu, 1:100
PtacΔydiV	Batch	M9+glu	70.07	M9+glu, 1:100
PtacΔydiV	Batch	M9+glu	708.4	M9+glu, 1:100
PtacΔydiV	Batch	M9+glu	897.05	M9+glu, 1:100
PtacΔydiV	Batch	M9+glu	38.5	M9+glu, 1:100
PtacΔydiV	Batch	M9+glu	33.11	M9+glu, 1:100
PtacΔydiV	Batch	M9+glu	30.8	M9+glu, 1:100
PtacΔydiV	Batch	M9+glu	46.97	M9+glu, 1:100
PtacΔydiV	Batch	M9+glu	1271.27	M9+glu, 1:100
PtacΔydiV	Batch	M9+glu	33.88	M9+glu, 1:100
PtacΔydiV	Batch	M9+glu	115.5	M9+glu, 1:100
PtacΔydiV	Batch	M9+glu	118.58	M9+glu, 1:100
PtacΔydiV	Batch	M9+glu	36.96	M9+glu, 1:100
PtacΔydiV	Batch	M9+glu	-11.55	M9+glu, 1:100
PtacΔydiV	Batch	M9+glu	136.29	M9+glu, 1:100
PtacΔydiV	Batch	M9+glu	-3.85	M9+glu, 1:100
PtacΔydiV	Batch	M9+glu	16.17	M9+glu, 1:100
PtacΔydiV	Batch	M9+glu	108.57	M9+glu, 1:100
PtacΔydiV	Batch	M9+glu	55.44	M9+glu, 1:100
PtacΔydiV	Batch	M9+glu	23.1	M9+glu, 1:100
PtacΔydiV	Batch	M9+glu	39.27	M9+glu, 1:100
PtacΔydiV	Batch	M9+glu	10.01	M9+glu, 1:100
PtacΔydiV	Batch	M9+glu	0.77	M9+glu, 1:100
PtacΔydiV	Batch	M9+glu	6.16	M9+glu, 1:100
PtacΔydiV	Batch	M9+glu	405.79	M9+glu, 1:100
PtacΔydiV	Batch	M9+glu	33.88	M9+glu, 1:100
PtacΔydiV	Batch	M9+glu	15.4	M9+glu, 1:100
PtacΔydiV	Batch	M9+glu	23.1	M9+glu, 1:100
PtacΔydiV	Batch	M9+glu	15.4	M9+glu, 1:100
PtacΔydiV	Batch	M9+glu	28.49	M9+glu, 1:100
PtacΔydiV	Batch	M9+glu	2.31	M9+glu, 1:100
PtacΔydiV	Batch	M9+glu	21.56	M9+glu, 1:100
PtacΔydiV	Batch	M9+glu	6.93	M9+glu, 1:100
PtacΔydiV	Batch	M9+glu	8.47	M9+glu, 1:100
PtacΔydiV	Batch	M9+glu	33.11	M9+glu, 1:100
PtacΔydiV	Batch	M9+glu	9.24	M9+glu, 1:100
PtacΔydiV	Batch	M9+glu	20.02	M9+glu, 1:100
PtacΔydiV	Batch	M9+glu	26.95	M9+glu, 1:100
PtacΔydiV	Batch	M9+glu	-3.85	M9+glu, 1:100
PtacΔydiV	Batch	M9+glu	24.64	M9+glu, 1:100
PtacΔydiV	Batch	M9+glu	20.02	M9+glu, 1:100
PtacΔydiV	Batch	M9+glu	23.1	M9+glu, 1:100
PtacΔydiV	Batch	M9+glu	10.01	M9+glu, 1:100
PtacΔydiV	Batch	M9+glu	16.94	M9+glu, 1:100
PtacΔydiV	Batch	M9+glu	-3.85	M9+glu, 1:100
PtacΔydiV	Batch	M9+glu	33.11	M9+glu, 1:100
PtacΔydiV	Batch	M9+glu	824.67	M9+glu, 1:100
PtacΔydiV	Batch	M9+glu	10.78	M9+glu, 1:100
PtacΔydiV	Batch	M9+glu	46.2	M9+glu, 1:100
PtacΔydiV	Batch	M9+glu	36.96	M9+glu, 1:100
PtacΔydiV	Batch	M9+glu	10.01	M9+glu, 1:100
PtacΔydiV	Batch	M9+glu	16.94	M9+glu, 1:100
PtacΔydiV	Batch	M9+glu	-21.56	M9+glu, 1:100
PtacΔydiV	Batch	M9+glu	6.93	M9+glu, 1:100
PtacΔydiV	Batch	M9+glu	-10.78	M9+glu, 1:100
PtacΔydiV	Batch	M9+glu	29.26	M9+glu, 1:100
PtacΔydiV	Batch	M9+glu	18.48	M9+glu, 1:100
PtacΔydiV	Batch	M9+glu	64.68	M9+glu, 1:100
PtacΔydiV	Batch	M9+glu	99.33	M9+glu, 1:100
PtacΔydiV	Batch	M9+glu	100.87	M9+glu, 1:100
PtacΔydiV	Batch	M9+glu	27.72	M9+glu, 1:100
PtacΔydiV	Batch	M9+glu	38.5	M9+glu, 1:100
PtacΔydiV	Batch	M9+glu	30.8	M9+glu, 1:100
PtacΔydiV	Batch	M9+glu	42.35	M9+glu, 1:100
PtacΔydiV	Batch	M9+glu	33.11	M9+glu, 1:100
PtacΔydiV	Batch	M9+glu	8.47	M9+glu, 1:100
PtacΔydiV	Batch	M9+glu	29.26	M9+glu, 1:100
PtacΔydiV	Batch	M9+glu	133.98	M9+glu, 1:100
PtacΔydiV	Batch	M9+glu	4.62	M9+glu, 1:100
PtacΔydiV	Batch	M9+glu	39.27	M9+glu, 1:100
PtacΔydiV	Batch	M9+glu	41.58	M9+glu, 1:100
PtacΔydiV	Batch	M9+glu	2.31	M9+glu, 1:100
PtacΔydiV	Batch	M9+glu	20.79	M9+glu, 1:100
PtacΔydiV	Batch	M9+glu	274.12	M9+glu, 1:100
PtacΔydiV	Batch	M9+glu	4.62	M9+glu, 1:100
PtacΔydiV	Batch	M9+glu	16.94	M9+glu, 1:100
PtacΔydiV	Batch	M9+glu	257.95	M9+glu, 1:100
PtacΔydiV	Batch	M9+glu	207.13	M9+glu, 1:100
PtacΔydiV	Batch	M9+glu	24.64	M9+glu, 1:100
PtacΔydiV	Batch	M9+glu	24.64	M9+glu, 1:100
PtacΔydiV	Batch	M9+glu	27.72	M9+glu, 1:100
PtacΔydiV	Batch	M9+glu	1.54	M9+glu, 1:100
PtacΔydiV	Batch	M9+glu	51.59	M9+glu, 1:100
PtacΔydiV	Batch	M9+glu	33.88	M9+glu, 1:100
PtacΔydiV	Batch	M9+glu	15.4	M9+glu, 1:100
PtacΔydiV	Batch	M9+glu	934.78	M9+glu, 1:100
PtacΔydiV	Batch	M9+glu	30.03	M9+glu, 1:100
PtacΔydiV	Batch	M9+glu	23.1	M9+glu, 1:100
PtacΔydiV	Batch	M9+glu	18.48	M9+glu, 1:100
PtacΔydiV	Batch	M9+glu	204.82	M9+glu, 1:100
PtacΔydiV	Batch	M9+glu	0.77	M9+glu, 1:100
PtacΔydiV	Batch	M9+glu	31.57	M9+glu, 1:100
PtacΔydiV	Batch	M9+glu	12.32	M9+glu, 1:100
PtacΔydiV	Batch	M9+glu	154.77	M9+glu, 1:100
PtacΔydiV	Batch	M9+glu	33.11	M9+glu, 1:100
PtacΔydiV	Batch	M9+glu	425.04	M9+glu, 1:100
PtacΔydiV	Batch	M9+glu	102.41	M9+glu, 1:100
PtacΔydiV	Batch	M9+glu	26.18	M9+glu, 1:100
PtacΔydiV	Batch	M9+glu	437.36	M9+glu, 1:100
PtacΔydiV	Batch	M9+glu	3228.61	M9+glu, 1:100
PtacΔydiV	Batch	M9+glu	20.79	M9+glu, 1:100
PtacΔydiV	Batch	M9+glu	14.63	M9+glu, 1:100
PtacΔydiV	Batch	M9+glu	26.95	M9+glu, 1:100
PtacΔydiV	Batch	M9+glu	37.73	M9+glu, 1:100
PtacΔydiV	Batch	M9+glu	14.63	M9+glu, 1:100
PtacΔydiV	Batch	M9+glu	39.27	M9+glu, 1:100
PtacΔydiV	Batch	M9+glu	20.79	M9+glu, 1:100
PtacΔydiV	Batch	M9+glu	23.87	M9+glu, 1:100
PtacΔydiV	Batch	M9+glu	3.08	M9+glu, 1:100
PtacΔydiV	Batch	M9+glu	1017.94	M9+glu, 1:100
PtacΔydiV	Batch	M9+glu	12.32	M9+glu, 1:100
PtacΔydiV	Batch	M9+glu	445.06	M9+glu, 1:100
PtacΔydiV	Batch	M9+glu	12.32	M9+glu, 1:100
PtacΔydiV	Batch	M9+glu	27.72	M9+glu, 1:100
PtacΔydiV	Batch	M9+glu	19.25	M9+glu, 1:100
PtacΔydiV	Batch	M9+glu	19.25	M9+glu, 1:100
PtacΔydiV	Batch	M9+glu	17.71	M9+glu, 1:100
PtacΔydiV	Batch	M9+glu	22.33	M9+glu, 1:100
PtacΔydiV	Batch	M9+glu	23.1	M9+glu, 1:100
PtacΔydiV	Batch	M9+glu	16.17	M9+glu, 1:100
PtacΔydiV	Batch	M9+glu	391.93	M9+glu, 1:100
PtacΔydiV	Batch	M9+glu	25.41	M9+glu, 1:100
PtacΔydiV	Batch	M9+glu	579.04	M9+glu, 1:100
PtacΔydiV	Batch	M9+glu	5.39	M9+glu, 1:100
PtacΔydiV	Batch	M9+glu	24.64	M9+glu, 1:100
PtacΔydiV	Batch	M9+glu	16.17	M9+glu, 1:100
PtacΔydiV	Batch	M9+glu	4.62	M9+glu, 1:100
PtacΔydiV	Batch	M9+glu	3.08	M9+glu, 1:100
PtacΔydiV	Batch	M9+glu	2.31	M9+glu, 1:100
PtacΔydiV	Batch	M9+glu	3.08	M9+glu, 1:100
PtacΔydiV	Batch	M9+glu	7.7	M9+glu, 1:100
PtacΔydiV	Batch	M9+glu	7.7	M9+glu, 1:100
PtacΔydiV	Batch	M9+glu	17.71	M9+glu, 1:100
PtacΔydiV	Batch	M9+glu	-6.93	M9+glu, 1:100
PtacΔydiV	Batch	M9+glu	11.55	M9+glu, 1:100
PtacΔydiV	Batch	M9+glu	-2.31	M9+glu, 1:100
PtacΔydiV	Batch	M9+glu	23.1	M9+glu, 1:100
PtacΔydiV	Batch	M9+glu	22.33	M9+glu, 1:100
PtacΔydiV	Batch	M9+glu	9.24	M9+glu, 1:100
PtacΔydiV	Batch	M9+glu	679.91	M9+glu, 1:100
PtacΔydiV	Batch	M9+glu	14.63	M9+glu, 1:100
PtacΔydiV	Batch	M9+glu	2.31	M9+glu, 1:100
PtacΔydiV	Batch	M9+glu	3.85	M9+glu, 1:100
PtacΔydiV	Batch	M9+glu	311.85	M9+glu, 1:100
PtacΔydiV	Batch	M9+glu	9.24	M9+glu, 1:100
PtacΔydiV	Batch	M9+glu	38.5	M9+glu, 1:100
PtacΔydiV	Batch	M9+glu	20.02	M9+glu, 1:100
PtacΔydiV	Batch	M9+glu	17.71	M9+glu, 1:100
PtacΔydiV	Batch	M9+glu	167.09	M9+glu, 1:100
PtacΔydiV	Batch	M9+glu	47.74	M9+glu, 1:100
PtacΔydiV	Batch	M9+glu	1932.7	M9+glu, 1:100
PtacΔydiV	Batch	M9+glu	15.4	M9+glu, 1:100
PtacΔydiV	Batch	M9+glu	10.01	M9+glu, 1:100
PtacΔydiV	Batch	M9+glu	13.09	M9+glu, 1:100
PtacΔydiV	Batch	M9+glu	-3.85	M9+glu, 1:100
PtacΔydiV	Batch	M9+glu	18.48	M9+glu, 1:100
PtacΔydiV	Batch	M9+glu	10.78	M9+glu, 1:100
PtacΔydiV	Batch	M9+glu	877.8	M9+glu, 1:100
PtacΔydiV	Batch	M9+glu	15.4	M9+glu, 1:100
PtacΔydiV	Batch	M9+glu	4.62	M9+glu, 1:100
PtacΔydiV	Batch	M9+glu	17.71	M9+glu, 1:100
PtacΔydiV	Batch	M9+glu	24.64	M9+glu, 1:100
PtacΔydiV	Batch	M9+glu	-3.08	M9+glu, 1:100
PtacΔydiV	Batch	M9+glu	23.1	M9+glu, 1:100
PtacΔydiV	Batch	M9+glu	49.28	M9+glu, 1:100
PtacΔydiV	Batch	M9+glu	6.16	M9+glu, 1:100
PtacΔydiV	Batch	M9+glu	6.16	M9+glu, 1:100
PtacΔydiV	Batch	M9+glu	40.04	M9+glu, 1:100
PtacΔydiV	Batch	M9+glu	7.7	M9+glu, 1:100
PtacΔydiV	Batch	M9+glu	138.6	M9+glu, 1:100
PtacΔydiV	Batch	M9+glu	10.78	M9+glu, 1:100
PtacΔydiV	Batch	M9+glu	46.97	M9+glu, 1:100
PtacΔydiV	Batch	M9+glu	8.47	M9+glu, 1:100
PtacΔydiV	Batch	M9+glu	17.71	M9+glu, 1:100
PtacΔydiV	Batch	M9+glu	923.23	M9+glu, 1:100
PtacΔydiV	Batch	M9+glu	821.59	M9+glu, 1:100
PtacΔydiV	Batch	M9+glu	33.11	M9+glu, 1:100
PtacΔydiV	Batch	M9+glu	17.71	M9+glu, 1:100
PtacΔydiV	Batch	M9+glu	983.29	M9+glu, 1:100
PtacΔydiV	Batch	M9+glu	33.11	M9+glu, 1:100
PtacΔydiV	Batch	M9+glu	-4.62	M9+glu, 1:100
PtacΔydiV	Batch	M9+glu	72.38	M9+glu, 1:100
PtacΔydiV	Batch	M9+glu	41.58	M9+glu, 1:100
PtacΔydiV	Batch	M9+glu	37.73	M9+glu, 1:100
PtacΔydiV	Batch	M9+glu	30.8	M9+glu, 1:100
PtacΔydiV	Batch	M9+glu	-15.4	M9+glu, 1:100
PtacΔydiV	Batch	M9+glu	409.64	M9+glu, 1:100
PtacΔydiV	Batch	M9+glu	150.15	M9+glu, 1:100
PtacΔydiV	Batch	M9+glu	-17.71	M9+glu, 1:100
PtacΔydiV	Batch	M9+glu	19.25	M9+glu, 1:100
PtacΔydiV	Batch	M9+glu	-10.01	M9+glu, 1:100
PtacΔydiV	Batch	M9+glu	28.49	M9+glu, 1:100
PtacΔydiV	Batch	M9+glu	28.49	M9+glu, 1:100
PtacΔydiV	Batch	M9+glu	6.16	M9+glu, 1:100
PtacΔydiV	Batch	M9+glu	23.1	M9+glu, 1:100
PtacΔydiV	Batch	M9+glu	27.72	M9+glu, 1:100
PtacΔydiV	Batch	M9+glu	16.94	M9+glu, 1:100
PtacΔydiV	Batch	M9+glu	612.15	M9+glu, 1:100
PtacΔydiV	Batch	M9+glu	24.64	M9+glu, 1:100
PtacΔydiV	Batch	M9+glu	37.73	M9+glu, 1:100
PtacΔydiV	Batch	M9+glu	37.73	M9+glu, 1:100
PtacΔydiV	Batch	M9+glu	10.01	M9+glu, 1:100
PtacΔydiV	Batch	M9+glu	202.51	M9+glu, 1:100
PtacΔydiV	Batch	M9+glu	43.12	M9+glu, 1:100
PtacΔydiV	Batch	M9+glu	6.93	M9+glu, 1:100
PtacΔydiV	Batch	M9+glu	44.66	M9+glu, 1:100
PtacΔydiV	Batch	M9+glu	43.12	M9+glu, 1:100
PtacΔydiV	Batch	M9+glu	-3.85	M9+glu, 1:100
PtacΔydiV	Batch	M9+glu	1.54	M9+glu, 1:100
PtacΔydiV	Batch	M9+glu	-0.77	M9+glu, 1:100
PtacΔydiV	Batch	M9+glu	33.11	M9+glu, 1:100
PtacΔydiV	Batch	M9+glu	429.66	M9+glu, 1:100
PtacΔydiV	Batch	M9+glu	501.27	M9+glu, 1:100
PtacΔydiV	Batch	M9+glu	24.64	M9+glu, 1:100
PtacΔydiV	Batch	M9+glu	27.72	M9+glu, 1:100
PtacΔydiV	Batch	M9+glu	10.01	M9+glu, 1:100
PtacΔydiV	Batch	M9+glu	12.32	M9+glu, 1:100
PtacΔydiV	Batch	M9+glu	120.12	M9+glu, 1:100
PtacΔydiV	Batch	M9+glu	23.87	M9+glu, 1:100
PtacΔydiV	Batch	M9+glu	2002	M9+glu, 1:100
PtacΔydiV	Batch	M9+glu	-3.85	M9+glu, 1:100
PtacΔydiV	Batch	M9+glu	17.71	M9+glu, 1:100
PtacΔydiV	Batch	M9+glu	42.35	M9+glu, 1:100
PtacΔydiV	Batch	M9+glu	20.79	M9+glu, 1:100
PtacΔydiV	Batch	M9+glu	16.94	M9+glu, 1:100
PtacΔydiV	Batch	M9+glu	882.42	M9+glu, 1:100
PtacΔydiV	Batch	M9+glu	1680.14	M9+glu, 1:100
PtacΔydiV	Batch	M9+glu	5.39	M9+glu, 1:100
PtacΔydiV	Batch	M9+glu	8.47	M9+glu, 1:100
PtacΔydiV	Batch	M9+glu	16.94	M9+glu, 1:100
PtacΔydiV	Batch	M9+glu	13.86	M9+glu, 1:100
PtacΔydiV	Batch	M9+glu	7.7	M9+glu, 1:100
PtacΔydiV	Batch	M9+glu	49.28	M9+glu, 1:100
PtacΔydiV	Batch	M9+glu	8.47	M9+glu, 1:100
PtacΔydiV	Batch	M9+glu	19.25	M9+glu, 1:100
PtacΔydiV	Batch	M9+glu	23.1	M9+glu, 1:100
PtacΔydiV	Batch	M9+glu	9.24	M9+glu, 1:100
PtacΔydiV	Batch	M9+glu	41.58	M9+glu, 1:100
PtacΔydiV	Batch	M9+glu	25.41	M9+glu, 1:100
PtacΔydiV	Batch	M9+glu	25.41	M9+glu, 1:100
PtacΔydiV	Batch	M9+glu	22.33	M9+glu, 1:100
PtacΔydiV	Batch	M9+glu	37.73	M9+glu, 1:100
PtacΔydiV	Batch	M9+glu	-12.32	M9+glu, 1:100
PtacΔydiV	Batch	M9+glu	30.03	M9+glu, 1:100
PtacΔydiV	Batch	M9+glu	36.19	M9+glu, 1:100
PtacΔydiV	Batch	M9+glu	3488.87	M9+glu, 1:100
PtacΔydiV	Batch	M9+glu	351.12	M9+glu, 1:100
PtacΔydiV	Batch	M9+glu	1.54	M9+glu, 1:100
PtacΔydiV	Batch	M9+glu	18.48	M9+glu, 1:100
PtacΔydiV	Batch	M9+glu	40.81	M9+glu, 1:100
PtacΔydiV	Batch	M9+glu	60.83	M9+glu, 1:100
PtacΔydiV	Batch	M9+glu	12.32	M9+glu, 1:100
PtacΔydiV	Batch	M9+glu	33.11	M9+glu, 1:100
PtacΔydiV	Batch	M9+glu	16.94	M9+glu, 1:100
PtacΔydiV	Batch	M9+glu	-10.78	M9+glu, 1:100
PtacΔydiV	Batch	M9+glu	21.56	M9+glu, 1:100
PtacΔydiV	Batch	M9+glu	53.13	M9+glu, 1:100
PtacΔydiV	Batch	M9+glu	2.31	M9+glu, 1:100
PtacΔydiV	Batch	M9+glu	33.11	M9+glu, 1:100
PtacΔydiV	Batch	M9+glu	11.55	M9+glu, 1:100
PtacΔydiV	Batch	M9+glu	25.41	M9+glu, 1:100
PtacΔydiV	Batch	M9+glu	3.85	M9+glu, 1:100
PtacΔydiV	Batch	M9+glu	16.94	M9+glu, 1:100
PtacΔydiV	Batch	M9+glu	-3.85	M9+glu, 1:100
PtacΔydiV	Batch	M9+glu	51.59	M9+glu, 1:100
PtacΔydiV	Batch	M9+glu	93.17	M9+glu, 1:100
PtacΔydiV	Batch	M9+glu	26.18	M9+glu, 1:100
PtacΔydiV	Batch	M9+glu	9.24	M9+glu, 1:100
PtacΔydiV	Batch	M9+glu	0.77	M9+glu, 1:100
PtacΔydiV	Batch	M9+glu	-8.47	M9+glu, 1:100
PtacΔydiV	Batch	M9+glu	3.85	M9+glu, 1:100
PtacΔydiV	Batch	M9+glu	16.17	M9+glu, 1:100
PtacΔydiV	Batch	M9+glu	1625.47	M9+glu, 1:100
PtacΔydiV	Batch	M9+glu	16.94	M9+glu, 1:100
PtacΔydiV	Batch	M9+glu	439.67	M9+glu, 1:100
PtacΔydiV	Batch	M9+glu	1878.03	M9+glu, 1:100
PtacΔydiV	Batch	M9+glu	11.55	M9+glu, 1:100
PtacΔydiV	Batch	M9+glu	22.33	M9+glu, 1:100
PtacΔydiV	Batch	M9+glu	305.69	M9+glu, 1:100
PtacΔydiV	Batch	M9+glu	25.41	M9+glu, 1:100
PtacΔydiV	Batch	M9+glu	55.44	M9+glu, 1:100
PtacΔydiV	Batch	M9+glu	43.12	M9+glu, 1:100
PtacΔydiV	Batch	M9+glu	-11.55	M9+glu, 1:100
PtacΔydiV	Batch	M9+glu	27.72	M9+glu, 1:100
PtacΔydiV	Batch	M9+glu	19.25	M9+glu, 1:100
PtacΔydiV	Batch	M9+glu	-3.85	M9+glu, 1:100
PtacΔydiV	Batch	M9+glu	18.48	M9+glu, 1:100
PtacΔydiV	Batch	M9+glu	380.38	M9+glu, 1:100
PtacΔydiV	Batch	M9+glu	31.57	M9+glu, 1:100
PtacΔydiV	Batch	M9+glu	17.71	M9+glu, 1:100
PtacΔydiV	Batch	M9+glu	-3.85	M9+glu, 1:100
PtacΔydiV	Batch	M9+glu	40.04	M9+glu, 1:100
PtacΔydiV	Batch	M9+glu	-22.33	M9+glu, 1:100
PtacΔydiV	Batch	M9+glu	2.31	M9+glu, 1:100
PtacΔydiV	Batch	M9+glu	3492.72	M9+glu, 1:100
PtacΔydiV	Batch	M9+glu	-9.24	M9+glu, 1:100
PtacΔydiV	Batch	M9+glu	-9.24	M9+glu, 1:100
PtacΔydiV	Batch	M9+glu	465.08	M9+glu, 1:100
PtacΔydiV	Batch	M9+glu	-3.85	M9+glu, 1:100
PtacΔydiV	Batch	M9+glu	12.32	M9+glu, 1:100
PtacΔydiV	Batch	M9+glu	4.62	M9+glu, 1:100
PtacΔydiV	Batch	M9+glu	18.48	M9+glu, 1:100
PtacΔydiV	Batch	M9+glu	-5.39	M9+glu, 1:100
PtacΔydiV	Batch	M9+glu	-6.93	M9+glu, 1:100
PtacΔydiV	Batch	M9+glu	45.43	M9+glu, 1:100
PtacΔydiV	Batch	M9+glu	27.72	M9+glu, 1:100
PtacΔydiV	Batch	M9+glu	174.79	M9+glu, 1:100
PtacΔydiV	Batch	M9+glu	1469.93	M9+glu, 1:100
PtacΔydiV	Batch	M9+glu	696.08	M9+glu, 1:100
PtacΔydiV	Batch	M9+glu	19.25	M9+glu, 1:100
PtacΔydiV	Batch	M9+glu	-12.32	M9+glu, 1:100
PtacΔydiV	Batch	M9+glu	-9.24	M9+glu, 1:100
PtacΔydiV	Batch	M9+glu	53.13	M9+glu, 1:100
PtacΔydiV	Batch	M9+glu	5.39	M9+glu, 1:100
PtacΔydiV	Batch	M9+glu	-3.08	M9+glu, 1:100
PtacΔydiV	Batch	M9+glu	-3.08	M9+glu, 1:100
PtacΔydiV	Batch	M9+glu	35.42	M9+glu, 1:100
PtacΔydiV	Batch	M9+glu	32.34	M9+glu, 1:100
PtacΔydiV	Batch	M9+glu	52.36	M9+glu, 1:100
PtacΔydiV	Batch	M9+glu	17.71	M9+glu, 1:100
PtacΔydiV	Batch	M9+glu	20.79	M9+glu, 1:100
PtacΔydiV	Batch	M9+glu	51.59	M9+glu, 1:100
PtacΔydiV	Batch	M9+glu	5.39	M9+glu, 1:100
PtacΔydiV	Batch	M9+glu	46.2	M9+glu, 1:100
PtacΔydiV	Batch	M9+glu	13.09	M9+glu, 1:100
PtacΔydiV	Batch	M9+glu	28.49	M9+glu, 1:100
PtacΔydiV	Batch	M9+glu	9.24	M9+glu, 1:100
PtacΔydiV	Batch	M9+glu	36.19	M9+glu, 1:100
PtacΔydiV	Batch	M9+glu	-3.08	M9+glu, 1:100
PtacΔydiV	Batch	M9+glu	26.95	M9+glu, 1:100
PtacΔydiV	Batch	M9+glu	24.64	M9+glu, 1:100
PtacΔydiV	Batch	M9+glu	20.79	M9+glu, 1:100
PtacΔydiV	Batch	M9+glu	16.94	M9+glu, 1:100
PtacΔydiV	Batch	M9+glu	539.77	M9+glu, 1:100
PtacΔydiV	Batch	M9+glu	10.01	M9+glu, 1:100
PtacΔydiV	Batch	M9+glu	33.88	M9+glu, 1:100
PtacΔydiV	Batch	M9+glu	2.31	M9+glu, 1:100
PtacΔydiV	Batch	M9+glu	130.9	M9+glu, 1:100
PtacΔydiV	Batch	M9+glu	30.03	M9+glu, 1:100
PtacΔydiV	Batch	M9+glu	32.34	M9+glu, 1:100
PtacΔydiV	Batch	M9+glu	8305.99	M9+glu, 1:100
PtacΔydiV	Batch	M9+glu	2313.85	M9+glu, 1:100
PtacΔydiV	Batch	M9+glu	18.48	M9+glu, 1:100
PtacΔydiV	Batch	M9+glu	31.57	M9+glu, 1:100
PtacΔydiV	Batch	M9+glu	12.32	M9+glu, 1:100
PtacΔydiV	Batch	M9+glu	166.32	M9+glu, 1:100
PtacΔydiV	Batch	M9+glu	4810.96	M9+glu, 1:100
PtacΔydiV	Batch	M9+glu	-13.86	M9+glu, 1:100
PtacΔydiV	Batch	M9+glu	10.78	M9+glu, 1:100
PtacΔydiV	Batch	M9+glu	4111.8	M9+glu, 1:100
PtacΔydiV	Batch	M9+glu	1.54	M9+glu, 1:100
PtacΔydiV	Batch	M9+glu	-0.77	M9+glu, 1:100
PtacΔydiV	Batch	M9+glu	15.4	M9+glu, 1:100
PtacΔydiV	Batch	M9+glu	9.24	M9+glu, 1:100
PtacΔydiV	Batch	M9+glu	31.57	M9+glu, 1:100
PtacΔydiV	Batch	M9+glu	18.48	M9+glu, 1:100
PtacΔydiV	Batch	M9+glu	15.4	M9+glu, 1:100
PtacΔydiV	Batch	M9+glu	24.64	M9+glu, 1:100
PtacΔydiV	Batch	M9+glu	6.16	M9+glu, 1:100
PtacΔydiV	Batch	M9+glu	7.7	M9+glu, 1:100
PtacΔydiV	Batch	M9+glu	8.47	M9+glu, 1:100
PtacΔydiV	Batch	M9+glu	11.55	M9+glu, 1:100
PtacΔydiV	Batch	M9+glu	13.86	M9+glu, 1:100
PtacΔydiV	Batch	M9+glu	36.96	M9+glu, 1:100
PtacΔydiV	Batch	M9+glu	21.56	M9+glu, 1:100
PtacΔydiV	Batch	M9+glu	47.74	M9+glu, 1:100
PtacΔydiV	Batch	M9+glu	26.18	M9+glu, 1:100
PtacΔydiV	Batch	M9+glu	5.39	M9+glu, 1:100
PtacΔydiV	Batch	M9+glu	26.18	M9+glu, 1:100
PtacΔydiV	Batch	M9+glu	23.87	M9+glu, 1:100
PtacΔydiV	Batch	M9+glu	12.32	M9+glu, 1:100
PtacΔydiV	Batch	M9+glu	20.79	M9+glu, 1:100
PtacΔydiV	Batch	M9+glu	1413.72	M9+glu, 1:100
PtacΔydiV	Batch	M9+glu	3.08	M9+glu, 1:100
PtacΔydiV	Batch	M9+glu	4.62	M9+glu, 1:100
PtacΔydiV	Batch	M9+glu	-3.85	M9+glu, 1:100
PtacΔydiV	Batch	M9+glu	2352.35	M9+glu, 1:100
PtacΔydiV	Batch	M9+glu	0.77	M9+glu, 1:100
PtacΔydiV	Batch	M9+glu	27.72	M9+glu, 1:100
PtacΔydiV	Batch	M9+glu	-3.85	M9+glu, 1:100
PtacΔydiV	Batch	M9+glu	1.54	M9+glu, 1:100
PtacΔydiV	Batch	M9+glu	3.08	M9+glu, 1:100
PtacΔydiV	Batch	M9+glu	10.78	M9+glu, 1:100
PtacΔydiV	Batch	M9+glu	1.54	M9+glu, 1:100
PtacΔydiV	Batch	M9+glu	7.7	M9+glu, 1:100
PtacΔydiV	Batch	M9+glu	8.47	M9+glu, 1:100
PtacΔydiV	Batch	M9+glu	-3.85	M9+glu, 1:100
PtacΔydiV	Batch	M9+glu	2631.09	M9+glu, 1:100
PtacΔydiV	Batch	M9+glu	16.17	M9+glu, 1:100
PtacΔydiV	Batch	M9+glu	18.48	M9+glu, 1:100
PtacΔydiV	Batch	M9+glu	30.03	M9+glu, 1:100
PtacΔydiV	Batch	M9+glu	388.85	M9+glu, 1:100
PtacΔydiV	Batch	M9+glu	1.54	M9+glu, 1:100
PtacΔydiV	Batch	M9+glu	20.02	M9+glu, 1:100
PtacΔydiV	Batch	M9+glu	14.63	M9+glu, 1:100
PtacΔydiV	Batch	M9+glu	0.77	M9+glu, 1:100
PtacΔydiV	Batch	M9+glu	9.24	M9+glu, 1:100
PtacΔydiV	Batch	M9+glu	53.9	M9+glu, 1:100
PtacΔydiV	Batch	M9+glu	16.17	M9+glu, 1:100
PtacΔydiV	Batch	M9+glu	16.94	M9+glu, 1:100
PtacΔydiV	Batch	M9+glu	16.94	M9+glu, 1:100
PtacΔydiV	Batch	M9+glu	50.82	M9+glu, 1:100
PtacΔydiV	Batch	M9+glu	1791.79	M9+glu, 1:100
PtacΔydiV	Batch	M9+glu	77	M9+glu, 1:100
PtacΔydiV	Batch	M9+glu	24.64	M9+glu, 1:100
PtacΔydiV	Batch	M9+glu	446.6	M9+glu, 1:100
PtacΔydiV	Batch	M9+glu	-8.47	M9+glu, 1:100
PtacΔydiV	Batch	M9+glu	12.32	M9+glu, 1:100
PtacΔydiV	Batch	M9+glu	14.63	M9+glu, 1:100
PtacΔydiV	Batch	M9+glu	55.44	M9+glu, 1:100
PtacΔydiV	Batch	M9+glu	12.32	M9+glu, 1:100
PtacΔydiV	Batch	M9+glu	14.63	M9+glu, 1:100
PtacΔydiV	Batch	M9+glu	23.1	M9+glu, 1:100
PtacΔydiV	Batch	M9+glu	333.41	M9+glu, 1:100
PtacΔydiV	Batch	M9+glu	17.71	M9+glu, 1:100
PtacΔydiV	Batch	M9+glu	16.17	M9+glu, 1:100
PtacΔydiV	Batch	M9+glu	1013.32	M9+glu, 1:100
PtacΔydiV	Batch	M9+glu	599.06	M9+glu, 1:100
PtacΔydiV	Batch	M9+glu	21.56	M9+glu, 1:100
PtacΔydiV	Batch	M9+glu	16.94	M9+glu, 1:100
PtacΔydiV	Batch	M9+glu	60.06	M9+glu, 1:100
PtacΔydiV	Batch	M9+glu	12.32	M9+glu, 1:100
PtacΔydiV	Batch	M9+glu	74.69	M9+glu, 1:100
PtacΔydiV	Batch	M9+glu	-7.7	M9+glu, 1:100
PtacΔydiV	Batch	M9+glu	6.16	M9+glu, 1:100
PtacΔydiV	Batch	M9+glu	37.73	M9+glu, 1:100
PtacΔydiV	Batch	M9+glu	56.98	M9+glu, 1:100
PtacΔydiV	Batch	M9+glu	143.99	M9+glu, 1:100
PtacΔydiV	Batch	M9+glu	468.16	M9+glu, 1:100
PtacΔydiV	Batch	M9+glu	21.56	M9+glu, 1:100
PtacΔydiV	Batch	M9+glu	13.09	M9+glu, 1:100
PtacΔydiV	Batch	M9+glu	31.57	M9+glu, 1:100
PtacΔydiV	Batch	M9+glu	19.25	M9+glu, 1:100
PtacΔydiV	Batch	M9+glu	51.59	M9+glu, 1:100
PtacΔydiV	Batch	M9+glu	38.5	M9+glu, 1:100
PtacΔydiV	Batch	M9+glu	34.65	M9+glu, 1:100
PtacΔydiV	Batch	M9+glu	357.28	M9+glu, 1:100
PtacΔydiV	Batch	M9+glu	26.95	M9+glu, 1:100
PtacΔydiV	Batch	M9+glu	2.31	M9+glu, 1:100
PtacΔydiV	Batch	M9+glu	13.86	M9+glu, 1:100
PtacΔydiV	Batch	M9+glu	20.02	M9+glu, 1:100
PtacΔydiV	Batch	M9+glu	7.7	M9+glu, 1:100
PtacΔydiV	Batch	M9+glu	29.26	M9+glu, 1:100
PtacΔydiV	Batch	M9+glu	37.73	M9+glu, 1:100
PtacΔydiV	Batch	M9+glu	3876.95	M9+glu, 1:100
PtacΔydiV	Batch	M9+glu	6.93	M9+glu, 1:100
PtacΔydiV	Batch	M9+glu	36.96	M9+glu, 1:100
PtacΔydiV	Batch	M9+glu	-3.85	M9+glu, 1:100
PtacΔydiV	Batch	M9+glu	122.43	M9+glu, 1:100
PtacΔydiV	Batch	M9+glu	137.83	M9+glu, 1:100
PtacΔydiV	Batch	M9+glu	76.23	M9+glu, 1:100
PtacΔydiV	Batch	M9+glu	-3.08	M9+glu, 1:100
PtacΔydiV	Batch	M9+glu	1553.09	M9+glu, 1:100
PtacΔydiV	Batch	M9+glu	16.17	M9+glu, 1:100
PtacΔydiV	Batch	M9+glu	40.04	M9+glu, 1:100
PtacΔydiV	Batch	M9+glu	-1.54	M9+glu, 1:100
PtacΔydiV	Batch	M9+glu	20.79	M9+glu, 1:100
PtacΔydiV	Batch	M9+glu	15.4	M9+glu, 1:100
PtacΔydiV	Batch	M9+glu	-5.39	M9+glu, 1:100
PtacΔydiV	Batch	M9+glu	8.47	M9+glu, 1:100
PtacΔydiV	Batch	M9+glu	33.88	M9+glu, 1:100
PtacΔydiV	Batch	M9+glu	15.4	M9+glu, 1:100
PtacΔydiV	Batch	M9+glu	19.25	M9+glu, 1:100
PtacΔydiV	Batch	M9+glu	1.54	M9+glu, 1:100
PtacΔydiV	Batch	M9+glu	-10.01	M9+glu, 1:100
PtacΔydiV	Batch	M9+glu	53.13	M9+glu, 1:100
PtacΔydiV	Batch	M9+glu	-1.54	M9+glu, 1:100
PtacΔydiV	Batch	M9+glu	3.85	M9+glu, 1:100
PtacΔydiV	Batch	M9+glu	-3.85	M9+glu, 1:100
PtacΔydiV	Batch	M9+glu	-9.24	M9+glu, 1:100
PtacΔydiV	Batch	M9+glu	4.62	M9+glu, 1:100
PtacΔydiV	Batch	M9+glu	17.71	M9+glu, 1:100
PtacΔydiV	Batch	M9+glu	485.87	M9+glu, 1:100
PtacΔydiV	Batch	M9+glu	14.63	M9+glu, 1:100
PtacΔydiV	Batch	M9+glu	848.54	M9+glu, 1:100
PtacΔydiV	Batch	M9+glu	13.86	M9+glu, 1:100
PtacΔydiV	Batch	M9+glu	12.32	M9+glu, 1:100
PtacΔydiV	Batch	M9+glu	5.39	M9+glu, 1:100
PtacΔydiV	Batch	M9+glu	22.33	M9+glu, 1:100
PtacΔydiV	Batch	M9+glu	6.16	M9+glu, 1:100
PtacΔydiV	Batch	M9+glu	50.05	M9+glu, 1:100
PtacΔydiV	Batch	M9+glu	27.72	M9+glu, 1:100
PtacΔydiV	Batch	M9+glu	1399.86	M9+glu, 1:100
PtacΔydiV	Batch	M9+glu	26.18	M9+glu, 1:100
PtacΔydiV	Batch	M9+glu	-0.77	M9+glu, 1:100
PtacΔydiV	Batch	M9+glu	16.17	M9+glu, 1:100
PtacΔydiV	Batch	M9+glu	11.55	M9+glu, 1:100
PtacΔydiV	Batch	M9+glu	13.09	M9+glu, 1:100
PtacΔydiV	Batch	M9+glu	1116.5	M9+glu, 1:100
PtacΔydiV	Batch	M9+glu	-0.77	M9+glu, 1:100
PtacΔydiV	Batch	M9+glu	-3.85	M9+glu, 1:100
PtacΔydiV	Batch	M9+glu	2363.13	M9+glu, 1:100
PtacΔydiV	Batch	M9+glu	3.08	M9+glu, 1:100
PtacΔydiV	Batch	M9+glu	806.19	M9+glu, 1:100
PtacΔydiV	Batch	M9+glu	14.63	M9+glu, 1:100
PtacΔydiV	Batch	M9+glu	3085.39	M9+glu, 1:100
PtacΔydiV	Batch	M9+glu	-3.85	M9+glu, 1:100
PtacΔydiV	Batch	M9+glu	954.03	M9+glu, 1:100
PtacΔydiV	Batch	M9+glu	-19.25	M9+glu, 1:100
PtacΔydiV	Batch	M9+glu	3.08	M9+glu, 1:100
PtacΔydiV	Batch	M9+glu	12.32	M9+glu, 1:100
PtacΔydiV	Batch	M9+glu	6.16	M9+glu, 1:100
PtacΔydiV	Batch	M9+glu	4.62	M9+glu, 1:100
PtacΔydiV	Batch	M9+glu	613.69	M9+glu, 1:100
PtacΔydiV	Batch	M9+glu	45.43	M9+glu, 1:100
PtacΔydiV	Batch	M9+glu	200.97	M9+glu, 1:100
PtacΔydiV	Batch	M9+glu	11.55	M9+glu, 1:100
PtacΔydiV	Batch	M9+glu	20.79	M9+glu, 1:100
PtacΔydiV	Batch	M9+glu	40.04	M9+glu, 1:100
PtacΔydiV	Batch	M9+glu	5.39	M9+glu, 1:100
PtacΔydiV	Batch	M9+glu	8541.61	M9+glu, 1:100
PtacΔydiV	Batch	M9+glu	-6.16	M9+glu, 1:100
PtacΔydiV	Batch	M9+glu	6.16	M9+glu, 1:100
PtacΔydiV	Batch	M9+glu	8.47	M9+glu, 1:100
PtacΔydiV	Batch	M9+glu	14.63	M9+glu, 1:100
PtacΔydiV	Batch	M9+glu	-2.31	M9+glu, 1:100
PtacΔydiV	Batch	M9+glu	25.41	M9+glu, 1:100
PtacΔydiV	Batch	M9+glu	5.39	M9+glu, 1:100
PtacΔydiV	Batch	M9+glu	13.86	M9+glu, 1:100
PtacΔydiV	Batch	M9+glu	2447.83	M9+glu, 1:100
PtacΔydiV	Batch	M9+glu	33.11	M9+glu, 1:100
PtacΔydiV	Batch	M9+glu	9.24	M9+glu, 1:100
PtacΔydiV	Batch	M9+glu	19.25	M9+glu, 1:100
PtacΔydiV	Batch	M9+glu	-8.47	M9+glu, 1:100
PtacΔydiV	Batch	M9+glu	-1.54	M9+glu, 1:100
PtacΔydiV	Batch	M9+glu	14.63	M9+glu, 1:100
PtacΔydiV	Batch	M9+glu	3.08	M9+glu, 1:100
PtacΔydiV	Batch	M9+glu	-3.85	M9+glu, 1:100
PtacΔydiV	Batch	M9+glu	-13.09	M9+glu, 1:100
PtacΔydiV	Batch	M9+glu	38.5	M9+glu, 1:100
PtacΔydiV	Batch	M9+glu	11.55	M9+glu, 1:100
PtacΔydiV	Batch	M9+glu	14.63	M9+glu, 1:100
PtacΔydiV	Batch	M9+glu	30.03	M9+glu, 1:100
PtacΔydiV	Batch	M9+glu	499.73	M9+glu, 1:100
PtacΔydiV	Batch	M9+glu	146.3	M9+glu, 1:100
PtacΔydiV	Batch	M9+glu	1052.59	M9+glu, 1:100
PtacΔydiV	Batch	M9+glu	22.33	M9+glu, 1:100
PtacΔydiV	Batch	M9+glu	-9.24	M9+glu, 1:100
PtacΔydiV	Batch	M9+glu	22.33	M9+glu, 1:100
PtacΔydiV	Batch	M9+glu	3.85	M9+glu, 1:100
PtacΔydiV	Batch	M9+glu	10.78	M9+glu, 1:100
PtacΔydiV	Batch	M9+glu	26.18	M9+glu, 1:100
PtacΔydiV	Batch	M9+glu	20.02	M9+glu, 1:100
PtacΔydiV	Batch	M9+glu	61.6	M9+glu, 1:100
PtacΔydiV	Batch	M9+glu	10.01	M9+glu, 1:100
PtacΔydiV	Batch	M9+glu	16.17	M9+glu, 1:100
PtacΔydiV	Batch	M9+glu	18.48	M9+glu, 1:100
PtacΔydiV	Batch	M9+glu	47.74	M9+glu, 1:100
PtacΔydiV	Batch	M9+glu	6.16	M9+glu, 1:100
PtacΔydiV	Batch	M9+glu	-6.93	M9+glu, 1:100
PtacΔydiV	Batch	M9+glu	16.94	M9+glu, 1:100
PtacΔydiV	Batch	M9+glu	-9.24	M9+glu, 1:100
PtacΔydiV	Batch	M9+glu	2069.76	M9+glu, 1:100
PtacΔydiV	Batch	M9+glu	13.86	M9+glu, 1:100
PtacΔydiV	Batch	M9+glu	311.85	M9+glu, 1:100
PtacΔydiV	Batch	M9+glu	0.77	M9+glu, 1:100
PtacΔydiV	Batch	M9+glu	17.71	M9+glu, 1:100
PtacΔydiV	Batch	M9+glu	18.48	M9+glu, 1:100
PtacΔydiV	Batch	M9+glu	24.64	M9+glu, 1:100
PtacΔydiV	Batch	M9+glu	-2.31	M9+glu, 1:100
PtacΔydiV	Batch	M9+glu	32.34	M9+glu, 1:100
PtacΔydiV	Batch	M9+glu	-12.32	M9+glu, 1:100
PtacΔydiV	Batch	M9+glu	18.48	M9+glu, 1:100
PtacΔydiV	Batch	M9+glu	12.32	M9+glu, 1:100
PtacΔydiV	Batch	M9+glu	5.39	M9+glu, 1:100
PtacΔydiV	Batch	M9+glu	6.93	M9+glu, 1:100
PtacΔydiV	Batch	M9+glu	23.1	M9+glu, 1:100
PtacΔydiV	Batch	M9+glu	-6.93	M9+glu, 1:100
PtacΔydiV	Batch	M9+glu	4.62	M9+glu, 1:100
PtacΔydiV	Batch	M9+glu	16.17	M9+glu, 1:100
PtacΔydiV	Batch	M9+glu	-1.54	M9+glu, 1:100
PtacΔydiV	Batch	M9+glu	30.8	M9+glu, 1:100
PtacΔydiV	Batch	M9+glu	290.29	M9+glu, 1:100
PtacΔydiV	Batch	M9+glu	2091.32	M9+glu, 1:100
PtacΔydiV	Batch	M9+glu	13.09	M9+glu, 1:100
PtacΔydiV	Batch	M9+glu	-10.01	M9+glu, 1:100
PtacΔydiV	Batch	M9+glu	534.38	M9+glu, 1:100
PtacΔydiV	Batch	M9+glu	25.41	M9+glu, 1:100
PtacΔydiV	Batch	M9+glu	23.1	M9+glu, 1:100
PtacΔydiV	Batch	M9+glu	56.98	M9+glu, 1:100
PtacΔydiV	Batch	M9+glu	9.24	M9+glu, 1:100
PtacΔydiV	Batch	M9+glu	35.42	M9+glu, 1:100
PtacΔydiV	Batch	M9+glu	20.02	M9+glu, 1:100
PtacΔydiV	Batch	M9+glu	14.63	M9+glu, 1:100
PtacΔydiV	Batch	M9+glu	20.02	M9+glu, 1:100
PtacΔydiV	Batch	M9+glu	6.16	M9+glu, 1:100
PtacΔydiV	Batch	M9+glu	1.54	M9+glu, 1:100
PtacΔydiV	Batch	M9+glu	38.5	M9+glu, 1:100
PtacΔydiV	Batch	M9+glu	13.86	M9+glu, 1:100
PtacΔydiV	Batch	M9+glu	267.19	M9+glu, 1:100
PtacΔydiV	Batch	M9+glu	20.02	M9+glu, 1:100
PtacΔydiV	Batch	M9+glu	20.02	M9+glu, 1:100
PtacΔydiV	Batch	M9+glu	7.7	M9+glu, 1:100
PtacΔydiV	Batch	M9+glu	-21.56	M9+glu, 1:100
PtacΔydiV	Batch	M9+glu	15.4	M9+glu, 1:100
PtacΔydiV	Batch	M9+glu	3.08	M9+glu, 1:100
PtacΔydiV	Batch	M9+glu	17.71	M9+glu, 1:100
PtacΔydiV	Batch	M9+glu	2.31	M9+glu, 1:100
PtacΔydiV	Batch	M9+glu	20.02	M9+glu, 1:100
PtacΔydiV	Batch	M9+glu	1.54	M9+glu, 1:100
PtacΔydiV	Batch	M9+glu	29.26	M9+glu, 1:100
PtacΔydiV	Batch	M9+glu	-11.55	M9+glu, 1:100
PtacΔydiV	Batch	M9+glu	147.07	M9+glu, 1:100
PtacΔydiV	Batch	M9+glu	3.85	M9+glu, 1:100
PtacΔydiV	Batch	M9+glu	12.32	M9+glu, 1:100
PtacΔydiV	Batch	M9+glu	35.42	M9+glu, 1:100
PtacΔydiV	Batch	M9+glu	-2.31	M9+glu, 1:100
PtacΔydiV	Batch	M9+glu	18.48	M9+glu, 1:100
PtacΔydiV	Batch	M9+glu	2.31	M9+glu, 1:100
PtacΔydiV	Batch	M9+glu	8899.66	M9+glu, 1:100
PtacΔydiV	Batch	M9+glu	14.63	M9+glu, 1:100
PtacΔydiV	Batch	M9+glu	46.2	M9+glu, 1:100
PtacΔydiV	Batch	M9+glu	15.4	M9+glu, 1:100
PtacΔydiV	Batch	M9+glu	6.93	M9+glu, 1:100
PtacΔydiV	Batch	M9+glu	13.86	M9+glu, 1:100
PtacΔydiV	Batch	M9+glu	9.24	M9+glu, 1:100
PtacΔydiV	Batch	M9+glu	20.02	M9+glu, 1:100
PtacΔydiV	Batch	M9+glu	324.17	M9+glu, 1:100
PtacΔydiV	Batch	M9+glu	0	M9+glu, 1:100
PtacΔydiV	Batch	M9+glu	1098.79	M9+glu, 1:100
PtacΔydiV	Batch	M9+glu	-17.71	M9+glu, 1:100
PtacΔydiV	Batch	M9+glu	7.7	M9+glu, 1:100
PtacΔydiV	Batch	M9+glu	16.94	M9+glu, 1:100
PtacΔydiV	Batch	M9+glu	-13.86	M9+glu, 1:100
PtacΔydiV	Batch	M9+glu	1.54	M9+glu, 1:100
PtacΔydiV	Batch	M9+glu	1.54	M9+glu, 1:100
PtacΔydiV	Batch	M9+glu	38.5	M9+glu, 1:100
PtacΔydiV	Batch	M9+glu	314.16	M9+glu, 1:100
PtacΔydiV	Batch	M9+glu	19.25	M9+glu, 1:100
PtacΔydiV	Batch	M9+glu	8.47	M9+glu, 1:100
PtacΔydiV	Batch	M9+glu	21.56	M9+glu, 1:100
PtacΔydiV	Batch	M9+glu	26.18	M9+glu, 1:100
PtacΔydiV	Batch	M9+glu	83.16	M9+glu, 1:100
PtacΔydiV	Batch	M9+glu	816.97	M9+glu, 1:100
PtacΔydiV	Batch	M9+glu	50.05	M9+glu, 1:100
PtacΔydiV	Batch	M9+glu	48.51	M9+glu, 1:100
PtacΔydiV	Batch	M9+glu	16.94	M9+glu, 1:100
PtacΔydiV	Batch	M9+glu	16.17	M9+glu, 1:100
PtacΔydiV	Batch	M9+glu	3.08	M9+glu, 1:100
PtacΔydiV	Batch	M9+glu	23.1	M9+glu, 1:100
PtacΔydiV	Batch	M9+glu	4.62	M9+glu, 1:100
PtacΔydiV	Batch	M9+glu	268.73	M9+glu, 1:100
PtacΔydiV	Batch	M9+glu	7.7	M9+glu, 1:100
PtacΔydiV	Batch	M9+glu	23.87	M9+glu, 1:100
PtacΔydiV	Batch	M9+glu	465.08	M9+glu, 1:100
PtacΔydiV	Batch	M9+glu	19.25	M9+glu, 1:100
PtacΔydiV	Batch	M9+glu	14.63	M9+glu, 1:100
PtacΔydiV	Batch	M9+glu	2225.3	M9+glu, 1:100
PtacΔydiV	Batch	M9+glu	2.31	M9+glu, 1:100
PtacΔydiV	Batch	M9+glu	685.3	M9+glu, 1:100
PtacΔydiV	Batch	M9+glu	1355.97	M9+glu, 1:100
PtacΔydiV	Batch	M9+glu	10.78	M9+glu, 1:100
PtacΔydiV	Batch	M9+glu	30.03	M9+glu, 1:100
PtacΔydiV	Batch	M9+glu	17.71	M9+glu, 1:100
PtacΔydiV	Batch	M9+glu	18.48	M9+glu, 1:100
[truncated: 20,789 more rows]

## Sheet: Supplementary Figure 9e
Strain	Culture	media	Blue.C.A(PfliC activity)	overnight, dilution
PtacΔflgM	Batch	M9+glu	8684.06	M9+glu, 1:100
PtacΔflgM	Batch	M9+glu	96.25	M9+glu, 1:100
PtacΔflgM	Batch	M9+glu	416.57	M9+glu, 1:100
PtacΔflgM	Batch	M9+glu	37.73	M9+glu, 1:100
PtacΔflgM	Batch	M9+glu	144.76	M9+glu, 1:100
PtacΔflgM	Batch	M9+glu	16.94	M9+glu, 1:100
PtacΔflgM	Batch	M9+glu	7231.07	M9+glu, 1:100
PtacΔflgM	Batch	M9+glu	8.47	M9+glu, 1:100
PtacΔflgM	Batch	M9+glu	4737.81	M9+glu, 1:100
PtacΔflgM	Batch	M9+glu	89.32	M9+glu, 1:100
PtacΔflgM	Batch	M9+glu	234.85	M9+glu, 1:100
PtacΔflgM	Batch	M9+glu	9.24	M9+glu, 1:100
PtacΔflgM	Batch	M9+glu	1370.6	M9+glu, 1:100
PtacΔflgM	Batch	M9+glu	54.67	M9+glu, 1:100
PtacΔflgM	Batch	M9+glu	31.57	M9+glu, 1:100
PtacΔflgM	Batch	M9+glu	556.71	M9+glu, 1:100
PtacΔflgM	Batch	M9+glu	567.49	M9+glu, 1:100
PtacΔflgM	Batch	M9+glu	-3.08	M9+glu, 1:100
PtacΔflgM	Batch	M9+glu	533.61	M9+glu, 1:100
PtacΔflgM	Batch	M9+glu	612.92	M9+glu, 1:100
PtacΔflgM	Batch	M9+glu	299.53	M9+glu, 1:100
PtacΔflgM	Batch	M9+glu	1128.82	M9+glu, 1:100
PtacΔflgM	Batch	M9+glu	113.96	M9+glu, 1:100
PtacΔflgM	Batch	M9+glu	31.57	M9+glu, 1:100
PtacΔflgM	Batch	M9+glu	-6.93	M9+glu, 1:100
PtacΔflgM	Batch	M9+glu	278.74	M9+glu, 1:100
PtacΔflgM	Batch	M9+glu	62.37	M9+glu, 1:100
PtacΔflgM	Batch	M9+glu	1980.44	M9+glu, 1:100
PtacΔflgM	Batch	M9+glu	24.64	M9+glu, 1:100
PtacΔflgM	Batch	M9+glu	2033.57	M9+glu, 1:100
PtacΔflgM	Batch	M9+glu	1739.43	M9+glu, 1:100
PtacΔflgM	Batch	M9+glu	3483.48	M9+glu, 1:100
PtacΔflgM	Batch	M9+glu	1295.14	M9+glu, 1:100
PtacΔflgM	Batch	M9+glu	45.43	M9+glu, 1:100
PtacΔflgM	Batch	M9+glu	6428.73	M9+glu, 1:100
PtacΔflgM	Batch	M9+glu	1577.73	M9+glu, 1:100
PtacΔflgM	Batch	M9+glu	272.58	M9+glu, 1:100
PtacΔflgM	Batch	M9+glu	21.56	M9+glu, 1:100
PtacΔflgM	Batch	M9+glu	66.99	M9+glu, 1:100
PtacΔflgM	Batch	M9+glu	330.33	M9+glu, 1:100
PtacΔflgM	Batch	M9+glu	10311.1	M9+glu, 1:100
PtacΔflgM	Batch	M9+glu	65.45	M9+glu, 1:100
PtacΔflgM	Batch	M9+glu	3661.35	M9+glu, 1:100
PtacΔflgM	Batch	M9+glu	24.64	M9+glu, 1:100
PtacΔflgM	Batch	M9+glu	799.26	M9+glu, 1:100
PtacΔflgM	Batch	M9+glu	48.51	M9+glu, 1:100
PtacΔflgM	Batch	M9+glu	3215.52	M9+glu, 1:100
PtacΔflgM	Batch	M9+glu	376.53	M9+glu, 1:100
PtacΔflgM	Batch	M9+glu	363.44	M9+glu, 1:100
PtacΔflgM	Batch	M9+glu	1592.36	M9+glu, 1:100
PtacΔflgM	Batch	M9+glu	89.32	M9+glu, 1:100
PtacΔflgM	Batch	M9+glu	5018.09	M9+glu, 1:100
PtacΔflgM	Batch	M9+glu	3932.39	M9+glu, 1:100
PtacΔflgM	Batch	M9+glu	42.35	M9+glu, 1:100
PtacΔflgM	Batch	M9+glu	4078.69	M9+glu, 1:100
PtacΔflgM	Batch	M9+glu	9.24	M9+glu, 1:100
PtacΔflgM	Batch	M9+glu	-13.09	M9+glu, 1:100
PtacΔflgM	Batch	M9+glu	3658.27	M9+glu, 1:100
PtacΔflgM	Batch	M9+glu	958.65	M9+glu, 1:100
PtacΔflgM	Batch	M9+glu	62.37	M9+glu, 1:100
PtacΔflgM	Batch	M9+glu	220.22	M9+glu, 1:100
PtacΔflgM	Batch	M9+glu	16.17	M9+glu, 1:100
PtacΔflgM	Batch	M9+glu	77.77	M9+glu, 1:100
PtacΔflgM	Batch	M9+glu	33.11	M9+glu, 1:100
PtacΔflgM	Batch	M9+glu	9.24	M9+glu, 1:100
PtacΔflgM	Batch	M9+glu	25.41	M9+glu, 1:100
PtacΔflgM	Batch	M9+glu	287.21	M9+glu, 1:100
PtacΔflgM	Batch	M9+glu	515.13	M9+glu, 1:100
PtacΔflgM	Batch	M9+glu	2017.4	M9+glu, 1:100
PtacΔflgM	Batch	M9+glu	2518.67	M9+glu, 1:100
PtacΔflgM	Batch	M9+glu	-3.08	M9+glu, 1:100
PtacΔflgM	Batch	M9+glu	13.86	M9+glu, 1:100
PtacΔflgM	Batch	M9+glu	40.81	M9+glu, 1:100
PtacΔflgM	Batch	M9+glu	0	M9+glu, 1:100
PtacΔflgM	Batch	M9+glu	2410.87	M9+glu, 1:100
PtacΔflgM	Batch	M9+glu	16.94	M9+glu, 1:100
PtacΔflgM	Batch	M9+glu	750.75	M9+glu, 1:100
PtacΔflgM	Batch	M9+glu	3211.67	M9+glu, 1:100
PtacΔflgM	Batch	M9+glu	546.7	M9+glu, 1:100
PtacΔflgM	Batch	M9+glu	-8.47	M9+glu, 1:100
PtacΔflgM	Batch	M9+glu	43.12	M9+glu, 1:100
PtacΔflgM	Batch	M9+glu	16.17	M9+glu, 1:100
PtacΔflgM	Batch	M9+glu	36.19	M9+glu, 1:100
PtacΔflgM	Batch	M9+glu	46.2	M9+glu, 1:100
PtacΔflgM	Batch	M9+glu	90.86	M9+glu, 1:100
PtacΔflgM	Batch	M9+glu	-11.55	M9+glu, 1:100
PtacΔflgM	Batch	M9+glu	1019.48	M9+glu, 1:100
PtacΔflgM	Batch	M9+glu	1843.38	M9+glu, 1:100
PtacΔflgM	Batch	M9+glu	1671.67	M9+glu, 1:100
PtacΔflgM	Batch	M9+glu	115.5	M9+glu, 1:100
PtacΔflgM	Batch	M9+glu	73.92	M9+glu, 1:100
PtacΔflgM	Batch	M9+glu	3333.33	M9+glu, 1:100
PtacΔflgM	Batch	M9+glu	113.96	M9+glu, 1:100
PtacΔflgM	Batch	M9+glu	160.93	M9+glu, 1:100
PtacΔflgM	Batch	M9+glu	33.11	M9+glu, 1:100
PtacΔflgM	Batch	M9+glu	30.8	M9+glu, 1:100
PtacΔflgM	Batch	M9+glu	72.38	M9+glu, 1:100
PtacΔflgM	Batch	M9+glu	338.03	M9+glu, 1:100
PtacΔflgM	Batch	M9+glu	12.32	M9+glu, 1:100
PtacΔflgM	Batch	M9+glu	528.22	M9+glu, 1:100
PtacΔflgM	Batch	M9+glu	2848.23	M9+glu, 1:100
PtacΔflgM	Batch	M9+glu	1092.63	M9+glu, 1:100
PtacΔflgM	Batch	M9+glu	127.05	M9+glu, 1:100
PtacΔflgM	Batch	M9+glu	216.37	M9+glu, 1:100
PtacΔflgM	Batch	M9+glu	673.75	M9+glu, 1:100
PtacΔflgM	Batch	M9+glu	4914.91	M9+glu, 1:100
PtacΔflgM	Batch	M9+glu	133.98	M9+glu, 1:100
PtacΔflgM	Batch	M9+glu	47.74	M9+glu, 1:100
PtacΔflgM	Batch	M9+glu	2.31	M9+glu, 1:100
PtacΔflgM	Batch	M9+glu	-11.55	M9+glu, 1:100
PtacΔflgM	Batch	M9+glu	30.03	M9+glu, 1:100
PtacΔflgM	Batch	M9+glu	30.8	M9+glu, 1:100
PtacΔflgM	Batch	M9+glu	65.45	M9+glu, 1:100
PtacΔflgM	Batch	M9+glu	533.61	M9+glu, 1:100
PtacΔflgM	Batch	M9+glu	-3.08	M9+glu, 1:100
PtacΔflgM	Batch	M9+glu	387.31	M9+glu, 1:100
PtacΔflgM	Batch	M9+glu	498.19	M9+glu, 1:100
PtacΔflgM	Batch	M9+glu	11.55	M9+glu, 1:100
PtacΔflgM	Batch	M9+glu	174.79	M9+glu, 1:100
PtacΔflgM	Batch	M9+glu	92.4	M9+glu, 1:100
PtacΔflgM	Batch	M9+glu	10.01	M9+glu, 1:100
PtacΔflgM	Batch	M9+glu	1266.65	M9+glu, 1:100
PtacΔflgM	Batch	M9+glu	-2.31	M9+glu, 1:100
PtacΔflgM	Batch	M9+glu	21.56	M9+glu, 1:100
PtacΔflgM	Batch	M9+glu	274.89	M9+glu, 1:100
PtacΔflgM	Batch	M9+glu	887.81	M9+glu, 1:100
PtacΔflgM	Batch	M9+glu	29.26	M9+glu, 1:100
PtacΔflgM	Batch	M9+glu	296.45	M9+glu, 1:100
PtacΔflgM	Batch	M9+glu	20.02	M9+glu, 1:100
PtacΔflgM	Batch	M9+glu	201.74	M9+glu, 1:100
PtacΔflgM	Batch	M9+glu	197.12	M9+glu, 1:100
PtacΔflgM	Batch	M9+glu	1397.55	M9+glu, 1:100
PtacΔflgM	Batch	M9+glu	281.05	M9+glu, 1:100
PtacΔflgM	Batch	M9+glu	652.96	M9+glu, 1:100
PtacΔflgM	Batch	M9+glu	1087.24	M9+glu, 1:100
PtacΔflgM	Batch	M9+glu	-4.62	M9+glu, 1:100
PtacΔflgM	Batch	M9+glu	18.48	M9+glu, 1:100
PtacΔflgM	Batch	M9+glu	1.54	M9+glu, 1:100
PtacΔflgM	Batch	M9+glu	135.52	M9+glu, 1:100
PtacΔflgM	Batch	M9+glu	137.83	M9+glu, 1:100
PtacΔflgM	Batch	M9+glu	3944.71	M9+glu, 1:100
PtacΔflgM	Batch	M9+glu	1418.34	M9+glu, 1:100
PtacΔflgM	Batch	M9+glu	3522.75	M9+glu, 1:100
PtacΔflgM	Batch	M9+glu	10.01	M9+glu, 1:100
PtacΔflgM	Batch	M9+glu	31.57	M9+glu, 1:100
PtacΔflgM	Batch	M9+glu	2286.13	M9+glu, 1:100
PtacΔflgM	Batch	M9+glu	30.03	M9+glu, 1:100
PtacΔflgM	Batch	M9+glu	1314.39	M9+glu, 1:100
PtacΔflgM	Batch	M9+glu	2002.77	M9+glu, 1:100
PtacΔflgM	Batch	M9+glu	100.87	M9+glu, 1:100
PtacΔflgM	Batch	M9+glu	508.97	M9+glu, 1:100
PtacΔflgM	Batch	M9+glu	2146.76	M9+glu, 1:100
PtacΔflgM	Batch	M9+glu	53.9	M9+glu, 1:100
PtacΔflgM	Batch	M9+glu	-13.86	M9+glu, 1:100
PtacΔflgM	Batch	M9+glu	16.94	M9+glu, 1:100
PtacΔflgM	Batch	M9+glu	66.99	M9+glu, 1:100
PtacΔflgM	Batch	M9+glu	4.62	M9+glu, 1:100
PtacΔflgM	Batch	M9+glu	16.94	M9+glu, 1:100
PtacΔflgM	Batch	M9+glu	158.62	M9+glu, 1:100
PtacΔflgM	Batch	M9+glu	2264.57	M9+glu, 1:100
PtacΔflgM	Batch	M9+glu	26.18	M9+glu, 1:100
PtacΔflgM	Batch	M9+glu	462.77	M9+glu, 1:100
PtacΔflgM	Batch	M9+glu	4781.7	M9+glu, 1:100
PtacΔflgM	Batch	M9+glu	425.04	M9+glu, 1:100
PtacΔflgM	Batch	M9+glu	174.02	M9+glu, 1:100
PtacΔflgM	Batch	M9+glu	177.1	M9+glu, 1:100
PtacΔflgM	Batch	M9+glu	762.3	M9+glu, 1:100
PtacΔflgM	Batch	M9+glu	26.95	M9+glu, 1:100
PtacΔflgM	Batch	M9+glu	1141.14	M9+glu, 1:100
PtacΔflgM	Batch	M9+glu	2366.21	M9+glu, 1:100
PtacΔflgM	Batch	M9+glu	69.3	M9+glu, 1:100
PtacΔflgM	Batch	M9+glu	267.96	M9+glu, 1:100
PtacΔflgM	Batch	M9+glu	78.54	M9+glu, 1:100
PtacΔflgM	Batch	M9+glu	210.98	M9+glu, 1:100
PtacΔflgM	Batch	M9+glu	36.19	M9+glu, 1:100
PtacΔflgM	Batch	M9+glu	12146	M9+glu, 1:100
PtacΔflgM	Batch	M9+glu	1269.73	M9+glu, 1:100
PtacΔflgM	Batch	M9+glu	10.78	M9+glu, 1:100
PtacΔflgM	Batch	M9+glu	515.13	M9+glu, 1:100
PtacΔflgM	Batch	M9+glu	551.32	M9+glu, 1:100
PtacΔflgM	Batch	M9+glu	72.38	M9+glu, 1:100
PtacΔflgM	Batch	M9+glu	4.62	M9+glu, 1:100
PtacΔflgM	Batch	M9+glu	1.54	M9+glu, 1:100
PtacΔflgM	Batch	M9+glu	179.41	M9+glu, 1:100
PtacΔflgM	Batch	M9+glu	40.04	M9+glu, 1:100
PtacΔflgM	Batch	M9+glu	31.57	M9+glu, 1:100
PtacΔflgM	Batch	M9+glu	117.04	M9+glu, 1:100
PtacΔflgM	Batch	M9+glu	2947.56	M9+glu, 1:100
PtacΔflgM	Batch	M9+glu	20.79	M9+glu, 1:100
PtacΔflgM	Batch	M9+glu	140.14	M9+glu, 1:100
PtacΔflgM	Batch	M9+glu	823.13	M9+glu, 1:100
PtacΔflgM	Batch	M9+glu	297.22	M9+glu, 1:100
PtacΔflgM	Batch	M9+glu	549.01	M9+glu, 1:100
PtacΔflgM	Batch	M9+glu	285.67	M9+glu, 1:100
PtacΔflgM	Batch	M9+glu	328.02	M9+glu, 1:100
PtacΔflgM	Batch	M9+glu	127.82	M9+glu, 1:100
PtacΔflgM	Batch	M9+glu	286.44	M9+glu, 1:100
PtacΔflgM	Batch	M9+glu	2651.88	M9+glu, 1:100
PtacΔflgM	Batch	M9+glu	103.95	M9+glu, 1:100
PtacΔflgM	Batch	M9+glu	3.85	M9+glu, 1:100
PtacΔflgM	Batch	M9+glu	4100.25	M9+glu, 1:100
PtacΔflgM	Batch	M9+glu	7.7	M9+glu, 1:100
PtacΔflgM	Batch	M9+glu	31.57	M9+glu, 1:100
PtacΔflgM	Batch	M9+glu	243.32	M9+glu, 1:100
PtacΔflgM	Batch	M9+glu	88.55	M9+glu, 1:100
PtacΔflgM	Batch	M9+glu	20.79	M9+glu, 1:100
PtacΔflgM	Batch	M9+glu	132.44	M9+glu, 1:100
PtacΔflgM	Batch	M9+glu	351.89	M9+glu, 1:100
PtacΔflgM	Batch	M9+glu	43.89	M9+glu, 1:100
PtacΔflgM	Batch	M9+glu	190.96	M9+glu, 1:100
PtacΔflgM	Batch	M9+glu	31.57	M9+glu, 1:100
PtacΔflgM	Batch	M9+glu	61.6	M9+glu, 1:100
PtacΔflgM	Batch	M9+glu	912.45	M9+glu, 1:100
PtacΔflgM	Batch	M9+glu	960.96	M9+glu, 1:100
PtacΔflgM	Batch	M9+glu	174.02	M9+glu, 1:100
PtacΔflgM	Batch	M9+glu	174.79	M9+glu, 1:100
PtacΔflgM	Batch	M9+glu	43.89	M9+glu, 1:100
PtacΔflgM	Batch	M9+glu	141.68	M9+glu, 1:100
PtacΔflgM	Batch	M9+glu	46.2	M9+glu, 1:100
PtacΔflgM	Batch	M9+glu	-4.62	M9+glu, 1:100
PtacΔflgM	Batch	M9+glu	23.1	M9+glu, 1:100
PtacΔflgM	Batch	M9+glu	3033.8	M9+glu, 1:100
PtacΔflgM	Batch	M9+glu	1591.59	M9+glu, 1:100
PtacΔflgM	Batch	M9+glu	562.87	M9+glu, 1:100
PtacΔflgM	Batch	M9+glu	1797.95	M9+glu, 1:100
PtacΔflgM	Batch	M9+glu	1293.6	M9+glu, 1:100
PtacΔflgM	Batch	M9+glu	246.4	M9+glu, 1:100
PtacΔflgM	Batch	M9+glu	1660.12	M9+glu, 1:100
PtacΔflgM	Batch	M9+glu	455.07	M9+glu, 1:100
PtacΔflgM	Batch	M9+glu	60.83	M9+glu, 1:100
PtacΔflgM	Batch	M9+glu	50.05	M9+glu, 1:100
PtacΔflgM	Batch	M9+glu	296.45	M9+glu, 1:100
PtacΔflgM	Batch	M9+glu	4505.27	M9+glu, 1:100
PtacΔflgM	Batch	M9+glu	1709.4	M9+glu, 1:100
PtacΔflgM	Batch	M9+glu	-23.1	M9+glu, 1:100
PtacΔflgM	Batch	M9+glu	83.93	M9+glu, 1:100
PtacΔflgM	Batch	M9+glu	2554.86	M9+glu, 1:100
PtacΔflgM	Batch	M9+glu	479.71	M9+glu, 1:100
PtacΔflgM	Batch	M9+glu	113.19	M9+glu, 1:100
PtacΔflgM	Batch	M9+glu	398.86	M9+glu, 1:100
PtacΔflgM	Batch	M9+glu	428.89	M9+glu, 1:100
PtacΔflgM	Batch	M9+glu	520.52	M9+glu, 1:100
PtacΔflgM	Batch	M9+glu	32.34	M9+glu, 1:100
PtacΔflgM	Batch	M9+glu	7208.74	M9+glu, 1:100
PtacΔflgM	Batch	M9+glu	30.8	M9+glu, 1:100
PtacΔflgM	Batch	M9+glu	428.12	M9+glu, 1:100
PtacΔflgM	Batch	M9+glu	1496.11	M9+glu, 1:100
PtacΔflgM	Batch	M9+glu	1672.44	M9+glu, 1:100
PtacΔflgM	Batch	M9+glu	0.77	M9+glu, 1:100
PtacΔflgM	Batch	M9+glu	123.2	M9+glu, 1:100
PtacΔflgM	Batch	M9+glu	76.23	M9+glu, 1:100
PtacΔflgM	Batch	M9+glu	3.85	M9+glu, 1:100
PtacΔflgM	Batch	M9+glu	2163.7	M9+glu, 1:100
PtacΔflgM	Batch	M9+glu	30.8	M9+glu, 1:100
PtacΔflgM	Batch	M9+glu	13.09	M9+glu, 1:100
PtacΔflgM	Batch	M9+glu	1399.86	M9+glu, 1:100
PtacΔflgM	Batch	M9+glu	348.04	M9+glu, 1:100
PtacΔflgM	Batch	M9+glu	153.23	M9+glu, 1:100
PtacΔflgM	Batch	M9+glu	304.15	M9+glu, 1:100
PtacΔflgM	Batch	M9+glu	733.81	M9+glu, 1:100
PtacΔflgM	Batch	M9+glu	1126.51	M9+glu, 1:100
PtacΔflgM	Batch	M9+glu	40.81	M9+glu, 1:100
PtacΔflgM	Batch	M9+glu	16.17	M9+glu, 1:100
PtacΔflgM	Batch	M9+glu	1320.55	M9+glu, 1:100
PtacΔflgM	Batch	M9+glu	539.77	M9+glu, 1:100
PtacΔflgM	Batch	M9+glu	278.74	M9+glu, 1:100
PtacΔflgM	Batch	M9+glu	572.11	M9+glu, 1:100
PtacΔflgM	Batch	M9+glu	98.56	M9+glu, 1:100
PtacΔflgM	Batch	M9+glu	8268.26	M9+glu, 1:100
PtacΔflgM	Batch	M9+glu	2306.92	M9+glu, 1:100
PtacΔflgM	Batch	M9+glu	1355.97	M9+glu, 1:100
PtacΔflgM	Batch	M9+glu	437.36	M9+glu, 1:100
PtacΔflgM	Batch	M9+glu	126.28	M9+glu, 1:100
PtacΔflgM	Batch	M9+glu	1540.77	M9+glu, 1:100
PtacΔflgM	Batch	M9+glu	826.98	M9+glu, 1:100
PtacΔflgM	Batch	M9+glu	21.56	M9+glu, 1:100
PtacΔflgM	Batch	M9+glu	8644.02	M9+glu, 1:100
PtacΔflgM	Batch	M9+glu	134.75	M9+glu, 1:100
PtacΔflgM	Batch	M9+glu	-1.54	M9+glu, 1:100
PtacΔflgM	Batch	M9+glu	60.06	M9+glu, 1:100
PtacΔflgM	Batch	M9+glu	747.67	M9+glu, 1:100
PtacΔflgM	Batch	M9+glu	15.4	M9+glu, 1:100
PtacΔflgM	Batch	M9+glu	13.86	M9+glu, 1:100
PtacΔflgM	Batch	M9+glu	396.55	M9+glu, 1:100
PtacΔflgM	Batch	M9+glu	74.69	M9+glu, 1:100
PtacΔflgM	Batch	M9+glu	790.79	M9+glu, 1:100
PtacΔflgM	Batch	M9+glu	51.59	M9+glu, 1:100
PtacΔflgM	Batch	M9+glu	332.64	M9+glu, 1:100
PtacΔflgM	Batch	M9+glu	16.17	M9+glu, 1:100
PtacΔflgM	Batch	M9+glu	55.44	M9+glu, 1:100
PtacΔflgM	Batch	M9+glu	1594.67	M9+glu, 1:100
PtacΔflgM	Batch	M9+glu	31.57	M9+glu, 1:100
PtacΔflgM	Batch	M9+glu	57.75	M9+glu, 1:100
PtacΔflgM	Batch	M9+glu	149.38	M9+glu, 1:100
PtacΔflgM	Batch	M9+glu	431.2	M9+glu, 1:100
PtacΔflgM	Batch	M9+glu	513.59	M9+glu, 1:100
PtacΔflgM	Batch	M9+glu	3669.05	M9+glu, 1:100
PtacΔflgM	Batch	M9+glu	18.48	M9+glu, 1:100
PtacΔflgM	Batch	M9+glu	1253.56	M9+glu, 1:100
PtacΔflgM	Batch	M9+glu	622.16	M9+glu, 1:100
PtacΔflgM	Batch	M9+glu	247.94	M9+glu, 1:100
PtacΔflgM	Batch	M9+glu	20.79	M9+glu, 1:100
PtacΔflgM	Batch	M9+glu	10532.1	M9+glu, 1:100
PtacΔflgM	Batch	M9+glu	582.89	M9+glu, 1:100
PtacΔflgM	Batch	M9+glu	-5.39	M9+glu, 1:100
PtacΔflgM	Batch	M9+glu	456.61	M9+glu, 1:100
PtacΔflgM	Batch	M9+glu	46.97	M9+glu, 1:100
PtacΔflgM	Batch	M9+glu	1163.47	M9+glu, 1:100
PtacΔflgM	Batch	M9+glu	1601.6	M9+glu, 1:100
PtacΔflgM	Batch	M9+glu	406.56	M9+glu, 1:100
PtacΔflgM	Batch	M9+glu	4.62	M9+glu, 1:100
PtacΔflgM	Batch	M9+glu	6.93	M9+glu, 1:100
PtacΔflgM	Batch	M9+glu	471.24	M9+glu, 1:100
PtacΔflgM	Batch	M9+glu	967.12	M9+glu, 1:100
PtacΔflgM	Batch	M9+glu	13.86	M9+glu, 1:100
PtacΔflgM	Batch	M9+glu	40.04	M9+glu, 1:100
PtacΔflgM	Batch	M9+glu	1750.21	M9+glu, 1:100
PtacΔflgM	Batch	M9+glu	7937.93	M9+glu, 1:100
PtacΔflgM	Batch	M9+glu	184.8	M9+glu, 1:100
PtacΔflgM	Batch	M9+glu	3.85	M9+glu, 1:100
PtacΔflgM	Batch	M9+glu	1185.03	M9+glu, 1:100
PtacΔflgM	Batch	M9+glu	181.72	M9+glu, 1:100
PtacΔflgM	Batch	M9+glu	790.79	M9+glu, 1:100
PtacΔflgM	Batch	M9+glu	12.32	M9+glu, 1:100
PtacΔflgM	Batch	M9+glu	748.44	M9+glu, 1:100
PtacΔflgM	Batch	M9+glu	-8.47	M9+glu, 1:100
PtacΔflgM	Batch	M9+glu	619.08	M9+glu, 1:100
PtacΔflgM	Batch	M9+glu	629.09	M9+glu, 1:100
PtacΔflgM	Batch	M9+glu	-13.09	M9+glu, 1:100
PtacΔflgM	Batch	M9+glu	6116.11	M9+glu, 1:100
PtacΔflgM	Batch	M9+glu	337.26	M9+glu, 1:100
PtacΔflgM	Batch	M9+glu	4444.44	M9+glu, 1:100
PtacΔflgM	Batch	M9+glu	1546.93	M9+glu, 1:100
PtacΔflgM	Batch	M9+glu	4679.29	M9+glu, 1:100
PtacΔflgM	Batch	M9+glu	53.13	M9+glu, 1:100
PtacΔflgM	Batch	M9+glu	324.17	M9+glu, 1:100
PtacΔflgM	Batch	M9+glu	7107.87	M9+glu, 1:100
PtacΔflgM	Batch	M9+glu	34.65	M9+glu, 1:100
PtacΔflgM	Batch	M9+glu	3584.35	M9+glu, 1:100
PtacΔflgM	Batch	M9+glu	1700.16	M9+glu, 1:100
PtacΔflgM	Batch	M9+glu	36.96	M9+glu, 1:100
PtacΔflgM	Batch	M9+glu	99.33	M9+glu, 1:100
PtacΔflgM	Batch	M9+glu	203.28	M9+glu, 1:100
PtacΔflgM	Batch	M9+glu	412.72	M9+glu, 1:100
PtacΔflgM	Batch	M9+glu	0.77	M9+glu, 1:100
PtacΔflgM	Batch	M9+glu	220.99	M9+glu, 1:100
PtacΔflgM	Batch	M9+glu	5.39	M9+glu, 1:100
PtacΔflgM	Batch	M9+glu	-10.78	M9+glu, 1:100
PtacΔflgM	Batch	M9+glu	214.06	M9+glu, 1:100
PtacΔflgM	Batch	M9+glu	599.83	M9+glu, 1:100
PtacΔflgM	Batch	M9+glu	53.9	M9+glu, 1:100
PtacΔflgM	Batch	M9+glu	30.03	M9+glu, 1:100
PtacΔflgM	Batch	M9+glu	1841.84	M9+glu, 1:100
PtacΔflgM	Batch	M9+glu	395.78	M9+glu, 1:100
PtacΔflgM	Batch	M9+glu	26.18	M9+glu, 1:100
PtacΔflgM	Batch	M9+glu	2993.76	M9+glu, 1:100
PtacΔflgM	Batch	M9+glu	689.92	M9+glu, 1:100
PtacΔflgM	Batch	M9+glu	77	M9+glu, 1:100
PtacΔflgM	Batch	M9+glu	14.63	M9+glu, 1:100
PtacΔflgM	Batch	M9+glu	1168.09	M9+glu, 1:100
PtacΔflgM	Batch	M9+glu	5.39	M9+glu, 1:100
PtacΔflgM	Batch	M9+glu	21.56	M9+glu, 1:100
PtacΔflgM	Batch	M9+glu	101.64	M9+glu, 1:100
PtacΔflgM	Batch	M9+glu	1799.49	M9+glu, 1:100
PtacΔflgM	Batch	M9+glu	20.79	M9+glu, 1:100
PtacΔflgM	Batch	M9+glu	5215.98	M9+glu, 1:100
PtacΔflgM	Batch	M9+glu	328.02	M9+glu, 1:100
PtacΔflgM	Batch	M9+glu	20.79	M9+glu, 1:100
PtacΔflgM	Batch	M9+glu	210.98	M9+glu, 1:100
PtacΔflgM	Batch	M9+glu	220.99	M9+glu, 1:100
PtacΔflgM	Batch	M9+glu	332.64	M9+glu, 1:100
PtacΔflgM	Batch	M9+glu	-4.62	M9+glu, 1:100
PtacΔflgM	Batch	M9+glu	274.89	M9+glu, 1:100
PtacΔflgM	Batch	M9+glu	2770.46	M9+glu, 1:100
PtacΔflgM	Batch	M9+glu	477.4	M9+glu, 1:100
PtacΔflgM	Batch	M9+glu	2785.86	M9+glu, 1:100
PtacΔflgM	Batch	M9+glu	368.83	M9+glu, 1:100
PtacΔflgM	Batch	M9+glu	77.77	M9+glu, 1:100
PtacΔflgM	Batch	M9+glu	42.35	M9+glu, 1:100
PtacΔflgM	Batch	M9+glu	51.59	M9+glu, 1:100
PtacΔflgM	Batch	M9+glu	1171.94	M9+glu, 1:100
PtacΔflgM	Batch	M9+glu	2680.37	M9+glu, 1:100
PtacΔflgM	Batch	M9+glu	6.93	M9+glu, 1:100
PtacΔflgM	Batch	M9+glu	43.12	M9+glu, 1:100
PtacΔflgM	Batch	M9+glu	6702.08	M9+glu, 1:100
PtacΔflgM	Batch	M9+glu	170.94	M9+glu, 1:100
PtacΔflgM	Batch	M9+glu	145.53	M9+glu, 1:100
PtacΔflgM	Batch	M9+glu	2765.07	M9+glu, 1:100
PtacΔflgM	Batch	M9+glu	93.94	M9+glu, 1:100
PtacΔflgM	Batch	M9+glu	2047.43	M9+glu, 1:100
PtacΔflgM	Batch	M9+glu	41.58	M9+glu, 1:100
PtacΔflgM	Batch	M9+glu	3.08	M9+glu, 1:100
PtacΔflgM	Batch	M9+glu	92.4	M9+glu, 1:100
PtacΔflgM	Batch	M9+glu	401.94	M9+glu, 1:100
PtacΔflgM	Batch	M9+glu	3.85	M9+glu, 1:100
PtacΔflgM	Batch	M9+glu	8582.42	M9+glu, 1:100
PtacΔflgM	Batch	M9+glu	54.67	M9+glu, 1:100
PtacΔflgM	Batch	M9+glu	60.83	M9+glu, 1:100
PtacΔflgM	Batch	M9+glu	1620.85	M9+glu, 1:100
PtacΔflgM	Batch	M9+glu	5756.52	M9+glu, 1:100
PtacΔflgM	Batch	M9+glu	63.14	M9+glu, 1:100
PtacΔflgM	Batch	M9+glu	321.09	M9+glu, 1:100
PtacΔflgM	Batch	M9+glu	13.86	M9+glu, 1:100
PtacΔflgM	Batch	M9+glu	105.49	M9+glu, 1:100
PtacΔflgM	Batch	M9+glu	50.05	M9+glu, 1:100
PtacΔflgM	Batch	M9+glu	1129.59	M9+glu, 1:100
PtacΔflgM	Batch	M9+glu	687.61	M9+glu, 1:100
PtacΔflgM	Batch	M9+glu	44.66	M9+glu, 1:100
PtacΔflgM	Batch	M9+glu	285.67	M9+glu, 1:100
PtacΔflgM	Batch	M9+glu	733.81	M9+glu, 1:100
PtacΔflgM	Batch	M9+glu	390.39	M9+glu, 1:100
PtacΔflgM	Batch	M9+glu	411.18	M9+glu, 1:100
PtacΔflgM	Batch	M9+glu	63.91	M9+glu, 1:100
PtacΔflgM	Batch	M9+glu	35.42	M9+glu, 1:100
PtacΔflgM	Batch	M9+glu	22.33	M9+glu, 1:100
PtacΔflgM	Batch	M9+glu	375.76	M9+glu, 1:100
PtacΔflgM	Batch	M9+glu	6840.68	M9+glu, 1:100
PtacΔflgM	Batch	M9+glu	22.33	M9+glu, 1:100
PtacΔflgM	Batch	M9+glu	3.08	M9+glu, 1:100
PtacΔflgM	Batch	M9+glu	10.78	M9+glu, 1:100
PtacΔflgM	Batch	M9+glu	18.48	M9+glu, 1:100
PtacΔflgM	Batch	M9+glu	5890.5	M9+glu, 1:100
PtacΔflgM	Batch	M9+glu	1245.09	M9+glu, 1:100
PtacΔflgM	Batch	M9+glu	1244.32	M9+glu, 1:100
PtacΔflgM	Batch	M9+glu	53.9	M9+glu, 1:100
PtacΔflgM	Batch	M9+glu	44.66	M9+glu, 1:100
PtacΔflgM	Batch	M9+glu	311.85	M9+glu, 1:100
PtacΔflgM	Batch	M9+glu	40.04	M9+glu, 1:100
PtacΔflgM	Batch	M9+glu	3.85	M9+glu, 1:100
PtacΔflgM	Batch	M9+glu	110.88	M9+glu, 1:100
PtacΔflgM	Batch	M9+glu	8.47	M9+glu, 1:100
PtacΔflgM	Batch	M9+glu	3.85	M9+glu, 1:100
PtacΔflgM	Batch	M9+glu	723.8	M9+glu, 1:100
PtacΔflgM	Batch	M9+glu	0.77	M9+glu, 1:100
PtacΔflgM	Batch	M9+glu	2432.43	M9+glu, 1:100
PtacΔflgM	Batch	M9+glu	435.05	M9+glu, 1:100
PtacΔflgM	Batch	M9+glu	175.56	M9+glu, 1:100
PtacΔflgM	Batch	M9+glu	61.6	M9+glu, 1:100
PtacΔflgM	Batch	M9+glu	32.34	M9+glu, 1:100
PtacΔflgM	Batch	M9+glu	1483.79	M9+glu, 1:100
PtacΔflgM	Batch	M9+glu	1665.51	M9+glu, 1:100
PtacΔflgM	Batch	M9+glu	222.53	M9+glu, 1:100
PtacΔflgM	Batch	M9+glu	23.87	M9+glu, 1:100
PtacΔflgM	Batch	M9+glu	353.43	M9+glu, 1:100
PtacΔflgM	Batch	M9+glu	6957.72	M9+glu, 1:100
PtacΔflgM	Batch	M9+glu	1198.12	M9+glu, 1:100
PtacΔflgM	Batch	M9+glu	946.33	M9+glu, 1:100
PtacΔflgM	Batch	M9+glu	3.08	M9+glu, 1:100
PtacΔflgM	Batch	M9+glu	1911.14	M9+glu, 1:100
PtacΔflgM	Batch	M9+glu	15.4	M9+glu, 1:100
PtacΔflgM	Batch	M9+glu	42.35	M9+glu, 1:100
PtacΔflgM	Batch	M9+glu	10.78	M9+glu, 1:100
PtacΔflgM	Batch	M9+glu	27.72	M9+glu, 1:100
PtacΔflgM	Batch	M9+glu	636.79	M9+glu, 1:100
PtacΔflgM	Batch	M9+glu	66.22	M9+glu, 1:100
PtacΔflgM	Batch	M9+glu	36.96	M9+glu, 1:100
PtacΔflgM	Batch	M9+glu	5821.97	M9+glu, 1:100
PtacΔflgM	Batch	M9+glu	333.41	M9+glu, 1:100
PtacΔflgM	Batch	M9+glu	33.11	M9+glu, 1:100
PtacΔflgM	Batch	M9+glu	25.41	M9+glu, 1:100
PtacΔflgM	Batch	M9+glu	1797.18	M9+glu, 1:100
PtacΔflgM	Batch	M9+glu	1034.11	M9+glu, 1:100
PtacΔflgM	Batch	M9+glu	923.23	M9+glu, 1:100
PtacΔflgM	Batch	M9+glu	428.12	M9+glu, 1:100
PtacΔflgM	Batch	M9+glu	385.77	M9+glu, 1:100
PtacΔflgM	Batch	M9+glu	39.27	M9+glu, 1:100
PtacΔflgM	Batch	M9+glu	34.65	M9+glu, 1:100
PtacΔflgM	Batch	M9+glu	58.52	M9+glu, 1:100
PtacΔflgM	Batch	M9+glu	97.02	M9+glu, 1:100
PtacΔflgM	Batch	M9+glu	1201.97	M9+glu, 1:100
PtacΔflgM	Batch	M9+glu	6416.41	M9+glu, 1:100
PtacΔflgM	Batch	M9+glu	13.09	M9+glu, 1:100
PtacΔflgM	Batch	M9+glu	5.39	M9+glu, 1:100
PtacΔflgM	Batch	M9+glu	187.11	M9+glu, 1:100
PtacΔflgM	Batch	M9+glu	18.48	M9+glu, 1:100
PtacΔflgM	Batch	M9+glu	33.88	M9+glu, 1:100
PtacΔflgM	Batch	M9+glu	290.29	M9+glu, 1:100
PtacΔflgM	Batch	M9+glu	449.68	M9+glu, 1:100
PtacΔflgM	Batch	M9+glu	123.2	M9+glu, 1:100
PtacΔflgM	Batch	M9+glu	284.13	M9+glu, 1:100
PtacΔflgM	Batch	M9+glu	83.93	M9+glu, 1:100
PtacΔflgM	Batch	M9+glu	219.45	M9+glu, 1:100
PtacΔflgM	Batch	M9+glu	394.24	M9+glu, 1:100
PtacΔflgM	Batch	M9+glu	30.8	M9+glu, 1:100
PtacΔflgM	Batch	M9+glu	29.26	M9+glu, 1:100
PtacΔflgM	Batch	M9+glu	696.08	M9+glu, 1:100
PtacΔflgM	Batch	M9+glu	20.79	M9+glu, 1:100
PtacΔflgM	Batch	M9+glu	29.26	M9+glu, 1:100
PtacΔflgM	Batch	M9+glu	615.23	M9+glu, 1:100
PtacΔflgM	Batch	M9+glu	24.64	M9+glu, 1:100
PtacΔflgM	Batch	M9+glu	16.94	M9+glu, 1:100
PtacΔflgM	Batch	M9+glu	54.67	M9+glu, 1:100
PtacΔflgM	Batch	M9+glu	42.35	M9+glu, 1:100
PtacΔflgM	Batch	M9+glu	586.74	M9+glu, 1:100
PtacΔflgM	Batch	M9+glu	53.13	M9+glu, 1:100
PtacΔflgM	Batch	M9+glu	1198.89	M9+glu, 1:100
PtacΔflgM	Batch	M9+glu	637.56	M9+glu, 1:100
PtacΔflgM	Batch	M9+glu	345.73	M9+glu, 1:100
PtacΔflgM	Batch	M9+glu	4870.25	M9+glu, 1:100
PtacΔflgM	Batch	M9+glu	3448.83	M9+glu, 1:100
PtacΔflgM	Batch	M9+glu	1314.39	M9+glu, 1:100
PtacΔflgM	Batch	M9+glu	162.47	M9+glu, 1:100
PtacΔflgM	Batch	M9+glu	7.7	M9+glu, 1:100
PtacΔflgM	Batch	M9+glu	43.89	M9+glu, 1:100
PtacΔflgM	Batch	M9+glu	840.07	M9+glu, 1:100
PtacΔflgM	Batch	M9+glu	194.81	M9+glu, 1:100
PtacΔflgM	Batch	M9+glu	35.42	M9+glu, 1:100
PtacΔflgM	Batch	M9+glu	20.79	M9+glu, 1:100
PtacΔflgM	Batch	M9+glu	22.33	M9+glu, 1:100
PtacΔflgM	Batch	M9+glu	2082.08	M9+glu, 1:100
PtacΔflgM	Batch	M9+glu	30.8	M9+glu, 1:100
PtacΔflgM	Batch	M9+glu	17.71	M9+glu, 1:100
PtacΔflgM	Batch	M9+glu	1022.56	M9+glu, 1:100
PtacΔflgM	Batch	M9+glu	63.91	M9+glu, 1:100
PtacΔflgM	Batch	M9+glu	-9.24	M9+glu, 1:100
PtacΔflgM	Batch	M9+glu	679.91	M9+glu, 1:100
PtacΔflgM	Batch	M9+glu	-0.77	M9+glu, 1:100
PtacΔflgM	Batch	M9+glu	137.06	M9+glu, 1:100
PtacΔflgM	Batch	M9+glu	927.85	M9+glu, 1:100
PtacΔflgM	Batch	M9+glu	88.55	M9+glu, 1:100
PtacΔflgM	Batch	M9+glu	1178.87	M9+glu, 1:100
PtacΔflgM	Batch	M9+glu	1084.16	M9+glu, 1:100
PtacΔflgM	Batch	M9+glu	34.65	M9+glu, 1:100
PtacΔflgM	Batch	M9+glu	3.85	M9+glu, 1:100
PtacΔflgM	Batch	M9+glu	-0.77	M9+glu, 1:100
PtacΔflgM	Batch	M9+glu	2670.36	M9+glu, 1:100
PtacΔflgM	Batch	M9+glu	73.92	M9+glu, 1:100
PtacΔflgM	Batch	M9+glu	10.78	M9+glu, 1:100
PtacΔflgM	Batch	M9+glu	19.25	M9+glu, 1:100
PtacΔflgM	Batch	M9+glu	459.69	M9+glu, 1:100
PtacΔflgM	Batch	M9+glu	731.5	M9+glu, 1:100
PtacΔflgM	Batch	M9+glu	274.89	M9+glu, 1:100
PtacΔflgM	Batch	M9+glu	3952.41	M9+glu, 1:100
PtacΔflgM	Batch	M9+glu	26.18	M9+glu, 1:100
PtacΔflgM	Batch	M9+glu	63.91	M9+glu, 1:100
PtacΔflgM	Batch	M9+glu	60.83	M9+glu, 1:100
PtacΔflgM	Batch	M9+glu	653.73	M9+glu, 1:100
PtacΔflgM	Batch	M9+glu	158.62	M9+glu, 1:100
PtacΔflgM	Batch	M9+glu	1188.88	M9+glu, 1:100
PtacΔflgM	Batch	M9+glu	148.61	M9+glu, 1:100
PtacΔflgM	Batch	M9+glu	5589.43	M9+glu, 1:100
PtacΔflgM	Batch	M9+glu	1159.62	M9+glu, 1:100
PtacΔflgM	Batch	M9+glu	485.1	M9+glu, 1:100
PtacΔflgM	Batch	M9+glu	32.34	M9+glu, 1:100
PtacΔflgM	Batch	M9+glu	148.61	M9+glu, 1:100
PtacΔflgM	Batch	M9+glu	1215.06	M9+glu, 1:100
PtacΔflgM	Batch	M9+glu	30.8	M9+glu, 1:100
PtacΔflgM	Batch	M9+glu	161.7	M9+glu, 1:100
PtacΔflgM	Batch	M9+glu	54.67	M9+glu, 1:100
PtacΔflgM	Batch	M9+glu	4141.06	M9+glu, 1:100
PtacΔflgM	Batch	M9+glu	1245.09	M9+glu, 1:100
PtacΔflgM	Batch	M9+glu	1627.78	M9+glu, 1:100
PtacΔflgM	Batch	M9+glu	349.58	M9+glu, 1:100
PtacΔflgM	Batch	M9+glu	280.28	M9+glu, 1:100
PtacΔflgM	Batch	M9+glu	701.47	M9+glu, 1:100
PtacΔflgM	Batch	M9+glu	4.62	M9+glu, 1:100
PtacΔflgM	Batch	M9+glu	413.49	M9+glu, 1:100
PtacΔflgM	Batch	M9+glu	33.88	M9+glu, 1:100
PtacΔflgM	Batch	M9+glu	25.41	M9+glu, 1:100
PtacΔflgM	Batch	M9+glu	20.02	M9+glu, 1:100
PtacΔflgM	Batch	M9+glu	260.26	M9+glu, 1:100
PtacΔflgM	Batch	M9+glu	26.95	M9+glu, 1:100
PtacΔflgM	Batch	M9+glu	5145.14	M9+glu, 1:100
PtacΔflgM	Batch	M9+glu	28.49	M9+glu, 1:100
PtacΔflgM	Batch	M9+glu	169.4	M9+glu, 1:100
PtacΔflgM	Batch	M9+glu	6.93	M9+glu, 1:100
PtacΔflgM	Batch	M9+glu	17.71	M9+glu, 1:100
PtacΔflgM	Batch	M9+glu	1720.18	M9+glu, 1:100
PtacΔflgM	Batch	M9+glu	1.54	M9+glu, 1:100
PtacΔflgM	Batch	M9+glu	13.09	M9+glu, 1:100
PtacΔflgM	Batch	M9+glu	5122.81	M9+glu, 1:100
PtacΔflgM	Batch	M9+glu	48.51	M9+glu, 1:100
PtacΔflgM	Batch	M9+glu	1650.88	M9+glu, 1:100
PtacΔflgM	Batch	M9+glu	23.87	M9+glu, 1:100
PtacΔflgM	Batch	M9+glu	110.11	M9+glu, 1:100
PtacΔflgM	Batch	M9+glu	3902.36	M9+glu, 1:100
PtacΔflgM	Batch	M9+glu	289.52	M9+glu, 1:100
PtacΔflgM	Batch	M9+glu	177.87	M9+glu, 1:100
PtacΔflgM	Batch	M9+glu	341.88	M9+glu, 1:100
PtacΔflgM	Batch	M9+glu	29.26	M9+glu, 1:100
PtacΔflgM	Batch	M9+glu	60.83	M9+glu, 1:100
PtacΔflgM	Batch	M9+glu	6.93	M9+glu, 1:100
PtacΔflgM	Batch	M9+glu	307.23	M9+glu, 1:100
PtacΔflgM	Batch	M9+glu	125.51	M9+glu, 1:100
PtacΔflgM	Batch	M9+glu	37.73	M9+glu, 1:100
PtacΔflgM	Batch	M9+glu	72.38	M9+glu, 1:100
PtacΔflgM	Batch	M9+glu	646.03	M9+glu, 1:100
PtacΔflgM	Batch	M9+glu	1143.45	M9+glu, 1:100
PtacΔflgM	Batch	M9+glu	20.79	M9+glu, 1:100
PtacΔflgM	Batch	M9+glu	1292.83	M9+glu, 1:100
PtacΔflgM	Batch	M9+glu	-6.16	M9+glu, 1:100
PtacΔflgM	Batch	M9+glu	133.21	M9+glu, 1:100
PtacΔflgM	Batch	M9+glu	490.49	M9+glu, 1:100
PtacΔflgM	Batch	M9+glu	26.18	M9+glu, 1:100
PtacΔflgM	Batch	M9+glu	-3.85	M9+glu, 1:100
PtacΔflgM	Batch	M9+glu	51.59	M9+glu, 1:100
PtacΔflgM	Batch	M9+glu	172.48	M9+glu, 1:100
PtacΔflgM	Batch	M9+glu	38.5	M9+glu, 1:100
PtacΔflgM	Batch	M9+glu	24.64	M9+glu, 1:100
PtacΔflgM	Batch	M9+glu	760.76	M9+glu, 1:100
PtacΔflgM	Batch	M9+glu	842.38	M9+glu, 1:100
PtacΔflgM	Batch	M9+glu	1650.88	M9+glu, 1:100
PtacΔflgM	Batch	M9+glu	4715.48	M9+glu, 1:100
PtacΔflgM	Batch	M9+glu	2449.37	M9+glu, 1:100
PtacΔflgM	Batch	M9+glu	14.63	M9+glu, 1:100
PtacΔflgM	Batch	M9+glu	9.24	M9+glu, 1:100
PtacΔflgM	Batch	M9+glu	1172.71	M9+glu, 1:100
PtacΔflgM	Batch	M9+glu	1567.72	M9+glu, 1:100
PtacΔflgM	Batch	M9+glu	87.01	M9+glu, 1:100
PtacΔflgM	Batch	M9+glu	1529.22	M9+glu, 1:100
PtacΔflgM	Batch	M9+glu	505.12	M9+glu, 1:100
PtacΔflgM	Batch	M9+glu	30.03	M9+glu, 1:100
PtacΔflgM	Batch	M9+glu	252.56	M9+glu, 1:100
PtacΔflgM	Batch	M9+glu	170.17	M9+glu, 1:100
PtacΔflgM	Batch	M9+glu	74.69	M9+glu, 1:100
PtacΔflgM	Batch	M9+glu	129.36	M9+glu, 1:100
PtacΔflgM	Batch	M9+glu	628.32	M9+glu, 1:100
PtacΔflgM	Batch	M9+glu	19.25	M9+glu, 1:100
PtacΔflgM	Batch	M9+glu	33.11	M9+glu, 1:100
PtacΔflgM	Batch	M9+glu	171.71	M9+glu, 1:100
PtacΔflgM	Batch	M9+glu	20.02	M9+glu, 1:100
PtacΔflgM	Batch	M9+glu	174.02	M9+glu, 1:100
PtacΔflgM	Batch	M9+glu	33.11	M9+glu, 1:100
PtacΔflgM	Batch	M9+glu	-3.85	M9+glu, 1:100
PtacΔflgM	Batch	M9+glu	6984.67	M9+glu, 1:100
PtacΔflgM	Batch	M9+glu	81.62	M9+glu, 1:100
PtacΔflgM	Batch	M9+glu	208.67	M9+glu, 1:100
PtacΔflgM	Batch	M9+glu	315.7	M9+glu, 1:100
PtacΔflgM	Batch	M9+glu	647.57	M9+glu, 1:100
PtacΔflgM	Batch	M9+glu	219.45	M9+glu, 1:100
PtacΔflgM	Batch	M9+glu	9069.83	M9+glu, 1:100
PtacΔflgM	Batch	M9+glu	73.15	M9+glu, 1:100
PtacΔflgM	Batch	M9+glu	1075.69	M9+glu, 1:100
PtacΔflgM	Batch	M9+glu	65.45	M9+glu, 1:100
PtacΔflgM	Batch	M9+glu	12.32	M9+glu, 1:100
PtacΔflgM	Batch	M9+glu	287.21	M9+glu, 1:100
PtacΔflgM	Batch	M9+glu	1546.16	M9+glu, 1:100
PtacΔflgM	Batch	M9+glu	66.22	M9+glu, 1:100
PtacΔflgM	Batch	M9+glu	4231.15	M9+glu, 1:100
PtacΔflgM	Batch	M9+glu	109.34	M9+glu, 1:100
PtacΔflgM	Batch	M9+glu	6801.41	M9+glu, 1:100
PtacΔflgM	Batch	M9+glu	7.7	M9+glu, 1:100
PtacΔflgM	Batch	M9+glu	26.95	M9+glu, 1:100
PtacΔflgM	Batch	M9+glu	155.54	M9+glu, 1:100
PtacΔflgM	Batch	M9+glu	1017.94	M9+glu, 1:100
PtacΔflgM	Batch	M9+glu	16.17	M9+glu, 1:100
PtacΔflgM	Batch	M9+glu	797.72	M9+glu, 1:100
PtacΔflgM	Batch	M9+glu	941.71	M9+glu, 1:100
PtacΔflgM	Batch	M9+glu	649.11	M9+glu, 1:100
PtacΔflgM	Batch	M9+glu	221.76	M9+glu, 1:100
PtacΔflgM	Batch	M9+glu	201.74	M9+glu, 1:100
PtacΔflgM	Batch	M9+glu	312.62	M9+glu, 1:100
PtacΔflgM	Batch	M9+glu	35.42	M9+glu, 1:100
PtacΔflgM	Batch	M9+glu	569.8	M9+glu, 1:100
PtacΔflgM	Batch	M9+glu	251.02	M9+glu, 1:100
PtacΔflgM	Batch	M9+glu	19.25	M9+glu, 1:100
PtacΔflgM	Batch	M9+glu	1436.82	M9+glu, 1:100
PtacΔflgM	Batch	M9+glu	36.96	M9+glu, 1:100
PtacΔflgM	Batch	M9+glu	132.44	M9+glu, 1:100
PtacΔflgM	Batch	M9+glu	19.25	M9+glu, 1:100
PtacΔflgM	Batch	M9+glu	51.59	M9+glu, 1:100
PtacΔflgM	Batch	M9+glu	532.07	M9+glu, 1:100
PtacΔflgM	Batch	M9+glu	90.86	M9+glu, 1:100
PtacΔflgM	Batch	M9+glu	31.57	M9+glu, 1:100
PtacΔflgM	Batch	M9+glu	2687.3	M9+glu, 1:100
PtacΔflgM	Batch	M9+glu	259.49	M9+glu, 1:100
PtacΔflgM	Batch	M9+glu	9.24	M9+glu, 1:100
PtacΔflgM	Batch	M9+glu	370.37	M9+glu, 1:100
PtacΔflgM	Batch	M9+glu	70.84	M9+glu, 1:100
PtacΔflgM	Batch	M9+glu	266.42	M9+glu, 1:100
PtacΔflgM	Batch	M9+glu	3392.62	M9+glu, 1:100
PtacΔflgM	Batch	M9+glu	50.82	M9+glu, 1:100
PtacΔflgM	Batch	M9+glu	10.78	M9+glu, 1:100
PtacΔflgM	Batch	M9+glu	917.07	M9+glu, 1:100
PtacΔflgM	Batch	M9+glu	495.11	M9+glu, 1:100
PtacΔflgM	Batch	M9+glu	234.08	M9+glu, 1:100
PtacΔflgM	Batch	M9+glu	1509.2	M9+glu, 1:100
PtacΔflgM	Batch	M9+glu	598.29	M9+glu, 1:100
PtacΔflgM	Batch	M9+glu	1876.49	M9+glu, 1:100
PtacΔflgM	Batch	M9+glu	1097.25	M9+glu, 1:100
PtacΔflgM	Batch	M9+glu	48.51	M9+glu, 1:100
PtacΔflgM	Batch	M9+glu	1344.42	M9+glu, 1:100
PtacΔflgM	Batch	M9+glu	888.58	M9+glu, 1:100
PtacΔflgM	Batch	M9+glu	23.1	M9+glu, 1:100
PtacΔflgM	Batch	M9+glu	790.02	M9+glu, 1:100
PtacΔflgM	Batch	M9+glu	24.64	M9+glu, 1:100
PtacΔflgM	Batch	M9+glu	401.17	M9+glu, 1:100
PtacΔflgM	Batch	M9+glu	2880.57	M9+glu, 1:100
PtacΔflgM	Batch	M9+glu	2021.25	M9+glu, 1:100
PtacΔflgM	Batch	M9+glu	1300.53	M9+glu, 1:100
PtacΔflgM	Batch	M9+glu	3007.62	M9+glu, 1:100
PtacΔflgM	Batch	M9+glu	421.19	M9+glu, 1:100
PtacΔflgM	Batch	M9+glu	3.85	M9+glu, 1:100
PtacΔflgM	Batch	M9+glu	8979.74	M9+glu, 1:100
PtacΔflgM	Batch	M9+glu	45.43	M9+glu, 1:100
PtacΔflgM	Batch	M9+glu	53.9	M9+glu, 1:100
PtacΔflgM	Batch	M9+glu	790.79	M9+glu, 1:100
PtacΔflgM	Batch	M9+glu	312.62	M9+glu, 1:100
PtacΔflgM	Batch	M9+glu	39.27	M9+glu, 1:100
PtacΔflgM	Batch	M9+glu	23.1	M9+glu, 1:100
PtacΔflgM	Batch	M9+glu	36.96	M9+glu, 1:100
PtacΔflgM	Batch	M9+glu	1.54	M9+glu, 1:100
PtacΔflgM	Batch	M9+glu	671.44	M9+glu, 1:100
PtacΔflgM	Batch	M9+glu	908.6	M9+glu, 1:100
PtacΔflgM	Batch	M9+glu	5.39	M9+glu, 1:100
PtacΔflgM	Batch	M9+glu	240.24	M9+glu, 1:100
PtacΔflgM	Batch	M9+glu	344.96	M9+glu, 1:100
PtacΔflgM	Batch	M9+glu	1374.45	M9+glu, 1:100
PtacΔflgM	Batch	M9+glu	15.4	M9+glu, 1:100
PtacΔflgM	Batch	M9+glu	24.64	M9+glu, 1:100
PtacΔflgM	Batch	M9+glu	1406.79	M9+glu, 1:100
PtacΔflgM	Batch	M9+glu	3390.31	M9+glu, 1:100
PtacΔflgM	Batch	M9+glu	853.16	M9+glu, 1:100
PtacΔflgM	Batch	M9+glu	144.76	M9+glu, 1:100
PtacΔflgM	Batch	M9+glu	26.95	M9+glu, 1:100
PtacΔflgM	Batch	M9+glu	2248.4	M9+glu, 1:100
PtacΔflgM	Batch	M9+glu	377.3	M9+glu, 1:100
PtacΔflgM	Batch	M9+glu	1283.59	M9+glu, 1:100
PtacΔflgM	Batch	M9+glu	24.64	M9+glu, 1:100
PtacΔflgM	Batch	M9+glu	2.31	M9+glu, 1:100
PtacΔflgM	Batch	M9+glu	6.16	M9+glu, 1:100
PtacΔflgM	Batch	M9+glu	10.78	M9+glu, 1:100
PtacΔflgM	Batch	M9+glu	31.57	M9+glu, 1:100
PtacΔflgM	Batch	M9+glu	87.78	M9+glu, 1:100
PtacΔflgM	Batch	M9+glu	9.24	M9+glu, 1:100
PtacΔflgM	Batch	M9+glu	1250.48	M9+glu, 1:100
PtacΔflgM	Batch	M9+glu	8.47	M9+glu, 1:100
PtacΔflgM	Batch	M9+glu	720.72	M9+glu, 1:100
PtacΔflgM	Batch	M9+glu	1469.16	M9+glu, 1:100
PtacΔflgM	Batch	M9+glu	2792.79	M9+glu, 1:100
PtacΔflgM	Batch	M9+glu	8.47	M9+glu, 1:100
PtacΔflgM	Batch	M9+glu	484.33	M9+glu, 1:100
PtacΔflgM	Batch	M9+glu	5283.74	M9+glu, 1:100
PtacΔflgM	Batch	M9+glu	66.99	M9+glu, 1:100
PtacΔflgM	Batch	M9+glu	40.04	M9+glu, 1:100
PtacΔflgM	Batch	M9+glu	1978.9	M9+glu, 1:100
PtacΔflgM	Batch	M9+glu	14.63	M9+glu, 1:100
PtacΔflgM	Batch	M9+glu	19.25	M9+glu, 1:100
PtacΔflgM	Batch	M9+glu	-9.24	M9+glu, 1:100
PtacΔflgM	Batch	M9+glu	2620.31	M9+glu, 1:100
PtacΔflgM	Batch	M9+glu	321.09	M9+glu, 1:100
PtacΔflgM	Batch	M9+glu	164.78	M9+glu, 1:100
PtacΔflgM	Batch	M9+glu	66.22	M9+glu, 1:100
PtacΔflgM	Batch	M9+glu	93.17	M9+glu, 1:100
PtacΔflgM	Batch	M9+glu	273.35	M9+glu, 1:100
PtacΔflgM	Batch	M9+glu	1117.27	M9+glu, 1:100
PtacΔflgM	Batch	M9+glu	150.15	M9+glu, 1:100
PtacΔflgM	Batch	M9+glu	66.22	M9+glu, 1:100
PtacΔflgM	Batch	M9+glu	15.4	M9+glu, 1:100
PtacΔflgM	Batch	M9+glu	54.67	M9+glu, 1:100
PtacΔflgM	Batch	M9+glu	2785.09	M9+glu, 1:100
PtacΔflgM	Batch	M9+glu	1888.81	M9+glu, 1:100
PtacΔflgM	Batch	M9+glu	-3.85	M9+glu, 1:100
PtacΔflgM	Batch	M9+glu	9192.26	M9+glu, 1:100
PtacΔflgM	Batch	M9+glu	407.33	M9+glu, 1:100
PtacΔflgM	Batch	M9+glu	449.68	M9+glu, 1:100
PtacΔflgM	Batch	M9+glu	2005.85	M9+glu, 1:100
PtacΔflgM	Batch	M9+glu	591.36	M9+glu, 1:100
PtacΔflgM	Batch	M9+glu	378.84	M9+glu, 1:100
PtacΔflgM	Batch	M9+glu	2172.17	M9+glu, 1:100
PtacΔflgM	Batch	M9+glu	783.09	M9+glu, 1:100
PtacΔflgM	Batch	M9+glu	338.8	M9+glu, 1:100
PtacΔflgM	Batch	M9+glu	33.11	M9+glu, 1:100
PtacΔflgM	Batch	M9+glu	52.36	M9+glu, 1:100
PtacΔflgM	Batch	M9+glu	17.71	M9+glu, 1:100
PtacΔflgM	Batch	M9+glu	35.42	M9+glu, 1:100
PtacΔflgM	Batch	M9+glu	1064.91	M9+glu, 1:100
PtacΔflgM	Batch	M9+glu	47.74	M9+glu, 1:100
PtacΔflgM	Batch	M9+glu	253.33	M9+glu, 1:100
PtacΔflgM	Batch	M9+glu	370.37	M9+glu, 1:100
PtacΔflgM	Batch	M9+glu	1643.18	M9+glu, 1:100
PtacΔflgM	Batch	M9+glu	413.49	M9+glu, 1:100
PtacΔflgM	Batch	M9+glu	2589.51	M9+glu, 1:100
PtacΔflgM	Batch	M9+glu	20.02	M9+glu, 1:100
PtacΔflgM	Batch	M9+glu	726.11	M9+glu, 1:100
PtacΔflgM	Batch	M9+glu	63.91	M9+glu, 1:100
PtacΔflgM	Batch	M9+glu	155.54	M9+glu, 1:100
PtacΔflgM	Batch	M9+glu	-7.7	M9+glu, 1:100
PtacΔflgM	Batch	M9+glu	172.48	M9+glu, 1:100
PtacΔflgM	Batch	M9+glu	356.51	M9+glu, 1:100
PtacΔflgM	Batch	M9+glu	2832.06	M9+glu, 1:100
PtacΔflgM	Batch	M9+glu	5122.04	M9+glu, 1:100
PtacΔflgM	Batch	M9+glu	6.16	M9+glu, 1:100
PtacΔflgM	Batch	M9+glu	3048.43	M9+glu, 1:100
PtacΔflgM	Batch	M9+glu	-13.86	M9+glu, 1:100
PtacΔflgM	Batch	M9+glu	23.87	M9+glu, 1:100
PtacΔflgM	Batch	M9+glu	193.27	M9+glu, 1:100
PtacΔflgM	Batch	M9+glu	1138.83	M9+glu, 1:100
PtacΔflgM	Batch	M9+glu	1792.56	M9+glu, 1:100
PtacΔflgM	Batch	M9+glu	906.29	M9+glu, 1:100
PtacΔflgM	Batch	M9+glu	329.56	M9+glu, 1:100
PtacΔflgM	Batch	M9+glu	3605.14	M9+glu, 1:100
PtacΔflgM	Batch	M9+glu	60.83	M9+glu, 1:100
PtacΔflgM	Batch	M9+glu	13.86	M9+glu, 1:100
PtacΔflgM	Batch	M9+glu	5985.98	M9+glu, 1:100
PtacΔflgM	Batch	M9+glu	164.78	M9+glu, 1:100
PtacΔflgM	Batch	M9+glu	503.58	M9+glu, 1:100
PtacΔflgM	Batch	M9+glu	256.41	M9+glu, 1:100
PtacΔflgM	Batch	M9+glu	94.71	M9+glu, 1:100
PtacΔflgM	Batch	M9+glu	35.42	M9+glu, 1:100
PtacΔflgM	Batch	M9+glu	36.19	M9+glu, 1:100
PtacΔflgM	Batch	M9+glu	839.3	M9+glu, 1:100
PtacΔflgM	Batch	M9+glu	77	M9+glu, 1:100
PtacΔflgM	Batch	M9+glu	1135.75	M9+glu, 1:100
PtacΔflgM	Batch	M9+glu	6005.23	M9+glu, 1:100
PtacΔflgM	Batch	M9+glu	10877.8	M9+glu, 1:100
PtacΔflgM	Batch	M9+glu	292.6	M9+glu, 1:100
PtacΔflgM	Batch	M9+glu	118.58	M9+glu, 1:100
PtacΔflgM	Batch	M9+glu	-11.55	M9+glu, 1:100
PtacΔflgM	Batch	M9+glu	16.94	M9+glu, 1:100
PtacΔflgM	Batch	M9+glu	8.47	M9+glu, 1:100
PtacΔflgM	Batch	M9+glu	3880.8	M9+glu, 1:100
PtacΔflgM	Batch	M9+glu	97.02	M9+glu, 1:100
PtacΔflgM	Batch	M9+glu	9243.08	M9+glu, 1:100
PtacΔflgM	Batch	M9+glu	436.59	M9+glu, 1:100
PtacΔflgM	Batch	M9+glu	173.25	M9+glu, 1:100
PtacΔflgM	Batch	M9+glu	55.44	M9+glu, 1:100
PtacΔflgM	Batch	M9+glu	13.09	M9+glu, 1:100
PtacΔflgM	Batch	M9+glu	162.47	M9+glu, 1:100
PtacΔflgM	Batch	M9+glu	454.3	M9+glu, 1:100
PtacΔflgM	Batch	M9+glu	6.93	M9+glu, 1:100
PtacΔflgM	Batch	M9+glu	2813.58	M9+glu, 1:100
PtacΔflgM	Batch	M9+glu	141.68	M9+glu, 1:100
PtacΔflgM	Batch	M9+glu	22.33	M9+glu, 1:100
PtacΔflgM	Batch	M9+glu	-10.01	M9+glu, 1:100
PtacΔflgM	Batch	M9+glu	2135.98	M9+glu, 1:100
PtacΔflgM	Batch	M9+glu	36.96	M9+glu, 1:100
PtacΔflgM	Batch	M9+glu	490.49	M9+glu, 1:100
PtacΔflgM	Batch	M9+glu	18.48	M9+glu, 1:100
PtacΔflgM	Batch	M9+glu	3762.22	M9+glu, 1:100
PtacΔflgM	Batch	M9+glu	483.56	M9+glu, 1:100
PtacΔflgM	Batch	M9+glu	451.22	M9+glu, 1:100
PtacΔflgM	Batch	M9+glu	884.73	M9+glu, 1:100
PtacΔflgM	Batch	M9+glu	466.62	M9+glu, 1:100
PtacΔflgM	Batch	M9+glu	435.05	M9+glu, 1:100
PtacΔflgM	Batch	M9+glu	251.79	M9+glu, 1:100
PtacΔflgM	Batch	M9+glu	160.93	M9+glu, 1:100
PtacΔflgM	Batch	M9+glu	4951.87	M9+glu, 1:100
PtacΔflgM	Batch	M9+glu	930.93	M9+glu, 1:100
PtacΔflgM	Batch	M9+glu	25.41	M9+glu, 1:100
PtacΔflgM	Batch	M9+glu	9.24	M9+glu, 1:100
PtacΔflgM	Batch	M9+glu	1104.18	M9+glu, 1:100
PtacΔflgM	Batch	M9+glu	155.54	M9+glu, 1:100
PtacΔflgM	Batch	M9+glu	-0.77	M9+glu, 1:100
PtacΔflgM	Batch	M9+glu	274.89	M9+glu, 1:100
PtacΔflgM	Batch	M9+glu	6672.82	M9+glu, 1:100
PtacΔflgM	Batch	M9+glu	222.53	M9+glu, 1:100
PtacΔflgM	Batch	M9+glu	1673.98	M9+glu, 1:100
PtacΔflgM	Batch	M9+glu	1459.15	M9+glu, 1:100
PtacΔflgM	Batch	M9+glu	806.19	M9+glu, 1:100
PtacΔflgM	Batch	M9+glu	1.54	M9+glu, 1:100
PtacΔflgM	Batch	M9+glu	7.7	M9+glu, 1:100
PtacΔflgM	Batch	M9+glu	0	M9+glu, 1:100
PtacΔflgM	Batch	M9+glu	136.29	M9+glu, 1:100
PtacΔflgM	Batch	M9+glu	3535.07	M9+glu, 1:100
PtacΔflgM	Batch	M9+glu	234.85	M9+glu, 1:100
PtacΔflgM	Batch	M9+glu	539.77	M9+glu, 1:100
PtacΔflgM	Batch	M9+glu	713.79	M9+glu, 1:100
PtacΔflgM	Batch	M9+glu	44.66	M9+glu, 1:100
PtacΔflgM	Batch	M9+glu	57.75	M9+glu, 1:100
PtacΔflgM	Batch	M9+glu	592.13	M9+glu, 1:100
PtacΔflgM	Batch	M9+glu	16.94	M9+glu, 1:100
PtacΔflgM	Batch	M9+glu	593.67	M9+glu, 1:100
PtacΔflgM	Batch	M9+glu	3866.94	M9+glu, 1:100
PtacΔflgM	Batch	M9+glu	9.24	M9+glu, 1:100
PtacΔflgM	Batch	M9+glu	33.88	M9+glu, 1:100
PtacΔflgM	Batch	M9+glu	2894.43	M9+glu, 1:100
PtacΔflgM	Batch	M9+glu	10.01	M9+glu, 1:100
PtacΔflgM	Batch	M9+glu	942.48	M9+glu, 1:100
PtacΔflgM	Batch	M9+glu	6.93	M9+glu, 1:100
PtacΔflgM	Batch	M9+glu	148.61	M9+glu, 1:100
PtacΔflgM	Batch	M9+glu	100.1	M9+glu, 1:100
PtacΔflgM	Batch	M9+glu	3214.75	M9+glu, 1:100
PtacΔflgM	Batch	M9+glu	84.7	M9+glu, 1:100
PtacΔflgM	Batch	M9+glu	1205.05	M9+glu, 1:100
PtacΔflgM	Batch	M9+glu	52.36	M9+glu, 1:100
PtacΔflgM	Batch	M9+glu	23.87	M9+glu, 1:100
PtacΔflgM	Batch	M9+glu	15.4	M9+glu, 1:100
PtacΔflgM	Batch	M9+glu	28.49	M9+glu, 1:100
PtacΔflgM	Batch	M9+glu	402.71	M9+glu, 1:100
PtacΔflgM	Batch	M9+glu	83.93	M9+glu, 1:100
PtacΔflgM	Batch	M9+glu	1151.92	M9+glu, 1:100
PtacΔflgM	Batch	M9+glu	2.31	M9+glu, 1:100
PtacΔflgM	Batch	M9+glu	966.35	M9+glu, 1:100
PtacΔflgM	Batch	M9+glu	-2.31	M9+glu, 1:100
PtacΔflgM	Batch	M9+glu	1300.53	M9+glu, 1:100
PtacΔflgM	Batch	M9+glu	2434.74	M9+glu, 1:100
PtacΔflgM	Batch	M9+glu	44.66	M9+glu, 1:100
PtacΔflgM	Batch	M9+glu	15327.6	M9+glu, 1:100
PtacΔflgM	Batch	M9+glu	10.01	M9+glu, 1:100
PtacΔflgM	Batch	M9+glu	105.49	M9+glu, 1:100
PtacΔflgM	Batch	M9+glu	11.55	M9+glu, 1:100
PtacΔflgM	Batch	M9+glu	4031.72	M9+glu, 1:100
PtacΔflgM	Batch	M9+glu	11.55	M9+glu, 1:100
PtacΔflgM	Batch	M9+glu	53.13	M9+glu, 1:100
PtacΔflgM	Batch	M9+glu	383.46	M9+glu, 1:100
PtacΔflgM	Batch	M9+glu	1139.6	M9+glu, 1:100
PtacΔflgM	Batch	M9+glu	909.37	M9+glu, 1:100
PtacΔflgM	Batch	M9+glu	30.03	M9+glu, 1:100
PtacΔflgM	Batch	M9+glu	1252.02	M9+glu, 1:100
PtacΔflgM	Batch	M9+glu	271.04	M9+glu, 1:100
PtacΔflgM	Batch	M9+glu	5.39	M9+glu, 1:100
PtacΔflgM	Batch	M9+glu	130.13	M9+glu, 1:100
PtacΔflgM	Batch	M9+glu	412.72	M9+glu, 1:100
PtacΔflgM	Batch	M9+glu	1090.32	M9+glu, 1:100
PtacΔflgM	Batch	M9+glu	30.03	M9+glu, 1:100
PtacΔflgM	Batch	M9+glu	920.15	M9+glu, 1:100
PtacΔflgM	Batch	M9+glu	31.57	M9+glu, 1:100
PtacΔflgM	Batch	M9+glu	117.04	M9+glu, 1:100
PtacΔflgM	Batch	M9+glu	1167.32	M9+glu, 1:100
PtacΔflgM	Batch	M9+glu	80.08	M9+glu, 1:100
PtacΔflgM	Batch	M9+glu	3.85	M9+glu, 1:100
PtacΔflgM	Batch	M9+glu	123.97	M9+glu, 1:100
PtacΔflgM	Batch	M9+glu	1910.37	M9+glu, 1:100
PtacΔflgM	Batch	M9+glu	1335.18	M9+glu, 1:100
PtacΔflgM	Batch	M9+glu	6524.98	M9+glu, 1:100
PtacΔflgM	Batch	M9+glu	149.38	M9+glu, 1:100
PtacΔflgM	Batch	M9+glu	147.07	M9+glu, 1:100
PtacΔflgM	Batch	M9+glu	36.19	M9+glu, 1:100
PtacΔflgM	Batch	M9+glu	300.3	M9+glu, 1:100
PtacΔflgM	Batch	M9+glu	57.75	M9+glu, 1:100
PtacΔflgM	Batch	M9+glu	552.09	M9+glu, 1:100
PtacΔflgM	Batch	M9+glu	0.77	M9+glu, 1:100
PtacΔflgM	Batch	M9+glu	2778.93	M9+glu, 1:100
PtacΔflgM	Batch	M9+glu	2828.21	M9+glu, 1:100
PtacΔflgM	Batch	M9+glu	73.92	M9+glu, 1:100
PtacΔflgM	Batch	M9+glu	56.21	M9+glu, 1:100
PtacΔflgM	Batch	M9+glu	66.22	M9+glu, 1:100
PtacΔflgM	Batch	M9+glu	378.07	M9+glu, 1:100
PtacΔflgM	Batch	M9+glu	133.21	M9+glu, 1:100
PtacΔflgM	Batch	M9+glu	15.4	M9+glu, 1:100
PtacΔflgM	Batch	M9+glu	0	M9+glu, 1:100
PtacΔflgM	Batch	M9+glu	150.15	M9+glu, 1:100
PtacΔflgM	Batch	M9+glu	345.73	M9+glu, 1:100
PtacΔflgM	Batch	M9+glu	16.94	M9+glu, 1:100
PtacΔflgM	Batch	M9+glu	-1.54	M9+glu, 1:100
PtacΔflgM	Batch	M9+glu	351.89	M9+glu, 1:100
PtacΔflgM	Batch	M9+glu	338.03	M9+glu, 1:100
PtacΔflgM	Batch	M9+glu	6.16	M9+glu, 1:100
PtacΔflgM	Batch	M9+glu	968.66	M9+glu, 1:100
PtacΔflgM	Batch	M9+glu	284.13	M9+glu, 1:100
PtacΔflgM	Batch	M9+glu	13.86	M9+glu, 1:100
PtacΔflgM	Batch	M9+glu	20.79	M9+glu, 1:100
PtacΔflgM	Batch	M9+glu	418.11	M9+glu, 1:100
PtacΔflgM	Batch	M9+glu	154.77	M9+glu, 1:100
PtacΔflgM	Batch	M9+glu	458.15	M9+glu, 1:100
PtacΔflgM	Batch	M9+glu	16408.7	M9+glu, 1:100
PtacΔflgM	Batch	M9+glu	318.78	M9+glu, 1:100
PtacΔflgM	Batch	M9+glu	378.84	M9+glu, 1:100
PtacΔflgM	Batch	M9+glu	849.31	M9+glu, 1:100
PtacΔflgM	Batch	M9+glu	206.36	M9+glu, 1:100
PtacΔflgM	Batch	M9+glu	523.6	M9+glu, 1:100
PtacΔflgM	Batch	M9+glu	83.93	M9+glu, 1:100
PtacΔflgM	Batch	M9+glu	951.72	M9+glu, 1:100
PtacΔflgM	Batch	M9+glu	26.95	M9+glu, 1:100
PtacΔflgM	Batch	M9+glu	224.84	M9+glu, 1:100
PtacΔflgM	Batch	M9+glu	251.79	M9+glu, 1:100
PtacΔflgM	Batch	M9+glu	579.81	M9+glu, 1:100
PtacΔflgM	Batch	M9+glu	2104.41	M9+glu, 1:100
PtacΔflgM	Batch	M9+glu	200.97	M9+glu, 1:100
PtacΔflgM	Batch	M9+glu	267.96	M9+glu, 1:100
PtacΔflgM	Batch	M9+glu	2002.77	M9+glu, 1:100
PtacΔflgM	Batch	M9+glu	16.94	M9+glu, 1:100
PtacΔflgM	Batch	M9+glu	143.99	M9+glu, 1:100
PtacΔflgM	Batch	M9+glu	25.41	M9+glu, 1:100
PtacΔflgM	Batch	M9+glu	1538.46	M9+glu, 1:100
PtacΔflgM	Batch	M9+glu	369.6	M9+glu, 1:100
PtacΔflgM	Batch	M9+glu	996.38	M9+glu, 1:100
PtacΔflgM	Batch	M9+glu	70.84	M9+glu, 1:100
PtacΔflgM	Batch	M9+glu	20.79	M9+glu, 1:100
PtacΔflgM	Batch	M9+glu	37.73	M9+glu, 1:100
PtacΔflgM	Batch	M9+glu	809.27	M9+glu, 1:100
PtacΔflgM	Batch	M9+glu	205.59	M9+glu, 1:100
PtacΔflgM	Batch	M9+glu	2365.44	M9+glu, 1:100
PtacΔflgM	Batch	M9+glu	102.41	M9+glu, 1:100
PtacΔflgM	Batch	M9+glu	186.34	M9+glu, 1:100
PtacΔflgM	Batch	M9+glu	19.25	M9+glu, 1:100
PtacΔflgM	Batch	M9+glu	13.86	M9+glu, 1:100
PtacΔflgM	Batch	M9+glu	32.34	M9+glu, 1:100
PtacΔflgM	Batch	M9+glu	132.44	M9+glu, 1:100
PtacΔflgM	Batch	M9+glu	389.62	M9+glu, 1:100
PtacΔflgM	Batch	M9+glu	7189.49	M9+glu, 1:100
PtacΔflgM	Batch	M9+glu	90.86	M9+glu, 1:100
PtacΔflgM	Batch	M9+glu	43.89	M9+glu, 1:100
PtacΔflgM	Batch	M9+glu	34.65	M9+glu, 1:100
PtacΔflgM	Batch	M9+glu	110.88	M9+glu, 1:100
PtacΔflgM	Batch	M9+glu	61.6	M9+glu, 1:100
PtacΔflgM	Batch	M9+glu	23.87	M9+glu, 1:100
PtacΔflgM	Batch	M9+glu	59.29	M9+glu, 1:100
PtacΔflgM	Batch	M9+glu	2112.11	M9+glu, 1:100
PtacΔflgM	Batch	M9+glu	119.35	M9+glu, 1:100
PtacΔflgM	Batch	M9+glu	95.48	M9+glu, 1:100
PtacΔflgM	Batch	M9+glu	101.64	M9+glu, 1:100
PtacΔflgM	Batch	M9+glu	19.25	M9+glu, 1:100
PtacΔflgM	Batch	M9+glu	23.87	M9+glu, 1:100
PtacΔflgM	Batch	M9+glu	44.66	M9+glu, 1:100
PtacΔflgM	Batch	M9+glu	43.89	M9+glu, 1:100
PtacΔflgM	Batch	M9+glu	313.39	M9+glu, 1:100
PtacΔflgM	Batch	M9+glu	1456.07	M9+glu, 1:100
PtacΔflgM	Batch	M9+glu	70.07	M9+glu, 1:100
PtacΔflgM	Batch	M9+glu	28.49	M9+glu, 1:100
PtacΔflgM	Batch	M9+glu	2534.84	M9+glu, 1:100
PtacΔflgM	Batch	M9+glu	708.4	M9+glu, 1:100
PtacΔflgM	Batch	M9+glu	98.56	M9+glu, 1:100
PtacΔflgM	Batch	M9+glu	4.62	M9+glu, 1:100
PtacΔflgM	Batch	M9+glu	19.25	M9+glu, 1:100
PtacΔflgM	Batch	M9+glu	2002.77	M9+glu, 1:100
PtacΔflgM	Batch	M9+glu	777.7	M9+glu, 1:100
PtacΔflgM	Batch	M9+glu	429.66	M9+glu, 1:100
PtacΔflgM	Batch	M9+glu	21.56	M9+glu, 1:100
PtacΔflgM	Batch	M9+glu	6630.47	M9+glu, 1:100
PtacΔflgM	Batch	M9+glu	545.16	M9+glu, 1:100
PtacΔflgM	Batch	M9+glu	162.47	M9+glu, 1:100
PtacΔflgM	Batch	M9+glu	26.95	M9+glu, 1:100
PtacΔflgM	Batch	M9+glu	177.87	M9+glu, 1:100
PtacΔflgM	Batch	M9+glu	2869.02	M9+glu, 1:100
PtacΔflgM	Batch	M9+glu	12.32	M9+glu, 1:100
PtacΔflgM	Batch	M9+glu	1824.13	M9+glu, 1:100
PtacΔflgM	Batch	M9+glu	15.4	M9+glu, 1:100
PtacΔflgM	Batch	M9+glu	207.9	M9+glu, 1:100
PtacΔflgM	Batch	M9+glu	43.12	M9+glu, 1:100
PtacΔflgM	Batch	M9+glu	49.28	M9+glu, 1:100
PtacΔflgM	Batch	M9+glu	39.27	M9+glu, 1:100
PtacΔflgM	Batch	M9+glu	631.4	M9+glu, 1:100
PtacΔflgM	Batch	M9+glu	31.57	M9+glu, 1:100
PtacΔflgM	Batch	M9+glu	204.05	M9+glu, 1:100
PtacΔflgM	Batch	M9+glu	36.19	M9+glu, 1:100
PtacΔflgM	Batch	M9+glu	5695.69	M9+glu, 1:100
PtacΔflgM	Batch	M9+glu	2706.55	M9+glu, 1:100
PtacΔflgM	Batch	M9+glu	729.19	M9+glu, 1:100
PtacΔflgM	Batch	M9+glu	2655.73	M9+glu, 1:100
PtacΔflgM	Batch	M9+glu	41.58	M9+glu, 1:100
PtacΔflgM	Batch	M9+glu	2340.03	M9+glu, 1:100
PtacΔflgM	Batch	M9+glu	16.17	M9+glu, 1:100
PtacΔflgM	Batch	M9+glu	2831.29	M9+glu, 1:100
PtacΔflgM	Batch	M9+glu	27.72	M9+glu, 1:100
PtacΔflgM	Batch	M9+glu	550.55	M9+glu, 1:100
PtacΔflgM	Batch	M9+glu	30.8	M9+glu, 1:100
PtacΔflgM	Batch	M9+glu	11.55	M9+glu, 1:100
PtacΔflgM	Batch	M9+glu	1137.29	M9+glu, 1:100
PtacΔflgM	Batch	M9+glu	907.06	M9+glu, 1:100
PtacΔflgM	Batch	M9+glu	12.32	M9+glu, 1:100
PtacΔflgM	Batch	M9+glu	3409.56	M9+glu, 1:100
PtacΔflgM	Batch	M9+glu	16.94	M9+glu, 1:100
PtacΔflgM	Batch	M9+glu	105.49	M9+glu, 1:100
PtacΔflgM	Batch	M9+glu	77	M9+glu, 1:100
PtacΔflgM	Batch	M9+glu	510.51	M9+glu, 1:100
PtacΔflgM	Batch	M9+glu	673.75	M9+glu, 1:100
PtacΔflgM	Batch	M9+glu	85.47	M9+glu, 1:100
PtacΔflgM	Batch	M9+glu	20.02	M9+glu, 1:100
PtacΔflgM	Batch	M9+glu	3715.25	M9+glu, 1:100
PtacΔflgM	Batch	M9+glu	19.25	M9+glu, 1:100
PtacΔflgM	Batch	M9+glu	10.01	M9+glu, 1:100
PtacΔflgM	Batch	M9+glu	30.8	M9+glu, 1:100
PtacΔflgM	Batch	M9+glu	330.33	M9+glu, 1:100
PtacΔflgM	Batch	M9+glu	353.43	M9+glu, 1:100
PtacΔflgM	Batch	M9+glu	170.17	M9+glu, 1:100
PtacΔflgM	Batch	M9+glu	163.24	M9+glu, 1:100
PtacΔflgM	Batch	M9+glu	10.01	M9+glu, 1:100
PtacΔflgM	Batch	M9+glu	39.27	M9+glu, 1:100
PtacΔflgM	Batch	M9+glu	22.33	M9+glu, 1:100
PtacΔflgM	Batch	M9+glu	240.24	M9+glu, 1:100
PtacΔflgM	Batch	M9+glu	77	M9+glu, 1:100
PtacΔflgM	Batch	M9+glu	1190.42	M9+glu, 1:100
PtacΔflgM	Batch	M9+glu	2122.89	M9+glu, 1:100
PtacΔflgM	Batch	M9+glu	42.35	M9+glu, 1:100
PtacΔflgM	Batch	M9+glu	1131.13	M9+glu, 1:100
PtacΔflgM	Batch	M9+glu	3.85	M9+glu, 1:100
PtacΔflgM	Batch	M9+glu	3.85	M9+glu, 1:100
PtacΔflgM	Batch	M9+glu	7.7	M9+glu, 1:100
PtacΔflgM	Batch	M9+glu	16.17	M9+glu, 1:100
PtacΔflgM	Batch	M9+glu	60.06	M9+glu, 1:100
PtacΔflgM	Batch	M9+glu	317.24	M9+glu, 1:100
PtacΔflgM	Batch	M9+glu	16.94	M9+glu, 1:100
PtacΔflgM	Batch	M9+glu	33.88	M9+glu, 1:100
PtacΔflgM	Batch	M9+glu	1815.66	M9+glu, 1:100
PtacΔflgM	Batch	M9+glu	1825.67	M9+glu, 1:100
PtacΔflgM	Batch	M9+glu	2896.74	M9+glu, 1:100
PtacΔflgM	Batch	M9+glu	20.79	M9+glu, 1:100
PtacΔflgM	Batch	M9+glu	32.34	M9+glu, 1:100
PtacΔflgM	Batch	M9+glu	14.63	M9+glu, 1:100
PtacΔflgM	Batch	M9+glu	20.79	M9+glu, 1:100
PtacΔflgM	Batch	M9+glu	18.48	M9+glu, 1:100
PtacΔflgM	Batch	M9+glu	204.82	M9+glu, 1:100
PtacΔflgM	Batch	M9+glu	55.44	M9+glu, 1:100
PtacΔflgM	Batch	M9+glu	37.73	M9+glu, 1:100
PtacΔflgM	Batch	M9+glu	1636.25	M9+glu, 1:100
PtacΔflgM	Batch	M9+glu	13.09	M9+glu, 1:100
PtacΔflgM	Batch	M9+glu	75.46	M9+glu, 1:100
PtacΔflgM	Batch	M9+glu	40.04	M9+glu, 1:100
PtacΔflgM	Batch	M9+glu	133.21	M9+glu, 1:100
PtacΔflgM	Batch	M9+glu	22.33	M9+glu, 1:100
PtacΔflgM	Batch	M9+glu	4034.03	M9+glu, 1:100
PtacΔflgM	Batch	M9+glu	210.98	M9+glu, 1:100
PtacΔflgM	Batch	M9+glu	2394.7	M9+glu, 1:100
PtacΔflgM	Batch	M9+glu	467.39	M9+glu, 1:100
PtacΔflgM	Batch	M9+glu	11.55	M9+glu, 1:100
PtacΔflgM	Batch	M9+glu	0	M9+glu, 1:100
PtacΔflgM	Batch	M9+glu	1.54	M9+glu, 1:100
PtacΔflgM	Batch	M9+glu	2711.94	M9+glu, 1:100
PtacΔflgM	Batch	M9+glu	1137.29	M9+glu, 1:100
PtacΔflgM	Batch	M9+glu	7.7	M9+glu, 1:100
PtacΔflgM	Batch	M9+glu	1673.98	M9+glu, 1:100
PtacΔflgM	Batch	M9+glu	100.87	M9+glu, 1:100
PtacΔflgM	Batch	M9+glu	31.57	M9+glu, 1:100
PtacΔflgM	Batch	M9+glu	30.03	M9+glu, 1:100
PtacΔflgM	Batch	M9+glu	1051.05	M9+glu, 1:100
PtacΔflgM	Batch	M9+glu	527.45	M9+glu, 1:100
PtacΔflgM	Batch	M9+glu	1237.39	M9+glu, 1:100
PtacΔflgM	Batch	M9+glu	136.29	M9+glu, 1:100
PtacΔflgM	Batch	M9+glu	6464.92	M9+glu, 1:100
PtacΔflgM	Batch	M9+glu	24.64	M9+glu, 1:100
PtacΔflgM	Batch	M9+glu	-13.09	M9+glu, 1:100
PtacΔflgM	Batch	M9+glu	24.64	M9+glu, 1:100
PtacΔflgM	Batch	M9+glu	602.91	M9+glu, 1:100
PtacΔflgM	Batch	M9+glu	16.94	M9+glu, 1:100
PtacΔflgM	Batch	M9+glu	980.98	M9+glu, 1:100
PtacΔflgM	Batch	M9+glu	41.58	M9+glu, 1:100
PtacΔflgM	Batch	M9+glu	3629.01	M9+glu, 1:100
PtacΔflgM	Batch	M9+glu	2601.83	M9+glu, 1:100
PtacΔflgM	Batch	M9+glu	127.05	M9+glu, 1:100
PtacΔflgM	Batch	M9+glu	30.03	M9+glu, 1:100
PtacΔflgM	Batch	M9+glu	32.34	M9+glu, 1:100
PtacΔflgM	Batch	M9+glu	119.35	M9+glu, 1:100
PtacΔflgM	Batch	M9+glu	33.88	M9+glu, 1:100
PtacΔflgM	Batch	M9+glu	5575.57	M9+glu, 1:100
PtacΔflgM	Batch	M9+glu	4161.08	M9+glu, 1:100
PtacΔflgM	Batch	M9+glu	263.34	M9+glu, 1:100
PtacΔflgM	Batch	M9+glu	25.41	M9+glu, 1:100
PtacΔflgM	Batch	M9+glu	1806.42	M9+glu, 1:100
PtacΔflgM	Batch	M9+glu	3.85	M9+glu, 1:100
PtacΔflgM	Batch	M9+glu	27.72	M9+glu, 1:100
PtacΔflgM	Batch	M9+glu	1216.6	M9+glu, 1:100
PtacΔflgM	Batch	M9+glu	4595.36	M9+glu, 1:100
PtacΔflgM	Batch	M9+glu	-2.31	M9+glu, 1:100
PtacΔflgM	Batch	M9+glu	2754.29	M9+glu, 1:100
PtacΔflgM	Batch	M9+glu	900.9	M9+glu, 1:100
PtacΔflgM	Batch	M9+glu	106.26	M9+glu, 1:100
PtacΔflgM	Batch	M9+glu	25.41	M9+glu, 1:100
PtacΔflgM	Batch	M9+glu	12.32	M9+glu, 1:100
PtacΔflgM	Batch	M9+glu	155.54	M9+glu, 1:100
PtacΔflgM	Batch	M9+glu	809.27	M9+glu, 1:100
PtacΔflgM	Batch	M9+glu	1722.49	M9+glu, 1:100
PtacΔflgM	Batch	M9+glu	273.35	M9+glu, 1:100
PtacΔflgM	Batch	M9+glu	4499.88	M9+glu, 1:100
PtacΔflgM	Batch	M9+glu	227.92	M9+glu, 1:100
PtacΔflgM	Batch	M9+glu	524.37	M9+glu, 1:100
PtacΔflgM	Batch	M9+glu	-2.31	M9+glu, 1:100
PtacΔflgM	Batch	M9+glu	7013.16	M9+glu, 1:100
PtacΔflgM	Batch	M9+glu	961.73	M9+glu, 1:100
PtacΔflgM	Batch	M9+glu	-20.79	M9+glu, 1:100
PtacΔflgM	Batch	M9+glu	76.23	M9+glu, 1:100
PtacΔflgM	Batch	M9+glu	85.47	M9+glu, 1:100
PtacΔflgM	Batch	M9+glu	225.61	M9+glu, 1:100
PtacΔflgM	Batch	M9+glu	16.17	M9+glu, 1:100
PtacΔflgM	Batch	M9+glu	73.92	M9+glu, 1:100
PtacΔflgM	Batch	M9+glu	2232.23	M9+glu, 1:100
PtacΔflgM	Batch	M9+glu	-19.25	M9+glu, 1:100
PtacΔflgM	Batch	M9+glu	5.39	M9+glu, 1:100
PtacΔflgM	Batch	M9+glu	1091.86	M9+glu, 1:100
PtacΔflgM	Batch	M9+glu	559.79	M9+glu, 1:100
PtacΔflgM	Batch	M9+glu	-1.54	M9+glu, 1:100
PtacΔflgM	Batch	M9+glu	1012.55	M9+glu, 1:100
PtacΔflgM	Batch	M9+glu	248.71	M9+glu, 1:100
PtacΔflgM	Batch	M9+glu	89.32	M9+glu, 1:100
PtacΔflgM	Batch	M9+glu	48.51	M9+glu, 1:100
PtacΔflgM	Batch	M9+glu	1278.2	M9+glu, 1:100
PtacΔflgM	Batch	M9+glu	140.91	M9+glu, 1:100
PtacΔflgM	Batch	M9+glu	1103.41	M9+glu, 1:100
PtacΔflgM	Batch	M9+glu	31.57	M9+glu, 1:100
PtacΔflgM	Batch	M9+glu	6.16	M9+glu, 1:100
PtacΔflgM	Batch	M9+glu	30.03	M9+glu, 1:100
PtacΔflgM	Batch	M9+glu	495.88	M9+glu, 1:100
PtacΔflgM	Batch	M9+glu	1475.32	M9+glu, 1:100
PtacΔflgM	Batch	M9+glu	174.79	M9+glu, 1:100
PtacΔflgM	Batch	M9+glu	3009.93	M9+glu, 1:100
PtacΔflgM	Batch	M9+glu	10.01	M9+glu, 1:100
PtacΔflgM	Batch	M9+glu	220.99	M9+glu, 1:100
PtacΔflgM	Batch	M9+glu	181.72	M9+glu, 1:100
PtacΔflgM	Batch	M9+glu	505.12	M9+glu, 1:100
PtacΔflgM	Batch	M9+glu	47.74	M9+glu, 1:100
PtacΔflgM	Batch	M9+glu	693.77	M9+glu, 1:100
PtacΔflgM	Batch	M9+glu	65.45	M9+glu, 1:100
PtacΔflgM	Batch	M9+glu	31.57	M9+glu, 1:100
PtacΔflgM	Batch	M9+glu	1291.29	M9+glu, 1:100
PtacΔflgM	Batch	M9+glu	293.37	M9+glu, 1:100
PtacΔflgM	Batch	M9+glu	13.09	M9+glu, 1:100
PtacΔflgM	Batch	M9+glu	351.12	M9+glu, 1:100
PtacΔflgM	Batch	M9+glu	473.55	M9+glu, 1:100
PtacΔflgM	Batch	M9+glu	142.45	M9+glu, 1:100
PtacΔflgM	Batch	M9+glu	29.26	M9+glu, 1:100
PtacΔflgM	Batch	M9+glu	2875.95	M9+glu, 1:100
PtacΔflgM	Batch	M9+glu	3523.52	M9+glu, 1:100
PtacΔflgM	Batch	M9+glu	351.12	M9+glu, 1:100
PtacΔflgM	Batch	M9+glu	38.5	M9+glu, 1:100
PtacΔflgM	Batch	M9+glu	5029.64	M9+glu, 1:100
PtacΔflgM	Batch	M9+glu	465.85	M9+glu, 1:100
PtacΔflgM	Batch	M9+glu	82.39	M9+glu, 1:100
PtacΔflgM	Batch	M9+glu	61.6	M9+glu, 1:100
PtacΔflgM	Batch	M9+glu	39.27	M9+glu, 1:100
PtacΔflgM	Batch	M9+glu	1568.49	M9+glu, 1:100
PtacΔflgM	Batch	M9+glu	445.06	M9+glu, 1:100
PtacΔflgM	Batch	M9+glu	2627.24	M9+glu, 1:100
PtacΔflgM	Batch	M9+glu	22.33	M9+glu, 1:100
PtacΔflgM	Batch	M9+glu	234.85	M9+glu, 1:100
PtacΔflgM	Batch	M9+glu	1665.51	M9+glu, 1:100
PtacΔflgM	Batch	M9+glu	257.18	M9+glu, 1:100
PtacΔflgM	Batch	M9+glu	98.56	M9+glu, 1:100
PtacΔflgM	Batch	M9+glu	90.09	M9+glu, 1:100
PtacΔflgM	Batch	M9+glu	10272.6	M9+glu, 1:100
PtacΔflgM	Batch	M9+glu	794.64	M9+glu, 1:100
PtacΔflgM	Batch	M9+glu	103.95	M9+glu, 1:100
PtacΔflgM	Batch	M9+glu	1377.53	M9+glu, 1:100
PtacΔflgM	Batch	M9+glu	3950.87	M9+glu, 1:100
PtacΔflgM	Batch	M9+glu	109.34	M9+glu, 1:100
PtacΔflgM	Batch	M9+glu	520.52	M9+glu, 1:100
PtacΔflgM	Batch	M9+glu	143.22	M9+glu, 1:100
PtacΔflgM	Batch	M9+glu	2004.31	M9+glu, 1:100
PtacΔflgM	Batch	M9+glu	123.2	M9+glu, 1:100
PtacΔflgM	Batch	M9+glu	852.39	M9+glu, 1:100
PtacΔflgM	Batch	M9+glu	6.16	M9+glu, 1:100
PtacΔflgM	Batch	M9+glu	60.83	M9+glu, 1:100
PtacΔflgM	Batch	M9+glu	36.96	M9+glu, 1:100
PtacΔflgM	Batch	M9+glu	28.49	M9+glu, 1:100
PtacΔflgM	Batch	M9+glu	27.72	M9+glu, 1:100
PtacΔflgM	Batch	M9+glu	235.62	M9+glu, 1:100
PtacΔflgM	Batch	M9+glu	-6.16	M9+glu, 1:100
PtacΔflgM	Batch	M9+glu	1003.31	M9+glu, 1:100
PtacΔflgM	Batch	M9+glu	46.97	M9+glu, 1:100
PtacΔflgM	Batch	M9+glu	4382.07	M9+glu, 1:100
PtacΔflgM	Batch	M9+glu	6.16	M9+glu, 1:100
PtacΔflgM	Batch	M9+glu	26.18	M9+glu, 1:100
PtacΔflgM	Batch	M9+glu	15.4	M9+glu, 1:100
PtacΔflgM	Batch	M9+glu	41.58	M9+glu, 1:100
PtacΔflgM	Batch	M9+glu	17.71	M9+glu, 1:100
PtacΔflgM	Batch	M9+glu	378.07	M9+glu, 1:100
PtacΔflgM	Batch	M9+glu	3.85	M9+glu, 1:100
PtacΔflgM	Batch	M9+glu	930.16	M9+glu, 1:100
PtacΔflgM	Batch	M9+glu	1373.68	M9+glu, 1:100
PtacΔflgM	Batch	M9+glu	612.92	M9+glu, 1:100
PtacΔflgM	Batch	M9+glu	1240.47	M9+glu, 1:100
PtacΔflgM	Batch	M9+glu	3.85	M9+glu, 1:100
PtacΔflgM	Batch	M9+glu	66.99	M9+glu, 1:100
PtacΔflgM	Batch	M9+glu	30.03	M9+glu, 1:100
PtacΔflgM	Batch	M9+glu	77	M9+glu, 1:100
PtacΔflgM	Batch	M9+glu	131.67	M9+glu, 1:100
PtacΔflgM	Batch	M9+glu	157.85	M9+glu, 1:100
PtacΔflgM	Batch	M9+glu	-1.54	M9+glu, 1:100
PtacΔflgM	Batch	M9+glu	4500.65	M9+glu, 1:100
PtacΔflgM	Batch	M9+glu	142.45	M9+glu, 1:100
PtacΔflgM	Batch	M9+glu	549.78	M9+glu, 1:100
PtacΔflgM	Batch	M9+glu	414.26	M9+glu, 1:100
PtacΔflgM	Batch	M9+glu	3371.83	M9+glu, 1:100
PtacΔflgM	Batch	M9+glu	165.55	M9+glu, 1:100
PtacΔflgM	Batch	M9+glu	20.02	M9+glu, 1:100
PtacΔflgM	Batch	M9+glu	26.18	M9+glu, 1:100
PtacΔflgM	Batch	M9+glu	57.75	M9+glu, 1:100
PtacΔflgM	Batch	M9+glu	1155.77	M9+glu, 1:100
PtacΔflgM	Batch	M9+glu	265.65	M9+glu, 1:100
PtacΔflgM	Batch	M9+glu	149.38	M9+glu, 1:100
PtacΔflgM	Batch	M9+glu	429.66	M9+glu, 1:100
PtacΔflgM	Batch	M9+glu	1857.24	M9+glu, 1:100
PtacΔflgM	Batch	M9+glu	36.96	M9+glu, 1:100
PtacΔflgM	Batch	M9+glu	91.63	M9+glu, 1:100
PtacΔflgM	Batch	M9+glu	330.33	M9+glu, 1:100
PtacΔflgM	Batch	M9+glu	572.88	M9+glu, 1:100
PtacΔflgM	Batch	M9+glu	178.64	M9+glu, 1:100
PtacΔflgM	Batch	M9+glu	2306.92	M9+glu, 1:100
PtacΔflgM	Batch	M9+glu	12.32	M9+glu, 1:100
PtacΔflgM	Batch	M9+glu	1255.87	M9+glu, 1:100
PtacΔflgM	Batch	M9+glu	4368.21	M9+glu, 1:100
PtacΔflgM	Batch	M9+glu	132.44	M9+glu, 1:100
PtacΔflgM	Batch	M9+glu	713.02	M9+glu, 1:100
PtacΔflgM	Batch	M9+glu	374.22	M9+glu, 1:100
PtacΔflgM	Batch	M9+glu	1220.45	M9+glu, 1:100
PtacΔflgM	Batch	M9+glu	-5.39	M9+glu, 1:100
PtacΔflgM	Batch	M9+glu	71.61	M9+glu, 1:100
PtacΔflgM	Batch	M9+glu	2996.07	M9+glu, 1:100
PtacΔflgM	Batch	M9+glu	3.08	M9+glu, 1:100
PtacΔflgM	Batch	M9+glu	3948.56	M9+glu, 1:100
PtacΔflgM	Batch	M9+glu	-12.32	M9+glu, 1:100
PtacΔflgM	Batch	M9+glu	663.74	M9+glu, 1:100
PtacΔflgM	Batch	M9+glu	863.94	M9+glu, 1:100
PtacΔflgM	Batch	M9+glu	13.86	M9+glu, 1:100
PtacΔflgM	Batch	M9+glu	920.15	M9+glu, 1:100
PtacΔflgM	Batch	M9+glu	420.42	M9+glu, 1:100
PtacΔflgM	Batch	M9+glu	93.17	M9+glu, 1:100
PtacΔflgM	Batch	M9+glu	271.04	M9+glu, 1:100
PtacΔflgM	Batch	M9+glu	5.39	M9+glu, 1:100
PtacΔflgM	Batch	M9+glu	-5.39	M9+glu, 1:100
PtacΔflgM	Batch	M9+glu	23.1	M9+glu, 1:100
PtacΔflgM	Batch	M9+glu	1791.02	M9+glu, 1:100
PtacΔflgM	Batch	M9+glu	194.04	M9+glu, 1:100
PtacΔflgM	Batch	M9+glu	3.85	M9+glu, 1:100
PtacΔflgM	Batch	M9+glu	35.42	M9+glu, 1:100
PtacΔflgM	Batch	M9+glu	374.99	M9+glu, 1:100
PtacΔflgM	Batch	M9+glu	1642.41	M9+glu, 1:100
PtacΔflgM	Batch	M9+glu	59.29	M9+glu, 1:100
PtacΔflgM	Batch	M9+glu	438.9	M9+glu, 1:100
PtacΔflgM	Batch	M9+glu	3065.37	M9+glu, 1:100
PtacΔflgM	Batch	M9+glu	2572.57	M9+glu, 1:100
PtacΔflgM	Batch	M9+glu	50.05	M9+glu, 1:100
PtacΔflgM	Batch	M9+glu	906.29	M9+glu, 1:100
PtacΔflgM	Batch	M9+glu	23.1	M9+glu, 1:100
PtacΔflgM	Batch	M9+glu	11.55	M9+glu, 1:100
PtacΔflgM	Batch	M9+glu	558.25	M9+glu, 1:100
PtacΔflgM	Batch	M9+glu	768.46	M9+glu, 1:100
PtacΔflgM	Batch	M9+glu	82.39	M9+glu, 1:100
PtacΔflgM	Batch	M9+glu	2371.6	M9+glu, 1:100
PtacΔflgM	Batch	M9+glu	20.79	M9+glu, 1:100
PtacΔflgM	Batch	M9+glu	40.81	M9+glu, 1:100
PtacΔflgM	Batch	M9+glu	32.34	M9+glu, 1:100
PtacΔflgM	Batch	M9+glu	6099.94	M9+glu, 1:100
PtacΔflgM	Batch	M9+glu	1903.44	M9+glu, 1:100
PtacΔflgM	Batch	M9+glu	5154.38	M9+glu, 1:100
PtacΔflgM	Batch	M9+glu	4493.72	M9+glu, 1:100
PtacΔflgM	Batch	M9+glu	-2.31	M9+glu, 1:100
PtacΔflgM	Batch	M9+glu	248.71	M9+glu, 1:100
PtacΔflgM	Batch	M9+glu	25.41	M9+glu, 1:100
PtacΔflgM	Batch	M9+glu	168.63	M9+glu, 1:100
PtacΔflgM	Batch	M9+glu	12061.3	M9+glu, 1:100
PtacΔflgM	Batch	M9+glu	968.66	M9+glu, 1:100
PtacΔflgM	Batch	M9+glu	1.54	M9+glu, 1:100
PtacΔflgM	Batch	M9+glu	10.78	M9+glu, 1:100
PtacΔflgM	Batch	M9+glu	45.43	M9+glu, 1:100
PtacΔflgM	Batch	M9+glu	192.5	M9+glu, 1:100
PtacΔflgM	Batch	M9+glu	207.13	M9+glu, 1:100
PtacΔflgM	Batch	M9+glu	569.03	M9+glu, 1:100
PtacΔflgM	Batch	M9+glu	421.96	M9+glu, 1:100
PtacΔflgM	Batch	M9+glu	51.59	M9+glu, 1:100
PtacΔflgM	Batch	M9+glu	174.02	M9+glu, 1:100
PtacΔflgM	Batch	M9+glu	3505.04	M9+glu, 1:100
PtacΔflgM	Batch	M9+glu	118.58	M9+glu, 1:100
PtacΔflgM	Batch	M9+glu	91.63	M9+glu, 1:100
PtacΔflgM	Batch	M9+glu	695.31	M9+glu, 1:100
PtacΔflgM	Batch	M9+glu	4.62	M9+glu, 1:100
PtacΔflgM	Batch	M9+glu	528.22	M9+glu, 1:100
PtacΔflgM	Batch	M9+glu	86.24	M9+glu, 1:100
PtacΔflgM	Batch	M9+glu	25.41	M9+glu, 1:100
PtacΔflgM	Batch	M9+glu	2641.1	M9+glu, 1:100
PtacΔflgM	Batch	M9+glu	917.07	M9+glu, 1:100
PtacΔflgM	Batch	M9+glu	32.34	M9+glu, 1:100
PtacΔflgM	Batch	M9+glu	33.88	M9+glu, 1:100
PtacΔflgM	Batch	M9+glu	1727.11	M9+glu, 1:100
PtacΔflgM	Batch	M9+glu	796.95	M9+glu, 1:100
PtacΔflgM	Batch	M9+glu	2918.3	M9+glu, 1:100
PtacΔflgM	Batch	M9+glu	1601.6	M9+glu, 1:100
PtacΔflgM	Batch	M9+glu	1369.06	M9+glu, 1:100
PtacΔflgM	Batch	M9+glu	8.47	M9+glu, 1:100
PtacΔflgM	Batch	M9+glu	60.83	M9+glu, 1:100
PtacΔflgM	Batch	M9+glu	172.48	M9+glu, 1:100
PtacΔflgM	Batch	M9+glu	293.37	M9+glu, 1:100
PtacΔflgM	Batch	M9+glu	177.87	M9+glu, 1:100
PtacΔflgM	Batch	M9+glu	1914.22	M9+glu, 1:100
PtacΔflgM	Batch	M9+glu	509.74	M9+glu, 1:100
PtacΔflgM	Batch	M9+glu	118.58	M9+glu, 1:100
PtacΔflgM	Batch	M9+glu	199.43	M9+glu, 1:100
PtacΔflgM	Batch	M9+glu	1693.23	M9+glu, 1:100
PtacΔflgM	Batch	M9+glu	132.44	M9+glu, 1:100
PtacΔflgM	Batch	M9+glu	42.35	M9+glu, 1:100
PtacΔflgM	Batch	M9+glu	2909.06	M9+glu, 1:100
PtacΔflgM	Batch	M9+glu	3.08	M9+glu, 1:100
PtacΔflgM	Batch	M9+glu	790.79	M9+glu, 1:100
PtacΔflgM	Batch	M9+glu	807.73	M9+glu, 1:100
PtacΔflgM	Batch	M9+glu	16.17	M9+glu, 1:100
PtacΔflgM	Batch	M9+glu	1101.87	M9+glu, 1:100
PtacΔflgM	Batch	M9+glu	2679.6	M9+glu, 1:100
PtacΔflgM	Batch	M9+glu	51.59	M9+glu, 1:100
PtacΔflgM	Batch	M9+glu	235.62	M9+glu, 1:100
PtacΔflgM	Batch	M9+glu	1023.33	M9+glu, 1:100
PtacΔflgM	Batch	M9+glu	964.81	M9+glu, 1:100
PtacΔflgM	Batch	M9+glu	202.51	M9+glu, 1:100
PtacΔflgM	Batch	M9+glu	11.55	M9+glu, 1:100
PtacΔflgM	Batch	M9+glu	0	M9+glu, 1:100
PtacΔflgM	Batch	M9+glu	20.79	M9+glu, 1:100
PtacΔflgM	Batch	M9+glu	1858.01	M9+glu, 1:100
PtacΔflgM	Batch	M9+glu	1259.72	M9+glu, 1:100
PtacΔflgM	Batch	M9+glu	30.03	M9+glu, 1:100
PtacΔflgM	Batch	M9+glu	1820.28	M9+glu, 1:100
PtacΔflgM	Batch	M9+glu	1466.08	M9+glu, 1:100
PtacΔflgM	Batch	M9+glu	3527.37	M9+glu, 1:100
PtacΔflgM	Batch	M9+glu	783.86	M9+glu, 1:100
PtacΔflgM	Batch	M9+glu	914.76	M9+glu, 1:100
PtacΔflgM	Batch	M9+glu	28.49	M9+glu, 1:100
PtacΔflgM	Batch	M9+glu	515.9	M9+glu, 1:100
PtacΔflgM	Batch	M9+glu	137.83	M9+glu, 1:100
PtacΔflgM	Batch	M9+glu	88.55	M9+glu, 1:100
PtacΔflgM	Batch	M9+glu	928.62	M9+glu, 1:100
PtacΔflgM	Batch	M9+glu	2283.05	M9+glu, 1:100
PtacΔflgM	Batch	M9+glu	4.62	M9+glu, 1:100
PtacΔflgM	Batch	M9+glu	3.85	M9+glu, 1:100
PtacΔflgM	Batch	M9+glu	169.4	M9+glu, 1:100
PtacΔflgM	Batch	M9+glu	43.89	M9+glu, 1:100
PtacΔflgM	Batch	M9+glu	608.3	M9+glu, 1:100
PtacΔflgM	Batch	M9+glu	38.5	M9+glu, 1:100
PtacΔflgM	Batch	M9+glu	20.79	M9+glu, 1:100
PtacΔflgM	Batch	M9+glu	482.02	M9+glu, 1:100
PtacΔflgM	Batch	M9+glu	514.36	M9+glu, 1:100
PtacΔflgM	Batch	M9+glu	32.34	M9+glu, 1:100
PtacΔflgM	Batch	M9+glu	99.33	M9+glu, 1:100
PtacΔflgM	Batch	M9+glu	17.71	M9+glu, 1:100
PtacΔflgM	Batch	M9+glu	172.48	M9+glu, 1:100
PtacΔflgM	Batch	M9+glu	709.17	M9+glu, 1:100
PtacΔflgM	Batch	M9+glu	224.07	M9+glu, 1:100
PtacΔflgM	Batch	M9+glu	288.75	M9+glu, 1:100
PtacΔflgM	Batch	M9+glu	1233.54	M9+glu, 1:100
PtacΔflgM	Batch	M9+glu	2676.52	M9+glu, 1:100
PtacΔflgM	Batch	M9+glu	28.49	M9+glu, 1:100
PtacΔflgM	Batch	M9+glu	97.02	M9+glu, 1:100
PtacΔflgM	Batch	M9+glu	662.2	M9+glu, 1:100
PtacΔflgM	Batch	M9+glu	664.51	M9+glu, 1:100
PtacΔflgM	Batch	M9+glu	207.9	M9+glu, 1:100
PtacΔflgM	Batch	M9+glu	23.1	M9+glu, 1:100
PtacΔflgM	Batch	M9+glu	-1.54	M9+glu, 1:100
PtacΔflgM	Batch	M9+glu	1794.87	M9+glu, 1:100
PtacΔflgM	Batch	M9+glu	597.52	M9+glu, 1:100
PtacΔflgM	Batch	M9+glu	298.76	M9+glu, 1:100
PtacΔflgM	Batch	M9+glu	567.49	M9+glu, 1:100
PtacΔflgM	Batch	M9+glu	53.9	M9+glu, 1:100
PtacΔflgM	Batch	M9+glu	688.38	M9+glu, 1:100
PtacΔflgM	Batch	M9+glu	137.06	M9+glu, 1:100
PtacΔflgM	Batch	M9+glu	220.22	M9+glu, 1:100
PtacΔflgM	Batch	M9+glu	26.95	M9+glu, 1:100
PtacΔflgM	Batch	M9+glu	80.08	M9+glu, 1:100
PtacΔflgM	Batch	M9+glu	36.19	M9+glu, 1:100
PtacΔflgM	Batch	M9+glu	779.24	M9+glu, 1:100
PtacΔflgM	Batch	M9+glu	5268.34	M9+glu, 1:100
PtacΔflgM	Batch	M9+glu	90.86	M9+glu, 1:100
PtacΔflgM	Batch	M9+glu	251.79	M9+glu, 1:100
PtacΔflgM	Batch	M9+glu	70.07	M9+glu, 1:100
PtacΔflgM	Batch	M9+glu	204.05	M9+glu, 1:100
PtacΔflgM	Batch	M9+glu	7.7	M9+glu, 1:100
PtacΔflgM	Batch	M9+glu	-0.77	M9+glu, 1:100
PtacΔflgM	Batch	M9+glu	237.16	M9+glu, 1:100
PtacΔflgM	Batch	M9+glu	4868.71	M9+glu, 1:100
PtacΔflgM	Batch	M9+glu	234.85	M9+glu, 1:100
PtacΔflgM	Batch	M9+glu	103.95	M9+glu, 1:100
PtacΔflgM	Batch	M9+glu	77	M9+glu, 1:100
PtacΔflgM	Batch	M9+glu	7.7	M9+glu, 1:100
PtacΔflgM	Batch	M9+glu	191.73	M9+glu, 1:100
PtacΔflgM	Batch	M9+glu	93.17	M9+glu, 1:100
PtacΔflgM	Batch	M9+glu	2534.07	M9+glu, 1:100
PtacΔflgM	Batch	M9+glu	511.28	M9+glu, 1:100
PtacΔflgM	Batch	M9+glu	0	M9+glu, 1:100
PtacΔflgM	Batch	M9+glu	1515.36	M9+glu, 1:100
PtacΔflgM	Batch	M9+glu	177.87	M9+glu, 1:100
PtacΔflgM	Batch	M9+glu	600.6	M9+glu, 1:100
PtacΔflgM	Batch	M9+glu	2544.85	M9+glu, 1:100
PtacΔflgM	Batch	M9+glu	83.16	M9+glu, 1:100
PtacΔflgM	Batch	M9+glu	82.39	M9+glu, 1:100
PtacΔflgM	Batch	M9+glu	418.88	M9+glu, 1:100
PtacΔflgM	Batch	M9+glu	617.54	M9+glu, 1:100
PtacΔflgM	Batch	M9+glu	89.32	M9+glu, 1:100
PtacΔflgM	Batch	M9+glu	97.02	M9+glu, 1:100
PtacΔflgM	Batch	M9+glu	773.08	M9+glu, 1:100
PtacΔflgM	Batch	M9+glu	26.18	M9+glu, 1:100
PtacΔflgM	Batch	M9+glu	92.4	M9+glu, 1:100
PtacΔflgM	Batch	M9+glu	0	M9+glu, 1:100
PtacΔflgM	Batch	M9+glu	220.22	M9+glu, 1:100
PtacΔflgM	Batch	M9+glu	746.9	M9+glu, 1:100
PtacΔflgM	Batch	M9+glu	14.63	M9+glu, 1:100
PtacΔflgM	Batch	M9+glu	1299.76	M9+glu, 1:100
PtacΔflgM	Batch	M9+glu	127.05	M9+glu, 1:100
PtacΔflgM	Batch	M9+glu	55.44	M9+glu, 1:100
PtacΔflgM	Batch	M9+glu	18.48	M9+glu, 1:100
PtacΔflgM	Batch	M9+glu	30.03	M9+glu, 1:100
PtacΔflgM	Batch	M9+glu	127.82	M9+glu, 1:100
PtacΔflgM	Batch	M9+glu	67.76	M9+glu, 1:100
PtacΔflgM	Batch	M9+glu	2166.01	M9+glu, 1:100
PtacΔflgM	Batch	M9+glu	35.42	M9+glu, 1:100
PtacΔflgM	Batch	M9+glu	5554.01	M9+glu, 1:100
PtacΔflgM	Batch	M9+glu	394.24	M9+glu, 1:100
PtacΔflgM	Batch	M9+glu	12.32	M9+glu, 1:100
PtacΔflgM	Batch	M9+glu	346.5	M9+glu, 1:100
PtacΔflgM	Batch	M9+glu	24.64	M9+glu, 1:100
PtacΔflgM	Batch	M9+glu	203.28	M9+glu, 1:100
PtacΔflgM	Batch	M9+glu	933.24	M9+glu, 1:100
PtacΔflgM	Batch	M9+glu	161.7	M9+glu, 1:100
PtacΔflgM	Batch	M9+glu	147.07	M9+glu, 1:100
PtacΔflgM	Batch	M9+glu	10.78	M9+glu, 1:100
PtacΔflgM	Batch	M9+glu	7054.74	M9+glu, 1:100
PtacΔflgM	Batch	M9+glu	1339.8	M9+glu, 1:100
PtacΔflgM	Batch	M9+glu	12.32	M9+glu, 1:100
PtacΔflgM	Batch	M9+glu	39.27	M9+glu, 1:100
PtacΔflgM	Batch	M9+glu	13.09	M9+glu, 1:100
PtacΔflgM	Batch	M9+glu	46.2	M9+glu, 1:100
PtacΔflgM	Batch	M9+glu	43.12	M9+glu, 1:100
PtacΔflgM	Batch	M9+glu	16.17	M9+glu, 1:100
PtacΔflgM	Batch	M9+glu	286.44	M9+glu, 1:100
PtacΔflgM	Batch	M9+glu	804.65	M9+glu, 1:100
PtacΔflgM	Batch	M9+glu	614.46	M9+glu, 1:100
PtacΔflgM	Batch	M9+glu	552.86	M9+glu, 1:100
PtacΔflgM	Batch	M9+glu	90.86	M9+glu, 1:100
PtacΔflgM	Batch	M9+glu	6120.73	M9+glu, 1:100
PtacΔflgM	Batch	M9+glu	10.78	M9+glu, 1:100
PtacΔflgM	Batch	M9+glu	1086.47	M9+glu, 1:100
PtacΔflgM	Batch	M9+glu	2283.82	M9+glu, 1:100
PtacΔflgM	Batch	M9+glu	2.31	M9+glu, 1:100
PtacΔflgM	Batch	M9+glu	8445.36	M9+glu, 1:100
PtacΔflgM	Batch	M9+glu	34.65	M9+glu, 1:100
PtacΔflgM	Batch	M9+glu	15.4	M9+glu, 1:100
PtacΔflgM	Batch	M9+glu	470.47	M9+glu, 1:100
PtacΔflgM	Batch	M9+glu	1628.55	M9+glu, 1:100
PtacΔflgM	Batch	M9+glu	984.83	M9+glu, 1:100
PtacΔflgM	Batch	M9+glu	16.17	M9+glu, 1:100
PtacΔflgM	Batch	M9+glu	221.76	M9+glu, 1:100
PtacΔflgM	Batch	M9+glu	108.57	M9+glu, 1:100
PtacΔflgM	Batch	M9+glu	1434.51	M9+glu, 1:100
PtacΔflgM	Batch	M9+glu	18.48	M9+glu, 1:100
PtacΔflgM	Batch	M9+glu	62.37	M9+glu, 1:100
PtacΔflgM	Batch	M9+glu	213.29	M9+glu, 1:100
PtacΔflgM	Batch	M9+glu	797.72	M9+glu, 1:100
PtacΔflgM	Batch	M9+glu	13.86	M9+glu, 1:100
PtacΔflgM	Batch	M9+glu	10.78	M9+glu, 1:100
PtacΔflgM	Batch	M9+glu	12.32	M9+glu, 1:100
PtacΔflgM	Batch	M9+glu	566.72	M9+glu, 1:100
PtacΔflgM	Batch	M9+glu	121.66	M9+glu, 1:100
PtacΔflgM	Batch	M9+glu	18.48	M9+glu, 1:100
PtacΔflgM	Batch	M9+glu	127.82	M9+glu, 1:100
PtacΔflgM	Batch	M9+glu	2442.44	M9+glu, 1:100
PtacΔflgM	Batch	M9+glu	378.84	M9+glu, 1:100
PtacΔflgM	Batch	M9+glu	4141.06	M9+glu, 1:100
PtacΔflgM	Batch	M9+glu	562.1	M9+glu, 1:100
PtacΔflgM	Batch	M9+glu	820.05	M9+glu, 1:100
PtacΔflgM	Batch	M9+glu	115.5	M9+glu, 1:100
PtacΔflgM	Batch	M9+glu	468.16	M9+glu, 1:100
PtacΔflgM	Batch	M9+glu	192.5	M9+glu, 1:100
PtacΔflgM	Batch	M9+glu	10.01	M9+glu, 1:100
PtacΔflgM	Batch	M9+glu	51.59	M9+glu, 1:100
PtacΔflgM	Batch	M9+glu	643.72	M9+glu, 1:100
PtacΔflgM	Batch	M9+glu	92.4	M9+glu, 1:100
PtacΔflgM	Batch	M9+glu	41.58	M9+glu, 1:100
PtacΔflgM	Batch	M9+glu	704.55	M9+glu, 1:100
PtacΔflgM	Batch	M9+glu	857.78	M9+glu, 1:100
PtacΔflgM	Batch	M9+glu	3053.82	M9+glu, 1:100
PtacΔflgM	Batch	M9+glu	5875.87	M9+glu, 1:100
PtacΔflgM	Batch	M9+glu	71.61	M9+glu, 1:100
PtacΔflgM	Batch	M9+glu	1158.85	M9+glu, 1:100
PtacΔflgM	Batch	M9+glu	83.16	M9+glu, 1:100
PtacΔflgM	Batch	M9+glu	18.48	M9+glu, 1:100
PtacΔflgM	Batch	M9+glu	18.48	M9+glu, 1:100
PtacΔflgM	Batch	M9+glu	-13.86	M9+glu, 1:100
PtacΔflgM	Batch	M9+glu	496.65	M9+glu, 1:100
PtacΔflgM	Batch	M9+glu	1399.86	M9+glu, 1:100
PtacΔflgM	Batch	M9+glu	497.42	M9+glu, 1:100
PtacΔflgM	Batch	M9+glu	341.11	M9+glu, 1:100
PtacΔflgM	Batch	M9+glu	161.7	M9+glu, 1:100
PtacΔflgM	Batch	M9+glu	287.98	M9+glu, 1:100
PtacΔflgM	Batch	M9+glu	2402.4	M9+glu, 1:100
PtacΔflgM	Batch	M9+glu	8.47	M9+glu, 1:100
PtacΔflgM	Batch	M9+glu	202.51	M9+glu, 1:100
PtacΔflgM	Batch	M9+glu	371.91	M9+glu, 1:100
PtacΔflgM	Batch	M9+glu	221.76	M9+glu, 1:100
PtacΔflgM	Batch	M9+glu	435.82	M9+glu, 1:100
PtacΔflgM	Batch	M9+glu	3477.32	M9+glu, 1:100
PtacΔflgM	Batch	M9+glu	123.2	M9+glu, 1:100
PtacΔflgM	Batch	M9+glu	8059.59	M9+glu, 1:100
PtacΔflgM	Batch	M9+glu	893.2	M9+glu, 1:100
PtacΔflgM	Batch	M9+glu	2.31	M9+glu, 1:100
PtacΔflgM	Batch	M9+glu	940.94	M9+glu, 1:100
PtacΔflgM	Batch	M9+glu	383.46	M9+glu, 1:100
PtacΔflgM	Batch	M9+glu	1366.75	M9+glu, 1:100
PtacΔflgM	Batch	M9+glu	0.77	M9+glu, 1:100
PtacΔflgM	Batch	M9+glu	342.65	M9+glu, 1:100
PtacΔflgM	Batch	M9+glu	23.87	M9+glu, 1:100
PtacΔflgM	Batch	M9+glu	42.35	M9+glu, 1:100
PtacΔflgM	Batch	M9+glu	204.05	M9+glu, 1:100
PtacΔflgM	Batch	M9+glu	67.76	M9+glu, 1:100
PtacΔflgM	Batch	M9+glu	27.72	M9+glu, 1:100
PtacΔflgM	Batch	M9+glu	357.28	M9+glu, 1:100
PtacΔflgM	Batch	M9+glu	244.86	M9+glu, 1:100
PtacΔflgM	Batch	M9+glu	243.32	M9+glu, 1:100
PtacΔflgM	Batch	M9+glu	15.4	M9+glu, 1:100
PtacΔflgM	Batch	M9+glu	37.73	M9+glu, 1:100
PtacΔflgM	Batch	M9+glu	67.76	M9+glu, 1:100
PtacΔflgM	Batch	M9+glu	70.84	M9+glu, 1:100
PtacΔflgM	Batch	M9+glu	431.2	M9+glu, 1:100
PtacΔflgM	Batch	M9+glu	3545.85	M9+glu, 1:100
PtacΔflgM	Batch	M9+glu	172.48	M9+glu, 1:100
PtacΔflgM	Batch	M9+glu	346.5	M9+glu, 1:100
PtacΔflgM	Batch	M9+glu	449.68	M9+glu, 1:100
PtacΔflgM	Batch	M9+glu	2933.7	M9+glu, 1:100
PtacΔflgM	Batch	M9+glu	3771.46	M9+glu, 1:100
PtacΔflgM	Batch	M9+glu	21.56	M9+glu, 1:100
PtacΔflgM	Batch	M9+glu	6.93	M9+glu, 1:100
PtacΔflgM	Batch	M9+glu	264.11	M9+glu, 1:100
PtacΔflgM	Batch	M9+glu	77	M9+glu, 1:100
PtacΔflgM	Batch	M9+glu	1858.78	M9+glu, 1:100
PtacΔflgM	Batch	M9+glu	2858.24	M9+glu, 1:100
PtacΔflgM	Batch	M9+glu	342.65	M9+glu, 1:100
PtacΔflgM	Batch	M9+glu	20.02	M9+glu, 1:100
PtacΔflgM	Batch	M9+glu	157.85	M9+glu, 1:100
PtacΔflgM	Batch	M9+glu	2179.1	M9+glu, 1:100
PtacΔflgM	Batch	M9+glu	598.29	M9+glu, 1:100
PtacΔflgM	Batch	M9+glu	1120.35	M9+glu, 1:100
PtacΔflgM	Batch	M9+glu	517.44	M9+glu, 1:100
PtacΔflgM	Batch	M9+glu	26.95	M9+glu, 1:100
PtacΔflgM	Batch	M9+glu	-5.39	M9+glu, 1:100
PtacΔflgM	Batch	M9+glu	13.09	M9+glu, 1:100
PtacΔflgM	Batch	M9+glu	2064.37	M9+glu, 1:100
PtacΔflgM	Batch	M9+glu	77.77	M9+glu, 1:100
PtacΔflgM	Batch	M9+glu	60.83	M9+glu, 1:100
PtacΔflgM	Batch	M9+glu	35.42	M9+glu, 1:100
PtacΔflgM	Batch	M9+glu	13.86	M9+glu, 1:100
PtacΔflgM	Batch	M9+glu	227.92	M9+glu, 1:100
PtacΔflgM	Batch	M9+glu	70.84	M9+glu, 1:100
PtacΔflgM	Batch	M9+glu	25.41	M9+glu, 1:100
PtacΔflgM	Batch	M9+glu	6.93	M9+glu, 1:100
PtacΔflgM	Batch	M9+glu	276.43	M9+glu, 1:100
PtacΔflgM	Batch	M9+glu	4143.37	M9+glu, 1:100
PtacΔflgM	Batch	M9+glu	129.36	M9+glu, 1:100
PtacΔflgM	Batch	M9+glu	711.48	M9+glu, 1:100
PtacΔflgM	Batch	M9+glu	2.31	M9+glu, 1:100
PtacΔflgM	Batch	M9+glu	19.25	M9+glu, 1:100
PtacΔflgM	Batch	M9+glu	135.52	M9+glu, 1:100
PtacΔflgM	Batch	M9+glu	187.88	M9+glu, 1:100
PtacΔflgM	Batch	M9+glu	26.95	M9+glu, 1:100
PtacΔflgM	Batch	M9+glu	3795.33	M9+glu, 1:100
PtacΔflgM	Batch	M9+glu	5985.98	M9+glu, 1:100
PtacΔflgM	Batch	M9+glu	1280.51	M9+glu, 1:100
PtacΔflgM	Batch	M9+glu	445.83	M9+glu, 1:100
PtacΔflgM	Batch	M9+glu	149.38	M9+glu, 1:100
PtacΔflgM	Batch	M9+glu	775.39	M9+glu, 1:100
PtacΔflgM	Batch	M9+glu	6.93	M9+glu, 1:100
PtacΔflgM	Batch	M9+glu	147.07	M9+glu, 1:100
PtacΔflgM	Batch	M9+glu	2020.48	M9+glu, 1:100
PtacΔflgM	Batch	M9+glu	135.52	M9+glu, 1:100
PtacΔflgM	Batch	M9+glu	107.8	M9+glu, 1:100
PtacΔflgM	Batch	M9+glu	103.18	M9+glu, 1:100
PtacΔflgM	Batch	M9+glu	310.31	M9+glu, 1:100
PtacΔflgM	Batch	M9+glu	46.2	M9+glu, 1:100
PtacΔflgM	Batch	M9+glu	-11.55	M9+glu, 1:100
PtacΔflgM	Batch	M9+glu	-4.62	M9+glu, 1:100
PtacΔflgM	Batch	M9+glu	850.08	M9+glu, 1:100
PtacΔflgM	Batch	M9+glu	1009.47	M9+glu, 1:100
PtacΔflgM	Batch	M9+glu	14.63	M9+glu, 1:100
PtacΔflgM	Batch	M9+glu	649.88	M9+glu, 1:100
PtacΔflgM	Batch	M9+glu	522.83	M9+glu, 1:100
PtacΔflgM	Batch	M9+glu	23.87	M9+glu, 1:100
PtacΔflgM	Batch	M9+glu	43.89	M9+glu, 1:100
PtacΔflgM	Batch	M9+glu	3644.41	M9+glu, 1:100
PtacΔflgM	Batch	M9+glu	126.28	M9+glu, 1:100
PtacΔflgM	Batch	M9+glu	343.42	M9+glu, 1:100
PtacΔflgM	Batch	M9+glu	2777.39	M9+glu, 1:100
PtacΔflgM	Batch	M9+glu	29.26	M9+glu, 1:100
PtacΔflgM	Batch	M9+glu	720.72	M9+glu, 1:100
PtacΔflgM	Batch	M9+glu	-7.7	M9+glu, 1:100
PtacΔflgM	Batch	M9+glu	77.77	M9+glu, 1:100
PtacΔflgM	Batch	M9+glu	195.58	M9+glu, 1:100
PtacΔflgM	Batch	M9+glu	48.51	M9+glu, 1:100
PtacΔflgM	Batch	M9+glu	33.88	M9+glu, 1:100
PtacΔflgM	Batch	M9+glu	2006.62	M9+glu, 1:100
PtacΔflgM	Batch	M9+glu	140.14	M9+glu, 1:100
PtacΔflgM	Batch	M9+glu	43.89	M9+glu, 1:100
PtacΔflgM	Batch	M9+glu	6.93	M9+glu, 1:100
PtacΔflgM	Batch	M9+glu	1651.65	M9+glu, 1:100
PtacΔflgM	Batch	M9+glu	132.44	M9+glu, 1:100
PtacΔflgM	Batch	M9+glu	425.04	M9+glu, 1:100
PtacΔflgM	Batch	M9+glu	2012.78	M9+glu, 1:100
PtacΔflgM	Batch	M9+glu	122.43	M9+glu, 1:100
PtacΔflgM	Batch	M9+glu	20.79	M9+glu, 1:100
PtacΔflgM	Batch	M9+glu	180.95	M9+glu, 1:100
PtacΔflgM	Batch	M9+glu	16.94	M9+glu, 1:100
PtacΔflgM	Batch	M9+glu	14.63	M9+glu, 1:100
PtacΔflgM	Batch	M9+glu	662.2	M9+glu, 1:100
PtacΔflgM	Batch	M9+glu	1528.45	M9+glu, 1:100
PtacΔflgM	Batch	M9+glu	397.32	M9+glu, 1:100
PtacΔflgM	Batch	M9+glu	2563.33	M9+glu, 1:100
PtacΔflgM	Batch	M9+glu	53.9	M9+glu, 1:100
PtacΔflgM	Batch	M9+glu	1799.49	M9+glu, 1:100
PtacΔflgM	Batch	M9+glu	19.25	M9+glu, 1:100
PtacΔflgM	Batch	M9+glu	147.84	M9+glu, 1:100
PtacΔflgM	Batch	M9+glu	18944.3	M9+glu, 1:100
PtacΔflgM	Batch	M9+glu	80.85	M9+glu, 1:100
PtacΔflgM	Batch	M9+glu	24.64	M9+glu, 1:100
PtacΔflgM	Batch	M9+glu	452.76	M9+glu, 1:100
PtacΔflgM	Batch	M9+glu	1320.55	M9+glu, 1:100
PtacΔflgM	Batch	M9+glu	13.86	M9+glu, 1:100
PtacΔflgM	Batch	M9+glu	28.49	M9+glu, 1:100
PtacΔflgM	Batch	M9+glu	-4.62	M9+glu, 1:100
PtacΔflgM	Batch	M9+glu	1785.63	M9+glu, 1:100
PtacΔflgM	Batch	M9+glu	282.59	M9+glu, 1:100
PtacΔflgM	Batch	M9+glu	1839.53	M9+glu, 1:100
PtacΔflgM	Batch	M9+glu	32.34	M9+glu, 1:100
PtacΔflgM	Batch	M9+glu	33.11	M9+glu, 1:100
PtacΔflgM	Batch	M9+glu	1113.42	M9+glu, 1:100
PtacΔflgM	Batch	M9+glu	1135.75	M9+glu, 1:100
PtacΔflgM	Batch	M9+glu	14.63	M9+glu, 1:100
PtacΔflgM	Batch	M9+glu	31.57	M9+glu, 1:100
PtacΔflgM	Batch	M9+glu	160.93	M9+glu, 1:100
PtacΔflgM	Batch	M9+glu	4100.25	M9+glu, 1:100
PtacΔflgM	Batch	M9+glu	28.49	M9+glu, 1:100
PtacΔflgM	Batch	M9+glu	117.81	M9+glu, 1:100
PtacΔflgM	Batch	M9+glu	597.52	M9+glu, 1:100
PtacΔflgM	Batch	M9+glu	135.52	M9+glu, 1:100
PtacΔflgM	Batch	M9+glu	27.72	M9+glu, 1:100
PtacΔflgM	Batch	M9+glu	144.76	M9+glu, 1:100
PtacΔflgM	Batch	M9+glu	75.46	M9+glu, 1:100
PtacΔflgM	Batch	M9+glu	190.96	M9+glu, 1:100
PtacΔflgM	Batch	M9+glu	4561.48	M9+glu, 1:100
PtacΔflgM	Batch	M9+glu	4.62	M9+glu, 1:100
PtacΔflgM	Batch	M9+glu	33.11	M9+glu, 1:100
PtacΔflgM	Batch	M9+glu	3.85	M9+glu, 1:100
PtacΔflgM	Batch	M9+glu	6.16	M9+glu, 1:100
PtacΔflgM	Batch	M9+glu	26.18	M9+glu, 1:100
PtacΔflgM	Batch	M9+glu	197.12	M9+glu, 1:100
PtacΔflgM	Batch	M9+glu	2099.79	M9+glu, 1:100
PtacΔflgM	Batch	M9+glu	100.1	M9+glu, 1:100
PtacΔflgM	Batch	M9+glu	2511.74	M9+glu, 1:100
PtacΔflgM	Batch	M9+glu	29.26	M9+glu, 1:100
PtacΔflgM	Batch	M9+glu	639.87	M9+glu, 1:100
PtacΔflgM	Batch	M9+glu	430.43	M9+glu, 1:100
PtacΔflgM	Batch	M9+glu	25.41	M9+glu, 1:100
PtacΔflgM	Batch	M9+glu	1014.09	M9+glu, 1:100
PtacΔflgM	Batch	M9+glu	4874.1	M9+glu, 1:100
PtacΔflgM	Batch	M9+glu	958.65	M9+glu, 1:100
PtacΔflgM	Batch	M9+glu	1175.79	M9+glu, 1:100
PtacΔflgM	Batch	M9+glu	102.41	M9+glu, 1:100
PtacΔflgM	Batch	M9+glu	185.57	M9+glu, 1:100
PtacΔflgM	Batch	M9+glu	440.44	M9+glu, 1:100
PtacΔflgM	Batch	M9+glu	1267.42	M9+glu, 1:100
PtacΔflgM	Batch	M9+glu	9.24	M9+glu, 1:100
PtacΔflgM	Batch	M9+glu	14.63	M9+glu, 1:100
PtacΔflgM	Batch	M9+glu	3145.45	M9+glu, 1:100
PtacΔflgM	Batch	M9+glu	4.62	M9+glu, 1:100
PtacΔflgM	Batch	M9+glu	541.31	M9+glu, 1:100
PtacΔflgM	Batch	M9+glu	915.53	M9+glu, 1:100
PtacΔflgM	Batch	M9+glu	22.33	M9+glu, 1:100
PtacΔflgM	Batch	M9+glu	46.97	M9+glu, 1:100
PtacΔflgM	Batch	M9+glu	22.33	M9+glu, 1:100
PtacΔflgM	Batch	M9+glu	200.97	M9+glu, 1:100
PtacΔflgM	Batch	M9+glu	1764.84	M9+glu, 1:100
PtacΔflgM	Batch	M9+glu	243.32	M9+glu, 1:100
PtacΔflgM	Batch	M9+glu	816.97	M9+glu, 1:100
PtacΔflgM	Batch	M9+glu	44.66	M9+glu, 1:100
PtacΔflgM	Batch	M9+glu	140.91	M9+glu, 1:100
PtacΔflgM	Batch	M9+glu	5273.73	M9+glu, 1:100
PtacΔflgM	Batch	M9+glu	10.78	M9+glu, 1:100
PtacΔflgM	Batch	M9+glu	179.41	M9+glu, 1:100
PtacΔflgM	Batch	M9+glu	1290.52	M9+glu, 1:100
PtacΔflgM	Batch	M9+glu	1418.34	M9+glu, 1:100
PtacΔflgM	Batch	M9+glu	30.03	M9+glu, 1:100
PtacΔflgM	Batch	M9+glu	790.79	M9+glu, 1:100
PtacΔflgM	Batch	M9+glu	437.36	M9+glu, 1:100
PtacΔflgM	Batch	M9+glu	29.26	M9+glu, 1:100
PtacΔflgM	Batch	M9+glu	543.62	M9+glu, 1:100
PtacΔflgM	Batch	M9+glu	-1.54	M9+glu, 1:100
PtacΔflgM	Batch	M9+glu	110.88	M9+glu, 1:100
PtacΔflgM	Batch	M9+glu	16.94	M9+glu, 1:100
PtacΔflgM	Batch	M9+glu	1161.16	M9+glu, 1:100
PtacΔflgM	Batch	M9+glu	1221.99	M9+glu, 1:100
PtacΔflgM	Batch	M9+glu	-1.54	M9+glu, 1:100
PtacΔflgM	Batch	M9+glu	19987.7	M9+glu, 1:100
PtacΔflgM	Batch	M9+glu	82.39	M9+glu, 1:100
PtacΔflgM	Batch	M9+glu	327.25	M9+glu, 1:100
PtacΔflgM	Batch	M9+glu	240.24	M9+glu, 1:100
PtacΔflgM	Batch	M9+glu	1110.34	M9+glu, 1:100
PtacΔflgM	Batch	M9+glu	9512.58	M9+glu, 1:100
PtacΔflgM	Batch	M9+glu	562.1	M9+glu, 1:100
PtacΔflgM	Batch	M9+glu	133.98	M9+glu, 1:100
PtacΔflgM	Batch	M9+glu	7.7	M9+glu, 1:100
PtacΔflgM	Batch	M9+glu	2768.15	M9+glu, 1:100
PtacΔflgM	Batch	M9+glu	306.46	M9+glu, 1:100
PtacΔflgM	Batch	M9+glu	11.55	M9+glu, 1:100
PtacΔflgM	Batch	M9+glu	17.71	M9+glu, 1:100
PtacΔflgM	Batch	M9+glu	7.7	M9+glu, 1:100
PtacΔflgM	Batch	M9+glu	0	M9+glu, 1:100
PtacΔflgM	Batch	M9+glu	783.86	M9+glu, 1:100
PtacΔflgM	Batch	M9+glu	183.26	M9+glu, 1:100
PtacΔflgM	Batch	M9+glu	439.67	M9+glu, 1:100
PtacΔflgM	Batch	M9+glu	1272.81	M9+glu, 1:100
PtacΔflgM	Batch	M9+glu	62.37	M9+glu, 1:100
PtacΔflgM	Batch	M9+glu	1392.93	M9+glu, 1:100
PtacΔflgM	Batch	M9+glu	380.38	M9+glu, 1:100
PtacΔflgM	Batch	M9+glu	1064.14	M9+glu, 1:100
PtacΔflgM	Batch	M9+glu	83.16	M9+glu, 1:100
PtacΔflgM	Batch	M9+glu	31.57	M9+glu, 1:100
PtacΔflgM	Batch	M9+glu	3.85	M9+glu, 1:100
PtacΔflgM	Batch	M9+glu	632.94	M9+glu, 1:100
PtacΔflgM	Batch	M9+glu	17.71	M9+glu, 1:100
PtacΔflgM	Batch	M9+glu	652.19	M9+glu, 1:100
PtacΔflgM	Batch	M9+glu	3.08	M9+glu, 1:100
PtacΔflgM	Batch	M9+glu	1945.02	M9+glu, 1:100
PtacΔflgM	Batch	M9+glu	2252.25	M9+glu, 1:100
PtacΔflgM	Batch	M9+glu	2614.92	M9+glu, 1:100
PtacΔflgM	Batch	M9+glu	917.07	M9+glu, 1:100
PtacΔflgM	Batch	M9+glu	4014.01	M9+glu, 1:100
PtacΔflgM	Batch	M9+glu	58.52	M9+glu, 1:100
PtacΔflgM	Batch	M9+glu	2268.42	M9+glu, 1:100
PtacΔflgM	Batch	M9+glu	2246.86	M9+glu, 1:100
PtacΔflgM	Batch	M9+glu	-5.39	M9+glu, 1:100
PtacΔflgM	Batch	M9+glu	1443.75	M9+glu, 1:100
PtacΔflgM	Batch	M9+glu	866.25	M9+glu, 1:100
PtacΔflgM	Batch	M9+glu	642.18	M9+glu, 1:100
PtacΔflgM	Batch	M9+glu	257.18	M9+glu, 1:100
PtacΔflgM	Batch	M9+glu	6.93	M9+glu, 1:100
PtacΔflgM	Batch	M9+glu	2683.45	M9+glu, 1:100
PtacΔflgM	Batch	M9+glu	468.16	M9+glu, 1:100
PtacΔflgM	Batch	M9+glu	1504.58	M9+glu, 1:100
PtacΔflgM	Batch	M9+glu	1513.82	M9+glu, 1:100
PtacΔflgM	Batch	M9+glu	340.34	M9+glu, 1:100
PtacΔflgM	Batch	M9+glu	1242.78	M9+glu, 1:100
PtacΔflgM	Batch	M9+glu	1280.51	M9+glu, 1:100
PtacΔflgM	Batch	M9+glu	491.26	M9+glu, 1:100
PtacΔflgM	Batch	M9+glu	607.53	M9+glu, 1:100
PtacΔflgM	Batch	M9+glu	33.11	M9+glu, 1:100
PtacΔflgM	Batch	M9+glu	6.93	M9+glu, 1:100
PtacΔflgM	Batch	M9+glu	476.63	M9+glu, 1:100
PtacΔflgM	Batch	M9+glu	227.92	M9+glu, 1:100
PtacΔflgM	Batch	M9+glu	347.27	M9+glu, 1:100
PtacΔflgM	Batch	M9+glu	478.94	M9+glu, 1:100
PtacΔflgM	Batch	M9+glu	572.88	M9+glu, 1:100
PtacΔflgM	Batch	M9+glu	4680.83	M9+glu, 1:100
PtacΔflgM	Batch	M9+glu	1229.69	M9+glu, 1:100
PtacΔflgM	Batch	M9+glu	-0.77	M9+glu, 1:100
PtacΔflgM	Batch	M9+glu	371.14	M9+glu, 1:100
PtacΔflgM	Batch	M9+glu	598.29	M9+glu, 1:100
PtacΔflgM	Batch	M9+glu	606.76	M9+glu, 1:100
PtacΔflgM	Batch	M9+glu	123.97	M9+glu, 1:100
PtacΔflgM	Batch	M9+glu	2947.56	M9+glu, 1:100
PtacΔflgM	Batch	M9+glu	433.51	M9+glu, 1:100
PtacΔflgM	Batch	M9+glu	237.93	M9+glu, 1:100
PtacΔflgM	Batch	M9+glu	33.11	M9+glu, 1:100
PtacΔflgM	Batch	M9+glu	498.19	M9+glu, 1:100
PtacΔflgM	Batch	M9+glu	44.66	M9+glu, 1:100
PtacΔflgM	Batch	M9+glu	733.81	M9+glu, 1:100
PtacΔflgM	Batch	M9+glu	1861.86	M9+glu, 1:100
PtacΔflgM	Batch	M9+glu	257.18	M9+glu, 1:100
PtacΔflgM	Batch	M9+glu	46.97	M9+glu, 1:100
PtacΔflgM	Batch	M9+glu	66.99	M9+glu, 1:100
PtacΔflgM	Batch	M9+glu	22.33	M9+glu, 1:100
PtacΔflgM	Batch	M9+glu	676.83	M9+glu, 1:100
PtacΔflgM	Batch	M9+glu	22.33	M9+glu, 1:100
PtacΔflgM	Batch	M9+glu	292.6	M9+glu, 1:100
PtacΔflgM	Batch	M9+glu	59.29	M9+glu, 1:100
PtacΔflgM	Batch	M9+glu	3012.24	M9+glu, 1:100
PtacΔflgM	Batch	M9+glu	109.34	M9+glu, 1:100
PtacΔflgM	Batch	M9+glu	-2.31	M9+glu, 1:100
PtacΔflgM	Batch	M9+glu	702.24	M9+glu, 1:100
PtacΔflgM	Batch	M9+glu	325.71	M9+glu, 1:100
PtacΔflgM	Batch	M9+glu	42.35	M9+glu, 1:100
PtacΔflgM	Batch	M9+glu	13492.7	M9+glu, 1:100
PtacΔflgM	Batch	M9+glu	26.18	M9+glu, 1:100
PtacΔflgM	Batch	M9+glu	20.79	M9+glu, 1:100
PtacΔflgM	Batch	M9+glu	169.4	M9+glu, 1:100
PtacΔflgM	Batch	M9+glu	6560.4	M9+glu, 1:100
PtacΔflgM	Batch	M9+glu	918.61	M9+glu, 1:100
PtacΔflgM	Batch	M9+glu	309.54	M9+glu, 1:100
PtacΔflgM	Batch	M9+glu	954.03	M9+glu, 1:100
PtacΔflgM	Batch	M9+glu	2500.19	M9+glu, 1:100
PtacΔflgM	Batch	M9+glu	-1.54	M9+glu, 1:100
PtacΔflgM	Batch	M9+glu	430.43	M9+glu, 1:100
PtacΔflgM	Batch	M9+glu	-17.71	M9+glu, 1:100
PtacΔflgM	Batch	M9+glu	257.95	M9+glu, 1:100
PtacΔflgM	Batch	M9+glu	111.65	M9+glu, 1:100
PtacΔflgM	Batch	M9+glu	50.82	M9+glu, 1:100
PtacΔflgM	Batch	M9+glu	158.62	M9+glu, 1:100
PtacΔflgM	Batch	M9+glu	4489.87	M9+glu, 1:100
PtacΔflgM	Batch	M9+glu	16.94	M9+glu, 1:100
PtacΔflgM	Batch	M9+glu	56.98	M9+glu, 1:100
PtacΔflgM	Batch	M9+glu	901.67	M9+glu, 1:100
PtacΔflgM	Batch	M9+glu	20.02	M9+glu, 1:100
PtacΔflgM	Batch	M9+glu	1360.59	M9+glu, 1:100
PtacΔflgM	Batch	M9+glu	2239.93	M9+glu, 1:100
PtacΔflgM	Batch	M9+glu	1717.87	M9+glu, 1:100
PtacΔflgM	Batch	M9+glu	11.55	M9+glu, 1:100
PtacΔflgM	Batch	M9+glu	26.95	M9+glu, 1:100
PtacΔflgM	Batch	M9+glu	108.57	M9+glu, 1:100
PtacΔflgM	Batch	M9+glu	57.75	M9+glu, 1:100
PtacΔflgM	Batch	M9+glu	6.16	M9+glu, 1:100
PtacΔflgM	Batch	M9+glu	1322.86	M9+glu, 1:100
PtacΔflgM	Batch	M9+glu	683.76	M9+glu, 1:100
PtacΔflgM	Batch	M9+glu	921.69	M9+glu, 1:100
PtacΔflgM	Batch	M9+glu	29.26	M9+glu, 1:100
PtacΔflgM	Batch	M9+glu	-4.62	M9+glu, 1:100
PtacΔflgM	Batch	M9+glu	12.32	M9+glu, 1:100
PtacΔflgM	Batch	M9+glu	344.19	M9+glu, 1:100
PtacΔflgM	Batch	M9+glu	361.13	M9+glu, 1:100
PtacΔflgM	Batch	M9+glu	1019.48	M9+glu, 1:100
PtacΔflgM	Batch	M9+glu	2236.08	M9+glu, 1:100
PtacΔflgM	Batch	M9+glu	11089.5	M9+glu, 1:100
PtacΔflgM	Batch	M9+glu	10.78	M9+glu, 1:100
PtacΔflgM	Batch	M9+glu	5600.21	M9+glu, 1:100
PtacΔflgM	Batch	M9+glu	81.62	M9+glu, 1:100
PtacΔflgM	Batch	M9+glu	325.71	M9+glu, 1:100
PtacΔflgM	Batch	M9+glu	1861.09	M9+glu, 1:100
PtacΔflgM	Batch	M9+glu	999.46	M9+glu, 1:100
PtacΔflgM	Batch	M9+glu	10.01	M9+glu, 1:100
PtacΔflgM	Batch	M9+glu	30.8	M9+glu, 1:100
PtacΔflgM	Batch	M9+glu	1943.48	M9+glu, 1:100
PtacΔflgM	Batch	M9+glu	18.48	M9+glu, 1:100
PtacΔflgM	Batch	M9+glu	465.08	M9+glu, 1:100
PtacΔflgM	Batch	M9+glu	27.72	M9+glu, 1:100
PtacΔflgM	Batch	M9+glu	-3.85	M9+glu, 1:100
PtacΔflgM	Batch	M9+glu	0.77	M9+glu, 1:100
PtacΔflgM	Batch	M9+glu	84.7	M9+glu, 1:100
PtacΔflgM	Batch	M9+glu	326.48	M9+glu, 1:100
PtacΔflgM	Batch	M9+glu	439.67	M9+glu, 1:100
PtacΔflgM	Batch	M9+glu	863.94	M9+glu, 1:100
PtacΔflgM	Batch	M9+glu	2166.78	M9+glu, 1:100
PtacΔflgM	Batch	M9+glu	479.71	M9+glu, 1:100
PtacΔflgM	Batch	M9+glu	2956.03	M9+glu, 1:100
PtacΔflgM	Batch	M9+glu	164.78	M9+glu, 1:100
PtacΔflgM	Batch	M9+glu	547.47	M9+glu, 1:100
PtacΔflgM	Batch	M9+glu	79.31	M9+glu, 1:100
PtacΔflgM	Batch	M9+glu	23.1	M9+glu, 1:100
PtacΔflgM	Batch	M9+glu	-4.62	M9+glu, 1:100
PtacΔflgM	Batch	M9+glu	72.38	M9+glu, 1:100
PtacΔflgM	Batch	M9+glu	1844.15	M9+glu, 1:100
PtacΔflgM	Batch	M9+glu	595.21	M9+glu, 1:100
PtacΔflgM	Batch	M9+glu	151.69	M9+glu, 1:100
PtacΔflgM	Batch	M9+glu	1546.93	M9+glu, 1:100
PtacΔflgM	Batch	M9+glu	307.23	M9+glu, 1:100
PtacΔflgM	Batch	M9+glu	8538.53	M9+glu, 1:100
PtacΔflgM	Batch	M9+glu	4788.63	M9+glu, 1:100
PtacΔflgM	Batch	M9+glu	27.72	M9+glu, 1:100
PtacΔflgM	Batch	M9+glu	2671.9	M9+glu, 1:100
PtacΔflgM	Batch	M9+glu	119.35	M9+glu, 1:100
PtacΔflgM	Batch	M9+glu	2450.91	M9+glu, 1:100
PtacΔflgM	Batch	M9+glu	26.18	M9+glu, 1:100
PtacΔflgM	Batch	M9+glu	508.97	M9+glu, 1:100
PtacΔflgM	Batch	M9+glu	-2.31	M9+glu, 1:100
PtacΔflgM	Batch	M9+glu	229.46	M9+glu, 1:100
PtacΔflgM	Batch	M9+glu	553.63	M9+glu, 1:100
PtacΔflgM	Batch	M9+glu	579.04	M9+glu, 1:100
PtacΔflgM	Batch	M9+glu	20.79	M9+glu, 1:100
PtacΔflgM	Batch	M9+glu	44.66	M9+glu, 1:100
PtacΔflgM	Batch	M9+glu	124.74	M9+glu, 1:100
PtacΔflgM	Batch	M9+glu	65.45	M9+glu, 1:100
PtacΔflgM	Batch	M9+glu	163.24	M9+glu, 1:100
PtacΔflgM	Batch	M9+glu	1304.38	M9+glu, 1:100
PtacΔflgM	Batch	M9+glu	25.41	M9+glu, 1:100
PtacΔflgM	Batch	M9+glu	920.92	M9+glu, 1:100
PtacΔflgM	Batch	M9+glu	136.29	M9+glu, 1:100
PtacΔflgM	Batch	M9+glu	125.51	M9+glu, 1:100
PtacΔflgM	Batch	M9+glu	131.67	M9+glu, 1:100
PtacΔflgM	Batch	M9+glu	477.4	M9+glu, 1:100
PtacΔflgM	Batch	M9+glu	19.25	M9+glu, 1:100
PtacΔflgM	Batch	M9+glu	1859.55	M9+glu, 1:100
PtacΔflgM	Batch	M9+glu	462	M9+glu, 1:100
PtacΔflgM	Batch	M9+glu	1909.6	M9+glu, 1:100
PtacΔflgM	Batch	M9+glu	765.38	M9+glu, 1:100
PtacΔflgM	Batch	M9+glu	177.87	M9+glu, 1:100
PtacΔflgM	Batch	M9+glu	94.71	M9+glu, 1:100
PtacΔflgM	Batch	M9+glu	23.87	M9+glu, 1:100
PtacΔflgM	Batch	M9+glu	586.74	M9+glu, 1:100
PtacΔflgM	Batch	M9+glu	20.79	M9+glu, 1:100
PtacΔflgM	Batch	M9+glu	3871.56	M9+glu, 1:100
PtacΔflgM	Batch	M9+glu	200.2	M9+glu, 1:100
PtacΔflgM	Batch	M9+glu	605.99	M9+glu, 1:100
PtacΔflgM	Batch	M9+glu	1038.73	M9+glu, 1:100
PtacΔflgM	Batch	M9+glu	70.07	M9+glu, 1:100
PtacΔflgM	Batch	M9+glu	1596.21	M9+glu, 1:100
PtacΔflgM	Batch	M9+glu	20.79	M9+glu, 1:100
PtacΔflgM	Batch	M9+glu	3.85	M9+glu, 1:100
PtacΔflgM	Batch	M9+glu	139.37	M9+glu, 1:100
PtacΔflgM	Batch	M9+glu	100.87	M9+glu, 1:100
PtacΔflgM	Batch	M9+glu	157.85	M9+glu, 1:100
PtacΔflgM	Batch	M9+glu	18.48	M9+glu, 1:100
PtacΔflgM	Batch	M9+glu	80.08	M9+glu, 1:100
PtacΔflgM	Batch	M9+glu	456.61	M9+glu, 1:100
PtacΔflgM	Batch	M9+glu	103.18	M9+glu, 1:100
PtacΔflgM	Batch	M9+glu	88.55	M9+glu, 1:100
PtacΔflgM	Batch	M9+glu	124.74	M9+glu, 1:100
PtacΔflgM	Batch	M9+glu	2179.1	M9+glu, 1:100
PtacΔflgM	Batch	M9+glu	83.93	M9+glu, 1:100
PtacΔflgM	Batch	M9+glu	10776.1	M9+glu, 1:100
PtacΔflgM	Batch	M9+glu	4624.62	M9+glu, 1:100
PtacΔflgM	Batch	M9+glu	10097.8	M9+glu, 1:100
PtacΔflgM	Batch	M9+glu	787.71	M9+glu, 1:100
PtacΔflgM	Batch	M9+glu	114.73	M9+glu, 1:100
PtacΔflgM	Batch	M9+glu	1188.88	M9+glu, 1:100
PtacΔflgM	Batch	M9+glu	294.91	M9+glu, 1:100
PtacΔflgM	Batch	M9+glu	287.21	M9+glu, 1:100
PtacΔflgM	Batch	M9+glu	9.24	M9+glu, 1:100
PtacΔflgM	Batch	M9+glu	61.6	M9+glu, 1:100
PtacΔflgM	Batch	M9+glu	44.66	M9+glu, 1:100
PtacΔflgM	Batch	M9+glu	868.56	M9+glu, 1:100
PtacΔflgM	Batch	M9+glu	2517.13	M9+glu, 1:100
PtacΔflgM	Batch	M9+glu	63.14	M9+glu, 1:100
PtacΔflgM	Batch	M9+glu	29.26	M9+glu, 1:100
PtacΔflgM	Batch	M9+glu	10.01	M9+glu, 1:100
PtacΔflgM	Batch	M9+glu	1576.19	M9+glu, 1:100
PtacΔflgM	Batch	M9+glu	-19.25	M9+glu, 1:100
PtacΔflgM	Batch	M9+glu	16.94	M9+glu, 1:100
PtacΔflgM	Batch	M9+glu	325.71	M9+glu, 1:100
PtacΔflgM	Batch	M9+glu	43.89	M9+glu, 1:100
PtacΔflgM	Batch	M9+glu	37.73	M9+glu, 1:100
PtacΔflgM	Batch	M9+glu	18.48	M9+glu, 1:100
PtacΔflgM	Batch	M9+glu	22.33	M9+glu, 1:100
PtacΔflgM	Batch	M9+glu	2142.91	M9+glu, 1:100
PtacΔflgM	Batch	M9+glu	600.6	M9+glu, 1:100
PtacΔflgM	Batch	M9+glu	30.8	M9+glu, 1:100
PtacΔflgM	Batch	M9+glu	85.47	M9+glu, 1:100
PtacΔflgM	Batch	M9+glu	20.79	M9+glu, 1:100
PtacΔflgM	Batch	M9+glu	43.89	M9+glu, 1:100
PtacΔflgM	Batch	M9+glu	107.8	M9+glu, 1:100
PtacΔflgM	Batch	M9+glu	700.7	M9+glu, 1:100
PtacΔflgM	Batch	M9+glu	90.86	M9+glu, 1:100
[truncated: 23,979 more rows]

## Sheet: Supplementary Figure 9f
Strain	Culture	media	Blue.C.A(PfliC activity)	overnight, dilution
PtacΔflgMΔydiV	Batch	M9+glu	5108.95	M9+glu, 1:100
PtacΔflgMΔydiV	Batch	M9+glu	655.27	M9+glu, 1:100
PtacΔflgMΔydiV	Batch	M9+glu	1661.66	M9+glu, 1:100
PtacΔflgMΔydiV	Batch	M9+glu	4114.88	M9+glu, 1:100
PtacΔflgMΔydiV	Batch	M9+glu	1988.91	M9+glu, 1:100
PtacΔflgMΔydiV	Batch	M9+glu	1250.48	M9+glu, 1:100
PtacΔflgMΔydiV	Batch	M9+glu	915.53	M9+glu, 1:100
PtacΔflgMΔydiV	Batch	M9+glu	1234.31	M9+glu, 1:100
PtacΔflgMΔydiV	Batch	M9+glu	1085.7	M9+glu, 1:100
PtacΔflgMΔydiV	Batch	M9+glu	12416.2	M9+glu, 1:100
PtacΔflgMΔydiV	Batch	M9+glu	671.44	M9+glu, 1:100
PtacΔflgMΔydiV	Batch	M9+glu	964.04	M9+glu, 1:100
PtacΔflgMΔydiV	Batch	M9+glu	668.36	M9+glu, 1:100
PtacΔflgMΔydiV	Batch	M9+glu	1560.02	M9+glu, 1:100
PtacΔflgMΔydiV	Batch	M9+glu	-13.86	M9+glu, 1:100
PtacΔflgMΔydiV	Batch	M9+glu	3689.07	M9+glu, 1:100
PtacΔflgMΔydiV	Batch	M9+glu	7329.63	M9+glu, 1:100
PtacΔflgMΔydiV	Batch	M9+glu	1279.74	M9+glu, 1:100
PtacΔflgMΔydiV	Batch	M9+glu	12996.1	M9+glu, 1:100
PtacΔflgMΔydiV	Batch	M9+glu	146.3	M9+glu, 1:100
PtacΔflgMΔydiV	Batch	M9+glu	309.54	M9+glu, 1:100
PtacΔflgMΔydiV	Batch	M9+glu	566.72	M9+glu, 1:100
PtacΔflgMΔydiV	Batch	M9+glu	4356.66	M9+glu, 1:100
PtacΔflgMΔydiV	Batch	M9+glu	4427.5	M9+glu, 1:100
PtacΔflgMΔydiV	Batch	M9+glu	782.32	M9+glu, 1:100
PtacΔflgMΔydiV	Batch	M9+glu	2812.04	M9+glu, 1:100
PtacΔflgMΔydiV	Batch	M9+glu	1948.87	M9+glu, 1:100
PtacΔflgMΔydiV	Batch	M9+glu	475.86	M9+glu, 1:100
PtacΔflgMΔydiV	Batch	M9+glu	10355.7	M9+glu, 1:100
PtacΔflgMΔydiV	Batch	M9+glu	5708.01	M9+glu, 1:100
PtacΔflgMΔydiV	Batch	M9+glu	4712.4	M9+glu, 1:100
PtacΔflgMΔydiV	Batch	M9+glu	3287.9	M9+glu, 1:100
PtacΔflgMΔydiV	Batch	M9+glu	2274.58	M9+glu, 1:100
PtacΔflgMΔydiV	Batch	M9+glu	184.8	M9+glu, 1:100
PtacΔflgMΔydiV	Batch	M9+glu	3313.31	M9+glu, 1:100
PtacΔflgMΔydiV	Batch	M9+glu	815.43	M9+glu, 1:100
PtacΔflgMΔydiV	Batch	M9+glu	6387.92	M9+glu, 1:100
PtacΔflgMΔydiV	Batch	M9+glu	881.65	M9+glu, 1:100
PtacΔflgMΔydiV	Batch	M9+glu	95.48	M9+glu, 1:100
PtacΔflgMΔydiV	Batch	M9+glu	163.24	M9+glu, 1:100
PtacΔflgMΔydiV	Batch	M9+glu	1312.08	M9+glu, 1:100
PtacΔflgMΔydiV	Batch	M9+glu	15411.5	M9+glu, 1:100
PtacΔflgMΔydiV	Batch	M9+glu	14517.6	M9+glu, 1:100
PtacΔflgMΔydiV	Batch	M9+glu	475.09	M9+glu, 1:100
PtacΔflgMΔydiV	Batch	M9+glu	1382.15	M9+glu, 1:100
PtacΔflgMΔydiV	Batch	M9+glu	323.4	M9+glu, 1:100
PtacΔflgMΔydiV	Batch	M9+glu	286.44	M9+glu, 1:100
PtacΔflgMΔydiV	Batch	M9+glu	-1.54	M9+glu, 1:100
PtacΔflgMΔydiV	Batch	M9+glu	4755.52	M9+glu, 1:100
PtacΔflgMΔydiV	Batch	M9+glu	5233.69	M9+glu, 1:100
PtacΔflgMΔydiV	Batch	M9+glu	525.14	M9+glu, 1:100
PtacΔflgMΔydiV	Batch	M9+glu	1319.01	M9+glu, 1:100
PtacΔflgMΔydiV	Batch	M9+glu	710.71	M9+glu, 1:100
PtacΔflgMΔydiV	Batch	M9+glu	14168.8	M9+glu, 1:100
PtacΔflgMΔydiV	Batch	M9+glu	118.58	M9+glu, 1:100
PtacΔflgMΔydiV	Batch	M9+glu	1969.66	M9+glu, 1:100
PtacΔflgMΔydiV	Batch	M9+glu	850.08	M9+glu, 1:100
PtacΔflgMΔydiV	Batch	M9+glu	6957.72	M9+glu, 1:100
PtacΔflgMΔydiV	Batch	M9+glu	4626.16	M9+glu, 1:100
PtacΔflgMΔydiV	Batch	M9+glu	1056.44	M9+glu, 1:100
PtacΔflgMΔydiV	Batch	M9+glu	12030.5	M9+glu, 1:100
PtacΔflgMΔydiV	Batch	M9+glu	536.69	M9+glu, 1:100
PtacΔflgMΔydiV	Batch	M9+glu	969.43	M9+glu, 1:100
PtacΔflgMΔydiV	Batch	M9+glu	862.4	M9+glu, 1:100
PtacΔflgMΔydiV	Batch	M9+glu	2638.79	M9+glu, 1:100
PtacΔflgMΔydiV	Batch	M9+glu	1382.15	M9+glu, 1:100
PtacΔflgMΔydiV	Batch	M9+glu	1149.61	M9+glu, 1:100
PtacΔflgMΔydiV	Batch	M9+glu	1864.17	M9+glu, 1:100
PtacΔflgMΔydiV	Batch	M9+glu	628.32	M9+glu, 1:100
PtacΔflgMΔydiV	Batch	M9+glu	4771.69	M9+glu, 1:100
PtacΔflgMΔydiV	Batch	M9+glu	8968.19	M9+glu, 1:100
PtacΔflgMΔydiV	Batch	M9+glu	970.97	M9+glu, 1:100
PtacΔflgMΔydiV	Batch	M9+glu	482.79	M9+glu, 1:100
PtacΔflgMΔydiV	Batch	M9+glu	1690.92	M9+glu, 1:100
PtacΔflgMΔydiV	Batch	M9+glu	965.58	M9+glu, 1:100
PtacΔflgMΔydiV	Batch	M9+glu	1967.35	M9+glu, 1:100
PtacΔflgMΔydiV	Batch	M9+glu	1615.46	M9+glu, 1:100
PtacΔflgMΔydiV	Batch	M9+glu	9868.32	M9+glu, 1:100
PtacΔflgMΔydiV	Batch	M9+glu	11291.3	M9+glu, 1:100
PtacΔflgMΔydiV	Batch	M9+glu	8356.04	M9+glu, 1:100
PtacΔflgMΔydiV	Batch	M9+glu	1081.08	M9+glu, 1:100
PtacΔflgMΔydiV	Batch	M9+glu	872.41	M9+glu, 1:100
PtacΔflgMΔydiV	Batch	M9+glu	1928.85	M9+glu, 1:100
PtacΔflgMΔydiV	Batch	M9+glu	3785.32	M9+glu, 1:100
PtacΔflgMΔydiV	Batch	M9+glu	1392.93	M9+glu, 1:100
PtacΔflgMΔydiV	Batch	M9+glu	1045.66	M9+glu, 1:100
PtacΔflgMΔydiV	Batch	M9+glu	5632.55	M9+glu, 1:100
PtacΔflgMΔydiV	Batch	M9+glu	1700.93	M9+glu, 1:100
PtacΔflgMΔydiV	Batch	M9+glu	4675.44	M9+glu, 1:100
PtacΔflgMΔydiV	Batch	M9+glu	2373.14	M9+glu, 1:100
PtacΔflgMΔydiV	Batch	M9+glu	1098.79	M9+glu, 1:100
PtacΔflgMΔydiV	Batch	M9+glu	3449.6	M9+glu, 1:100
PtacΔflgMΔydiV	Batch	M9+glu	733.81	M9+glu, 1:100
PtacΔflgMΔydiV	Batch	M9+glu	1426.81	M9+glu, 1:100
PtacΔflgMΔydiV	Batch	M9+glu	20501.2	M9+glu, 1:100
PtacΔflgMΔydiV	Batch	M9+glu	5564.79	M9+glu, 1:100
PtacΔflgMΔydiV	Batch	M9+glu	853.93	M9+glu, 1:100
PtacΔflgMΔydiV	Batch	M9+glu	3224.76	M9+glu, 1:100
PtacΔflgMΔydiV	Batch	M9+glu	1921.92	M9+glu, 1:100
PtacΔflgMΔydiV	Batch	M9+glu	4825.59	M9+glu, 1:100
PtacΔflgMΔydiV	Batch	M9+glu	289.52	M9+glu, 1:100
PtacΔflgMΔydiV	Batch	M9+glu	2236.85	M9+glu, 1:100
PtacΔflgMΔydiV	Batch	M9+glu	948.64	M9+glu, 1:100
PtacΔflgMΔydiV	Batch	M9+glu	308.77	M9+glu, 1:100
PtacΔflgMΔydiV	Batch	M9+glu	7766.99	M9+glu, 1:100
PtacΔflgMΔydiV	Batch	M9+glu	1332.87	M9+glu, 1:100
PtacΔflgMΔydiV	Batch	M9+glu	10237.1	M9+glu, 1:100
PtacΔflgMΔydiV	Batch	M9+glu	2532.53	M9+glu, 1:100
PtacΔflgMΔydiV	Batch	M9+glu	2115.19	M9+glu, 1:100
PtacΔflgMΔydiV	Batch	M9+glu	2387	M9+glu, 1:100
PtacΔflgMΔydiV	Batch	M9+glu	6491.1	M9+glu, 1:100
PtacΔflgMΔydiV	Batch	M9+glu	4866.4	M9+glu, 1:100
PtacΔflgMΔydiV	Batch	M9+glu	1517.67	M9+glu, 1:100
PtacΔflgMΔydiV	Batch	M9+glu	1165.01	M9+glu, 1:100
PtacΔflgMΔydiV	Batch	M9+glu	8429.96	M9+glu, 1:100
PtacΔflgMΔydiV	Batch	M9+glu	2281.51	M9+glu, 1:100
PtacΔflgMΔydiV	Batch	M9+glu	920.15	M9+glu, 1:100
PtacΔflgMΔydiV	Batch	M9+glu	1045.66	M9+glu, 1:100
PtacΔflgMΔydiV	Batch	M9+glu	1098.79	M9+glu, 1:100
PtacΔflgMΔydiV	Batch	M9+glu	3519.67	M9+glu, 1:100
PtacΔflgMΔydiV	Batch	M9+glu	5498.57	M9+glu, 1:100
PtacΔflgMΔydiV	Batch	M9+glu	1976.59	M9+glu, 1:100
PtacΔflgMΔydiV	Batch	M9+glu	2333.1	M9+glu, 1:100
PtacΔflgMΔydiV	Batch	M9+glu	6729.8	M9+glu, 1:100
PtacΔflgMΔydiV	Batch	M9+glu	6288.59	M9+glu, 1:100
PtacΔflgMΔydiV	Batch	M9+glu	2075.92	M9+glu, 1:100
PtacΔflgMΔydiV	Batch	M9+glu	5817.35	M9+glu, 1:100
PtacΔflgMΔydiV	Batch	M9+glu	1158.08	M9+glu, 1:100
PtacΔflgMΔydiV	Batch	M9+glu	1019.48	M9+glu, 1:100
PtacΔflgMΔydiV	Batch	M9+glu	7527.52	M9+glu, 1:100
PtacΔflgMΔydiV	Batch	M9+glu	5108.95	M9+glu, 1:100
PtacΔflgMΔydiV	Batch	M9+glu	110.11	M9+glu, 1:100
PtacΔflgMΔydiV	Batch	M9+glu	2094.4	M9+glu, 1:100
PtacΔflgMΔydiV	Batch	M9+glu	1174.25	M9+glu, 1:100
PtacΔflgMΔydiV	Batch	M9+glu	4790.17	M9+glu, 1:100
PtacΔflgMΔydiV	Batch	M9+glu	3012.24	M9+glu, 1:100
PtacΔflgMΔydiV	Batch	M9+glu	880.11	M9+glu, 1:100
PtacΔflgMΔydiV	Batch	M9+glu	1306.69	M9+glu, 1:100
PtacΔflgMΔydiV	Batch	M9+glu	3217.83	M9+glu, 1:100
PtacΔflgMΔydiV	Batch	M9+glu	1432.2	M9+glu, 1:100
PtacΔflgMΔydiV	Batch	M9+glu	859.32	M9+glu, 1:100
PtacΔflgMΔydiV	Batch	M9+glu	4560.71	M9+glu, 1:100
PtacΔflgMΔydiV	Batch	M9+glu	3788.4	M9+glu, 1:100
PtacΔflgMΔydiV	Batch	M9+glu	9174.55	M9+glu, 1:100
PtacΔflgMΔydiV	Batch	M9+glu	50.05	M9+glu, 1:100
PtacΔflgMΔydiV	Batch	M9+glu	1984.29	M9+glu, 1:100
PtacΔflgMΔydiV	Batch	M9+glu	438.9	M9+glu, 1:100
PtacΔflgMΔydiV	Batch	M9+glu	1408.33	M9+glu, 1:100
PtacΔflgMΔydiV	Batch	M9+glu	3397.24	M9+glu, 1:100
PtacΔflgMΔydiV	Batch	M9+glu	5455.45	M9+glu, 1:100
PtacΔflgMΔydiV	Batch	M9+glu	340.34	M9+glu, 1:100
PtacΔflgMΔydiV	Batch	M9+glu	5119.73	M9+glu, 1:100
PtacΔflgMΔydiV	Batch	M9+glu	1355.97	M9+glu, 1:100
PtacΔflgMΔydiV	Batch	M9+glu	289.52	M9+glu, 1:100
PtacΔflgMΔydiV	Batch	M9+glu	6628.16	M9+glu, 1:100
PtacΔflgMΔydiV	Batch	M9+glu	13499.6	M9+glu, 1:100
PtacΔflgMΔydiV	Batch	M9+glu	4037.11	M9+glu, 1:100
PtacΔflgMΔydiV	Batch	M9+glu	1442.21	M9+glu, 1:100
PtacΔflgMΔydiV	Batch	M9+glu	2251.48	M9+glu, 1:100
PtacΔflgMΔydiV	Batch	M9+glu	599.06	M9+glu, 1:100
PtacΔflgMΔydiV	Batch	M9+glu	3289.44	M9+glu, 1:100
PtacΔflgMΔydiV	Batch	M9+glu	4056.36	M9+glu, 1:100
PtacΔflgMΔydiV	Batch	M9+glu	1109.57	M9+glu, 1:100
PtacΔflgMΔydiV	Batch	M9+glu	244.09	M9+glu, 1:100
PtacΔflgMΔydiV	Batch	M9+glu	1864.94	M9+glu, 1:100
PtacΔflgMΔydiV	Batch	M9+glu	4728.57	M9+glu, 1:100
PtacΔflgMΔydiV	Batch	M9+glu	927.08	M9+glu, 1:100
PtacΔflgMΔydiV	Batch	M9+glu	652.19	M9+glu, 1:100
PtacΔflgMΔydiV	Batch	M9+glu	97.02	M9+glu, 1:100
PtacΔflgMΔydiV	Batch	M9+glu	3270.96	M9+glu, 1:100
PtacΔflgMΔydiV	Batch	M9+glu	443.52	M9+glu, 1:100
PtacΔflgMΔydiV	Batch	M9+glu	3036.88	M9+glu, 1:100
PtacΔflgMΔydiV	Batch	M9+glu	2646.49	M9+glu, 1:100
PtacΔflgMΔydiV	Batch	M9+glu	4242.7	M9+glu, 1:100
PtacΔflgMΔydiV	Batch	M9+glu	1285.13	M9+glu, 1:100
PtacΔflgMΔydiV	Batch	M9+glu	429.66	M9+glu, 1:100
PtacΔflgMΔydiV	Batch	M9+glu	3353.35	M9+glu, 1:100
PtacΔflgMΔydiV	Batch	M9+glu	512.05	M9+glu, 1:100
PtacΔflgMΔydiV	Batch	M9+glu	1489.18	M9+glu, 1:100
PtacΔflgMΔydiV	Batch	M9+glu	951.72	M9+glu, 1:100
PtacΔflgMΔydiV	Batch	M9+glu	4148.76	M9+glu, 1:100
PtacΔflgMΔydiV	Batch	M9+glu	2520.21	M9+glu, 1:100
PtacΔflgMΔydiV	Batch	M9+glu	920.15	M9+glu, 1:100
PtacΔflgMΔydiV	Batch	M9+glu	2892.89	M9+glu, 1:100
PtacΔflgMΔydiV	Batch	M9+glu	2064.37	M9+glu, 1:100
PtacΔflgMΔydiV	Batch	M9+glu	1836.45	M9+glu, 1:100
PtacΔflgMΔydiV	Batch	M9+glu	202.51	M9+glu, 1:100
PtacΔflgMΔydiV	Batch	M9+glu	7498.26	M9+glu, 1:100
PtacΔflgMΔydiV	Batch	M9+glu	612.92	M9+glu, 1:100
PtacΔflgMΔydiV	Batch	M9+glu	6601.98	M9+glu, 1:100
PtacΔflgMΔydiV	Batch	M9+glu	4907.21	M9+glu, 1:100
PtacΔflgMΔydiV	Batch	M9+glu	23.1	M9+glu, 1:100
PtacΔflgMΔydiV	Batch	M9+glu	11592.3	M9+glu, 1:100
PtacΔflgMΔydiV	Batch	M9+glu	6785.24	M9+glu, 1:100
PtacΔflgMΔydiV	Batch	M9+glu	260.26	M9+glu, 1:100
PtacΔflgMΔydiV	Batch	M9+glu	678.37	M9+glu, 1:100
PtacΔflgMΔydiV	Batch	M9+glu	749.21	M9+glu, 1:100
PtacΔflgMΔydiV	Batch	M9+glu	2799.72	M9+glu, 1:100
PtacΔflgMΔydiV	Batch	M9+glu	766.92	M9+glu, 1:100
PtacΔflgMΔydiV	Batch	M9+glu	1180.41	M9+glu, 1:100
PtacΔflgMΔydiV	Batch	M9+glu	2453.22	M9+glu, 1:100
PtacΔflgMΔydiV	Batch	M9+glu	2263.03	M9+glu, 1:100
PtacΔflgMΔydiV	Batch	M9+glu	1034.88	M9+glu, 1:100
PtacΔflgMΔydiV	Batch	M9+glu	2789.71	M9+glu, 1:100
PtacΔflgMΔydiV	Batch	M9+glu	1069.53	M9+glu, 1:100
PtacΔflgMΔydiV	Batch	M9+glu	5108.18	M9+glu, 1:100
PtacΔflgMΔydiV	Batch	M9+glu	113.96	M9+glu, 1:100
PtacΔflgMΔydiV	Batch	M9+glu	2321.55	M9+glu, 1:100
PtacΔflgMΔydiV	Batch	M9+glu	505.89	M9+glu, 1:100
PtacΔflgMΔydiV	Batch	M9+glu	217.14	M9+glu, 1:100
PtacΔflgMΔydiV	Batch	M9+glu	3689.84	M9+glu, 1:100
PtacΔflgMΔydiV	Batch	M9+glu	873.18	M9+glu, 1:100
PtacΔflgMΔydiV	Batch	M9+glu	581.35	M9+glu, 1:100
PtacΔflgMΔydiV	Batch	M9+glu	1198.12	M9+glu, 1:100
PtacΔflgMΔydiV	Batch	M9+glu	6909.98	M9+glu, 1:100
PtacΔflgMΔydiV	Batch	M9+glu	3322.55	M9+glu, 1:100
PtacΔflgMΔydiV	Batch	M9+glu	1267.42	M9+glu, 1:100
PtacΔflgMΔydiV	Batch	M9+glu	4246.55	M9+glu, 1:100
PtacΔflgMΔydiV	Batch	M9+glu	781.55	M9+glu, 1:100
PtacΔflgMΔydiV	Batch	M9+glu	1060.29	M9+glu, 1:100
PtacΔflgMΔydiV	Batch	M9+glu	1544.62	M9+glu, 1:100
PtacΔflgMΔydiV	Batch	M9+glu	2059.75	M9+glu, 1:100
PtacΔflgMΔydiV	Batch	M9+glu	2354.66	M9+glu, 1:100
PtacΔflgMΔydiV	Batch	M9+glu	1280.51	M9+glu, 1:100
PtacΔflgMΔydiV	Batch	M9+glu	1476.86	M9+glu, 1:100
PtacΔflgMΔydiV	Batch	M9+glu	1269.73	M9+glu, 1:100
PtacΔflgMΔydiV	Batch	M9+glu	3041.5	M9+glu, 1:100
PtacΔflgMΔydiV	Batch	M9+glu	5994.45	M9+glu, 1:100
PtacΔflgMΔydiV	Batch	M9+glu	2480.94	M9+glu, 1:100
PtacΔflgMΔydiV	Batch	M9+glu	3363.36	M9+glu, 1:100
PtacΔflgMΔydiV	Batch	M9+glu	1007.16	M9+glu, 1:100
PtacΔflgMΔydiV	Batch	M9+glu	659.89	M9+glu, 1:100
PtacΔflgMΔydiV	Batch	M9+glu	7302.68	M9+glu, 1:100
PtacΔflgMΔydiV	Batch	M9+glu	391.16	M9+glu, 1:100
PtacΔflgMΔydiV	Batch	M9+glu	2678.06	M9+glu, 1:100
PtacΔflgMΔydiV	Batch	M9+glu	2389.31	M9+glu, 1:100
PtacΔflgMΔydiV	Batch	M9+glu	4418.26	M9+glu, 1:100
PtacΔflgMΔydiV	Batch	M9+glu	6886.88	M9+glu, 1:100
PtacΔflgMΔydiV	Batch	M9+glu	309.54	M9+glu, 1:100
PtacΔflgMΔydiV	Batch	M9+glu	1180.41	M9+glu, 1:100
PtacΔflgMΔydiV	Batch	M9+glu	7053.97	M9+glu, 1:100
PtacΔflgMΔydiV	Batch	M9+glu	1431.43	M9+glu, 1:100
PtacΔflgMΔydiV	Batch	M9+glu	1336.72	M9+glu, 1:100
PtacΔflgMΔydiV	Batch	M9+glu	4476.01	M9+glu, 1:100
PtacΔflgMΔydiV	Batch	M9+glu	1848	M9+glu, 1:100
PtacΔflgMΔydiV	Batch	M9+glu	279.51	M9+glu, 1:100
PtacΔflgMΔydiV	Batch	M9+glu	475.09	M9+glu, 1:100
PtacΔflgMΔydiV	Batch	M9+glu	1884.96	M9+glu, 1:100
PtacΔflgMΔydiV	Batch	M9+glu	2189.11	M9+glu, 1:100
PtacΔflgMΔydiV	Batch	M9+glu	2665.74	M9+glu, 1:100
PtacΔflgMΔydiV	Batch	M9+glu	451.22	M9+glu, 1:100
PtacΔflgMΔydiV	Batch	M9+glu	4782.47	M9+glu, 1:100
PtacΔflgMΔydiV	Batch	M9+glu	4955.72	M9+glu, 1:100
PtacΔflgMΔydiV	Batch	M9+glu	2052.82	M9+glu, 1:100
PtacΔflgMΔydiV	Batch	M9+glu	798.49	M9+glu, 1:100
PtacΔflgMΔydiV	Batch	M9+glu	3456.53	M9+glu, 1:100
PtacΔflgMΔydiV	Batch	M9+glu	5049.66	M9+glu, 1:100
PtacΔflgMΔydiV	Batch	M9+glu	316.47	M9+glu, 1:100
PtacΔflgMΔydiV	Batch	M9+glu	2446.29	M9+glu, 1:100
PtacΔflgMΔydiV	Batch	M9+glu	1258.95	M9+glu, 1:100
PtacΔflgMΔydiV	Batch	M9+glu	539.77	M9+glu, 1:100
PtacΔflgMΔydiV	Batch	M9+glu	812.35	M9+glu, 1:100
PtacΔflgMΔydiV	Batch	M9+glu	16151.5	M9+glu, 1:100
PtacΔflgMΔydiV	Batch	M9+glu	1630.09	M9+glu, 1:100
PtacΔflgMΔydiV	Batch	M9+glu	12349.3	M9+glu, 1:100
PtacΔflgMΔydiV	Batch	M9+glu	2533.3	M9+glu, 1:100
PtacΔflgMΔydiV	Batch	M9+glu	484.33	M9+glu, 1:100
PtacΔflgMΔydiV	Batch	M9+glu	2187.57	M9+glu, 1:100
PtacΔflgMΔydiV	Batch	M9+glu	631.4	M9+glu, 1:100
PtacΔflgMΔydiV	Batch	M9+glu	109.34	M9+glu, 1:100
PtacΔflgMΔydiV	Batch	M9+glu	772.31	M9+glu, 1:100
PtacΔflgMΔydiV	Batch	M9+glu	13577.4	M9+glu, 1:100
PtacΔflgMΔydiV	Batch	M9+glu	3878.49	M9+glu, 1:100
PtacΔflgMΔydiV	Batch	M9+glu	1837.22	M9+glu, 1:100
PtacΔflgMΔydiV	Batch	M9+glu	7941.01	M9+glu, 1:100
PtacΔflgMΔydiV	Batch	M9+glu	2048.97	M9+glu, 1:100
PtacΔflgMΔydiV	Batch	M9+glu	435.05	M9+glu, 1:100
PtacΔflgMΔydiV	Batch	M9+glu	1316.7	M9+glu, 1:100
PtacΔflgMΔydiV	Batch	M9+glu	2415.49	M9+glu, 1:100
PtacΔflgMΔydiV	Batch	M9+glu	867.02	M9+glu, 1:100
PtacΔflgMΔydiV	Batch	M9+glu	3662.89	M9+glu, 1:100
PtacΔflgMΔydiV	Batch	M9+glu	20009.2	M9+glu, 1:100
PtacΔflgMΔydiV	Batch	M9+glu	964.04	M9+glu, 1:100
PtacΔflgMΔydiV	Batch	M9+glu	2275.35	M9+glu, 1:100
PtacΔflgMΔydiV	Batch	M9+glu	5810.42	M9+glu, 1:100
PtacΔflgMΔydiV	Batch	M9+glu	938.63	M9+glu, 1:100
PtacΔflgMΔydiV	Batch	M9+glu	579.81	M9+glu, 1:100
PtacΔflgMΔydiV	Batch	M9+glu	3088.47	M9+glu, 1:100
PtacΔflgMΔydiV	Batch	M9+glu	3080	M9+glu, 1:100
PtacΔflgMΔydiV	Batch	M9+glu	2139.06	M9+glu, 1:100
PtacΔflgMΔydiV	Batch	M9+glu	3942.4	M9+glu, 1:100
PtacΔflgMΔydiV	Batch	M9+glu	14425.2	M9+glu, 1:100
PtacΔflgMΔydiV	Batch	M9+glu	2068.99	M9+glu, 1:100
PtacΔflgMΔydiV	Batch	M9+glu	1868.79	M9+glu, 1:100
PtacΔflgMΔydiV	Batch	M9+glu	250.25	M9+glu, 1:100
PtacΔflgMΔydiV	Batch	M9+glu	2484.02	M9+glu, 1:100
PtacΔflgMΔydiV	Batch	M9+glu	1947.33	M9+glu, 1:100
PtacΔflgMΔydiV	Batch	M9+glu	1948.1	M9+glu, 1:100
PtacΔflgMΔydiV	Batch	M9+glu	682.22	M9+glu, 1:100
PtacΔflgMΔydiV	Batch	M9+glu	2572.57	M9+glu, 1:100
PtacΔflgMΔydiV	Batch	M9+glu	793.1	M9+glu, 1:100
PtacΔflgMΔydiV	Batch	M9+glu	1741.74	M9+glu, 1:100
PtacΔflgMΔydiV	Batch	M9+glu	3574.34	M9+glu, 1:100
PtacΔflgMΔydiV	Batch	M9+glu	421.96	M9+glu, 1:100
PtacΔflgMΔydiV	Batch	M9+glu	1478.4	M9+glu, 1:100
PtacΔflgMΔydiV	Batch	M9+glu	6213.9	M9+glu, 1:100
PtacΔflgMΔydiV	Batch	M9+glu	2510.2	M9+glu, 1:100
PtacΔflgMΔydiV	Batch	M9+glu	144.76	M9+glu, 1:100
PtacΔflgMΔydiV	Batch	M9+glu	452.76	M9+glu, 1:100
PtacΔflgMΔydiV	Batch	M9+glu	1013.32	M9+glu, 1:100
PtacΔflgMΔydiV	Batch	M9+glu	1079.54	M9+glu, 1:100
PtacΔflgMΔydiV	Batch	M9+glu	127.82	M9+glu, 1:100
PtacΔflgMΔydiV	Batch	M9+glu	157.85	M9+glu, 1:100
PtacΔflgMΔydiV	Batch	M9+glu	5134.36	M9+glu, 1:100
PtacΔflgMΔydiV	Batch	M9+glu	4693.15	M9+glu, 1:100
PtacΔflgMΔydiV	Batch	M9+glu	5100.48	M9+glu, 1:100
PtacΔflgMΔydiV	Batch	M9+glu	780.78	M9+glu, 1:100
PtacΔflgMΔydiV	Batch	M9+glu	3461.92	M9+glu, 1:100
PtacΔflgMΔydiV	Batch	M9+glu	6451.06	M9+glu, 1:100
PtacΔflgMΔydiV	Batch	M9+glu	8335.25	M9+glu, 1:100
PtacΔflgMΔydiV	Batch	M9+glu	191.73	M9+glu, 1:100
PtacΔflgMΔydiV	Batch	M9+glu	2360.05	M9+glu, 1:100
PtacΔflgMΔydiV	Batch	M9+glu	20068.5	M9+glu, 1:100
PtacΔflgMΔydiV	Batch	M9+glu	910.91	M9+glu, 1:100
PtacΔflgMΔydiV	Batch	M9+glu	3516.59	M9+glu, 1:100
PtacΔflgMΔydiV	Batch	M9+glu	2092.86	M9+glu, 1:100
PtacΔflgMΔydiV	Batch	M9+glu	2746.59	M9+glu, 1:100
PtacΔflgMΔydiV	Batch	M9+glu	1344.42	M9+glu, 1:100
PtacΔflgMΔydiV	Batch	M9+glu	1452.99	M9+glu, 1:100
PtacΔflgMΔydiV	Batch	M9+glu	1283.59	M9+glu, 1:100
PtacΔflgMΔydiV	Batch	M9+glu	964.04	M9+glu, 1:100
PtacΔflgMΔydiV	Batch	M9+glu	2144.45	M9+glu, 1:100
PtacΔflgMΔydiV	Batch	M9+glu	2777.39	M9+glu, 1:100
PtacΔflgMΔydiV	Batch	M9+glu	2943.71	M9+glu, 1:100
PtacΔflgMΔydiV	Batch	M9+glu	1904.21	M9+glu, 1:100
PtacΔflgMΔydiV	Batch	M9+glu	3698.31	M9+glu, 1:100
PtacΔflgMΔydiV	Batch	M9+glu	3390.31	M9+glu, 1:100
PtacΔflgMΔydiV	Batch	M9+glu	1710.94	M9+glu, 1:100
PtacΔflgMΔydiV	Batch	M9+glu	2962.96	M9+glu, 1:100
PtacΔflgMΔydiV	Batch	M9+glu	7246.47	M9+glu, 1:100
PtacΔflgMΔydiV	Batch	M9+glu	911.68	M9+glu, 1:100
PtacΔflgMΔydiV	Batch	M9+glu	13604.4	M9+glu, 1:100
PtacΔflgMΔydiV	Batch	M9+glu	813.89	M9+glu, 1:100
PtacΔflgMΔydiV	Batch	M9+glu	2414.72	M9+glu, 1:100
PtacΔflgMΔydiV	Batch	M9+glu	2986.83	M9+glu, 1:100
PtacΔflgMΔydiV	Batch	M9+glu	161.7	M9+glu, 1:100
PtacΔflgMΔydiV	Batch	M9+glu	648.34	M9+glu, 1:100
PtacΔflgMΔydiV	Batch	M9+glu	4402.09	M9+glu, 1:100
PtacΔflgMΔydiV	Batch	M9+glu	208.67	M9+glu, 1:100
PtacΔflgMΔydiV	Batch	M9+glu	4926.46	M9+glu, 1:100
PtacΔflgMΔydiV	Batch	M9+glu	9743.58	M9+glu, 1:100
PtacΔflgMΔydiV	Batch	M9+glu	23.87	M9+glu, 1:100
PtacΔflgMΔydiV	Batch	M9+glu	929.39	M9+glu, 1:100
PtacΔflgMΔydiV	Batch	M9+glu	358.82	M9+glu, 1:100
PtacΔflgMΔydiV	Batch	M9+glu	3380.3	M9+glu, 1:100
PtacΔflgMΔydiV	Batch	M9+glu	4360.51	M9+glu, 1:100
PtacΔflgMΔydiV	Batch	M9+glu	1935.78	M9+glu, 1:100
PtacΔflgMΔydiV	Batch	M9+glu	865.48	M9+glu, 1:100
PtacΔflgMΔydiV	Batch	M9+glu	510.51	M9+glu, 1:100
PtacΔflgMΔydiV	Batch	M9+glu	206.36	M9+glu, 1:100
PtacΔflgMΔydiV	Batch	M9+glu	2202.2	M9+glu, 1:100
PtacΔflgMΔydiV	Batch	M9+glu	5001.92	M9+glu, 1:100
PtacΔflgMΔydiV	Batch	M9+glu	1912.68	M9+glu, 1:100
PtacΔflgMΔydiV	Batch	M9+glu	2362.36	M9+glu, 1:100
PtacΔflgMΔydiV	Batch	M9+glu	2017.4	M9+glu, 1:100
PtacΔflgMΔydiV	Batch	M9+glu	171.71	M9+glu, 1:100
PtacΔflgMΔydiV	Batch	M9+glu	3215.52	M9+glu, 1:100
PtacΔflgMΔydiV	Batch	M9+glu	153.23	M9+glu, 1:100
PtacΔflgMΔydiV	Batch	M9+glu	2379.3	M9+glu, 1:100
PtacΔflgMΔydiV	Batch	M9+glu	165.55	M9+glu, 1:100
PtacΔflgMΔydiV	Batch	M9+glu	1196.58	M9+glu, 1:100
PtacΔflgMΔydiV	Batch	M9+glu	826.21	M9+glu, 1:100
PtacΔflgMΔydiV	Batch	M9+glu	1586.97	M9+glu, 1:100
PtacΔflgMΔydiV	Batch	M9+glu	820.82	M9+glu, 1:100
PtacΔflgMΔydiV	Batch	M9+glu	4487.56	M9+glu, 1:100
PtacΔflgMΔydiV	Batch	M9+glu	442.75	M9+glu, 1:100
PtacΔflgMΔydiV	Batch	M9+glu	2594.9	M9+glu, 1:100
PtacΔflgMΔydiV	Batch	M9+glu	6387.92	M9+glu, 1:100
PtacΔflgMΔydiV	Batch	M9+glu	4616.15	M9+glu, 1:100
PtacΔflgMΔydiV	Batch	M9+glu	2571.03	M9+glu, 1:100
PtacΔflgMΔydiV	Batch	M9+glu	2310.77	M9+glu, 1:100
PtacΔflgMΔydiV	Batch	M9+glu	3896.97	M9+glu, 1:100
PtacΔflgMΔydiV	Batch	M9+glu	2830.52	M9+glu, 1:100
PtacΔflgMΔydiV	Batch	M9+glu	4370.52	M9+glu, 1:100
PtacΔflgMΔydiV	Batch	M9+glu	3856.16	M9+glu, 1:100
PtacΔflgMΔydiV	Batch	M9+glu	430.43	M9+glu, 1:100
PtacΔflgMΔydiV	Batch	M9+glu	13459.6	M9+glu, 1:100
PtacΔflgMΔydiV	Batch	M9+glu	1533.84	M9+glu, 1:100
PtacΔflgMΔydiV	Batch	M9+glu	2909.06	M9+glu, 1:100
PtacΔflgMΔydiV	Batch	M9+glu	2242.24	M9+glu, 1:100
PtacΔflgMΔydiV	Batch	M9+glu	1171.17	M9+glu, 1:100
PtacΔflgMΔydiV	Batch	M9+glu	1858.78	M9+glu, 1:100
PtacΔflgMΔydiV	Batch	M9+glu	2152.15	M9+glu, 1:100
PtacΔflgMΔydiV	Batch	M9+glu	2574.11	M9+glu, 1:100
PtacΔflgMΔydiV	Batch	M9+glu	4288.13	M9+glu, 1:100
PtacΔflgMΔydiV	Batch	M9+glu	6337.1	M9+glu, 1:100
PtacΔflgMΔydiV	Batch	M9+glu	9553.39	M9+glu, 1:100
PtacΔflgMΔydiV	Batch	M9+glu	5368.44	M9+glu, 1:100
PtacΔflgMΔydiV	Batch	M9+glu	2719.64	M9+glu, 1:100
PtacΔflgMΔydiV	Batch	M9+glu	66.99	M9+glu, 1:100
PtacΔflgMΔydiV	Batch	M9+glu	251.02	M9+glu, 1:100
PtacΔflgMΔydiV	Batch	M9+glu	160.16	M9+glu, 1:100
PtacΔflgMΔydiV	Batch	M9+glu	7688.45	M9+glu, 1:100
PtacΔflgMΔydiV	Batch	M9+glu	1623.93	M9+glu, 1:100
PtacΔflgMΔydiV	Batch	M9+glu	4470.62	M9+glu, 1:100
PtacΔflgMΔydiV	Batch	M9+glu	1600.06	M9+glu, 1:100
PtacΔflgMΔydiV	Batch	M9+glu	11.55	M9+glu, 1:100
PtacΔflgMΔydiV	Batch	M9+glu	4181.1	M9+glu, 1:100
PtacΔflgMΔydiV	Batch	M9+glu	5540.92	M9+glu, 1:100
PtacΔflgMΔydiV	Batch	M9+glu	572.11	M9+glu, 1:100
PtacΔflgMΔydiV	Batch	M9+glu	108.57	M9+glu, 1:100
PtacΔflgMΔydiV	Batch	M9+glu	462	M9+glu, 1:100
PtacΔflgMΔydiV	Batch	M9+glu	3645.95	M9+glu, 1:100
PtacΔflgMΔydiV	Batch	M9+glu	4075.61	M9+glu, 1:100
PtacΔflgMΔydiV	Batch	M9+glu	10755.4	M9+glu, 1:100
PtacΔflgMΔydiV	Batch	M9+glu	934.78	M9+glu, 1:100
PtacΔflgMΔydiV	Batch	M9+glu	1847.23	M9+glu, 1:100
PtacΔflgMΔydiV	Batch	M9+glu	4757.06	M9+glu, 1:100
PtacΔflgMΔydiV	Batch	M9+glu	35.42	M9+glu, 1:100
PtacΔflgMΔydiV	Batch	M9+glu	9027.48	M9+glu, 1:100
PtacΔflgMΔydiV	Batch	M9+glu	1624.7	M9+glu, 1:100
PtacΔflgMΔydiV	Batch	M9+glu	4479.09	M9+glu, 1:100
PtacΔflgMΔydiV	Batch	M9+glu	6466.46	M9+glu, 1:100
PtacΔflgMΔydiV	Batch	M9+glu	1116.5	M9+glu, 1:100
PtacΔflgMΔydiV	Batch	M9+glu	5385.38	M9+glu, 1:100
PtacΔflgMΔydiV	Batch	M9+glu	13784.5	M9+glu, 1:100
PtacΔflgMΔydiV	Batch	M9+glu	263.34	M9+glu, 1:100
PtacΔflgMΔydiV	Batch	M9+glu	3756.83	M9+glu, 1:100
PtacΔflgMΔydiV	Batch	M9+glu	2163.7	M9+glu, 1:100
PtacΔflgMΔydiV	Batch	M9+glu	780.01	M9+glu, 1:100
PtacΔflgMΔydiV	Batch	M9+glu	791.56	M9+glu, 1:100
PtacΔflgMΔydiV	Batch	M9+glu	2706.55	M9+glu, 1:100
PtacΔflgMΔydiV	Batch	M9+glu	1356.74	M9+glu, 1:100
PtacΔflgMΔydiV	Batch	M9+glu	970.2	M9+glu, 1:100
PtacΔflgMΔydiV	Batch	M9+glu	962.5	M9+glu, 1:100
PtacΔflgMΔydiV	Batch	M9+glu	1000.23	M9+glu, 1:100
PtacΔflgMΔydiV	Batch	M9+glu	1027.18	M9+glu, 1:100
PtacΔflgMΔydiV	Batch	M9+glu	10297.2	M9+glu, 1:100
PtacΔflgMΔydiV	Batch	M9+glu	1102.64	M9+glu, 1:100
PtacΔflgMΔydiV	Batch	M9+glu	2477.86	M9+glu, 1:100
PtacΔflgMΔydiV	Batch	M9+glu	2081.31	M9+glu, 1:100
PtacΔflgMΔydiV	Batch	M9+glu	129.36	M9+glu, 1:100
PtacΔflgMΔydiV	Batch	M9+glu	5564.02	M9+glu, 1:100
PtacΔflgMΔydiV	Batch	M9+glu	614.46	M9+glu, 1:100
PtacΔflgMΔydiV	Batch	M9+glu	5837.37	M9+glu, 1:100
PtacΔflgMΔydiV	Batch	M9+glu	160.16	M9+glu, 1:100
PtacΔflgMΔydiV	Batch	M9+glu	2772	M9+glu, 1:100
PtacΔflgMΔydiV	Batch	M9+glu	6109.95	M9+glu, 1:100
PtacΔflgMΔydiV	Batch	M9+glu	987.91	M9+glu, 1:100
PtacΔflgMΔydiV	Batch	M9+glu	2276.89	M9+glu, 1:100
PtacΔflgMΔydiV	Batch	M9+glu	3176.25	M9+glu, 1:100
PtacΔflgMΔydiV	Batch	M9+glu	1240.47	M9+glu, 1:100
PtacΔflgMΔydiV	Batch	M9+glu	4606.91	M9+glu, 1:100
PtacΔflgMΔydiV	Batch	M9+glu	1550.78	M9+glu, 1:100
PtacΔflgMΔydiV	Batch	M9+glu	3194.73	M9+glu, 1:100
PtacΔflgMΔydiV	Batch	M9+glu	1440.67	M9+glu, 1:100
PtacΔflgMΔydiV	Batch	M9+glu	2627.24	M9+glu, 1:100
PtacΔflgMΔydiV	Batch	M9+glu	111.65	M9+glu, 1:100
PtacΔflgMΔydiV	Batch	M9+glu	1692.46	M9+glu, 1:100
PtacΔflgMΔydiV	Batch	M9+glu	1560.79	M9+glu, 1:100
PtacΔflgMΔydiV	Batch	M9+glu	5905.9	M9+glu, 1:100
PtacΔflgMΔydiV	Batch	M9+glu	3323.32	M9+glu, 1:100
PtacΔflgMΔydiV	Batch	M9+glu	3562.79	M9+glu, 1:100
PtacΔflgMΔydiV	Batch	M9+glu	5453.91	M9+glu, 1:100
PtacΔflgMΔydiV	Batch	M9+glu	1186.57	M9+glu, 1:100
PtacΔflgMΔydiV	Batch	M9+glu	1600.83	M9+glu, 1:100
PtacΔflgMΔydiV	Batch	M9+glu	1517.67	M9+glu, 1:100
PtacΔflgMΔydiV	Batch	M9+glu	7243.39	M9+glu, 1:100
PtacΔflgMΔydiV	Batch	M9+glu	290.29	M9+glu, 1:100
PtacΔflgMΔydiV	Batch	M9+glu	698.39	M9+glu, 1:100
PtacΔflgMΔydiV	Batch	M9+glu	5391.54	M9+glu, 1:100
PtacΔflgMΔydiV	Batch	M9+glu	2524.83	M9+glu, 1:100
PtacΔflgMΔydiV	Batch	M9+glu	7477.47	M9+glu, 1:100
PtacΔflgMΔydiV	Batch	M9+glu	2693.46	M9+glu, 1:100
PtacΔflgMΔydiV	Batch	M9+glu	9759.75	M9+glu, 1:100
PtacΔflgMΔydiV	Batch	M9+glu	5010.39	M9+glu, 1:100
PtacΔflgMΔydiV	Batch	M9+glu	12821.3	M9+glu, 1:100
PtacΔflgMΔydiV	Batch	M9+glu	1458.38	M9+glu, 1:100
PtacΔflgMΔydiV	Batch	M9+glu	2129.05	M9+glu, 1:100
PtacΔflgMΔydiV	Batch	M9+glu	1994.3	M9+glu, 1:100
PtacΔflgMΔydiV	Batch	M9+glu	2979.9	M9+glu, 1:100
PtacΔflgMΔydiV	Batch	M9+glu	3753.75	M9+glu, 1:100
PtacΔflgMΔydiV	Batch	M9+glu	868.56	M9+glu, 1:100
PtacΔflgMΔydiV	Batch	M9+glu	2725.8	M9+glu, 1:100
PtacΔflgMΔydiV	Batch	M9+glu	7092.47	M9+glu, 1:100
PtacΔflgMΔydiV	Batch	M9+glu	314.93	M9+glu, 1:100
PtacΔflgMΔydiV	Batch	M9+glu	2506.35	M9+glu, 1:100
PtacΔflgMΔydiV	Batch	M9+glu	604.45	M9+glu, 1:100
PtacΔflgMΔydiV	Batch	M9+glu	1319.01	M9+glu, 1:100
PtacΔflgMΔydiV	Batch	M9+glu	3104.64	M9+glu, 1:100
PtacΔflgMΔydiV	Batch	M9+glu	1515.36	M9+glu, 1:100
PtacΔflgMΔydiV	Batch	M9+glu	6.93	M9+glu, 1:100
PtacΔflgMΔydiV	Batch	M9+glu	1750.98	M9+glu, 1:100
PtacΔflgMΔydiV	Batch	M9+glu	1676.29	M9+glu, 1:100
PtacΔflgMΔydiV	Batch	M9+glu	415.8	M9+glu, 1:100
PtacΔflgMΔydiV	Batch	M9+glu	185.57	M9+glu, 1:100
PtacΔflgMΔydiV	Batch	M9+glu	3701.39	M9+glu, 1:100
PtacΔflgMΔydiV	Batch	M9+glu	5339.18	M9+glu, 1:100
PtacΔflgMΔydiV	Batch	M9+glu	1016.4	M9+glu, 1:100
PtacΔflgMΔydiV	Batch	M9+glu	1872.64	M9+glu, 1:100
PtacΔflgMΔydiV	Batch	M9+glu	136.29	M9+glu, 1:100
PtacΔflgMΔydiV	Batch	M9+glu	4638.48	M9+glu, 1:100
PtacΔflgMΔydiV	Batch	M9+glu	3607.45	M9+glu, 1:100
PtacΔflgMΔydiV	Batch	M9+glu	3721.41	M9+glu, 1:100
PtacΔflgMΔydiV	Batch	M9+glu	2302.3	M9+glu, 1:100
PtacΔflgMΔydiV	Batch	M9+glu	1891.12	M9+glu, 1:100
PtacΔflgMΔydiV	Batch	M9+glu	3428.81	M9+glu, 1:100
PtacΔflgMΔydiV	Batch	M9+glu	786.17	M9+glu, 1:100
PtacΔflgMΔydiV	Batch	M9+glu	12433.2	M9+glu, 1:100
PtacΔflgMΔydiV	Batch	M9+glu	1181.95	M9+glu, 1:100
PtacΔflgMΔydiV	Batch	M9+glu	1332.87	M9+glu, 1:100
PtacΔflgMΔydiV	Batch	M9+glu	304.92	M9+glu, 1:100
PtacΔflgMΔydiV	Batch	M9+glu	1351.35	M9+glu, 1:100
PtacΔflgMΔydiV	Batch	M9+glu	6998.53	M9+glu, 1:100
PtacΔflgMΔydiV	Batch	M9+glu	4964.19	M9+glu, 1:100
PtacΔflgMΔydiV	Batch	M9+glu	875.49	M9+glu, 1:100
PtacΔflgMΔydiV	Batch	M9+glu	938.63	M9+glu, 1:100
PtacΔflgMΔydiV	Batch	M9+glu	3175.48	M9+glu, 1:100
PtacΔflgMΔydiV	Batch	M9+glu	4566.1	M9+glu, 1:100
PtacΔflgMΔydiV	Batch	M9+glu	63.91	M9+glu, 1:100
PtacΔflgMΔydiV	Batch	M9+glu	286.44	M9+glu, 1:100
PtacΔflgMΔydiV	Batch	M9+glu	8450.75	M9+glu, 1:100
PtacΔflgMΔydiV	Batch	M9+glu	5346.11	M9+glu, 1:100
PtacΔflgMΔydiV	Batch	M9+glu	3582.04	M9+glu, 1:100
PtacΔflgMΔydiV	Batch	M9+glu	88.55	M9+glu, 1:100
PtacΔflgMΔydiV	Batch	M9+glu	805.42	M9+glu, 1:100
PtacΔflgMΔydiV	Batch	M9+glu	55.44	M9+glu, 1:100
PtacΔflgMΔydiV	Batch	M9+glu	2039.73	M9+glu, 1:100
PtacΔflgMΔydiV	Batch	M9+glu	1065.68	M9+glu, 1:100
PtacΔflgMΔydiV	Batch	M9+glu	11222	M9+glu, 1:100
PtacΔflgMΔydiV	Batch	M9+glu	3321.78	M9+glu, 1:100
PtacΔflgMΔydiV	Batch	M9+glu	1219.68	M9+glu, 1:100
PtacΔflgMΔydiV	Batch	M9+glu	7100.17	M9+glu, 1:100
PtacΔflgMΔydiV	Batch	M9+glu	2076.69	M9+glu, 1:100
PtacΔflgMΔydiV	Batch	M9+glu	11968.1	M9+glu, 1:100
PtacΔflgMΔydiV	Batch	M9+glu	2771.23	M9+glu, 1:100
PtacΔflgMΔydiV	Batch	M9+glu	664.51	M9+glu, 1:100
PtacΔflgMΔydiV	Batch	M9+glu	1697.08	M9+glu, 1:100
PtacΔflgMΔydiV	Batch	M9+glu	6380.99	M9+glu, 1:100
PtacΔflgMΔydiV	Batch	M9+glu	682.99	M9+glu, 1:100
PtacΔflgMΔydiV	Batch	M9+glu	1336.72	M9+glu, 1:100
PtacΔflgMΔydiV	Batch	M9+glu	1544.62	M9+glu, 1:100
PtacΔflgMΔydiV	Batch	M9+glu	4144.91	M9+glu, 1:100
PtacΔflgMΔydiV	Batch	M9+glu	9651.95	M9+glu, 1:100
PtacΔflgMΔydiV	Batch	M9+glu	208.67	M9+glu, 1:100
PtacΔflgMΔydiV	Batch	M9+glu	2119.81	M9+glu, 1:100
PtacΔflgMΔydiV	Batch	M9+glu	1411.41	M9+glu, 1:100
PtacΔflgMΔydiV	Batch	M9+glu	1860.32	M9+glu, 1:100
PtacΔflgMΔydiV	Batch	M9+glu	1882.65	M9+glu, 1:100
PtacΔflgMΔydiV	Batch	M9+glu	7794.71	M9+glu, 1:100
PtacΔflgMΔydiV	Batch	M9+glu	226.38	M9+glu, 1:100
PtacΔflgMΔydiV	Batch	M9+glu	23.87	M9+glu, 1:100
PtacΔflgMΔydiV	Batch	M9+glu	6301.68	M9+glu, 1:100
PtacΔflgMΔydiV	Batch	M9+glu	821.59	M9+glu, 1:100
PtacΔflgMΔydiV	Batch	M9+glu	1459.92	M9+glu, 1:100
PtacΔflgMΔydiV	Batch	M9+glu	3422.65	M9+glu, 1:100
PtacΔflgMΔydiV	Batch	M9+glu	3783.01	M9+glu, 1:100
PtacΔflgMΔydiV	Batch	M9+glu	5242.16	M9+glu, 1:100
PtacΔflgMΔydiV	Batch	M9+glu	1881.11	M9+glu, 1:100
PtacΔflgMΔydiV	Batch	M9+glu	1402.94	M9+glu, 1:100
PtacΔflgMΔydiV	Batch	M9+glu	432.74	M9+glu, 1:100
PtacΔflgMΔydiV	Batch	M9+glu	7778.54	M9+glu, 1:100
PtacΔflgMΔydiV	Batch	M9+glu	348.04	M9+glu, 1:100
PtacΔflgMΔydiV	Batch	M9+glu	5826.59	M9+glu, 1:100
PtacΔflgMΔydiV	Batch	M9+glu	533.61	M9+glu, 1:100
PtacΔflgMΔydiV	Batch	M9+glu	1388.31	M9+glu, 1:100
PtacΔflgMΔydiV	Batch	M9+glu	2836.68	M9+glu, 1:100
PtacΔflgMΔydiV	Batch	M9+glu	744.59	M9+glu, 1:100
PtacΔflgMΔydiV	Batch	M9+glu	2313.08	M9+glu, 1:100
PtacΔflgMΔydiV	Batch	M9+glu	1521.52	M9+glu, 1:100
PtacΔflgMΔydiV	Batch	M9+glu	3672.13	M9+glu, 1:100
PtacΔflgMΔydiV	Batch	M9+glu	231	M9+glu, 1:100
PtacΔflgMΔydiV	Batch	M9+glu	4714.71	M9+glu, 1:100
PtacΔflgMΔydiV	Batch	M9+glu	436.59	M9+glu, 1:100
PtacΔflgMΔydiV	Batch	M9+glu	749.98	M9+glu, 1:100
PtacΔflgMΔydiV	Batch	M9+glu	5342.26	M9+glu, 1:100
PtacΔflgMΔydiV	Batch	M9+glu	2652.65	M9+glu, 1:100
PtacΔflgMΔydiV	Batch	M9+glu	491.26	M9+glu, 1:100
PtacΔflgMΔydiV	Batch	M9+glu	4393.62	M9+glu, 1:100
PtacΔflgMΔydiV	Batch	M9+glu	5725.72	M9+glu, 1:100
PtacΔflgMΔydiV	Batch	M9+glu	1482.25	M9+glu, 1:100
PtacΔflgMΔydiV	Batch	M9+glu	302.61	M9+glu, 1:100
PtacΔflgMΔydiV	Batch	M9+glu	263.34	M9+glu, 1:100
PtacΔflgMΔydiV	Batch	M9+glu	1361.36	M9+glu, 1:100
PtacΔflgMΔydiV	Batch	M9+glu	5694.92	M9+glu, 1:100
PtacΔflgMΔydiV	Batch	M9+glu	2974.51	M9+glu, 1:100
PtacΔflgMΔydiV	Batch	M9+glu	2326.94	M9+glu, 1:100
PtacΔflgMΔydiV	Batch	M9+glu	1092.63	M9+glu, 1:100
PtacΔflgMΔydiV	Batch	M9+glu	713.79	M9+glu, 1:100
PtacΔflgMΔydiV	Batch	M9+glu	374.22	M9+glu, 1:100
PtacΔflgMΔydiV	Batch	M9+glu	605.99	M9+glu, 1:100
PtacΔflgMΔydiV	Batch	M9+glu	1170.4	M9+glu, 1:100
PtacΔflgMΔydiV	Batch	M9+glu	6784.47	M9+glu, 1:100
PtacΔflgMΔydiV	Batch	M9+glu	371.14	M9+glu, 1:100
PtacΔflgMΔydiV	Batch	M9+glu	5141.29	M9+glu, 1:100
PtacΔflgMΔydiV	Batch	M9+glu	2700.39	M9+glu, 1:100
PtacΔflgMΔydiV	Batch	M9+glu	4028.64	M9+glu, 1:100
PtacΔflgMΔydiV	Batch	M9+glu	1677.83	M9+glu, 1:100
PtacΔflgMΔydiV	Batch	M9+glu	1163.47	M9+glu, 1:100
PtacΔflgMΔydiV	Batch	M9+glu	3796.87	M9+glu, 1:100
PtacΔflgMΔydiV	Batch	M9+glu	361.9	M9+glu, 1:100
PtacΔflgMΔydiV	Batch	M9+glu	1469.93	M9+glu, 1:100
PtacΔflgMΔydiV	Batch	M9+glu	1730.96	M9+glu, 1:100
PtacΔflgMΔydiV	Batch	M9+glu	319.55	M9+glu, 1:100
PtacΔflgMΔydiV	Batch	M9+glu	1906.52	M9+glu, 1:100
PtacΔflgMΔydiV	Batch	M9+glu	13036.1	M9+glu, 1:100
PtacΔflgMΔydiV	Batch	M9+glu	14526.8	M9+glu, 1:100
PtacΔflgMΔydiV	Batch	M9+glu	1019.48	M9+glu, 1:100
PtacΔflgMΔydiV	Batch	M9+glu	9483.32	M9+glu, 1:100
PtacΔflgMΔydiV	Batch	M9+glu	4298.91	M9+glu, 1:100
PtacΔflgMΔydiV	Batch	M9+glu	881.65	M9+glu, 1:100
PtacΔflgMΔydiV	Batch	M9+glu	83.16	M9+glu, 1:100
PtacΔflgMΔydiV	Batch	M9+glu	7194.11	M9+glu, 1:100
PtacΔflgMΔydiV	Batch	M9+glu	2134.44	M9+glu, 1:100
PtacΔflgMΔydiV	Batch	M9+glu	693	M9+glu, 1:100
PtacΔflgMΔydiV	Batch	M9+glu	5150.53	M9+glu, 1:100
PtacΔflgMΔydiV	Batch	M9+glu	4315.08	M9+glu, 1:100
PtacΔflgMΔydiV	Batch	M9+glu	1343.65	M9+glu, 1:100
PtacΔflgMΔydiV	Batch	M9+glu	3390.31	M9+glu, 1:100
PtacΔflgMΔydiV	Batch	M9+glu	1084.93	M9+glu, 1:100
PtacΔflgMΔydiV	Batch	M9+glu	77.77	M9+glu, 1:100
PtacΔflgMΔydiV	Batch	M9+glu	2437.05	M9+glu, 1:100
PtacΔflgMΔydiV	Batch	M9+glu	5975.2	M9+glu, 1:100
PtacΔflgMΔydiV	Batch	M9+glu	990.22	M9+glu, 1:100
PtacΔflgMΔydiV	Batch	M9+glu	4567.64	M9+glu, 1:100
PtacΔflgMΔydiV	Batch	M9+glu	389.62	M9+glu, 1:100
PtacΔflgMΔydiV	Batch	M9+glu	1473.01	M9+glu, 1:100
PtacΔflgMΔydiV	Batch	M9+glu	2413.18	M9+glu, 1:100
PtacΔflgMΔydiV	Batch	M9+glu	1948.1	M9+glu, 1:100
PtacΔflgMΔydiV	Batch	M9+glu	5716.48	M9+glu, 1:100
PtacΔflgMΔydiV	Batch	M9+glu	5305.3	M9+glu, 1:100
PtacΔflgMΔydiV	Batch	M9+glu	371.14	M9+glu, 1:100
PtacΔflgMΔydiV	Batch	M9+glu	4098.71	M9+glu, 1:100
PtacΔflgMΔydiV	Batch	M9+glu	155.54	M9+glu, 1:100
PtacΔflgMΔydiV	Batch	M9+glu	3344.11	M9+glu, 1:100
PtacΔflgMΔydiV	Batch	M9+glu	7574.49	M9+glu, 1:100
PtacΔflgMΔydiV	Batch	M9+glu	210.98	M9+glu, 1:100
PtacΔflgMΔydiV	Batch	M9+glu	2681.14	M9+glu, 1:100
PtacΔflgMΔydiV	Batch	M9+glu	1275.12	M9+glu, 1:100
PtacΔflgMΔydiV	Batch	M9+glu	572.11	M9+glu, 1:100
PtacΔflgMΔydiV	Batch	M9+glu	5367.67	M9+glu, 1:100
PtacΔflgMΔydiV	Batch	M9+glu	2981.44	M9+glu, 1:100
PtacΔflgMΔydiV	Batch	M9+glu	492.8	M9+glu, 1:100
PtacΔflgMΔydiV	Batch	M9+glu	823.9	M9+glu, 1:100
PtacΔflgMΔydiV	Batch	M9+glu	1754.83	M9+glu, 1:100
PtacΔflgMΔydiV	Batch	M9+glu	4656.96	M9+glu, 1:100
PtacΔflgMΔydiV	Batch	M9+glu	1456.07	M9+glu, 1:100
PtacΔflgMΔydiV	Batch	M9+glu	766.15	M9+glu, 1:100
PtacΔflgMΔydiV	Batch	M9+glu	2494.03	M9+glu, 1:100
PtacΔflgMΔydiV	Batch	M9+glu	785.4	M9+glu, 1:100
PtacΔflgMΔydiV	Batch	M9+glu	2589.51	M9+glu, 1:100
PtacΔflgMΔydiV	Batch	M9+glu	4265.8	M9+glu, 1:100
PtacΔflgMΔydiV	Batch	M9+glu	1279.74	M9+glu, 1:100
PtacΔflgMΔydiV	Batch	M9+glu	5487.02	M9+glu, 1:100
PtacΔflgMΔydiV	Batch	M9+glu	460.46	M9+glu, 1:100
PtacΔflgMΔydiV	Batch	M9+glu	2388.54	M9+glu, 1:100
PtacΔflgMΔydiV	Batch	M9+glu	4430.58	M9+glu, 1:100
PtacΔflgMΔydiV	Batch	M9+glu	2185.26	M9+glu, 1:100
PtacΔflgMΔydiV	Batch	M9+glu	1192.73	M9+glu, 1:100
PtacΔflgMΔydiV	Batch	M9+glu	294.14	M9+glu, 1:100
PtacΔflgMΔydiV	Batch	M9+glu	2694.23	M9+glu, 1:100
PtacΔflgMΔydiV	Batch	M9+glu	1749.44	M9+glu, 1:100
PtacΔflgMΔydiV	Batch	M9+glu	1229.69	M9+glu, 1:100
PtacΔflgMΔydiV	Batch	M9+glu	6407.17	M9+glu, 1:100
PtacΔflgMΔydiV	Batch	M9+glu	361.9	M9+glu, 1:100
PtacΔflgMΔydiV	Batch	M9+glu	1278.2	M9+glu, 1:100
PtacΔflgMΔydiV	Batch	M9+glu	4994.22	M9+glu, 1:100
PtacΔflgMΔydiV	Batch	M9+glu	3611.3	M9+glu, 1:100
PtacΔflgMΔydiV	Batch	M9+glu	85.47	M9+glu, 1:100
PtacΔflgMΔydiV	Batch	M9+glu	3940.09	M9+glu, 1:100
PtacΔflgMΔydiV	Batch	M9+glu	1377.53	M9+glu, 1:100
PtacΔflgMΔydiV	Batch	M9+glu	2553.32	M9+glu, 1:100
PtacΔflgMΔydiV	Batch	M9+glu	661.43	M9+glu, 1:100
PtacΔflgMΔydiV	Batch	M9+glu	2385.46	M9+glu, 1:100
PtacΔflgMΔydiV	Batch	M9+glu	343.42	M9+glu, 1:100
PtacΔflgMΔydiV	Batch	M9+glu	2129.82	M9+glu, 1:100
PtacΔflgMΔydiV	Batch	M9+glu	2658.04	M9+glu, 1:100
PtacΔflgMΔydiV	Batch	M9+glu	311.08	M9+glu, 1:100
PtacΔflgMΔydiV	Batch	M9+glu	1482.25	M9+glu, 1:100
PtacΔflgMΔydiV	Batch	M9+glu	4070.99	M9+glu, 1:100
PtacΔflgMΔydiV	Batch	M9+glu	1352.12	M9+glu, 1:100
PtacΔflgMΔydiV	Batch	M9+glu	299.53	M9+glu, 1:100
PtacΔflgMΔydiV	Batch	M9+glu	10706.1	M9+glu, 1:100
PtacΔflgMΔydiV	Batch	M9+glu	1969.66	M9+glu, 1:100
PtacΔflgMΔydiV	Batch	M9+glu	1966.58	M9+glu, 1:100
PtacΔflgMΔydiV	Batch	M9+glu	3746.82	M9+glu, 1:100
PtacΔflgMΔydiV	Batch	M9+glu	2015.86	M9+glu, 1:100
PtacΔflgMΔydiV	Batch	M9+glu	421.19	M9+glu, 1:100
PtacΔflgMΔydiV	Batch	M9+glu	930.16	M9+glu, 1:100
PtacΔflgMΔydiV	Batch	M9+glu	924	M9+glu, 1:100
PtacΔflgMΔydiV	Batch	M9+glu	3666.74	M9+glu, 1:100
PtacΔflgMΔydiV	Batch	M9+glu	4688.53	M9+glu, 1:100
PtacΔflgMΔydiV	Batch	M9+glu	1529.22	M9+glu, 1:100
PtacΔflgMΔydiV	Batch	M9+glu	356.51	M9+glu, 1:100
PtacΔflgMΔydiV	Batch	M9+glu	2749.67	M9+glu, 1:100
PtacΔflgMΔydiV	Batch	M9+glu	1725.57	M9+glu, 1:100
PtacΔflgMΔydiV	Batch	M9+glu	318.78	M9+glu, 1:100
PtacΔflgMΔydiV	Batch	M9+glu	1326.71	M9+glu, 1:100
PtacΔflgMΔydiV	Batch	M9+glu	284.9	M9+glu, 1:100
PtacΔflgMΔydiV	Batch	M9+glu	992.53	M9+glu, 1:100
PtacΔflgMΔydiV	Batch	M9+glu	3260.18	M9+glu, 1:100
PtacΔflgMΔydiV	Batch	M9+glu	3037.65	M9+glu, 1:100
PtacΔflgMΔydiV	Batch	M9+glu	4009.39	M9+glu, 1:100
PtacΔflgMΔydiV	Batch	M9+glu	3391.85	M9+glu, 1:100
PtacΔflgMΔydiV	Batch	M9+glu	1292.83	M9+glu, 1:100
PtacΔflgMΔydiV	Batch	M9+glu	2132.9	M9+glu, 1:100
PtacΔflgMΔydiV	Batch	M9+glu	2223.76	M9+glu, 1:100
PtacΔflgMΔydiV	Batch	M9+glu	2644.95	M9+glu, 1:100
PtacΔflgMΔydiV	Batch	M9+glu	2363.13	M9+glu, 1:100
PtacΔflgMΔydiV	Batch	M9+glu	1003.31	M9+glu, 1:100
PtacΔflgMΔydiV	Batch	M9+glu	1452.22	M9+glu, 1:100
PtacΔflgMΔydiV	Batch	M9+glu	8474.62	M9+glu, 1:100
PtacΔflgMΔydiV	Batch	M9+glu	2175.25	M9+glu, 1:100
PtacΔflgMΔydiV	Batch	M9+glu	6100.71	M9+glu, 1:100
PtacΔflgMΔydiV	Batch	M9+glu	3625.16	M9+glu, 1:100
PtacΔflgMΔydiV	Batch	M9+glu	3041.5	M9+glu, 1:100
PtacΔflgMΔydiV	Batch	M9+glu	1042.58	M9+glu, 1:100
PtacΔflgMΔydiV	Batch	M9+glu	3853.85	M9+glu, 1:100
PtacΔflgMΔydiV	Batch	M9+glu	9152.99	M9+glu, 1:100
PtacΔflgMΔydiV	Batch	M9+glu	239.47	M9+glu, 1:100
PtacΔflgMΔydiV	Batch	M9+glu	2066.68	M9+glu, 1:100
PtacΔflgMΔydiV	Batch	M9+glu	11396	M9+glu, 1:100
PtacΔflgMΔydiV	Batch	M9+glu	63.14	M9+glu, 1:100
PtacΔflgMΔydiV	Batch	M9+glu	3467.31	M9+glu, 1:100
PtacΔflgMΔydiV	Batch	M9+glu	9.24	M9+glu, 1:100
PtacΔflgMΔydiV	Batch	M9+glu	3602.06	M9+glu, 1:100
PtacΔflgMΔydiV	Batch	M9+glu	2152.92	M9+glu, 1:100
PtacΔflgMΔydiV	Batch	M9+glu	2066.68	M9+glu, 1:100
PtacΔflgMΔydiV	Batch	M9+glu	3983.21	M9+glu, 1:100
PtacΔflgMΔydiV	Batch	M9+glu	1188.11	M9+glu, 1:100
PtacΔflgMΔydiV	Batch	M9+glu	2249.94	M9+glu, 1:100
PtacΔflgMΔydiV	Batch	M9+glu	9353.96	M9+glu, 1:100
PtacΔflgMΔydiV	Batch	M9+glu	2561.79	M9+glu, 1:100
PtacΔflgMΔydiV	Batch	M9+glu	26976.9	M9+glu, 1:100
PtacΔflgMΔydiV	Batch	M9+glu	2722.72	M9+glu, 1:100
PtacΔflgMΔydiV	Batch	M9+glu	2017.4	M9+glu, 1:100
PtacΔflgMΔydiV	Batch	M9+glu	7146.37	M9+glu, 1:100
PtacΔflgMΔydiV	Batch	M9+glu	7121.73	M9+glu, 1:100
PtacΔflgMΔydiV	Batch	M9+glu	2815.12	M9+glu, 1:100
PtacΔflgMΔydiV	Batch	M9+glu	975.59	M9+glu, 1:100
PtacΔflgMΔydiV	Batch	M9+glu	865.48	M9+glu, 1:100
PtacΔflgMΔydiV	Batch	M9+glu	210.98	M9+glu, 1:100
PtacΔflgMΔydiV	Batch	M9+glu	7037.03	M9+glu, 1:100
PtacΔflgMΔydiV	Batch	M9+glu	1103.41	M9+glu, 1:100
PtacΔflgMΔydiV	Batch	M9+glu	1411.41	M9+glu, 1:100
PtacΔflgMΔydiV	Batch	M9+glu	261.03	M9+glu, 1:100
PtacΔflgMΔydiV	Batch	M9+glu	3719.87	M9+glu, 1:100
PtacΔflgMΔydiV	Batch	M9+glu	4231.92	M9+glu, 1:100
PtacΔflgMΔydiV	Batch	M9+glu	1592.36	M9+glu, 1:100
PtacΔflgMΔydiV	Batch	M9+glu	1922.69	M9+glu, 1:100
PtacΔflgMΔydiV	Batch	M9+glu	4021.71	M9+glu, 1:100
PtacΔflgMΔydiV	Batch	M9+glu	387.31	M9+glu, 1:100
PtacΔflgMΔydiV	Batch	M9+glu	344.19	M9+glu, 1:100
PtacΔflgMΔydiV	Batch	M9+glu	2612.61	M9+glu, 1:100
PtacΔflgMΔydiV	Batch	M9+glu	918.61	M9+glu, 1:100
PtacΔflgMΔydiV	Batch	M9+glu	1462.23	M9+glu, 1:100
PtacΔflgMΔydiV	Batch	M9+glu	422.73	M9+glu, 1:100
PtacΔflgMΔydiV	Batch	M9+glu	94.71	M9+glu, 1:100
PtacΔflgMΔydiV	Batch	M9+glu	371.91	M9+glu, 1:100
PtacΔflgMΔydiV	Batch	M9+glu	1428.35	M9+glu, 1:100
PtacΔflgMΔydiV	Batch	M9+glu	2055.9	M9+glu, 1:100
PtacΔflgMΔydiV	Batch	M9+glu	11928.1	M9+glu, 1:100
PtacΔflgMΔydiV	Batch	M9+glu	498.19	M9+glu, 1:100
PtacΔflgMΔydiV	Batch	M9+glu	164.78	M9+glu, 1:100
PtacΔflgMΔydiV	Batch	M9+glu	1826.44	M9+glu, 1:100
PtacΔflgMΔydiV	Batch	M9+glu	4736.27	M9+glu, 1:100
PtacΔflgMΔydiV	Batch	M9+glu	8542.38	M9+glu, 1:100
PtacΔflgMΔydiV	Batch	M9+glu	2464.77	M9+glu, 1:100
PtacΔflgMΔydiV	Batch	M9+glu	6642.02	M9+glu, 1:100
PtacΔflgMΔydiV	Batch	M9+glu	304.92	M9+glu, 1:100
PtacΔflgMΔydiV	Batch	M9+glu	9337.79	M9+glu, 1:100
PtacΔflgMΔydiV	Batch	M9+glu	1585.43	M9+glu, 1:100
PtacΔflgMΔydiV	Batch	M9+glu	2577.96	M9+glu, 1:100
PtacΔflgMΔydiV	Batch	M9+glu	893.2	M9+glu, 1:100
PtacΔflgMΔydiV	Batch	M9+glu	1879.57	M9+glu, 1:100
PtacΔflgMΔydiV	Batch	M9+glu	551.32	M9+glu, 1:100
PtacΔflgMΔydiV	Batch	M9+glu	15.4	M9+glu, 1:100
PtacΔflgMΔydiV	Batch	M9+glu	394.24	M9+glu, 1:100
PtacΔflgMΔydiV	Batch	M9+glu	741.51	M9+glu, 1:100
PtacΔflgMΔydiV	Batch	M9+glu	1878.03	M9+glu, 1:100
PtacΔflgMΔydiV	Batch	M9+glu	1515.36	M9+glu, 1:100
PtacΔflgMΔydiV	Batch	M9+glu	2500.96	M9+glu, 1:100
PtacΔflgMΔydiV	Batch	M9+glu	4474.47	M9+glu, 1:100
PtacΔflgMΔydiV	Batch	M9+glu	9192.26	M9+glu, 1:100
PtacΔflgMΔydiV	Batch	M9+glu	6539.61	M9+glu, 1:100
PtacΔflgMΔydiV	Batch	M9+glu	957.88	M9+glu, 1:100
PtacΔflgMΔydiV	Batch	M9+glu	24.64	M9+glu, 1:100
PtacΔflgMΔydiV	Batch	M9+glu	54.67	M9+glu, 1:100
PtacΔflgMΔydiV	Batch	M9+glu	6767.53	M9+glu, 1:100
PtacΔflgMΔydiV	Batch	M9+glu	119.35	M9+glu, 1:100
PtacΔflgMΔydiV	Batch	M9+glu	1185.8	M9+glu, 1:100
PtacΔflgMΔydiV	Batch	M9+glu	395.01	M9+glu, 1:100
PtacΔflgMΔydiV	Batch	M9+glu	1718.64	M9+glu, 1:100
PtacΔflgMΔydiV	Batch	M9+glu	-18.48	M9+glu, 1:100
PtacΔflgMΔydiV	Batch	M9+glu	2164.47	M9+glu, 1:100
PtacΔflgMΔydiV	Batch	M9+glu	522.06	M9+glu, 1:100
PtacΔflgMΔydiV	Batch	M9+glu	625.24	M9+glu, 1:100
PtacΔflgMΔydiV	Batch	M9+glu	451.99	M9+glu, 1:100
PtacΔflgMΔydiV	Batch	M9+glu	915.53	M9+glu, 1:100
PtacΔflgMΔydiV	Batch	M9+glu	2360.82	M9+glu, 1:100
PtacΔflgMΔydiV	Batch	M9+glu	257.18	M9+glu, 1:100
PtacΔflgMΔydiV	Batch	M9+glu	3605.91	M9+glu, 1:100
PtacΔflgMΔydiV	Batch	M9+glu	8088.08	M9+glu, 1:100
PtacΔflgMΔydiV	Batch	M9+glu	4041.73	M9+glu, 1:100
PtacΔflgMΔydiV	Batch	M9+glu	49.28	M9+glu, 1:100
PtacΔflgMΔydiV	Batch	M9+glu	161.7	M9+glu, 1:100
PtacΔflgMΔydiV	Batch	M9+glu	1036.42	M9+glu, 1:100
PtacΔflgMΔydiV	Batch	M9+glu	472.78	M9+glu, 1:100
PtacΔflgMΔydiV	Batch	M9+glu	7845.53	M9+glu, 1:100
PtacΔflgMΔydiV	Batch	M9+glu	3159.31	M9+glu, 1:100
PtacΔflgMΔydiV	Batch	M9+glu	2067.45	M9+glu, 1:100
PtacΔflgMΔydiV	Batch	M9+glu	1452.99	M9+glu, 1:100
PtacΔflgMΔydiV	Batch	M9+glu	271.81	M9+glu, 1:100
PtacΔflgMΔydiV	Batch	M9+glu	281.05	M9+glu, 1:100
PtacΔflgMΔydiV	Batch	M9+glu	10.01	M9+glu, 1:100
PtacΔflgMΔydiV	Batch	M9+glu	1766.38	M9+glu, 1:100
PtacΔflgMΔydiV	Batch	M9+glu	2885.96	M9+glu, 1:100
PtacΔflgMΔydiV	Batch	M9+glu	1961.96	M9+glu, 1:100
PtacΔflgMΔydiV	Batch	M9+glu	512.82	M9+glu, 1:100
PtacΔflgMΔydiV	Batch	M9+glu	9077.53	M9+glu, 1:100
PtacΔflgMΔydiV	Batch	M9+glu	231.77	M9+glu, 1:100
PtacΔflgMΔydiV	Batch	M9+glu	7784.7	M9+glu, 1:100
PtacΔflgMΔydiV	Batch	M9+glu	2297.68	M9+glu, 1:100
PtacΔflgMΔydiV	Batch	M9+glu	445.83	M9+glu, 1:100
PtacΔflgMΔydiV	Batch	M9+glu	447.37	M9+glu, 1:100
PtacΔflgMΔydiV	Batch	M9+glu	1020.25	M9+glu, 1:100
PtacΔflgMΔydiV	Batch	M9+glu	3015.32	M9+glu, 1:100
PtacΔflgMΔydiV	Batch	M9+glu	12061.3	M9+glu, 1:100
PtacΔflgMΔydiV	Batch	M9+glu	1015.63	M9+glu, 1:100
PtacΔflgMΔydiV	Batch	M9+glu	585.2	M9+glu, 1:100
PtacΔflgMΔydiV	Batch	M9+glu	2912.91	M9+glu, 1:100
PtacΔflgMΔydiV	Batch	M9+glu	6941.55	M9+glu, 1:100
PtacΔflgMΔydiV	Batch	M9+glu	6400.24	M9+glu, 1:100
PtacΔflgMΔydiV	Batch	M9+glu	225.61	M9+glu, 1:100
PtacΔflgMΔydiV	Batch	M9+glu	1416.03	M9+glu, 1:100
PtacΔflgMΔydiV	Batch	M9+glu	3893.89	M9+glu, 1:100
PtacΔflgMΔydiV	Batch	M9+glu	257.95	M9+glu, 1:100
PtacΔflgMΔydiV	Batch	M9+glu	442.75	M9+glu, 1:100
PtacΔflgMΔydiV	Batch	M9+glu	1258.18	M9+glu, 1:100
PtacΔflgMΔydiV	Batch	M9+glu	3731.42	M9+glu, 1:100
PtacΔflgMΔydiV	Batch	M9+glu	5152.07	M9+glu, 1:100
PtacΔflgMΔydiV	Batch	M9+glu	330.33	M9+glu, 1:100
PtacΔflgMΔydiV	Batch	M9+glu	321.86	M9+glu, 1:100
PtacΔflgMΔydiV	Batch	M9+glu	3521.21	M9+glu, 1:100
PtacΔflgMΔydiV	Batch	M9+glu	455.07	M9+glu, 1:100
PtacΔflgMΔydiV	Batch	M9+glu	11590.8	M9+glu, 1:100
PtacΔflgMΔydiV	Batch	M9+glu	555.94	M9+glu, 1:100
PtacΔflgMΔydiV	Batch	M9+glu	1012.55	M9+glu, 1:100
PtacΔflgMΔydiV	Batch	M9+glu	2915.99	M9+glu, 1:100
PtacΔflgMΔydiV	Batch	M9+glu	8617.84	M9+glu, 1:100
PtacΔflgMΔydiV	Batch	M9+glu	290.29	M9+glu, 1:100
PtacΔflgMΔydiV	Batch	M9+glu	3787.63	M9+glu, 1:100
PtacΔflgMΔydiV	Batch	M9+glu	1114.19	M9+glu, 1:100
PtacΔflgMΔydiV	Batch	M9+glu	4572.26	M9+glu, 1:100
PtacΔflgMΔydiV	Batch	M9+glu	3619	M9+glu, 1:100
PtacΔflgMΔydiV	Batch	M9+glu	764.61	M9+glu, 1:100
PtacΔflgMΔydiV	Batch	M9+glu	1613.15	M9+glu, 1:100
PtacΔflgMΔydiV	Batch	M9+glu	8671.74	M9+glu, 1:100
PtacΔflgMΔydiV	Batch	M9+glu	2304.61	M9+glu, 1:100
PtacΔflgMΔydiV	Batch	M9+glu	103.95	M9+glu, 1:100
PtacΔflgMΔydiV	Batch	M9+glu	801.57	M9+glu, 1:100
PtacΔflgMΔydiV	Batch	M9+glu	84.7	M9+glu, 1:100
PtacΔflgMΔydiV	Batch	M9+glu	14119.5	M9+glu, 1:100
PtacΔflgMΔydiV	Batch	M9+glu	10415.8	M9+glu, 1:100
PtacΔflgMΔydiV	Batch	M9+glu	1080.31	M9+glu, 1:100
PtacΔflgMΔydiV	Batch	M9+glu	462	M9+glu, 1:100
PtacΔflgMΔydiV	Batch	M9+glu	356.51	M9+glu, 1:100
PtacΔflgMΔydiV	Batch	M9+glu	1826.44	M9+glu, 1:100
PtacΔflgMΔydiV	Batch	M9+glu	22708.8	M9+glu, 1:100
PtacΔflgMΔydiV	Batch	M9+glu	1144.99	M9+glu, 1:100
PtacΔflgMΔydiV	Batch	M9+glu	445.83	M9+glu, 1:100
PtacΔflgMΔydiV	Batch	M9+glu	1655.5	M9+glu, 1:100
PtacΔflgMΔydiV	Batch	M9+glu	813.12	M9+glu, 1:100
PtacΔflgMΔydiV	Batch	M9+glu	5086.62	M9+glu, 1:100
PtacΔflgMΔydiV	Batch	M9+glu	8438.43	M9+glu, 1:100
PtacΔflgMΔydiV	Batch	M9+glu	1058.75	M9+glu, 1:100
PtacΔflgMΔydiV	Batch	M9+glu	362.67	M9+glu, 1:100
PtacΔflgMΔydiV	Batch	M9+glu	251.02	M9+glu, 1:100
PtacΔflgMΔydiV	Batch	M9+glu	743.82	M9+glu, 1:100
PtacΔflgMΔydiV	Batch	M9+glu	6715.94	M9+glu, 1:100
PtacΔflgMΔydiV	Batch	M9+glu	10386.5	M9+glu, 1:100
PtacΔflgMΔydiV	Batch	M9+glu	6263.95	M9+glu, 1:100
PtacΔflgMΔydiV	Batch	M9+glu	3364.9	M9+glu, 1:100
PtacΔflgMΔydiV	Batch	M9+glu	2794.33	M9+glu, 1:100
PtacΔflgMΔydiV	Batch	M9+glu	6218.52	M9+glu, 1:100
PtacΔflgMΔydiV	Batch	M9+glu	5775.77	M9+glu, 1:100
PtacΔflgMΔydiV	Batch	M9+glu	9300.83	M9+glu, 1:100
PtacΔflgMΔydiV	Batch	M9+glu	3827.67	M9+glu, 1:100
PtacΔflgMΔydiV	Batch	M9+glu	9929.92	M9+glu, 1:100
PtacΔflgMΔydiV	Batch	M9+glu	1777.16	M9+glu, 1:100
PtacΔflgMΔydiV	Batch	M9+glu	2688.84	M9+glu, 1:100
PtacΔflgMΔydiV	Batch	M9+glu	327.25	M9+glu, 1:100
PtacΔflgMΔydiV	Batch	M9+glu	4325.09	M9+glu, 1:100
PtacΔflgMΔydiV	Batch	M9+glu	813.12	M9+glu, 1:100
PtacΔflgMΔydiV	Batch	M9+glu	5055.82	M9+glu, 1:100
PtacΔflgMΔydiV	Batch	M9+glu	11084.1	M9+glu, 1:100
PtacΔflgMΔydiV	Batch	M9+glu	8521.59	M9+glu, 1:100
PtacΔflgMΔydiV	Batch	M9+glu	1464.54	M9+glu, 1:100
PtacΔflgMΔydiV	Batch	M9+glu	269.5	M9+glu, 1:100
PtacΔflgMΔydiV	Batch	M9+glu	3841.53	M9+glu, 1:100
PtacΔflgMΔydiV	Batch	M9+glu	894.74	M9+glu, 1:100
PtacΔflgMΔydiV	Batch	M9+glu	1207.36	M9+glu, 1:100
PtacΔflgMΔydiV	Batch	M9+glu	853.16	M9+glu, 1:100
PtacΔflgMΔydiV	Batch	M9+glu	1637.02	M9+glu, 1:100
PtacΔflgMΔydiV	Batch	M9+glu	274.89	M9+glu, 1:100
PtacΔflgMΔydiV	Batch	M9+glu	2697.31	M9+glu, 1:100
PtacΔflgMΔydiV	Batch	M9+glu	457.38	M9+glu, 1:100
PtacΔflgMΔydiV	Batch	M9+glu	4519.13	M9+glu, 1:100
PtacΔflgMΔydiV	Batch	M9+glu	12440.1	M9+glu, 1:100
PtacΔflgMΔydiV	Batch	M9+glu	2989.91	M9+glu, 1:100
PtacΔflgMΔydiV	Batch	M9+glu	2614.15	M9+glu, 1:100
PtacΔflgMΔydiV	Batch	M9+glu	4182.64	M9+glu, 1:100
PtacΔflgMΔydiV	Batch	M9+glu	3481.17	M9+glu, 1:100
PtacΔflgMΔydiV	Batch	M9+glu	1824.9	M9+glu, 1:100
PtacΔflgMΔydiV	Batch	M9+glu	1385.23	M9+glu, 1:100
PtacΔflgMΔydiV	Batch	M9+glu	4819.43	M9+glu, 1:100
PtacΔflgMΔydiV	Batch	M9+glu	1185.03	M9+glu, 1:100
PtacΔflgMΔydiV	Batch	M9+glu	2313.85	M9+glu, 1:100
PtacΔflgMΔydiV	Batch	M9+glu	8804.95	M9+glu, 1:100
PtacΔflgMΔydiV	Batch	M9+glu	1376.76	M9+glu, 1:100
PtacΔflgMΔydiV	Batch	M9+glu	1290.52	M9+glu, 1:100
PtacΔflgMΔydiV	Batch	M9+glu	166.32	M9+glu, 1:100
PtacΔflgMΔydiV	Batch	M9+glu	1444.52	M9+glu, 1:100
PtacΔflgMΔydiV	Batch	M9+glu	1020.25	M9+glu, 1:100
PtacΔflgMΔydiV	Batch	M9+glu	5866.63	M9+glu, 1:100
PtacΔflgMΔydiV	Batch	M9+glu	2926	M9+glu, 1:100
PtacΔflgMΔydiV	Batch	M9+glu	2713.48	M9+glu, 1:100
PtacΔflgMΔydiV	Batch	M9+glu	980.98	M9+glu, 1:100
PtacΔflgMΔydiV	Batch	M9+glu	639.1	M9+glu, 1:100
PtacΔflgMΔydiV	Batch	M9+glu	19944.5	M9+glu, 1:100
PtacΔflgMΔydiV	Batch	M9+glu	2481.71	M9+glu, 1:100
PtacΔflgMΔydiV	Batch	M9+glu	1832.6	M9+glu, 1:100
PtacΔflgMΔydiV	Batch	M9+glu	1854.93	M9+glu, 1:100
PtacΔflgMΔydiV	Batch	M9+glu	2556.4	M9+glu, 1:100
PtacΔflgMΔydiV	Batch	M9+glu	2456.3	M9+glu, 1:100
PtacΔflgMΔydiV	Batch	M9+glu	875.49	M9+glu, 1:100
PtacΔflgMΔydiV	Batch	M9+glu	2786.63	M9+glu, 1:100
PtacΔflgMΔydiV	Batch	M9+glu	2008.93	M9+glu, 1:100
PtacΔflgMΔydiV	Batch	M9+glu	1852.62	M9+glu, 1:100
PtacΔflgMΔydiV	Batch	M9+glu	1989.68	M9+glu, 1:100
PtacΔflgMΔydiV	Batch	M9+glu	651.42	M9+glu, 1:100
PtacΔflgMΔydiV	Batch	M9+glu	316.47	M9+glu, 1:100
PtacΔflgMΔydiV	Batch	M9+glu	1528.45	M9+glu, 1:100
PtacΔflgMΔydiV	Batch	M9+glu	1474.55	M9+glu, 1:100
PtacΔflgMΔydiV	Batch	M9+glu	7574.49	M9+glu, 1:100
PtacΔflgMΔydiV	Batch	M9+glu	4658.5	M9+glu, 1:100
PtacΔflgMΔydiV	Batch	M9+glu	1807.19	M9+glu, 1:100
PtacΔflgMΔydiV	Batch	M9+glu	10607.5	M9+glu, 1:100
PtacΔflgMΔydiV	Batch	M9+glu	6507.27	M9+glu, 1:100
PtacΔflgMΔydiV	Batch	M9+glu	2921.38	M9+glu, 1:100
PtacΔflgMΔydiV	Batch	M9+glu	3031.49	M9+glu, 1:100
PtacΔflgMΔydiV	Batch	M9+glu	2402.4	M9+glu, 1:100
PtacΔflgMΔydiV	Batch	M9+glu	4550.7	M9+glu, 1:100
PtacΔflgMΔydiV	Batch	M9+glu	8500.03	M9+glu, 1:100
PtacΔflgMΔydiV	Batch	M9+glu	1899.59	M9+glu, 1:100
PtacΔflgMΔydiV	Batch	M9+glu	2915.22	M9+glu, 1:100
PtacΔflgMΔydiV	Batch	M9+glu	549.78	M9+glu, 1:100
PtacΔflgMΔydiV	Batch	M9+glu	1408.33	M9+glu, 1:100
PtacΔflgMΔydiV	Batch	M9+glu	549.01	M9+glu, 1:100
PtacΔflgMΔydiV	Batch	M9+glu	373.45	M9+glu, 1:100
PtacΔflgMΔydiV	Batch	M9+glu	2930.62	M9+glu, 1:100
PtacΔflgMΔydiV	Batch	M9+glu	585.97	M9+glu, 1:100
PtacΔflgMΔydiV	Batch	M9+glu	1771	M9+glu, 1:100
PtacΔflgMΔydiV	Batch	M9+glu	15450.8	M9+glu, 1:100
PtacΔflgMΔydiV	Batch	M9+glu	2026.64	M9+glu, 1:100
PtacΔflgMΔydiV	Batch	M9+glu	8599.36	M9+glu, 1:100
PtacΔflgMΔydiV	Batch	M9+glu	2366.21	M9+glu, 1:100
PtacΔflgMΔydiV	Batch	M9+glu	5376.14	M9+glu, 1:100
PtacΔflgMΔydiV	Batch	M9+glu	4632.32	M9+glu, 1:100
PtacΔflgMΔydiV	Batch	M9+glu	1933.47	M9+glu, 1:100
PtacΔflgMΔydiV	Batch	M9+glu	491.26	M9+glu, 1:100
[truncated: 25,788 more rows]
